# Supplementary material for: Rapid Cue-Specific Remodeling of the Nascent Axonal Proteome
Source: Neuron. 2018 Jul 11;99(1):29–46.e4. doi: 10.1016/j.neuron.2018.06.004 (PMC6048689; doi:10.1016/j.neuron.2018.06.004)
Supplement: Table S3. Basal and Cue-Induced Nascent Axonal Proteomes, Related to Figures 1–7 [file mmc2.xlsx]

## Sheet: column keys
Sheet	Comment
all data	contains all quantitative data from all pSILAC experiments
time point averaged	contains all quantitative data from all pSILAC experiments, replicates per time point are averaged
Netrin BDNF Sema	contains all quantitative data from pSILAC experiments using Netrin-1, BDNF and Sema3A. data are averaged for each cue
Column header	Comment
Example "Netrin_5m_rep3"	Cue: Netrin-1, time of stimulation: 5 min, replicate number: 3. Data are log2 SILAC ratios of cue-stimulation vs. control stimulation. NaN = Not a number.
Example "Netrin_5min_average"	average value of the replicate analyses.
Example "Netrin_15min_count"	Cue: Netrin-1, time of stimulation: 15 min. The number of replicates a protein has a quantitative value.
Example "Netrin_5min_stdev.p"	standard deviation of the log2 ratios of the biological replicates
Example "Netrin_5min_p.adj"	adjusted p.value, determined by LIMMA (https://www.ncbi.nlm.nih.gov/pubmed/25605792)
IBAQ light	relative abundance of the proteins under basal conditions. For more information on iBAQ determination please see also https://www.ncbi.nlm.nih.gov/pubmed/21593866

## Sheet: all data
id	Majority protein IDs	Protein names	Gene names	New protein name	New gene name	Human ortholog	Hovergen	Xenbase id	Xenbase gene name	M/L basal translation_rep1	M/L basal translation_rep2	M/L basal translation_rep3	M/L basal translation_count	M/L basal translation_average	M/L basal translation_av_stdev	IBAQ light	Netrin_5m_rep1	Netrin_5m_rep2	Netrin_5m_rep3	Netrin_5m_rep4	Netrin_5m_rep5	Netrin_5min_count	Netrin_5min_average	Netrin_5min_stdev.p	Netrin_5min_p.adj	Netrin_15m_rep1	Netrin_15m_rep2	Netrin_15m_rep3	Netrin_15m_rep4	Netrin_15m_rep5	Netrin_15min_count	Netrin_15min_average	Netrin_15min_STDEV	Netrin_15min_p.adj	Netrin_30m_rep1	Netrin_30m_rep2	Netrin_30m_rep3	Netrin_30m_rep4	Netrin_30m_rep5	Netrin_30min_count	Netrin_30min_average	Netrin_30min_stdev	Netrin_30min_p.adj	BDNF_5m_rep1	BDNF_5m_rep2	BDNF_5m_rep3	BDNF_5m_rep4	BDNF_5m_rep5	BDNF_5min_count
330	P42120	L-lactate dehydrogenase A chain	ldha	L-lactate dehydrogenase A chain (LDH-A) (EC 1.1.1.27)	ldha	LDHAL6B	HBG000462	XB-GENE-6254440	ldhb	NaN	-7.88817	-7.40539	2	-7.64678	0.24139	92142500	1.75527	2.1539	1.67459	NaN	2.3031	4	1.97171	0.263693	5.51073e-05	2.25561	1.74171	2.92981	2.76072	6.35981	5	3.20953	1.62901	NaN	0.560241	3.33973	3.09219	2.66489	1.49955	5	2.23132	1.04744	NaN	1.41958	1.84059	1.06957	0.00103135	1.11942	5
2314	Q9PVV6;Q6INZ4;Q9PVV5;Q6PGT4	TAF-Ibeta1;MGC64240 protein;TAF-Ibeta2;MGC64240 protein	set;MGC64240	#N/A	#N/A	#N/A	HBG014779;HBG014779;HBG014779;HBG014779	XB-GENE-986878;XB-GENE-6254037	set;set	-6.38227	-7.83209	-7.7893	3	-7.33455	0.673593	NaN	NaN	NaN	NaN	NaN	NaN	0	NaN	NaN	NaN	NaN	NaN	NaN	NaN	NaN	0	NaN	NaN	NaN	NaN	NaN	NaN	NaN	NaN	0	NaN	NaN	NaN	NaN	NaN	NaN	-0.521771	0.0254615	2
770	Q642Q9	MGC84281 protein	MGC84281	MGC84281 protein	rbp4l	#N/A	HBG004493	XB-GENE-5839968	rbp4l	-6.35851	-6.4989	-8.56683	3	-7.14141	1.00955	3874700000	-0.610104	-2.82072	-0.408611	-0.494854	-0.285493	5	-0.923957	0.954313	0.0536341	-0.409305	-3.51575	0.0601387	-1.14504	0.123445	5	-0.977303	1.34777	NaN	0.66081	-1.02338	0.0788701	-1.25722	0.0505716	5	-0.298071	0.725139	NaN	-0.550653	-1.24833	0.33672	-0.734927	-1.32387	5
249	O93400	Actin, cytoplasmic 1;Actin, cytoplasmic 1, N-terminally processed	actb	Actin, cytoplasmic 1 (Beta-actin) (Cytoplasmic beta-actin) [Cleaved into: Actin, cytoplasmic 1, N-terminally processed]	actb	ACTRT2	HBG003771	XB-GENE-866011	actb	-6.91417	-7.08465	-6.14428	3	-6.71437	0.409076	1706145000	-1.59652	-1.65824	-1.29149	-0.785676	-1.38016	5	-1.34242	0.309287	0.00341365	-1.40766	0.026854	-1.31797	-0.870703	-0.861021	5	-0.8861	0.508505	0.0908255	-0.246597	-0.335186	0.168131	-0.40991	0.116703	5	-0.141372	0.237968	NaN	-2.05878	-1.85692	NaN	1.25778	0.521654	4
1845	Q9DED4	Cold-inducible RNA-binding protein B	cirbp-b	Cold-inducible RNA-binding protein B (Cold-inducible RNA-binding protein 2) (xCIRP2) (Glycine-rich RNA-binding protein CIRP-B)	cirbp-b	#N/A	HBG107480	XB-GENE-492785	cirbp	NaN	-5.52258	-7.20437	2	-6.36347	0.840895	1426950000	0.17801	0.428025	-1.43017	-1.20715	-0.946484	5	-0.595553	0.753644	0.210796	0.139878	1.65193	-1.7398	0.040243	-1.72448	5	-0.326448	1.28203	NaN	-0.644791	-0.405783	-0.544689	0.516921	0.734799	5	-0.0687088	0.576304	NaN	-0.498058	-0.052861	-0.13909	1.2245	NaN	4
694	Q5XGT4	LOC495267 protein	LOC495267	LOC495267 protein	krt5.2	KRT6B	HBG013015	XB-GENE-876255	krt5.2	-5.24004	-6.29098	-6.86287	3	-6.1313	0.672071	6.4193e+06	NaN	NaN	NaN	NaN	NaN	0	NaN	NaN	NaN	NaN	NaN	NaN	NaN	NaN	0	NaN	NaN	NaN	NaN	NaN	NaN	NaN	NaN	0	NaN	NaN	NaN	NaN	NaN	NaN	2.65565	NaN	1
1548	Q7ZWT4	Sodium/potassium-transporting ATPase subunit beta	atp1b3	Sodium/potassium-transporting ATPase subunit beta	atp1b3	ATP1B3	HBG050603	XB-GENE-865516	atp1b3	-6.07631	-5.87197	-6.24912	3	-6.0658	0.15415	16034400	NaN	NaN	NaN	NaN	1.79337	1	NaN	0	NaN	NaN	NaN	NaN	NaN	3.71466	1	NaN	0	NaN	NaN	NaN	NaN	2.2641	0.909743	2	1.58692	0.677178	0.0225428	NaN	0.115451	NaN	-0.20852	0.534242	3
365	Q5XH13;P79959	Guanine nucleotide-binding protein G(I)/G(S)/G(T) subunit beta-1	XGbeta1;gnb1	#N/A	#N/A	#N/A	HBG000188;HBG000188	XB-GENE-6076423	gnb1	-6.65598	-4.90851	-6.52191	3	-6.0288	0.794053	205326000	-0.147111	0.111088	0.170201	0.784583	0.696481	5	0.323048	0.358275	NaN	-0.102979	-0.916773	-0.939972	-0.321492	0.289191	5	-0.398405	0.47497	0.311886	0.38884	-0.448125	-0.29648	0.757144	0.334047	5	0.147085	0.450909	NaN	-0.022765	-0.285299	-0.854478	-0.576968	-0.98306	5
1737	Q8AVC1	Acidic leucine-rich nuclear phosphoprotein 32 family member B	anp32b	Acidic leucine-rich nuclear phosphoprotein 32 family member B	anp32b	ANP32B	HBG053102			-5.89068	-5.13229	-6.98107	3	-6.00135	0.758807	1615000	NaN	NaN	NaN	NaN	NaN	0	NaN	NaN	NaN	NaN	NaN	NaN	NaN	NaN	0	NaN	NaN	NaN	NaN	NaN	NaN	NaN	NaN	0	NaN	NaN	NaN	NaN	NaN	NaN	-0.0582976	-1.76806	2
716	Q5XHI6	LOC494988 protein	LOC494988	LOC494988 protein	lamb2	LAMB2	HBG052301	XB-GENE-5935979	lamb2	-5.93863	-6.54989	-5.33713	3	-5.94188	0.495113	27711000	1.90583	-0.361132	-0.193334	-0.173429	0.486921	5	0.332971	0.838188	NaN	0.267504	1.60711	1.16672	-0.803401	0.093754	5	0.466336	0.84646	0.310367	2.02267	2.07768	2.17949	-0.542257	0.00702625	5	1.14892	1.17065	NaN	0.981237	1.59609	2.83236	-0.653441	-0.0218485	5
1739	Q8AVD2	Proteasome subunit alpha type	psma3	Proteasome subunit alpha type (EC 3.4.25.1)	psma3	PSMA3	HBG105566	XB-GENE-976793	psma3	-5.85392	-6.04206	-5.67227	3	-5.85608	0.150974	87792000	0.408162	0.986758	1.10809	1.75002	0.937024	5	1.03801	0.42928	0.0277163	1.84929	NaN	0.765314	0.508249	1.64263	4	1.19137	0.566717	0.0739099	0.262358	0.720334	1.74154	1.11512	1.66356	5	1.10058	0.561282	0.0126755	1.08707	0.4359	-0.350977	0.699704	-0.40975	5
951	Q6DDQ4;P21188	Sodium/potassium-transporting ATPase subunit beta-3	atpb-3;atp1b3	#N/A	#N/A	#N/A	HBG050603;HBG050603	XB-GENE-17338245	atp1b3	-6.63136	-4.4632	-5.98183	3	-5.69213	0.908542	63959000	0.561042	-0.246361	-0.331919	-0.670501	-1.8944	5	-0.516429	0.798809	0.269367	-0.272076	NaN	0.483861	3.12569	1.40917	4	1.18666	1.26799	NaN	-1.64556	-0.166491	NaN	0.037482	0.0468145	4	-0.43194	0.705852	0.326987	-0.558114	-0.0482224	1.20826	0.438295	-0.161814	5
520	Q4KLX3;Q7ZWL1;Q6IR92	PREP protein;PREP protein (Fragment);PREP protein (Fragment)	PREP	#N/A	#N/A	#N/A	HBG007251;HBG007251;HBG007251	XB-GENE-954894	prep	-6.78846	-4.30352	NaN	2	-5.54599	1.24247	3676170	NaN	NaN	NaN	NaN	-0.982034	1	NaN	0	NaN	NaN	NaN	NaN	NaN	NaN	0	NaN	NaN	NaN	NaN	NaN	NaN	-2.80648	0.109854	2	-1.34831	1.45817	NaN	NaN	0.782282	NaN	1.02333	0.231467	3
657	Q5U4V6;Q91831	LOC397931 protein;Alpha-tubulin;	LOC397931	#N/A	#N/A	#N/A	HBG000089;HBG000089			-5.01052	-4.93814	-6.60472	3	-5.51779	0.769141	149200000	0.562619	0.8208	0.246103	0.34233	-1.03487	5	0.187396	0.6424	NaN	0.455125	0.477436	0.271705	-0.674337	-0.594531	5	-0.0129202	0.513083	NaN	1.01492	0.141028	2.11558	0.381606	0.37811	5	0.806249	0.716105	0.0694704	-0.162677	0.00563265	0.18948	-0.677761	0.927064	5
213	O13011;O93564	Alpha 01 subunit of heterotrimeric GTP-binding protein (Gnao1-A protein);Guanine nucleotide-binding protein G(O) alpha subunit 1;	gnao1	#N/A	#N/A	#N/A	HBG063184;HBG063184	XB-GENE-921656	gnao1	-5.72539	-5.81174	-4.94217	3	-5.4931	0.391158	161145000	-0.628436	-0.985151	0.421563	-0.889788	1.16923	5	-0.182517	0.840883	NaN	0.718125	NaN	-0.175173	-0.857429	0.154801	4	-0.0399188	0.569904	NaN	NaN	0.981684	-0.182185	-1.3358	0.0408592	4	-0.123861	0.824858	NaN	-0.390372	-0.495273	-0.60501	1.54469	0.563339	5
1653	Q7ZY42;Q9DGB0	XFRP protein (Fragment);Follistatin-related protein (XFRP protein);	xFRP	#N/A	#N/A	#N/A	HBG051665;HBG051665			-4.56153	-5.50177	-6.14153	3	-5.40161	0.648909	279100000	1.5886	0.945834	1.10034	0.386412	0.49075	5	0.902387	0.435347	0.0585599	1.34576	1.07409	1.27004	0.948476	-0.342286	5	0.859215	0.616968	0.0978079	0.6294	-0.311389	1.05179	-0.737729	0.795298	5	0.285474	0.688278	NaN	-0.242235	-0.101514	-0.280785	0.626951	1.79031	5
257	P02350	40S ribosomal protein S3-A	rps3-a	40S ribosomal protein S3-A (EC 4.2.99.18) (S1A)	rps3-a	#N/A	HBG002195	XB-GENE-978304	rps3	-5.0788	-6.36361	-4.69346	3	-5.37862	0.714036	15642000	0.151289	0.413767	-0.743533	0.0501445	-0.069164	5	-0.0394993	0.386376	NaN	NaN	NaN	1.12364	NaN	-1.79895	2	-0.337659	1.4613	NaN	-0.347789	1.35976	-1.46029	-0.0316296	-0.96444	5	-0.288879	0.960858	NaN	NaN	NaN	1.3879	-0.922879	1.23861	3
1822	Q91590	Tomoregulin-1	tmeff1	Tomoregulin-1 (TR-1) (Transmembrane protein with EGF-like and one follistatin-like domain) (X7365)	tmeff1	MSANTD3-TMEFF1	HBG053816			-4.67488	-5.98275	-5.46517	3	-5.37427	0.537791	72449000	0.240165	1.67521	0.604079	0.122612	-0.659417	5	0.396529	0.760605	0.333048	-0.147312	NaN	0.796108	-0.451548	0.627161	4	0.206102	0.520289	NaN	0.777942	1.28032	1.02271	-0.665328	0.38148	5	0.559425	0.680258	0.20611	-0.648443	0.0377203	1.01152	0.195496	0.60885	5
747	Q640K6	Dihydropyrimidinase-related protein 3-B	dpysl3-b	Dihydropyrimidinase-related protein 3-B (DRP-3-B) (Collapsin response mediator protein 4) (CRMP-4) (xCRMP4)	dpysl3-b	#N/A		XB-GENE-6255615	dpysl3	-5.29426	-5.49492	-5.20753	3	-5.33224	0.12036	107558000	-0.272195	-0.815286	-0.0820152	0.458485	0.187178	5	-0.104767	0.432636	NaN	-0.0570522	NaN	-0.579869	0.172858	0.345565	4	-0.0296245	0.348313	NaN	1.86215	0.350739	0.549501	0.19315	0.0484385	5	0.600795	0.652294	0.175171	-0.101764	-0.408153	-0.389782	-0.00875825	0.279092	5
51	P06892;A2BD97;Q91369	Histone H1A	LOC100037078;H1A	#N/A	#N/A	#N/A	HBG009035			-4.91585	-5.47194	-5.57519	3	-5.32099	0.289564	30580500	1.22597	NaN	3.45035	NaN	NaN	2	2.33816	1.11219	NaN	2.68402	NaN	1.91811	NaN	NaN	2	2.30106	0.382959	0.0329518	1.64365	NaN	NaN	NaN	NaN	1	NaN	0	NaN	NaN	NaN	NaN	NaN	0.610512	1
192	D3YLI7	Apolipoprotein CI		Apolipoprotein CI	0	#N/A				NaN	-4.98316	-5.63523	2	-5.30919	0.326035	113626000	1.12057	1.43282	NaN	NaN	2.89375	3	1.81571	0.772871	0.00215617	NaN	NaN	NaN	NaN	NaN	0	NaN	NaN	NaN	-0.642969	NaN	0.192276	2.80668	NaN	3	0.785328	1.46942	NaN	NaN	NaN	NaN	0.525328	0.322102	2
617	Q5J6M8	Reticulon-3-A	rtn3-a	Reticulon-3-A (RTN3.1)	rtn3-a	#N/A	HBG000838	XB-GENE-975132	rtn3	-5.59597	-5.00703	-5.30706	3	-5.30335	0.240448	33020000	1.30032	NaN	NaN	NaN	2.8987	2	2.09951	0.79919	0.00373848	1.98967	NaN	NaN	NaN	NaN	1	NaN	0	NaN	1.7779	NaN	0.103564	NaN	NaN	2	0.940729	0.837166	0.179265	1.69057	NaN	NaN	-0.0193111	-0.843485	3
1578	Q7ZX35;Q63ZT4;P26233;A1A5I6	Catenin beta	ctnnb1	#N/A	#N/A	#N/A	HBG000919;HBG000919;HBG000919;HBG000919	XB-GENE-487204;XB-GENE-6254184	ctnnb1;ctnnb1	-5.55307	-5.74391	-4.5712	3	-5.28939	0.513781	1015200	NaN	1.83157	NaN	NaN	1.55579	2	1.69368	0.137892	0.022869	NaN	NaN	NaN	-0.340473	2.30479	2	0.982157	1.32263	NaN	0.920267	NaN	NaN	3.84305	0.0199691	3	1.59443	1.63194	NaN	0.408208	NaN	NaN	-0.126192	0.710938	3
1715	Q800K0	Embryonic epidermal lectin	XEEL	#N/A	#N/A	#N/A	HBG052157			-6.05457	-4.85204	-4.93819	3	-5.2816	0.547703	55175000	0.0712152	0.154406	-0.538871	0.729598	0.231063	5	0.129482	0.405258	NaN	0.152017	0.088189	0.111346	0.390593	0.361687	5	0.220767	0.128822	NaN	-0.0952415	0.187659	0.586409	0.558528	0.18187	5	0.283845	0.257042	NaN	-0.315073	0.109299	2.09795	-0.0439083	NaN	4
1819	Q91575	Tubulin beta chain	tubb	Tubulin beta chain (Tubulin beta-5 chain)	tubb	TUBB	HBG000089	XB-GENE-864839	tubb	-5.33497	-5.04154	-5.43565	3	-5.27072	0.167186	68322000	-0.178521	-1.07109	0.0441859	-0.024339	2.09379	5	0.172804	1.0408	NaN	-0.200763	NaN	0.360165	-0.881243	-0.357548	4	-0.269847	0.442489	NaN	NaN	1.88825	0.7066	1.74789	0.325867	4	1.16715	0.66654	0.0169918	0.125002	0.301834	2.77379	1.70292	0.522305	5
214	O13022	Dihydropyrimidinase-related protein 3-A	dpysl3-a	Dihydropyrimidinase-related protein 3-A (DRP-3-A) (Neural-specific protein 1)	dpysl3-a	#N/A		XB-GENE-944735	dpysl3	-4.6492	-4.61179	-6.5099	3	-5.25696	0.886092	25769000	-0.147231	1.2447	-0.552311	0.511892	-0.456921	5	0.120026	0.674504	NaN	-0.418251	NaN	NaN	-1.31608	-0.327277	3	-0.687203	0.446233	0.24452	NaN	-0.790787	-0.115969	-0.499701	0.0313177	4	-0.343785	0.32277	NaN	0.11925	-1.00471	-0.11567	-0.301143	-0.355424	5
358	P70010;P70071	Nucleoside diphosphate kinase A1;Nucleoside diphosphate kinase	nme2	#N/A	#N/A	#N/A	HBG000423;HBG000423	XB-GENE-923251;XB-GENE-923251	nme2;nme2	-5.29172	-4.76168	-5.65254	3	-5.23531	0.365873	228365000	-0.361628	0.432598	-0.033819	-0.081839	-0.102068	5	-0.0293512	0.257631	NaN	-1.43236	NaN	-0.376014	0.196378	0.453946	4	-0.289512	0.724982	NaN	0.510476	0.493903	0.589709	-0.107493	0.314239	5	0.360167	0.250593	NaN	0.959018	0.5083	NaN	-0.759509	-0.52845	4
319	P30883	Tubulin beta-4 chain	tubb4	Tubulin beta-4 chain	tubb4	#N/A	HBG000089	XB-GENE-969453	tubb4b	-5.3568	-4.72368	-5.62351	3	-5.23466	0.377369	608620800	NaN	NaN	NaN	NaN	NaN	0	NaN	NaN	NaN	NaN	NaN	NaN	NaN	NaN	0	NaN	NaN	NaN	NaN	NaN	NaN	NaN	NaN	0	NaN	NaN	NaN	NaN	NaN	NaN	0.436975	0.326898	2
1063	Q6GMC1;Q6GQF3;A0JMV0;Q7ZXG5;Q7SY79;P62972	Polyubiquitin;Ubiquitin	MGC81889;MGC80109;MGC154789	#N/A	#N/A	#N/A	HBG000057;HBG000057;HBG000057;HBG052927;HBG057823	XB-GENE-939931;XB-GENE-5741649;XB-GENE-6066520;XB-GENE-6075095	uba52;rps27a;ubc;ubb	-5.1081	-5.04792	-5.54234	3	-5.23279	0.220262	316445000	0.0240395	-1.4739	-1.80633	0.189824	-0.796095	5	-0.772492	0.790173	0.113172	-2.25234	-0.963793	-2.09294	-0.52173	-2.57309	5	-1.68078	0.793757	0.0114263	-0.648515	-1.81587	0.849427	-1.81012	-0.324064	5	-0.749829	1.00098	0.0898976	0.842399	0.907385	1.89017	0.864805	-1.49024	5
1990	P04752;P04751;Q7SYU4	Actin, alpha skeletal muscle 3;Actin, alpha cardiac muscle 1	act3;actc1;MGC64484	#N/A	#N/A	#N/A	HBG003771;HBG003771;HBG003771	XB-GENE-865367;XB-GENE-6253091	actc1;act3	-5.0684	-5.21867	-5.38757	3	-5.22488	0.130375	NaN	NaN	NaN	NaN	NaN	NaN	0	NaN	NaN	NaN	NaN	NaN	NaN	NaN	NaN	0	NaN	NaN	NaN	NaN	NaN	NaN	NaN	NaN	0	NaN	NaN	NaN	NaN	NaN	NaN	-0.594032	-1.00614	2
1186	Q6GR11	MGC81430 protein	MGC81430	MGC81430 protein	vdac3	VDAC3	HBG054036	XB-GENE-949893	vdac3	-6.20524	-4.23849	NaN	2	-5.22186	0.983375	28248650	-0.336975	0.267107	-1.64149	-0.483844	NaN	4	-0.5488	0.69079	0.269367	NaN	NaN	-0.0523884	NaN	NaN	1	NaN	0	NaN	NaN	2.25019	NaN	-0.507003	-0.9738	3	0.256461	1.4226	NaN	NaN	NaN	NaN	-0.486607	0.796631	2
1332	Q6NUC7	Uncharacterized protein		Deleted.	0	#N/A	HBG045601			NaN	-4.93934	-5.46619	2	-5.20276	0.263425	63855000	1.1719	2.00237	0.580131	0.460224	-0.609975	5	0.720929	0.860762	0.141714	0.937362	NaN	NaN	2.26614	0.17529	3	1.12626	0.863973	0.121195	-0.181142	0.575257	-0.602787	-1.32376	0.31764	5	-0.242959	0.676044	NaN	0.757369	1.40774	1.56855	0.968509	-0.0700623	5
558	Q52KN0	MGC115198 protein	MGC115198	MGC115198 protein	qdpr	QDPR	HBG001000	XB-GENE-17344232	qdpr	-4.53516	-5.5634	-5.43665	3	-5.1784	0.457776	10032950	0.775312	NaN	NaN	NaN	1.24086	2	1.00808	0.232772	0.184851	NaN	NaN	NaN	NaN	NaN	0	NaN	NaN	NaN	-0.565381	NaN	NaN	NaN	NaN	1	NaN	0	NaN	0.543706	0.144966	NaN	NaN	NaN	2
659	Q5U507	Rab3a-prov protein	rab3a-prov	Rab3a-prov protein	rab3a	#N/A	HBG009351	XB-GENE-490003	rab3a	-5.4104	-4.34353	-5.72799	3	-5.16064	0.592153	100062500	-0.368604	0.311384	-0.692071	1.14922	0.013544	5	0.082695	0.632217	NaN	-0.271679	NaN	0.77436	-0.727191	-0.604096	4	-0.207151	0.590664	NaN	NaN	-0.133632	-0.161526	-0.356864	0.802685	4	0.0376657	0.44998	NaN	-0.0654972	0.196806	NaN	-0.154075	0.0657975	4
1867	Q9PSX0;Q91384	Fructose-bisphosphate aldolase	aldoc;XALD3	#N/A	#N/A	#N/A	HBG002386;HBG002386	XB-GENE-1005029	aldoc	-5.01345	NaN	-5.2984	2	-5.15592	0.142475	76475000	0.108745	0.631882	0.186989	-0.203969	0.851231	5	0.314976	0.378474	NaN	-0.393998	-1.24694	0.288208	0.179857	-0.166478	5	-0.267871	0.546709	NaN	-0.925364	-0.615953	-0.23511	-0.0274938	-0.368428	5	-0.43447	0.311014	0.28817	-0.047572	-0.145515	0.873485	0.0136183	0.980453	5
1839	Q98ST4	Gpm6a-A protein (Myelin PLP-related membrane protein DM beta)	gpm6a	Gpm6a-A protein (Myelin PLP-related membrane protein DM beta)	gpm6a	GPM6A	HBG000096	XB-GENE-1000188	gpm6a	-4.99608	-5.16271	-5.28969	3	-5.14949	0.12023	9636400	NaN	NaN	1.88172	NaN	-2.12831	2	-0.123296	2.00502	NaN	NaN	NaN	NaN	NaN	NaN	0	NaN	NaN	NaN	NaN	NaN	NaN	NaN	NaN	0	NaN	NaN	NaN	1.02296	2.29491	NaN	0.140544	-0.0428644	4
183	Q7SZI7;B7ZS84	Retinol-binding protein 3	rbp3	#N/A	#N/A	#N/A	HBG006175;HBG006175	XB-GENE-1008802;XB-GENE-1008802	rbp3;rbp3	-5.61847	-4.66131	-5.13893	3	-5.13957	0.390759	242220500	-0.702645	-0.0403899	-0.14952	-0.60246	-0.362767	5	-0.371556	0.253766	NaN	-0.652922	0.071459	-0.45847	0.0454788	0.536372	5	-0.0916163	0.421759	NaN	-0.255402	0.363969	1.09296	0.0456046	-0.850972	5	0.0792316	0.646082	NaN	-0.111341	-0.240804	-0.724934	-0.0319086	-0.538765	5
1606	Q7ZXK5;Q91764	MGC52578 protein;HMG-X protein;	MGC52578	#N/A	#N/A	#N/A	HBG009000;HBG009000			-4.38275	-5.33911	-5.66507	3	-5.12898	0.544183	35028000	2.5498	-0.909855	0.655554	-3.34687	-0.913774	5	-0.393029	1.95055	NaN	0.0256329	0.595891	-3.28957	NaN	1.21254	4	-0.363878	1.74052	NaN	-0.683737	2.80314	1.74549	-0.216435	-0.234278	5	0.682835	1.3522	NaN	0.864155	0.280761	-0.739406	-1.33974	0.783744	5
640	Q5PQ49	LOC495981 protein	LOC495981	LOC495981 protein	mgst3	MGST3	HBG052472	XB-GENE-17344882	mgst3	-5.72219	-4.44681	-5.18128	3	-5.11676	0.522667	31127500	2.49033	1.04859	1.05189	NaN	1.4369	4	1.50693	0.589302	0.00341365	0.676624	NaN	NaN	NaN	NaN	1	NaN	0	NaN	-0.392735	1.40319	-2.06696	-0.710853	-1.01516	5	-0.556505	1.12986	NaN	1.02868	-0.334356	NaN	-0.215545	-0.638064	4
238	O73676	Lens specific		Lens specific	0	#N/A				-4.81052	-5.93016	-4.56692	3	-5.10253	0.59361	7511400000	-1.10634	-0.868791	-0.634737	0.435566	0.16719	5	-0.401423	0.598941	0.331741	-1.71795	-0.377904	-0.486693	-0.610204	NaN	4	-0.798187	0.537346	0.146022	-0.38492	0.186142	0.953688	0.26021	-0.575545	5	0.0879148	0.539008	NaN	-0.451488	-1.02829	0.220588	0.659091	2.19212	5
1369	Q6PAB3	Malate dehydrogenase, cytoplasmic	mdh1	Malate dehydrogenase, cytoplasmic (EC 1.1.1.37) (Cytosolic malate dehydrogenase)	mdh1	MDH1	HBG006340	XB-GENE-865511	mdh1	-5.2449	-5.02618	-5.0049	3	-5.09199	0.10847	29956000	-0.920593	-1.32813	-1.0278	NaN	0.504741	4	-0.692945	0.707436	0.192482	NaN	NaN	NaN	NaN	NaN	0	NaN	NaN	NaN	-1.3248	NaN	NaN	0.569633	0.519522	3	-0.07855	0.881472	NaN	NaN	NaN	NaN	-0.487764	-0.0436893	2
1708	Q7ZYS5	MGC52934 protein		MGC52934 protein	apoa1	APOA1	HBG105708	XB-GENE-17346129	apoa1	-5.03335	-4.38335	-5.85375	3	-5.09015	0.60163	2280345000	0.101459	0.146959	0.699416	1.40543	-0.147123	5	0.441229	0.555796	0.307908	0.253549	0.841004	-0.00977788	0.784971	-0.178051	5	0.338339	0.411627	NaN	0.246723	0.24969	-0.436883	-0.166893	0.448832	5	0.0682936	0.322511	NaN	-0.566045	-0.409829	-0.616686	-0.25168	0.217303	5
1477	Q7SZF6	Vitellogenin B1	vtg b1	Vitellogenin B1	vtgb1	#N/A	HBG003783	XB-GENE-5749200	vtgb1	-5.15159	-5.42681	-4.6919	3	-5.0901	0.30316	238425000	0.00948205	-0.126402	-0.325861	-0.206046	0.269987	5	-0.075768	0.2044	NaN	-0.0318549	0.283103	0.109076	0.333116	-0.0091435	5	0.136859	0.148632	NaN	-0.0973855	0.00822	-0.192162	-0.41001	0.288595	5	-0.0805486	0.230405	NaN	-0.239895	-0.0864767	-0.341352	-0.134606	0.46323	5
1047	Q6GLZ7	MGC84094 protein	MGC84094	MGC84094 protein	lsamp	LSAMP	HBG017341	XB-GENE-5759202	lsamp	-4.50393	-5.00282	-5.7299	3	-5.07888	0.503382	455380	NaN	NaN	NaN	NaN	0.190644	1	NaN	0	NaN	NaN	NaN	NaN	-0.344785	NaN	1	NaN	0	NaN	NaN	NaN	NaN	0.94873	NaN	1	NaN	0	NaN	NaN	NaN	NaN	0.923837	0.48456	2
410	Q0N3X4	Insulin-like growth factor-binding protein-like (Fragment)	IGFBP-like	Insulin-like growth factor-binding protein-like (Fragment)	IGFBP-like	#N/A	HBG031621			-4.45163	-5.10502	-5.64061	3	-5.06575	0.486193	135744000	-0.316132	0.498021	0.475118	-0.730625	-0.685589	5	-0.151841	0.54079	NaN	0.294317	-0.566487	-0.476228	-0.390373	-1.35106	5	-0.497967	0.523877	0.25761	-0.56113	0.141028	-0.0060404	-1.0158	-1.11708	5	-0.511805	0.510841	0.231499	0.306289	-1.40631	-0.547117	-1.24824	0.584584	5
329	P41116	60S ribosomal protein L8	rpl8	60S ribosomal protein L8	rpl8	RPL8	HBG079431	XB-GENE-482213	rpl8	-5.45565	-4.78067	-4.7923	3	-5.00954	0.315483	14876800	NaN	-0.517882	NaN	NaN	0.877793	2	0.179956	0.697837	NaN	NaN	NaN	NaN	NaN	NaN	0	NaN	NaN	NaN	NaN	NaN	NaN	NaN	NaN	0	NaN	NaN	NaN	0.399737	NaN	NaN	-2.29098	1.10788	3
895	Q6AZV1	Hsp90beta (Hsp90beta protein)	hsp90ab1	Hsp90beta (Hsp90beta protein)	hsp90ab1	HSP90AB1	HBG007374	XB-GENE-866421	hsp90ab1	-4.96994	-4.89102	-5.11694	3	-4.99263	0.093617	114150000	0.471763	0.581948	0.855949	0.602869	-0.413963	5	0.419713	0.435406	0.321594	-0.0123406	0.747307	-0.335216	-0.019426	0.216052	5	0.119275	0.359698	NaN	0.832558	0.279475	0.549398	0.19394	0.103957	5	0.391865	0.265979	0.324754	0.0846614	0.283552	-0.473057	-0.14998	0.35116	5
297	P20310	Neural cadherin-1	cdh2-b	Cadherin-2B (Neural cadherin B) (N-cadherin B) (Neural cadherin-1) (N-cadherin-1)	cdh2-b	#N/A	HBG106438			-4.68955	-5.17194	-5.10557	3	-4.98902	0.213484	91146000	0.135976	-0.230315	0.0207501	0.454535	0.303925	5	0.136974	0.235426	NaN	-0.808535	NaN	NaN	-0.144779	-1.48711	3	-0.813476	0.548017	0.201625	0.450315	-0.052069	-0.401865	0.756431	0.816231	5	0.313808	0.471812	NaN	0.00686243	1.3619	0.679707	0.841435	-0.262568	5
1166	Q6GQB2	MGC80199 protein	MGC80199	MGC80199 protein	rpl7a	RPL7A	HBG002936	XB-GENE-959327	rpl7a	-5.21298	NaN	-4.76008	2	-4.98653	0.22645	29649500	-0.182866	-0.200631	NaN	NaN	NaN	2	-0.191748	0.00888242	NaN	3.76722	NaN	0.68052	NaN	-0.17146	3	1.42543	1.69203	NaN	-2.037	NaN	0.674561	NaN	0.130997	3	-0.410482	1.17134	NaN	0.0883632	-0.893472	NaN	-0.26345	3.02755	4
281	P13602	Tubulin beta-2 chain	tubb2	Tubulin beta-2 chain (Beta-2-tubulin)	tubb2	#N/A	HBG000089	XB-GENE-866032	tubb2b	-4.81685	-5.4618	-4.61922	3	-4.96596	0.359778	232095000	-0.354071	-0.0428189	-0.833024	-0.361325	-0.417421	5	-0.401732	0.252579	0.331741	-0.167197	0.639517	-0.626309	-0.118956	-0.66923	5	-0.188435	0.471949	NaN	-0.529756	-0.753931	-0.435907	-0.626906	-0.84322	5	-0.637944	0.147131	0.1482	-0.541004	-0.752946	-1.28788	0.455846	-0.385404	5
1320	Q6NTX9	MGC81442 protein	MGC81442	MGC81442 protein	sub1	SUB1	HBG028243	XB-GENE-1188424	sub1	-4.47054	-5.76666	-4.65635	3	-4.96452	0.572251	23684750	-0.3213	0.64126	1.29338	0.036905	-0.310225	5	0.268004	0.620605	NaN	0.234729	NaN	0.619714	-0.671563	-0.588568	4	-0.101422	0.546673	NaN	0.700187	0.0719401	0.469037	-0.882308	0.102971	5	0.0923654	0.540712	NaN	-0.144363	NaN	NaN	NaN	-0.380219	2
15	Q8AVB5;A1A628;Q0IHK2	Sfrs1 protein (Fragment);Sfrs1 protein (Fragment);Sfrs1 protein (Fragment)	Sfrs1	#N/A	#N/A	#N/A	HBG002295;HBG002295;HBG002295			-4.65876	-5.3789	-4.8282	3	-4.95529	0.307423	9901800	-1.00737	NaN	NaN	NaN	-0.307347	2	-0.65736	0.350013	0.321594	NaN	NaN	NaN	NaN	-0.102467	1	NaN	0	NaN	0.828537	NaN	NaN	0.606606	0.302149	3	0.579097	0.215775	0.280604	1.51032	NaN	NaN	0.756972	1.1613	3
1162	Q6GQA5	Fibronectin protein	fibronectin	Fibronectin protein	fn1	FN1	HBG005731	XB-GENE-865084	fn1	-5.24206	-4.82623	-4.78099	3	-4.94976	0.207511	63921000	0.262977	0.0512484	0.108772	0.672433	0.837677	5	0.386622	0.313082	0.34019	-0.0747301	-0.135752	0.430629	0.371157	0.4615	5	0.210561	0.260198	NaN	-0.295401	0.745545	-0.0172692	0.169773	0.084266	5	0.137383	0.342038	NaN	0.155253	-0.182373	-0.127518	0.0390024	-0.190308	5
1598	Q7ZXF8	MGC53121 protein	sparc	MGC53121 protein	sparc	SPARC	HBG002746	XB-GENE-1009638	sparc	-4.59367	-5.47862	-4.77533	3	-4.94921	0.381627	353570000	0.196276	0.144786	-0.244481	0.181696	-0.055139	5	0.0446274	0.170501	NaN	0.64115	-0.650433	0.625332	-0.526393	-0.906829	5	-0.163434	0.661975	NaN	-0.0405475	0.293884	-0.0679717	0.103322	-0.340397	5	-0.0103422	0.209114	NaN	-0.358685	-0.372714	0.0399727	-0.298434	0.184213	5
553	Q505M8	Fibulin-1	MGC115035	Fibulin-1	fbln1	FBLN1	HBG051559	XB-GENE-5761829	fbln1	-4.94253	-4.71111	-5.1722	3	-4.94195	0.18824	343715000	-0.458103	-0.937078	-0.104058	0.112591	-0.47759	5	-0.372848	0.359025	NaN	-0.239964	0	-0.374836	0.783777	-0.315093	5	-0.029223	0.426006	NaN	0.0213526	-0.442079	-0.0873077	-0.89738	-0.222463	5	-0.325576	0.325053	NaN	0.103754	-0.179373	0.207558	-0.735225	-0.098497	5
554	Q505N1	MGC114736 protein	MGC114736	MGC114736 protein	MGC114736	#N/A	HBG053102			-4.24899	-5.15211	-5.42229	3	-4.94113	0.501692	17039550	NaN	-3.75415	NaN	NaN	NaN	1	NaN	0	NaN	NaN	NaN	NaN	NaN	NaN	0	NaN	NaN	NaN	NaN	NaN	NaN	NaN	NaN	0	NaN	NaN	NaN	NaN	NaN	NaN	0.213278	0.764629	2
1695	Q7ZYN9	MGC53311 protein		MGC53311 protein	0	#N/A	HBG013015			-5.67337	-4.18463	NaN	2	-4.929	0.74437	25582000	1.20963	-0.548308	1.22049	NaN	-1.20851	4	0.168324	1.07245	NaN	0.410995	0.068043	0.403204	NaN	1.22064	4	0.52572	0.424426	0.283765	-0.429024	0.464179	1.02936	2.0646	0.69687	5	0.765196	0.809898	0.0845643	-0.484532	0.948547	2.72734	0.0470114	0.146012	5
1568	Q7ZWZ7	Ribosomal protein L15	rpl15	Ribosomal protein L15	rpl15	RPL15	HBG000443	XB-GENE-960257	rpl15	-6.86459	-2.96331	NaN	2	-4.91395	1.95064	13712600	NaN	NaN	NaN	NaN	-2.83095	1	NaN	0	NaN	NaN	NaN	NaN	NaN	NaN	0	NaN	NaN	NaN	0.0509143	NaN	-0.471208	NaN	NaN	2	-0.210147	0.261061	NaN	NaN	NaN	NaN	0.344156	-0.27611	2
386	Q08AZ9	LOC100158374 protein	LOC100158374	LOC100158374 protein	dkk3	DKK3	HBG004476	XB-GENE-877187	dkk3	-4.83827	-4.90548	-4.97556	3	-4.90644	0.0560525	10484465	NaN	NaN	NaN	NaN	NaN	0	NaN	NaN	NaN	NaN	NaN	NaN	NaN	NaN	0	NaN	NaN	NaN	NaN	NaN	NaN	NaN	NaN	0	NaN	NaN	NaN	NaN	NaN	NaN	-0.125487	0.116775	2
316	Q7SZ45;P29403	Rhodopsin	rho	#N/A	#N/A	#N/A	HBG107442;HBG107442	XB-GENE-966893	rho	-4.79923	NaN	-4.99958	2	-4.8994	0.100175	36921000	NaN	NaN	NaN	NaN	NaN	0	NaN	NaN	NaN	NaN	NaN	NaN	NaN	NaN	0	NaN	NaN	NaN	NaN	NaN	NaN	NaN	NaN	0	NaN	NaN	NaN	NaN	NaN	NaN	-0.973661	0.434981	2
287	P16878	Keratin, type II cytoskeletal		Keratin, type II cytoskeletal (XENCK55(5/6))	0	#N/A	HBG013015	XB-GENE-876884	krt5.7	-5.22804	-4.5057	-4.92065	3	-4.8848	0.295982	69118500	0.215116	0.517576	-0.361864	0.394075	0.147777	5	0.182536	0.301875	NaN	0.159201	0.989633	0.346738	0.184596	-0.768616	5	0.182311	0.56278	NaN	0.702576	0.336889	0.0042326	-0.0011151	0.789186	5	0.366354	0.334325	NaN	0.341987	0.429162	1.86073	-0.0625994	0.777686	5
935	Q6DD55;Q7ZTJ5	Protein disulfide-isomerase (EC 5.3.4.1);Protein disulfide-isomerase (EC 5.3.4.1) (Fragment);	P4hb	#N/A	#N/A	#N/A	HBG005920;HBG005920	XB-GENE-494074	p4hb	-4.65675	-4.73866	-5.25479	3	-4.8834	0.264733	93565000	-0.037656	-0.563621	-0.466242	-0.004839	-0.498895	5	-0.314251	0.241504	NaN	0.0183154	-0.091951	-0.198754	-0.515748	-0.0898409	5	-0.175596	0.183408	NaN	-0.299853	-0.037322	-0.759875	0.288234	-0.195149	5	-0.200793	0.343012	NaN	0.963728	0.182287	0.0083093	-0.576373	-0.617404	5
1751	Q8AVH1	Histone-binding protein RBBP7	rbbp7	Histone-binding protein RBBP7 (Retinoblastoma-binding protein 7) (RBBP-7)	rbbp7	RBBP7	HBG053236			-4.5352	-4.79658	-5.30609	3	-4.87929	0.320103	34253350	NaN	NaN	NaN	NaN	NaN	0	NaN	NaN	NaN	NaN	NaN	NaN	NaN	NaN	0	NaN	NaN	NaN	-0.871471	NaN	NaN	NaN	0.569693	2	-0.150889	0.720582	NaN	NaN	-1.23782	NaN	0.298038	0.410292	3
250	O93477	Adenosylhomocysteinase B	ahcy-b	Adenosylhomocysteinase B (AdoHcyase B) (EC 3.3.1.1) (S-adenosyl-L-homocysteine hydrolase B)	ahcy-b	#N/A	HBG005041	XB-GENE-950023	ahcy	-4.5352	-4.79658	-5.30609	3	-4.87929	0.320103	14916900	-0.0836201	0.933374	NaN	NaN	1.21386	3	0.68787	0.557414	0.260419	NaN	NaN	0.61793	NaN	-1.16416	2	-0.273117	0.891047	NaN	0.610588	4.05356	0.920639	-1.0369	-0.66497	5	0.776582	1.79742	NaN	1.70498	2.8165	NaN	0.298038	0.410292	4
322	P33147	Neural cadherin-2	cdh2-a cdh2	Cadherin-2A (Neural cadherin A) (N-cadherin A) (Neural cadherin-2) (N-cadherin-2)	cdh2-a	#N/A	HBG106438	XB-GENE-6252662	cdh2	-4.65091	-4.43531	-5.50295	3	-4.86306	0.460954	114313000	0.731586	-0.24207	0.877429	-1.01029	-0.322979	5	0.00673557	0.705474	NaN	0.556924	-1.91773	0.0134873	-0.207265	0.332089	5	-0.244499	0.876629	NaN	0.0872758	-0.500136	-0.595524	-0.261604	0.0197751	5	-0.250043	0.271523	NaN	0.975992	0.867696	-0.427507	-0.054294	0.787228	5
202	F6LI74;D0PWG3;F6LI75	Prominin-1 transcript variant 4;Prominin-1 transcript variant 6;Prominin-1 transcript variant 5	Prom-1;Proml-1	#N/A	#N/A	#N/A				-4.69104	-4.47169	-5.39702	3	-4.85325	0.394794	43205650	-1.49452	-1.05236	-1.40782	0.885968	0.30431	5	-0.552885	0.966659	0.243959	0.0700016	NaN	-2.13823	NaN	0.428513	3	-0.546573	1.13495	NaN	NaN	0.576626	-0.0598007	-0.607246	1.42284	4	0.333105	0.755887	NaN	-0.0845121	0.150724	0.204604	0.372475	-0.692531	5
1969	G3GBS3;Q6ING3	Peroxiredoxin 2;MGC83078 protein;	PRDX2;MGC83078	#N/A	#N/A	#N/A	HBG000286	XB-GENE-945858	prdx2	-4.65657	-5.16805	-4.70437	3	-4.843	0.230674	304610000	NaN	NaN	NaN	NaN	NaN	0	NaN	NaN	NaN	NaN	NaN	NaN	NaN	NaN	0	NaN	NaN	NaN	NaN	NaN	NaN	NaN	NaN	0	NaN	NaN	NaN	NaN	NaN	NaN	-0.533865	6.64964e-05	2
1806	Q8UVR1;Q32N63;Q8UVR2	Noelin-1;LOC398287 protein;Noelin-2	LOC398287	#N/A	#N/A	#N/A	HBG006513;HBG006513;HBG006513	XB-GENE-866096	olfm1	-4.66025	-5.08544	-4.76926	3	-4.83832	0.180321	41675500	-0.482463	-2.47298	-1.06175	-2.30117	-0.117125	5	-1.2871	0.948864	0.00505115	-1.26217	NaN	-0.385549	NaN	-0.954686	3	-0.867467	0.363153	0.169714	-1.0794	-1.36279	0	1.71055	-0.97489	5	-0.341308	1.12394	NaN	0.872051	0.48754	-0.552757	-1.21457	-0.40966	5
846	Q68EX4	Proteasome subunit beta type	MGC84123	Proteasome subunit beta type (EC 3.4.25.1)	psmb7	PSMB7	HBG093416	XB-GENE-946045	psmb7	-4.14147	-5.47881	NaN	2	-4.81014	0.66867	37951000	2.18291	-0.389183	NaN	NaN	2.76869	3	1.5208	1.37157	NaN	NaN	NaN	-1.21105	NaN	NaN	1	NaN	0	NaN	4.88864	1.08524	3.50483	1.04925	2.75429	5	2.65645	1.46723	NaN	0.905777	-4.21356	NaN	0.993449	0.521284	4
332	P45695	Cofilin-1-A	cfl1-a	Cofilin-1-A (ADF/cofilin-1) (XAC1)	cfl1-a	#N/A	HBG000381	XB-GENE-1016488	cfl1	-5.68031	-5.10984	-3.59087	3	-4.79367	0.88182	252770000	0.772407	0.548426	0.485698	-0.1428	0.336708	5	0.400088	0.305516	0.331741	0.410673	-0.389513	-0.0628152	0.647036	-0.522743	5	0.0165277	0.450526	NaN	0.446099	0.168796	-0.123482	0.176453	0.822401	5	0.298053	0.318133	NaN	0.277032	-0.570636	0.556663	-0.0544368	-0.0537652	5
1333	Q6NUD0	Methylosome protein 50 (MEP-50) (WD repeat-containing protein 77)	MGC81050	Methylosome protein 50 (MEP-50) (WD repeat-containing protein 77)	wdr77	WDR77	HBG052458	XB-GENE-972901	wdr77	-4.59221	-5.02346	-4.75688	3	-4.79085	0.177688	12020750	0.539635	0.891533	-0.601137	NaN	-0.856051	4	-0.00650504	0.738251	NaN	-1.01751	NaN	-0.722717	NaN	NaN	2	-0.870112	0.147395	0.24452	-0.0061715	-0.082587	-0.670316	2.11735	NaN	4	0.339569	1.05808	NaN	0.232375	NaN	NaN	0.117787	-0.292098	3
816	Q66KU7	MGC85425 protein	MGC85425	MGC85425 protein	cryga	#N/A	HBG003364	XB-GENE-6254336	cryga	-4.85517	-4.02842	-5.47637	3	-4.78665	0.593105	202010500	NaN	NaN	NaN	0.909666	-0.915414	2	-0.002874	0.91254	NaN	NaN	NaN	NaN	NaN	NaN	0	NaN	NaN	NaN	NaN	NaN	NaN	0.428919	NaN	1	NaN	0	NaN	NaN	NaN	NaN	-0.283294	1.09588	2
754	Q641B7;Q8AVV4;Q66KS9	LOC494642 protein;Rab11b protein;Rab11b protein	LOC494642;rab11b	#N/A	#N/A	#N/A	HBG009351;HBG009351;HBG009351	XB-GENE-491178	rab11b.1	-5.37064	-4.32222	-4.65341	3	-4.78209	0.43758	51422400	-0.731833	NaN	NaN	NaN	0.155886	2	-0.287974	0.443859	NaN	NaN	NaN	NaN	NaN	-0.951588	1	NaN	0	NaN	NaN	NaN	NaN	-1.02527	-0.827464	2	-0.926368	0.0989035	0.182768	NaN	NaN	NaN	-0.0595868	0.54617	2
1538	Q7ZWN5	Triosephosphate isomerase	tpi1	Triosephosphate isomerase (TIM) (EC 5.3.1.1) (Triose-phosphate isomerase)	tpi1	TPI1	HBG002599	XB-GENE-866354	tpi1	-4.77485	-3.63539	-5.93157	3	-4.7806	0.93742	24931900	-0.410482	0.859834	-0.612466	-1.64855	1.09186	5	-0.143961	1.00888	NaN	-1.78767	NaN	-0.781642	-0.394505	NaN	3	-0.987938	0.587165	0.143177	0.0889428	-0.348712	0.75728	-1.75366	1.02077	5	-0.0470753	0.980736	NaN	-0.530074	NaN	NaN	-0.0547225	-0.9541	3
526	Q4QR37;Q91837	Fascin	LOC397934;fscn	#N/A	#N/A	#N/A	HBG000968;HBG000968	XB-GENE-488983	fscn1	-4.13802	-5.06352	-5.13305	3	-4.7782	0.453562	11796750	0.477236	-0.379727	-0.364854	-0.829705	-0.762944	5	-0.371999	0.465541	NaN	1.36929	NaN	NaN	NaN	NaN	1	NaN	0	NaN	NaN	0.595547	0.957873	-0.769216	-1.47158	4	-0.171844	0.988853	NaN	-0.64826	-0.524885	NaN	-0.00103135	0.524348	4
1409	Q6PH90	RNA-binding protein 8A-B	rbm8a-b	RNA-binding protein 8A-B (RNA-binding motif protein 8A-B) (Ribonucleoprotein RBM8A-B)	rbm8a-b	#N/A		XB-GENE-6255456	rbm8a	-5.03075	-5.07286	-4.18199	3	-4.76187	0.410395	13014650	-0.827956	NaN	NaN	NaN	NaN	1	NaN	0	NaN	NaN	NaN	-0.164325	NaN	NaN	1	NaN	0	NaN	1.78256	NaN	NaN	NaN	NaN	1	NaN	0	NaN	NaN	NaN	NaN	1.90736	2.99004	2
1733	Q8AV13	Protein arginine N-methyltransferase 1-A	prmt1-a	Protein arginine N-methyltransferase 1-A	prmt1-a	#N/A	HBG001793	XB-GENE-6254417	prmt1	-4.67466	-5.15149	-4.45675	3	-4.76097	0.290118	51173500	0.569223	-0.0875859	-0.197066	-0.563869	0.390025	5	0.0221454	0.409423	NaN	-1.36019	-0.074284	0.637152	3.5143	-0.5421	5	0.434976	1.67091	NaN	-0.801772	0.985969	-0.0301354	0.199198	0.0915219	5	0.0889561	0.569978	NaN	0.0648953	0.213642	0.156359	0.496376	-0.0777873	5
1838	Q92122	Pyruvate kinase muscle isozyme	pkm	Pyruvate kinase PKM (EC 2.7.1.40) (Cytosolic thyroid hormone-binding protein) (CTHBP)	pkm	PKM	HBG000941	XB-GENE-485877	pkm	-4.76286	-4.97342	-4.49991	3	-4.7454	0.193704	187973500	0.426407	0.48691	-0.672045	-0.085184	-0.664418	5	-0.101666	0.503503	NaN	0.327945	NaN	0.0139156	1.09436	-0.237439	4	0.299696	0.500618	NaN	1.24003	0.765899	1.4833	-0.332325	0.596741	5	0.750728	0.628175	0.0896951	0.679247	1.2	0.931039	-0.0155532	1.20907	5
1453	Q7SZ09;P26642	Elongation factor 1-gamma-A	MGC64329;eef1g-a	#N/A	#N/A	#N/A	HBG051444;HBG051444	XB-GENE-975020	eef1g	-4.25834	-4.95268	-4.99792	3	-4.73631	0.338482	24054100	0.439398	-0.14413	1.31445	1.29367	-0.615486	5	0.457581	0.767742	0.300235	1.13741	NaN	-0.614762	-1.37607	-0.756397	4	-0.402455	0.934007	0.395756	-0.0408515	-1.29977	0.634745	0.423651	0.268776	5	-0.00269057	0.684933	NaN	1.72634	-1.09666	-0.712157	-0.394345	-0.482664	5
1851	Q9I8J7	MGC69114 protein (Transketolase) (EC 2.2.1.1)	tktl2	MGC69114 protein (Transketolase) (EC 2.2.1.1)	tktl2	TKTL2	HBG004036	XB-GENE-1002829	tktl2	-4.62277	-4.65908	-4.86556	3	-4.7158	0.106926	71819500	0.570896	-0.384545	-0.984418	0.662497	1.56576	5	0.286037	0.885921	NaN	-1.18199	-0.429779	-0.216332	0.625769	-0.927399	5	-0.425945	0.628189	0.311886	-0.351394	-1.47139	0.355315	0.49934	0.434806	5	-0.106665	0.747828	NaN	-0.549331	0.0584622	0.829887	0.369072	0.375125	5
1613	Q7ZXM8;Q7SXA6	Ferritin;Ferritin heavy chain, oocyte isoform	ftmt	#N/A	#N/A	#N/A	HBG000410;HBG000410	XB-GENE-955508	ftmt	-4.96335	-4.171	-4.9907	3	-4.70835	0.380128	93384000	0.9023	0.477225	0.185447	NaN	0.148633	4	0.428401	0.30177	0.34019	0.487996	NaN	-0.546262	NaN	1.32288	3	0.421537	0.764518	0.415358	NaN	-0.39159	0.337937	1.48596	-0.151702	4	0.320151	0.722607	NaN	-1.06069	-0.925982	NaN	0.150861	-0.679885	4
292	Q6PF20;P18248	Proliferating cell nuclear antigen	pcna-A;pcna	#N/A	#N/A	#N/A	HBG000947;HBG000947	XB-GENE-972527	pcna	-5.65719	-4.27746	-4.17535	3	-4.70333	0.675766	44416500	0.162702	1.1454	NaN	-0.241771	0	4	0.266583	0.527399	NaN	NaN	0.795769	NaN	NaN	2.60726	2	1.70151	0.905744	0.0864079	NaN	NaN	NaN	-0.990881	-0.658869	2	-0.824875	0.166006	0.227053	0.0326668	0.49738	NaN	-0.563554	0.984843	4
1849	Q9I893	Proliferating cell nuclear antigen	PCNA	Proliferating cell nuclear antigen	PCNA	PCNA	HBG000947			-5.65719	-4.27746	-4.17535	3	-4.70333	0.675766	296860	NaN	NaN	NaN	NaN	NaN	0	NaN	NaN	NaN	NaN	NaN	NaN	NaN	NaN	0	NaN	NaN	NaN	NaN	NaN	NaN	NaN	NaN	0	NaN	NaN	NaN	NaN	NaN	NaN	-0.563554	0.984843	2
380	Q7T0R7;Q05AY3	Cn2-prov protein;Cn2 protein;	cn2-prov;cn2	#N/A	#N/A	#N/A	HBG051103;HBG051103	XB-GENE-962331	cndp2	-5.21775	-4.60114	-4.2745	3	-4.6978	0.391098	20738300	-0.0138001	0.54709	0.811671	NaN	NaN	3	0.44832	0.344158	0.367807	-0.873436	NaN	NaN	NaN	NaN	1	NaN	0	NaN	NaN	NaN	NaN	NaN	NaN	0	NaN	NaN	NaN	-0.193592	NaN	NaN	-0.138794	-0.470522	3
2445	Q8AVS2	Cpa6-prov protein	cpa6	Cpa6-prov protein	cpa6	CPA6	HBG050815	XB-GENE-960988	cpa6	-4.64815	-4.74364	NaN	2	-4.6959	0.047745	10463000	NaN	NaN	NaN	NaN	NaN	0	NaN	NaN	NaN	NaN	NaN	NaN	NaN	NaN	0	NaN	NaN	NaN	NaN	NaN	NaN	NaN	NaN	0	NaN	NaN	NaN	NaN	NaN	NaN	0.838362	-1.28752	2
851	Q68F14;Q8AVW2	MGC82952 protein;Mfap2-prov protein;	MGC82952	#N/A	#N/A	#N/A	HBG060871;HBG060871	XB-GENE-6254007;XB-GENE-6254690	mfap2;mfap2	-5.23699	-3.24195	-5.57409	3	-4.68434	1.02917	142914500	NaN	NaN	NaN	-0.074301	-1.0171	2	-0.545702	0.471402	0.370697	NaN	NaN	NaN	1.60252	0.795347	2	1.19893	0.403585	0.143177	NaN	NaN	-0.622878	1.14465	0.546379	3	0.35605	0.734033	NaN	0.820803	0.197043	0.531461	-0.612226	-0.0686621	5
1470	Q7SZA4;P09897	60S ribosomal protein L18;60S ribosomal protein L18-A	MGC64315;rpl18-a	#N/A	#N/A	#N/A	HBG000875;HBG000875	XB-GENE-1006309	rpl18	-4.22168	-5.41255	-4.40706	3	-4.68043	0.52319	1172005	NaN	NaN	NaN	NaN	NaN	0	NaN	NaN	NaN	NaN	NaN	NaN	NaN	NaN	0	NaN	NaN	NaN	NaN	NaN	NaN	NaN	NaN	0	NaN	NaN	NaN	NaN	NaN	NaN	-0.0212635	-0.248215	2
1688	Q7ZYK8	Sodium/potassium-transporting ATPase subunit alpha (EC 3.6.3.-)	atp1a3	Sodium/potassium-transporting ATPase subunit alpha (EC 3.6.3.-)	atp1a3	ATP1A3	HBG004298	XB-GENE-996134	atp1a3	-5.18526	-4.48911	-4.34996	3	-4.67478	0.365409	47487000	0.330932	-0.151574	0.102251	0.261657	0.246866	5	0.158027	0.171751	NaN	0.21812	0.150019	-1.04995	0.0823093	0.374091	5	-0.0450827	0.511672	NaN	2.2501	0.538237	-0.757052	-0.335495	-0.489876	5	0.241182	1.0943	NaN	-0.614591	-0.332816	0.20743	0.273561	-0.0319088	5
1545	Q7ZWS4	MGC53764 protein	MGC53764	MGC53764 protein	rpn2	RPN2	HBG002365	XB-GENE-941836	rpn2	-3.63686	-5.70998	NaN	2	-4.67342	1.03656	3455930	NaN	NaN	NaN	NaN	NaN	0	NaN	NaN	NaN	NaN	NaN	NaN	NaN	NaN	0	NaN	NaN	NaN	NaN	NaN	NaN	NaN	-0.710044	1	NaN	0	NaN	-2.06772	NaN	NaN	NaN	NaN	1
157	Q8UWC3;B7ZQN6	Cortactin;Cttn protein;	Cttn	#N/A	#N/A	#N/A	HBG005994;HBG005994	XB-GENE-17342101	cttn	-5.97229	-3.37277	NaN	2	-4.67253	1.29976	84474	NaN	NaN	NaN	NaN	NaN	0	NaN	NaN	NaN	NaN	NaN	NaN	NaN	NaN	0	NaN	NaN	NaN	NaN	NaN	NaN	NaN	NaN	0	NaN	NaN	NaN	NaN	NaN	NaN	NaN	NaN	0
387	Q08B06	LOC100158368 protein	LOC100158368	LOC100158368 protein	cpe	CPE	HBG003410	XB-GENE-952273	cpe	-4.85743	-4.19176	-4.92432	3	-4.65784	0.330695	101946000	-0.201732	0.026848	-0.579703	-0.122892	-0.460374	5	-0.267571	0.222058	NaN	-0.161497	0.490842	NaN	0.001392	-0.924386	4	-0.148412	0.50828	NaN	-0.523977	0.0938985	-0.200412	-0.960551	-1.1722	5	-0.552648	0.467578	0.209671	0.206745	-0.183914	-1.21462	0.323646	0.535715	5
196	E7FIE3	Silver protein	silver	Silver protein	pmel	PMEL		XB-GENE-6252245	pmel	-4.25945	-5.04563	NaN	2	-4.65254	0.39309	16893500	NaN	NaN	0.490492	NaN	NaN	1	NaN	0	NaN	NaN	NaN	NaN	NaN	-0.269826	1	NaN	0	NaN	NaN	NaN	NaN	0.576619	1.742	2	1.15931	0.58269	0.0980577	NaN	NaN	NaN	0.0391364	NaN	1
1210	Q6INK1	MGC82415 protein	MGC82415	MGC82415 protein	cpne1	CPNE1	HBG066841	XB-GENE-17337160	cpne1	-4.91938	-4.60381	-4.43294	3	-4.65204	0.201496	15948200	0.938217	0.307381	-1.12127	NaN	-1.24707	4	-0.280686	0.931669	NaN	-1.63329	1.37024	-0.137327	NaN	-0.924808	4	-0.331296	1.11583	NaN	0.187075	-0.503202	-1.11757	-0.364174	-0.0883274	5	-0.37724	0.439556	0.33266	-0.693288	0.1987	-0.771878	0.126756	1.62987	5
2160	Q63ZP1	PHD finger protein 10	phf10	PHD finger protein 10	phf10	PHF10	HBG053581	XB-GENE-940964	phf10	-4.02945	-5.27442	NaN	2	-4.65193	0.622485	NaN	NaN	NaN	NaN	NaN	NaN	0	NaN	NaN	NaN	NaN	NaN	NaN	NaN	NaN	0	NaN	NaN	NaN	NaN	NaN	NaN	NaN	NaN	0	NaN	NaN	NaN	NaN	NaN	NaN	NaN	NaN	0
1118	Q6GP61	L1cam-a protein	l1cam-a	L1cam-a protein	l1cam	L1CAM	HBG000144	XB-GENE-5914737	l1cam	-4.93443	-5.01915	-3.98809	3	-4.64722	0.467359	28822000	0.0371212	0.318994	0.0620764	1.25639	1.81522	5	0.69796	0.713411	0.148133	0.551865	NaN	-0.0851358	0.112001	1.97833	4	0.639264	0.806766	0.24452	NaN	-0.997833	-0.598229	0.768418	0.46951	4	-0.0895336	0.730135	NaN	0.281351	0.268982	1.17209	0.290075	0.398699	5
745	Q640I3	LOC494665 protein	LOC494665	LOC494665 protein	rab14	RAB14	HBG009351	XB-GENE-479097	rab14	-5.01597	-4.84855	-4.06207	3	-4.6422	0.415867	30313250	0.696871	0.090202	NaN	NaN	1.13186	3	0.639643	0.427174	0.269367	NaN	NaN	-0.736341	NaN	NaN	1	NaN	0	NaN	NaN	1.97715	1.47802	NaN	NaN	2	1.72758	0.249564	0.0127185	0.376824	1.03871	NaN	0.00322815	-0.03382	4
751	Q640Y9	LOC494645 protein	LOC494645	LOC494645 protein	cryba1	CRYBA1	HBG003364	XB-GENE-956132	cryba1	-5.27012	-4.26987	-4.38181	3	-4.6406	0.447478	11209100	NaN	NaN	NaN	NaN	NaN	0	NaN	NaN	NaN	NaN	NaN	NaN	NaN	NaN	0	NaN	NaN	NaN	NaN	NaN	NaN	NaN	NaN	0	NaN	NaN	NaN	NaN	NaN	NaN	0.421657	NaN	1
1026	Q6GLK0	MGC84786 protein	MGC84786	MGC84786 protein	rab3b	RAB3C	HBG009351	XB-GENE-6254373	rab3b	-4.55578	-4.72025	NaN	2	-4.63802	0.082235	15915000	NaN	NaN	NaN	NaN	1.06997	1	NaN	0	NaN	NaN	NaN	NaN	NaN	NaN	0	NaN	NaN	NaN	NaN	NaN	NaN	NaN	NaN	0	NaN	NaN	NaN	0.0912358	-0.0677206	NaN	0.136172	0.881578	4
1709	Q7ZYS8;Q6EE54	60S ribosomal protein L10a;Ribosomal protein	rpl10a	#N/A	#N/A	#N/A	HBG055239;HBG055239	XB-GENE-974211	rpl10a	-4.55578	-4.72025	NaN	2	-4.63802	0.082235	26899750	NaN	NaN	NaN	NaN	-0.108903	1	NaN	0	NaN	NaN	NaN	NaN	NaN	NaN	0	NaN	NaN	NaN	-0.224181	NaN	-0.181298	NaN	0.491079	3	0.0285335	0.327537	NaN	-0.670679	0.438106	NaN	0.136172	0.881578	4
1115	Q6GP33	Glucose-6-phosphate isomerase	MGC80718	Glucose-6-phosphate isomerase (EC 5.3.1.9)	gpi	GPI	HBG002877	XB-GENE-944063	gpi	-4.47775	-3.5822	-5.84394	3	-4.63463	0.929991	30897000	-0.417512	-1.67121	0.258619	NaN	-0.156411	4	-0.496629	0.719731	0.306465	NaN	NaN	NaN	NaN	-0.902667	1	NaN	0	NaN	NaN	NaN	0.393693	-1.53166	-0.9575	3	-0.698489	0.807078	0.216044	-1.4326	-1.39756	NaN	-0.159071	-0.434765	4
420	Q2PPJ1	Fibrillin (Fragment)		Fibrillin (Fragment)	0	#N/A				-5.01173	-4.59733	-4.28732	3	-4.63213	0.296761	50991500	0.447614	-0.152543	1.23267	-0.02212	0.768852	5	0.454895	0.509918	0.300235	0.0264748	0.884953	-0.16376	-0.39224	0.163032	5	0.103692	0.432974	NaN	-0.189501	0.0363748	0.637163	0.410111	0.350862	5	0.249002	0.291375	NaN	0.101585	0.389407	0.551213	-0.350081	0.183627	5
1659	Q7ZY52;P51469	Glyceraldehyde-3-phosphate dehydrogenase	gapdh	#N/A	#N/A	#N/A	HBG000227;HBG000227	XB-GENE-865739	gapdh	-4.48074	-4.36225	-5.04964	3	-4.63088	0.300036	58638000	-0.310347	-0.2512	-0.259274	-1.49535	-0.809328	5	-0.625099	0.482487	0.191594	-0.0249766	-0.093986	0.426023	-0.512653	1.37209	5	0.233299	0.642533	NaN	0.415073	0.442979	0.187268	-0.761126	-0.338752	5	-0.0109116	0.468414	NaN	-0.657186	-0.970927	NaN	-0.00848155	1.0937	4
230	Q66KI3;O57381	Metalloendopeptidase (EC 3.4.24.-);Metalloendopeptidase (EC 3.4.24.-);	BMP-1	#N/A	#N/A	#N/A	HBG004859;HBG004859	XB-GENE-6252324	bmp1	-5.72402	-3.81518	-4.33439	3	-4.62453	0.805834	9025500	-0.72156	0.430927	-0.91782	NaN	-0.810436	4	-0.504722	0.544649	0.301953	-0.105882	0.660793	-0.860401	NaN	2.41171	4	0.526554	1.21403	NaN	-1.03856	-0.138168	0.348955	3.87194	2.71333	5	1.1515	1.84086	NaN	0.214294	-0.144164	0.285973	-0.908327	0.416005	5
234	O57468	14-3-3 protein epsilon (Ywhae-prov protein)	ywhae	14-3-3 protein epsilon (Ywhae-prov protein)	ywhae	YWHAE	HBG050423	XB-GENE-996381	ywhae	-4.77115	-4.24899	-4.81746	3	-4.61253	0.257758	357490000	0.360486	-0.568471	-0.552825	0.0457499	-0.596076	5	-0.262227	0.393016	NaN	-0.427042	NaN	0.438841	0.749941	-0.01358	4	0.18704	0.446544	NaN	-0.284643	-0.78013	-0.151741	0.886376	0.0479413	5	-0.0564395	0.544919	NaN	-0.135973	-0.136505	-0.756802	0.40742	0.548545	5
898	Q6B457	Cadherin-related family member 1	cdhr1	Cadherin-related family member 1 (Photoreceptor cadherin) (prCAD) (Protocadherin-21)	cdhr1	CDHR1	HBG101964	XB-GENE-865231	cdhr1	-4.51593	-5.11154	-4.18986	3	-4.60578	0.3816	74308500	NaN	-1.93808	-1.13026	0.481959	-0.603261	4	-0.79741	0.878407	0.141714	-1.08299	2.97249	NaN	1.03067	0.141696	4	0.765468	1.47878	NaN	NaN	1.05912	-0.561695	0.206527	0.018253	4	0.180551	0.58091	NaN	-0.802062	0.0611963	-0.638018	0.48227	1.12193	5
280	P13549	Elongation factor 1-alpha, somatic form	eef1as	Elongation factor 1-alpha, somatic form (EF-1-alpha-S)	eef1as	#N/A	HBG000179	XB-GENE-865341	eef1a1	-5.55938	-5.43079	-2.82674	3	-4.60564	1.25896	43123500	0.496285	-0.501894	NaN	2.98208	0.947141	4	0.980904	1.2688	NaN	0.437192	NaN	NaN	0.753417	2.33665	3	1.17575	0.830966	0.103676	NaN	2.37787	0.172539	-2.25675	0.635413	4	0.232267	1.65566	NaN	2.38927	-0.137729	NaN	1.23055	1.2944	4
1455	Q7SZ17	MGC64305 protein	MGC64305	MGC64305 protein	MGC64305	#N/A	HBG001860			-4.14041	-5.28608	-4.36915	3	-4.59855	0.495047	597210	NaN	NaN	NaN	1.36007	0.554768	2	0.95742	0.402652	0.210796	NaN	NaN	NaN	NaN	NaN	0	NaN	NaN	NaN	NaN	NaN	NaN	NaN	NaN	0	NaN	NaN	NaN	NaN	NaN	NaN	-0.264424	0.966114	2
1755	Q8AVI3	60S acidic ribosomal protein P0	rplp0	60S acidic ribosomal protein P0	rplp0	RPLP0	HBG000711	XB-GENE-976216	rplp0	-4.52769	-4.36894	-4.88611	3	-4.59425	0.216315	26758250	0.147231	-0.324026	-0.163972	NaN	1.33709	4	0.24908	0.650614	NaN	-1.4889	0.191155	-1.81212	NaN	NaN	3	-1.03662	0.878141	0.143177	-0.136425	0.473591	1.26538	NaN	NaN	3	0.534182	0.573886	0.304237	NaN	NaN	NaN	2.35056	0.684198	2
712	Q5XHG8	LOC495003 protein	LOC495003	LOC495003 protein	nid2	NID2	HBG006498	XB-GENE-967335	nid2	-4.61126	-4.52892	-4.60223	3	-4.5808	0.0368718	83992000	-0.436058	-0.739403	-0.0152217	-0.111412	-0.448377	5	-0.350094	0.259892	NaN	-1.26461	-0.824753	0.111346	-0.067214	-0.429536	5	-0.494953	0.501193	0.258648	0.20107	-0.361055	0.0652859	-0.435124	-0.853702	5	-0.276705	0.376926	NaN	-0.88016	-0.658035	-0.378123	-0.571726	-0.477248	5
2273	Q6GM42	Secretory carrier-associated membrane protein 5B	scamp5-b	Secretory carrier-associated membrane protein 5B (Secretory carrier membrane protein 5 B)	scamp5-b	#N/A		XB-GENE-6078622	scamp5	-4.56218	-5.48739	-3.646	3	-4.56519	0.751747	53565000	NaN	NaN	NaN	NaN	NaN	0	NaN	NaN	NaN	NaN	NaN	NaN	NaN	NaN	0	NaN	NaN	NaN	NaN	NaN	NaN	NaN	NaN	0	NaN	NaN	NaN	NaN	NaN	NaN	-0.307612	-0.234555	2
389	Q08B19;Q52KZ4	Uncharacterized protein (Fragment);LOC733212 protein (LOC734169 protein) (Fragment);	LOC733212	#N/A	#N/A	#N/A	HBG051797;HBG099694			-4.44379	-4.14175	-5.06231	3	-4.54928	0.383149	64589500	-1.55229	-0.966761	-1.07137	0.158032	0.310058	5	-0.624467	0.729848	0.191594	-1.02878	0.174623	-1.48833	-0.121415	NaN	4	-0.615976	0.671016	0.24452	-1.15648	-1.82763	-0.941511	0.73686	NaN	4	-0.797192	0.944066	0.105271	-1.65996	-0.235697	-1.06502	0.972019	-0.0169795	5
734	Q63ZP5	LOC494763 protein	LOC494763	LOC494763 protein	slc2a1	SLC2A1	HBG014816	XB-GENE-5755456	slc2a1	-5.00254	NaN	-4.08755	2	-4.54505	0.457495	12844250	NaN	3.08913	2.76358	NaN	NaN	2	2.92636	0.162774	2.22663e-05	NaN	NaN	NaN	NaN	0.805643	1	NaN	0	NaN	NaN	NaN	1.95334	-0.190901	0.00675545	3	0.589731	0.967587	0.273688	0.145415	0.100211	NaN	NaN	-0.240613	3
1571	Q7ZX17	MGC53495 protein	hapln3	MGC53495 protein	hapln3	HAPLN3	HBG051922	XB-GENE-5867368	hapln3	-3.68892	-6.79934	-3.14038	3	-4.54288	1.6112	8672350	0.555245	NaN	NaN	NaN	-1.84014	2	-0.64245	1.19769	NaN	NaN	NaN	NaN	NaN	-1.43445	1	NaN	0	NaN	NaN	NaN	-1.0032	-0.668604	-0.398826	3	-0.69021	0.247207	0.221837	-2.15989	NaN	NaN	1.41363	-0.383889	3
1748	Q8AVF6;Q6DE26;P51643;A1L3K6	ADP-ribosylation factor 1	arf1;MGC80261;arf-1	#N/A	#N/A	#N/A	HBG002073;HBG002073;HBG002073;HBG002073	XB-GENE-950258;XB-GENE-952631;XB-GENE-968857	arf1;arf3;arf5	-4.84697	-4.57347	-4.17379	3	-4.53141	0.276429	40867500	1.19486	-1.1236	-1.22585	NaN	-0.687853	4	-0.460611	0.976903	0.325558	-1.1419	NaN	NaN	NaN	1.33139	2	0.0947448	1.23664	NaN	NaN	NaN	NaN	-0.728016	-2.16432	2	-1.44617	0.718152	0.0388165	-1.52719	NaN	NaN	0.00884265	1.32034	3
182	B7ZS79;B7ZS77;Q91925;P98070	Bone morphogenetic protein 1	Bmp1;bmp1	#N/A	#N/A	#N/A	HBG004859;HBG004859;HBG004859;HBG004859			-4.43912	-5.12593	-4.02663	3	-4.53056	0.453421	24402000	-0.0492191	0.0157554	0.374763	-0.740153	0.502288	5	0.0206868	0.433843	NaN	-0.136701	0.357009	-0.0224895	-0.906633	0.0778341	5	-0.126196	0.423099	NaN	0.0487969	0.297847	0.430965	-1.03058	-0.0254168	5	-0.0556778	0.514601	NaN	-0.279015	0.512492	0.0099584	0.0478094	-0.463309	5
1552	Q7ZWU8;Q91711	Calr protein;Calreticulin (Fragment);	calr	#N/A	#N/A	#N/A	HBG005407;HBG005407			-5.50223	-4.78874	-3.19496	3	-4.49531	0.96452	6776700	1.98809	NaN	NaN	NaN	NaN	1	NaN	0	NaN	NaN	NaN	NaN	NaN	NaN	0	NaN	NaN	NaN	2.52127	NaN	NaN	NaN	NaN	1	NaN	0	NaN	0.196237	NaN	NaN	0.938259	0.32114	3
1675	Q7ZYE8	Tyrp1-prov protein	tyrp1	Tyrp1-prov protein	tyrp1	TYRP1	HBG003553	XB-GENE-1001470	tyrp1	-4.31353	-4.36572	-4.79859	3	-4.49261	0.217405	119804500	0.464133	0.0264643	-0.0556181	0.664912	0.995584	5	0.419095	0.393524	0.321594	-0.315406	NaN	-0.0343246	-1.34019	-0.216503	4	-0.476607	0.508683	0.310367	0.308276	0.155613	0.542191	-0.0252694	0.613936	5	0.318949	0.237543	NaN	-0.23646	0.0507512	0.135332	-0.0317682	0.622869	5
1458	Q7SZ25;P08734	Alpha-enolase	eno1	#N/A	#N/A	#N/A	HBG000067;HBG000067	XB-GENE-6256554;XB-GENE-6256554	eno1;eno1	-4.67495	-4.33328	-4.39162	3	-4.46662	0.149227	98631000	-0.616871	-0.358991	-0.870076	0.193453	-0.064628	5	-0.343423	0.379036	NaN	-0.89996	-0.685	-0.469685	1.03531	-0.205046	5	-0.244876	0.680272	NaN	-0.256331	-0.679179	-1.09511	-0.190058	0.276412	5	-0.388853	0.465349	0.324754	-0.281172	-0.31046	-0.164207	0.108506	-0.156926	5
1001	Q6DJI0;Q7SYU0;Q6EE53	40S ribosomal protein S8	MGC83421;rps8	#N/A	#N/A	#N/A	HBG030738;HBG030738;HBG030738	XB-GENE-5935325;XB-GENE-17335054	rps8;rps8	-3.17723	-4.41018	-5.81133	3	-4.46625	1.0761	9684100	-0.595093	0.872285	0.290994	-1.1155	-0.685538	5	-0.24657	0.722497	NaN	NaN	NaN	NaN	-2.12644	0.0037152	2	-1.06136	1.06508	NaN	1.59436	NaN	1.6524	-2.15075	-0.0999313	4	0.249018	1.55403	NaN	NaN	-0.745076	NaN	0.216477	-0.598228	3
621	Q5M7F9	Lysyl oxidase-like 1 (Oxl-1 protein)	loxl1	Lysyl oxidase-like 1 (Oxl-1 protein)	loxl1	LOXL1	HBG000226	XB-GENE-1002054	loxl1	-4.99838	-3.85104	-4.54167	3	-4.4637	0.471633	14431450	-0.219584	-0.709626	-0.169797	-0.016304	-0.020982	5	-0.227259	0.254201	NaN	0.389995	NaN	NaN	-1.28862	-0.0490813	3	-0.315903	0.710791	NaN	-1.2551	-0.021769	-0.205083	0.811024	-1.48219	5	-0.430625	0.842055	0.291953	0.0427362	-0.365859	-1.171	0.203638	1.57355	5
299	P20397	Nucleolin	ncl	Nucleolin (Protein C23)	ncl	NCL	HBG002295			-4.23213	-4.76764	-4.37569	3	-4.45849	0.226325	61526500	-0.344108	0.270724	0.317742	-0.77978	-0.979784	5	-0.303041	0.529438	NaN	-0.134598	NaN	-0.406204	-0.902193	-0.712921	4	-0.538979	0.292973	0.263072	-0.802504	0.106314	-0.862151	0.247832	-0.629823	5	-0.388066	0.469838	0.326987	-0.450314	-0.443838	-2.01958	-0.185366	0.0215225	5
1602	Q7ZXH6	Ywhaq-prov protein	ywhaq	Ywhaq-prov protein	ywhaq	SFN	HBG050423	XB-GENE-946189	ywhaq	-4.70862	-4.41522	-4.24901	3	-4.45762	0.190015	35191000	0.834818	1.49717	-1.44769	NaN	-0.847381	4	0.00922946	1.19916	NaN	0.465511	NaN	0.466438	NaN	-2.9174	3	-0.661818	1.59494	NaN	0.0786611	0.393779	0.0872426	-1.91886	-0.337968	5	-0.339429	0.823292	NaN	0.53137	0.498053	NaN	0.435755	-0.62138	4
366	P81004;Q52KY1	Voltage-dependent anion-selective channel protein 2	vdac2	#N/A	#N/A	#N/A	HBG054036;HBG054036	XB-GENE-954844	vdac2	-4.18424	-4.65475	-4.51877	3	-4.45259	0.197704	54127000	1.80795	1.93707	2.87938	1.13847	0.422344	5	1.63704	0.823007	0.000212636	1.73976	NaN	1.2978	NaN	0.851293	3	1.29628	0.362718	0.0864079	1.1302	1.35216	3.5092	0.489932	0.607599	5	1.41782	1.09347	NaN	0.26072	0.278973	NaN	-0.247609	0.928393	4
212	O13000;Q3KPV9	Proteasome subunit beta type	LOC397716	#N/A	#N/A	#N/A	HBG000123;HBG000123	XB-GENE-17342778	psmb6	-4.50983	-5.45805	-3.37723	3	-4.44837	0.850602	99409500	-0.898093	-0.385605	-0.1616	NaN	0.795047	4	-0.162563	0.613956	NaN	-0.129196	0.011777	NaN	1.40959	3.24695	4	1.13478	1.35974	NaN	NaN	2.31066	1.03472	2.45115	1.1854	4	1.74548	0.639582	0.0003957	-0.092298	0.652821	NaN	0.207097	0.317504	4
113	A9JS79	Proteasome subunit beta type	LOC100127332	Proteasome subunit beta type (EC 3.4.25.1) (Fragment)	LOC100127332	#N/A	HBG108297			-4.50983	-5.45805	-3.37723	3	-4.44837	0.850602	117764000	2.9419	1.74211	1.80829	-0.318454	0.770428	5	1.38885	1.09636	NaN	3.30944	NaN	2.13304	1.17951	-0.0574469	4	1.64113	1.23729	NaN	0.589668	3.13795	-0.709206	-0.249019	0.378575	5	0.629593	1.33572	NaN	-1.46077	-2.24064	-0.688156	0.207097	0.317504	5
491	Q3KQ92	Proteasome subunit beta type	MGC130855	Proteasome subunit beta type (EC 3.4.25.1)	psmb6	PSMB6	HBG000123	XB-GENE-6255290	psmb6	-4.50983	-5.45805	-3.37723	3	-4.44837	0.850602	161220	NaN	NaN	NaN	NaN	NaN	0	NaN	NaN	NaN	NaN	NaN	NaN	NaN	NaN	0	NaN	NaN	NaN	NaN	NaN	NaN	NaN	NaN	0	NaN	NaN	NaN	NaN	NaN	NaN	0.207097	0.317504	2
577	Q6DKL8;Q569Q7;Q6NTJ0	LOC414678 protein;LOC414678 protein;LOC414678 protein (Fragment)	LOC414678	#N/A	#N/A	#N/A	HBG012180;HBG012180;HBG012180	XB-GENE-17345482	myl6	-5.01024	-4.39888	-3.92853	3	-4.44588	0.442855	49453000	-0.636447	3.07026	NaN	NaN	1.04222	3	1.15868	1.5155	NaN	NaN	NaN	NaN	NaN	0.662328	1	NaN	0	NaN	NaN	NaN	NaN	-0.292319	0.385653	2	0.0466667	0.338986	NaN	1.05295	1.47476	NaN	-0.0257362	0.806126	4
1619	Q7ZXP8	Eef2-prov protein	eef2.1	Eef2-prov protein	eef2.1	EEF2	HBG001838	XB-GENE-969746	eef2.1	-4.62626	-4.92726	-3.73974	3	-4.43109	0.504064	28017650	-0.052257	-0.117634	-1.5978	-1.51098	-0.669814	5	-0.789696	0.660777	0.106938	NaN	NaN	-3.19571	-3.81359	0.323469	3	-2.22861	1.82214	NaN	NaN	-2.23358	-2.75112	-0.695965	-1.35874	4	-1.75985	0.790535	0.000377443	-0.145136	-0.992152	0.144209	0.152718	0.259717	5
1348	Q6P7F8	MGC68767 protein	MGC68767	MGC68767 protein	napsa	NAPSA	HBG000482	XB-GENE-947103	napsa	-4.16657	-4.69346	NaN	2	-4.43002	0.263445	13481050	-1.68477	-0.877049	-2.13449	-1.18172	-0.022474	5	-1.1801	0.720762	0.0102972	NaN	NaN	-1.02847	NaN	NaN	1	NaN	0	NaN	-1.80443	NaN	-0.637419	-1.749	-1.22086	4	-1.35293	0.471733	0.00599976	-1.60415	-1.3497	NaN	-0.411764	-0.533368	4
977	Q6DEC8	MGC78939 protein	MGC78939	MGC78939 protein	st13	ST13	HBG002482	XB-GENE-1015309	st13	-4.43216	-4.73086	-4.12032	3	-4.42778	0.249271	18372000	-1.12237	-0.410081	NaN	-1.60746	-0.248674	4	-0.847146	0.548411	0.122997	-0.824514	NaN	0.728551	-0.171447	NaN	3	-0.0891364	0.636702	NaN	0.585634	-1.00115	-0.475194	NaN	NaN	3	-0.296904	0.659956	NaN	0.39443	1.29212	1.82584	-0.518104	-0.71356	5
618	Q5JBS0;Q6JRV2;Q6JRV0;Q6JRV1	Reticulon;Reticulon;Reticulon;Reticulon	Nogo;RTN4	#N/A	#N/A	#N/A	HBG023134;HBG023134;HBG023134;HBG023134	XB-GENE-1012595	rtn4	-4.60654	-4.32279	-4.30789	3	-4.41241	0.137408	18788250	-0.506799	0.58646	0.136161	-0.748779	0.177568	5	-0.0710778	0.487085	NaN	0.336004	NaN	-0.149651	-0.904763	-0.0883269	4	-0.201684	0.44693	NaN	NaN	1.26375	NaN	-0.379455	0.867106	3	0.583799	0.700107	0.278863	0.195855	0.19799	NaN	-0.0659062	0.469797	4
838	Q68A89;Q6GP03	Proteasome subunit alpha type	MGC80760	#N/A	#N/A	#N/A	HBG003005;HBG003005	XB-GENE-982656	psma5	-4.37357	-4.96682	-3.89357	3	-4.41132	0.438965	106498000	0.212841	0.809696	0.760652	1.0311	1.13294	5	0.789444	0.319404	0.106943	-1.49525	1.44192	0.0413505	0.462722	0.280432	5	0.146235	0.948939	NaN	0.688467	-0.225892	-0.979301	0.155508	0.6992	5	0.0675964	0.628372	NaN	0.944795	0.527918	0.77812	-0.152836	-0.0413529	5
915	Q6DCS2	MGC80861 protein	MGC80861	MGC80861 protein	cfp	CFP	HBG008263	XB-GENE-5941338	cfp	-4.26604	-4.07665	-4.86229	3	-4.40166	0.334766	32551500	NaN	NaN	0.455747	-0.948038	0.015547	3	-0.158915	0.58622	NaN	NaN	-0.016476	NaN	-0.249438	0.462253	3	0.0654464	0.296265	NaN	NaN	-1.58516	0.0812875	0.210047	0.0101977	4	-0.320908	0.733424	NaN	-0.770503	-0.276921	1.85902	0.420116	0.256593	5
1794	Q8AY70	Glyceraldehyde-3-phosphate dehydrogenase (EC 1.2.1.12)	gapdh	Glyceraldehyde-3-phosphate dehydrogenase (EC 1.2.1.12)	gapdh	GAPDH	HBG000227			-4.43004	-4.27646	-4.47137	3	-4.39262	0.083855	105977000	0.047715	-0.91073	-1.1436	0.259661	0.243932	5	-0.300604	0.602434	NaN	-3.09426	-0.470062	0.157054	-0.102509	-0.599845	5	-0.821924	1.16727	NaN	-0.70064	-0.591178	-0.454984	-0.0510363	-0.417083	5	-0.442984	0.220357	0.28817	-0.919353	-1.04718	0.167352	-0.501598	0.0890675	5
1307	Q6NTR4	MGC83076 protein	MGC83076	MGC83076 protein	rpl14	RPL14	HBG005187	XB-GENE-5819322	rpl14	-4.47525	-4.30754	NaN	2	-4.3914	0.083855	25448800	1.33248	-1.19623	NaN	NaN	1.36503	3	0.500424	1.19979	NaN	NaN	NaN	-1.78956	NaN	-0.971994	2	-1.38078	0.408785	0.103676	0.755559	NaN	NaN	-1.1188	0.119211	3	-0.0813438	0.778234	NaN	NaN	NaN	NaN	0.0735193	NaN	1
23	A1L1C3	LOC100037064 protein	LOC100037064	LOC100037064 protein	LOC100037064	#N/A	HBG059850			-4.77292	NaN	-3.99624	2	-4.38458	0.38834	1815045	NaN	NaN	NaN	NaN	NaN	0	NaN	NaN	NaN	NaN	NaN	NaN	NaN	NaN	0	NaN	NaN	NaN	NaN	NaN	NaN	NaN	NaN	0	NaN	NaN	NaN	NaN	NaN	NaN	NaN	NaN	0
1660	Q7ZY57	Eif2s3-prov protein	eif2s3	Eif2s3-prov protein	eif2s3	EIF2S3	HBG006123	XB-GENE-986368	eif2s3	-4.41858	-4.46454	-4.26487	3	-4.38266	0.0853797	6805850	-1.20554	1.03494	NaN	NaN	-0.843178	3	-0.337927	0.98197	NaN	NaN	NaN	NaN	NaN	NaN	0	NaN	NaN	NaN	-0.822982	NaN	0.271622	NaN	NaN	2	-0.27568	0.547302	NaN	-0.623513	NaN	NaN	2.47786	-0.715464	3
1770	Q8AVQ3	14-3-3 protein beta/alpha-B	ywhab-b	14-3-3 protein beta/alpha-B	ywhab-b	#N/A	HBG050423	XB-GENE-1006032	ywhab	-3.44155	-4.32181	-5.36635	3	-4.37657	0.78675	9993850	NaN	NaN	NaN	NaN	1.47452	1	NaN	0	NaN	0.117004	NaN	NaN	NaN	NaN	1	NaN	0	NaN	-0.126785	NaN	0.289196	NaN	NaN	2	0.0812054	0.207991	NaN	-0.0239042	0.166652	-1.089	-0.886808	-0.394953	5
1461	Q7SZ40;P36378	SPARC	MGC64258;sparc	#N/A	#N/A	#N/A	HBG002746;HBG002746	XB-GENE-17342256	sparc	-4.46868	-4.36504	-4.27917	3	-4.37096	0.0774804	291191000	2.87491	1.45355	-2.94683	-0.056138	-2.14156	5	-0.163215	2.16878	NaN	0.50481	NaN	NaN	-0.038973	-1.22186	3	-0.252009	0.720828	NaN	NaN	-1.0172	-0.529682	1.1526	1.36279	4	0.242126	1.03277	NaN	-0.126454	-1.38883	-0.202722	-0.204522	0.0129525	5
820	Q66KW0;Q91868	LOC397945 protein;X.laevis rat translocon-associated protein delta homolog;	LOC397945	#N/A	#N/A	#N/A	HBG002293;HBG002293	XB-GENE-968235	ssr4	-3.67739	-5.0516	NaN	2	-4.36449	0.687105	1293700	NaN	NaN	NaN	NaN	NaN	0	NaN	NaN	NaN	NaN	NaN	NaN	NaN	NaN	0	NaN	NaN	NaN	NaN	NaN	NaN	NaN	NaN	0	NaN	NaN	NaN	NaN	NaN	NaN	NaN	NaN	0
355	P62799;Q6B827	Histone H4		#N/A	#N/A	#N/A	HBG051878	XB-GENE-6493984	hist1h4a	-4.69212	-3.68208	-4.71702	3	-4.36374	0.482114	140610000	0.285308	0.675258	0.862394	-0.642137	2.13715	5	0.663594	0.901005	0.168844	0.331242	NaN	-0.95711	1.52956	0.16131	4	0.26625	0.881446	NaN	-0.887428	1.66559	-0.383728	1.54796	1.19454	5	0.627386	1.05489	NaN	-0.133815	-0.500525	-0.741511	0.333719	0.0018005	5
207	Q6GM88;H1A8Z1;Q7ZWQ0	Ribonucleoside-diphosphate reductase	RRM1	#N/A	#N/A	#N/A	HBG003447;HBG003447	XB-GENE-1014081	rrm1	-4.49727	-4.52132	-4.06879	3	-4.36246	0.207888	13905200	-1.03754	-0.68714	-0.939857	NaN	0.166204	4	-0.624584	0.474129	0.23971	0.949991	NaN	0.873525	NaN	1.93193	3	1.25181	0.481924	0.0864079	0.578677	1.03328	0.899924	2.22816	1.71292	5	1.29059	0.597168	0.00366374	0.224671	0.587663	NaN	0.442753	-0.472964	4
649	Q5U4I5	LOC495491 protein	LOC495491	LOC495491 protein	dnpep	DNPEP	HBG051386	XB-GENE-17331197	dnpep	-5.09774	-3.85803	-4.12454	3	-4.3601	0.532815	7710270	NaN	NaN	NaN	NaN	NaN	0	NaN	NaN	NaN	NaN	NaN	NaN	NaN	NaN	0	NaN	NaN	NaN	NaN	NaN	NaN	NaN	NaN	0	NaN	NaN	NaN	0.987712	-0.00563265	NaN	1.65935	NaN	3
548	Q4V874;Q6AX85	LOC446265 protein;LOC446265 protein (Fragment);	LOC446265	#N/A	#N/A	#N/A	HBG007543;HBG007543	XB-GENE-989965	psmd1	-3.87476	-4.33491	-4.84568	3	-4.35178	0.396556	12899400	0.473441	1.2545	-0.33043	NaN	0.0465284	4	0.36101	0.589057	NaN	2.32771	NaN	0.138447	NaN	NaN	2	1.23308	1.09463	NaN	-0.0198015	-0.724824	0.183038	1.14662	-1.16198	5	-0.11539	0.794685	NaN	0.681246	2.46658	NaN	1.60094	0.258936	4
1764	Q8AVN6	MGC52646 protein	canx	MGC52646 protein	canx	CANX	HBG005407	XB-GENE-6251650	canx	-3.9766	-4.42927	-4.58786	3	-4.33124	0.258994	8152800	1.52105	3.84527	NaN	0.210086	1.07004	4	1.66161	1.34583	NaN	NaN	NaN	3.69418	NaN	0.261764	2	1.97797	1.71621	NaN	1.33206	NaN	2.81637	0.562613	0.577922	4	1.32224	0.917001	0.0073008	0.104567	-2.99715	NaN	0.376929	-0.166509	4
796	Q66J51	Eukaryotic translation initiation factor 3 subunit I	eif3i	Eukaryotic translation initiation factor 3 subunit I (eIF3i) (Eukaryotic translation initiation factor 3 subunit 2) (eIF-3-beta) (eIF3 p36)	eif3i	EIF3I	HBG000900	XB-GENE-974385	eif3i	-4.75341	-4.08689	-4.13224	3	-4.32418	0.304076	11188400	-0.462288	NaN	NaN	NaN	-0.337464	2	-0.399876	0.062412	0.484258	NaN	NaN	1.3494	NaN	NaN	1	NaN	0	NaN	-0.277446	NaN	3.11575	NaN	-1.62945	3	0.402951	1.99607	NaN	NaN	-0.859829	NaN	-0.567991	-0.595119	3
1650	Q7ZY25	Pyruvate kinase		Pyruvate kinase (EC 2.7.1.40)	0	#N/A	HBG000941			-4.95626	-4.14686	-3.86742	3	-4.32351	0.461734	25612650	0.692268	0.892262	-0.0385848	-0.179319	0.81216	5	0.435757	0.451485	0.316411	0.795323	NaN	0.155243	0.814861	0.245479	4	0.502727	0.304122	0.284937	1.55819	-0.149385	0.0571892	0.744073	0.307046	5	0.503422	0.605687	0.237133	0.844184	0.556624	-0.574746	-0.686609	-0.0679626	5
923	Q6PA99;Q6DCV5	MGC68523 protein;Rab7-prov protein;	MGC68523;rab7-prov	#N/A	#N/A	#N/A	HBG009351;HBG009351	XB-GENE-483568;XB-GENE-17336101	rab7a;rab7a	-5.00277	-3.95442	-4.0108	3	-4.32266	0.481459	26310000	0.247766	-1.24713	-1.39304	NaN	0.923422	4	-0.367245	0.983681	NaN	-0.150543	NaN	-0.708302	-1.95561	0.837094	4	-0.494341	1.00896	NaN	NaN	NaN	2.02246	0.708566	-0.257715	3	0.824437	0.934476	0.1482	1.43403	0.424417	NaN	0.74151	1.77577	4
1663	Q7ZY81-2;Q7ZY81	Nucleosome assembly protein 1-like 1-B	nap1l1-b	#N/A	#N/A	#N/A	HBG052653	XB-GENE-6256560	nap1l1	-4.18002	-5.01985	-3.76619	3	-4.32202	0.521561	38908000	-0.805161	-2.11605	-2.10025	-0.274157	1.04911	5	-0.849301	1.19216	NaN	NaN	NaN	-1.46904	-0.325035	0.0731926	3	-0.573629	0.653693	0.310367	-0.353836	-1.6455	0.142487	2.22787	2.29807	5	0.533817	1.52793	NaN	-0.537154	-1.29749	NaN	0.457849	0.0373435	4
632	Q5PPW3	LOC496060 protein	LOC496060	LOC496060 protein	fabp7	FABP7	HBG005633	XB-GENE-967710	fabp7	-3.78566	-4.98676	-4.16789	3	-4.31344	0.501031	4866050000	1.33494	NaN	NaN	2.17814	-0.107115	3	1.13532	0.943569	0.0654326	2.84652	NaN	2.48608	2.16784	3.37341	4	2.71846	0.447924	0.000359579	4.11386	1.04291	3.50933	1.66624	3.13634	5	2.69373	1.15402	NaN	0.114686	0.294549	-0.349069	-0.268692	-0.259705	5
909	Q6DCP2;Q7ZWZ1	Tetraspanin;Tetraspanin (Fragment);	LOC398555	#N/A	#N/A	#N/A	HBG107306;HBG107306	XB-GENE-17341753	cd63	-4.45043	-5.5807	-2.89154	3	-4.30756	1.10248	14064000	-0.245346	NaN	NaN	NaN	NaN	1	NaN	0	NaN	0.162268	NaN	NaN	NaN	NaN	1	NaN	0	NaN	0.0828061	-0.201722	-0.61549	NaN	-0.0735963	4	-0.202	0.259122	NaN	NaN	NaN	NaN	0.225091	NaN	1
532	Q4U0Y4-2;Q4U0Y4	Nucleosome assembly protein 1-like 1-A	nap1l1-a	#N/A	#N/A	#N/A	HBG052653	XB-GENE-484201	nap1l1	-4.34567	-4.30384	-4.24479	3	-4.2981	0.0413836	86688000	-1.26475	-0.872144	0.513301	-0.378236	-0.981004	5	-0.596567	0.624449	0.210796	0.174854	NaN	-0.934369	1.18529	-0.627031	4	-0.0503146	0.8203	NaN	0.699324	-0.785232	-0.784364	0.0144329	-0.117589	5	-0.194686	0.555949	NaN	-0.627083	0.181928	-0.390501	-0.837961	-0.051689	5
1716	Q801M5	Col1a2-prov protein	col1a2	Col1a2-prov protein	col1a2	COL1A2	HBG004933	XB-GENE-493268	col1a2	-4.47396	-3.48447	-4.91908	3	-4.2925	0.599567	12998150	0.447956	0.56498	-0.394594	-0.628667	0.40967	5	0.079869	0.491269	NaN	-0.0735117	2.08196	-0.392534	-1.22638	0.0193001	5	0.0817657	1.09224	NaN	0.465029	-0.422848	1.29129	1.07608	-0.0258015	5	0.476749	0.6457	0.257778	0.502579	-0.0534244	-1.09101	0.106591	-0.0215777	5
980	Q6DFG8;Q8JJ46	Gyg protein;Mitotic phosphoprotein 45;	gyg	#N/A	#N/A	#N/A	HBG000681;HBG000681			-3.29988	-4.51943	-5.04587	3	-4.28839	0.731279	4207000	0.275725	NaN	NaN	NaN	-0.502271	2	-0.113273	0.388998	NaN	NaN	NaN	NaN	NaN	-0.206755	1	NaN	0	NaN	-1.9261	-0.621882	-2.2911	-1.10691	-0.15113	5	-1.21943	0.79484	0.00581864	-0.448406	NaN	NaN	-0.503741	-0.928503	3
1776	Q8AVT9	Arpc1a protein	arpc1a	Arpc1a protein	arpc1a	ARPC1A	HBG050560	XB-GENE-6254683	arpc1a	-5.02839	-3.79817	-4.03569	3	-4.28742	0.532845	18408150	-0.00948205	0.774982	NaN	NaN	0.322244	3	0.362581	0.321524	NaN	NaN	NaN	NaN	NaN	-0.156929	1	NaN	0	NaN	NaN	NaN	NaN	0.553405	0.588318	2	0.570861	0.0174565	0.344724	0.57912	NaN	NaN	-0.600711	0.0336975	3
324	P36335	Neural cell adhesion molecule 1-B	ncam1-b	Neural cell adhesion molecule 1-B (N-CAM-1-B) (NCAM-1-B)	ncam1-b	#N/A	HBG052579	XB-GENE-923178	ncam1	-4.75279	-3.34386	-4.74755	3	-4.2814	0.662944	4854000	-0.421934	-0.492856	0.909451	NaN	0.002621	4	-0.000679538	0.558579	NaN	-0.259228	NaN	-1.26681	1.4729	-1.33094	4	-0.346022	1.13291	NaN	NaN	-2.57741	0.815408	-2.61097	-0.467394	4	-1.21009	1.45656	NaN	0.235593	2.43349	NaN	0.347511	-0.240407	4
663	Q5U544;Q70D53	St3Gal-VI protein;Alpha2,3-sialyltransferase;	st3Gal-VI	#N/A	#N/A	#N/A	HBG056676;HBG056676	XB-GENE-947399	st3gal6	-4.24042	-4.13528	-4.46374	3	-4.27981	0.136956	15350550	-0.132101	NaN	-0.952218	-0.150547	0.356471	4	-0.219599	0.469311	NaN	NaN	NaN	-1.01845	NaN	-2.04644	2	-1.53245	0.513995	0.0908255	-0.890422	-0.582809	NaN	-1.18537	-2.35645	4	-1.25376	0.671341	0.0105711	0.809551	-0.89913	NaN	0.152223	-1.00893	4
1277	Q6NRR1;Q98SG0	App protein;Beta-amyloid protein A;	app	#N/A	#N/A	#N/A	HBG000051;HBG000051	XB-GENE-479158	app	-4.11351	-4.11037	-4.61038	3	-4.27809	0.23497	237575500	-0.521716	0.152784	-1.09119	0.267496	-0.805262	5	-0.399577	0.530644	0.331741	-0.980698	-0.699671	0.0157705	0.11898	-0.575634	5	-0.42425	0.423586	0.304327	-0.272631	-0.335899	-0.384925	-0.260304	-0.203865	5	-0.291525	0.0627829	NaN	-0.139111	-0.035925	-0.0077198	-0.339899	-0.245208	5
1466	Q7SZ91	Cryba1 protein (Cryba1-prov protein)	cryba4	Cryba1 protein (Cryba1-prov protein)	cryba4	CRYBA4	HBG003364	XB-GENE-6256521	cryba4	-4.64058	-4.17621	-4.01098	3	-4.27592	0.266528	56464500	NaN	NaN	NaN	NaN	NaN	0	NaN	NaN	NaN	NaN	NaN	NaN	NaN	NaN	0	NaN	NaN	NaN	NaN	NaN	NaN	0.241348	NaN	1	NaN	0	NaN	NaN	NaN	1.19421	0.743236	0.188318	3
1238	Q6IP73	Nascent polypeptide-associated complex subunit alpha	naca	Nascent polypeptide-associated complex subunit alpha (NAC-alpha) (Alpha-NAC)	naca	NACAD	HBG082004	XB-GENE-969068	naca.2	-4.13776	-5.48604	-3.17762	3	-4.26714	0.946839	62891000	1.02023	1.05765	2.77362	NaN	-1.62014	4	0.807839	1.57058	NaN	0.418605	NaN	2.2712	-0.518056	-0.747985	4	0.35594	1.18898	NaN	0.794974	2.67727	-0.0016094	0.384493	0.136784	5	0.798382	0.977673	0.071704	NaN	0.0433952	NaN	0.0324294	0.585829	3
70	A2VD63;Q7ZTB3	Uncharacterized protein;Heat shock protein gp96;	hsp90b1	#N/A	#N/A	#N/A	HBG007374;HBG007374	XB-GENE-866383	hsp90b1	-4.20796	-4.83543	-3.75143	3	-4.26494	0.444371	7114550	-0.917253	-1.37695	-0.959845	NaN	0.0568667	4	-0.799296	0.525925	0.141714	0.458769	NaN	-1.14109	NaN	3.27231	3	0.863327	1.82433	NaN	-0.759607	NaN	-2.38565	1.71885	2.66647	4	0.310015	1.99677	NaN	-0.329123	NaN	NaN	0.89839	-0.235027	3
893	Q6AZU4	MGC79131 protein	MGC79131	MGC79131 protein	st13	ST13	HBG002482	XB-GENE-17346726	st13	-3.48924	-5.24583	-4.05359	3	-4.26289	0.732237	25872700	1.40577	NaN	NaN	1.27943	0.0916477	3	0.925616	0.591955	0.141714	NaN	NaN	NaN	NaN	1.53546	1	NaN	0	NaN	NaN	-1.38557	-1.02408	1.85216	NaN	3	-0.185832	1.44861	NaN	-0.082584	-0.250846	NaN	-0.088698	-0.294469	4
5	A0JMR3;Q92123;Q6IP41	Sodium/potassium-transporting ATPase subunit alpha-1	atp1a1a.1;atp1a1	#N/A	#N/A	#N/A	HBG004298;HBG004298;HBG004298	XB-GENE-6254180	atp1a1	-4.3684	-3.41238	-4.99346	3	-4.25808	0.65017	10799750	-0.665863	0.332187	1.20991	NaN	1.39015	4	0.566595	0.816393	0.269367	NaN	NaN	-1.53364	NaN	0.472223	2	-0.53071	1.00293	0.421951	-0.981135	-0.870891	-1.43812	-0.0017635	0.928057	5	-0.472771	0.840595	0.257778	1.28064	0.741543	0.709824	-1.25837	-0.0192768	5
284	P16170;Q66IV0;O73633	Neural cell adhesion molecule 1-A	ncam1-a;LOC397761;N-CAM 1	#N/A	#N/A	#N/A	HBG052579;HBG052579;HBG052579	XB-GENE-6252598	ncam1	-4.52609	-4.30267	-3.93232	3	-4.25369	0.244867	36892000	0.31118	1.02301	-0.354932	-1.27736	-0.757162	5	-0.211053	0.806421	NaN	0.0959024	NaN	-0.112693	-1.29342	-1.75097	4	-0.765297	0.777501	0.184101	0.919117	-0.553424	-0.593662	-0.522368	-1.07538	5	-0.365144	0.673224	NaN	0.00760122	-0.991747	-1.24426	0.223207	0.0683455	5
392	Q08B63	Lysyl oxidase homolog 2	loxl2	Lysyl oxidase homolog 2 (EC 1.4.3.13) (Lysyl oxidase-like protein 2)	loxl2	LOXL2		XB-GENE-1010778	loxl2	-4.14247	-4.45942	-4.12208	3	-4.24132	0.154442	8678400	2.25367	NaN	NaN	NaN	0.0454109	2	1.14954	1.10413	NaN	NaN	NaN	-1.69141	NaN	NaN	1	NaN	0	NaN	NaN	NaN	NaN	-0.274865	-0.175292	2	-0.225079	0.0497865	NaN	-0.375376	-1.08262	0.261583	1.59885	-0.0209005	5
1870	Q9PVQ1;Q9PVY6	Proteasome subunit alpha type-7-B;Proteasome subunit alpha type-7-A	psma7-b;psma7-a	#N/A	#N/A	#N/A	HBG003005;HBG003005	XB-GENE-974602;XB-GENE-6254421	psma7;psma7	-5.20908	-2.85768	-4.63555	3	-4.2341	1.00105	134607000	-0.061912	-0.515967	-1.46647	-0.723869	0.680003	5	-0.417643	0.712018	0.321594	-1.54692	-1.00829	-0.331202	-0.592518	-0.637598	5	-0.823305	0.421367	0.096778	-0.372852	-0.319258	-0.817386	0.192491	0.425041	5	-0.178393	0.439922	NaN	-0.883863	-1.32239	-0.0742403	-0.496836	0.0262475	5
1208	Q6INH0	Histone-binding protein RBBP4-B	rbbp4-b	Histone-binding protein RBBP4-B (Retinoblastoma-binding protein 4-B) (RBBP-4-B) (Retinoblastoma-binding protein p48-B)	rbbp4-b	#N/A	HBG053236	XB-GENE-6255728	rbbp4	-5.1555	-3.77464	-3.75335	3	-4.22783	0.656019	7984650	NaN	NaN	NaN	NaN	NaN	0	NaN	NaN	NaN	NaN	NaN	NaN	NaN	NaN	0	NaN	NaN	NaN	NaN	NaN	NaN	NaN	NaN	0	NaN	NaN	NaN	NaN	NaN	NaN	0.991799	2.0034	2
884	Q6AZM9	Eft-2-prov protein	eft-2-prov	Eft-2-prov protein	eef2.2	#N/A	HBG001838	XB-GENE-6255364	eef2.2	-4.12721	-4.3262	NaN	2	-4.2267	0.099495	1369920	NaN	NaN	NaN	NaN	NaN	0	NaN	NaN	NaN	NaN	NaN	NaN	NaN	NaN	0	NaN	NaN	NaN	NaN	NaN	NaN	NaN	NaN	0	NaN	NaN	NaN	NaN	NaN	NaN	-0.341954	NaN	1
437	Q2VPM6	MGC131016 protein	MGC131016	MGC131016 protein	rab2a	RAB2A	HBG009351	XB-GENE-865234	rab2a	-4.68624	-3.73718	-4.25058	3	-4.22467	0.387885	18899500	-0.754667	NaN	NaN	-0.309418	-0.059514	3	-0.374533	0.287506	NaN	NaN	NaN	NaN	NaN	NaN	0	NaN	NaN	NaN	NaN	-0.369566	-0.176245	-0.716857	-0.376807	4	-0.409869	0.19464	0.338991	-0.232384	0.427851	NaN	0.846568	1.19637	4
1053	Q6GM47	MGC83971 protein	MGC83971	MGC83971 protein	rab6b	RAB6B	HBG009351	XB-GENE-1188226	rab6b	-4.13419	-3.7174	-4.7582	3	-4.20326	0.427703	95476000	-1.35894	-1.86536	NaN	NaN	-0.261158	3	-1.16182	0.669582	0.0585599	NaN	NaN	NaN	-3.29561	-0.850827	2	-2.07322	1.22239	NaN	NaN	NaN	-1.61699	-0.674626	-3.24854	3	-1.84672	1.06328	NaN	-0.0580669	0.773813	NaN	0.00254206	0.475279	4
219	O42193	MGC64314 protein (Small GTPase Ran binding protein 1)	ranbp1	MGC64314 protein (Small GTPase Ran binding protein 1)	ranbp1	RANBP1	HBG006958	XB-GENE-866013	ranbp1	-4.4839	-3.46697	-4.58402	3	-4.1783	0.504642	20448000	-0.495553	-1.08533	-0.625868	3.06937	3.82879	5	0.938281	2.07336	NaN	0.253669	NaN	-1.73207	NaN	2.67473	3	0.398774	1.80199	NaN	0.60855	NaN	-0.467733	1.12158	1.78665	4	0.762261	0.823862	0.121482	-0.124358	0.583321	NaN	0.5493	NaN	3
20	Q08AW0;A1A646;B1H1N8	LOC100036826 protein (Fragment);LOC100036826 protein (Fragment);LOC100036826 protein	LOC100036826	#N/A	#N/A	#N/A	HBG002466;HBG002466;HBG002466	XB-GENE-17343276	vat1	-4.33555	-4.37076	-3.82724	3	-4.17785	0.248335	16298150	-0.349733	-1.14577	-0.0847562	-1.30478	0.763648	5	-0.424278	0.752042	0.321594	NaN	NaN	NaN	-1.6233	1.11957	2	-0.251868	1.37143	NaN	NaN	NaN	NaN	1.9449	-0.195686	2	0.874606	1.07029	NaN	-0.658863	-0.45126	NaN	0.290638	0.0515765	4
1383	Q6PAX7	WD repeat-containing protein 1-B	wdr1-b	WD repeat-containing protein 1-B (Actin-interacting protein 1-B) (xAIP1-B)	wdr1-b	#N/A	HBG000780	XB-GENE-865912	wdr1	-3.50916	-4.0818	-4.91189	3	-4.16762	0.575868	6171390	-0.699617	NaN	-0.288912	NaN	0.851231	3	-0.0457661	0.65606	NaN	NaN	NaN	NaN	NaN	NaN	0	NaN	NaN	NaN	NaN	NaN	NaN	NaN	NaN	0	NaN	NaN	NaN	-0.318609	0.195266	NaN	0.288162	-0.777061	4
246	O93264	Cadherin	Xcad-11	Cadherin	cdh11	CDH11	HBG005217	XB-GENE-864996	cdh11	-4.11511	-4.74236	-3.63302	3	-4.1635	0.454177	12118500	NaN	NaN	NaN	0.797022	-1.20147	2	-0.202226	0.999248	NaN	NaN	NaN	NaN	-0.127398	-0.451742	2	-0.28957	0.162172	NaN	NaN	1.51157	NaN	-0.298697	1.42673	3	0.879866	0.83409	0.121482	NaN	2.05621	NaN	0.408663	0.522398	3
142	Q9IB75;B7FEW6	Biglycan	bgn;BGN	#N/A	#N/A	#N/A	HBG016052;HBG016052	XB-GENE-17331698;XB-GENE-17331698	bgn;bgn	-4.44608	-4.49067	-3.54145	3	-4.1594	0.437336	20508250	-0.546617	NaN	NaN	NaN	-0.222769	2	-0.384693	0.161924	0.499004	NaN	NaN	NaN	NaN	NaN	0	NaN	NaN	NaN	NaN	NaN	-2.01744	NaN	NaN	1	NaN	0	NaN	-0.0531346	-0.935919	-0.269131	0.25605	-0.442252	5
1101	Q6GNR4	Clathrin heavy chain	MGC80936	Clathrin heavy chain	cltc	CLTC	HBG005344	XB-GENE-984052	cltc	-5.09641	-3.74022	-3.64132	3	-4.15932	0.663854	28501000	-0.530791	-0.463358	-0.342629	0.435566	-0.079381	5	-0.196119	0.351437	NaN	0.122002	NaN	-0.334525	1.2423	-0.186105	4	0.210917	0.617815	NaN	-0.377086	-0.385202	-0.512619	-0.675324	0.647143	5	-0.260618	0.466605	NaN	0.371545	-0.139955	0.384495	0.255705	0.176324	5
560	Q52KN8	MGC115336 protein	MGC115336	MGC115336 protein	aplp1	APLP1	HBG000051	XB-GENE-866469	aplp1	-3.92391	-3.2969	-5.20764	3	-4.14282	0.795266	31821700	-0.292294	0.852194	NaN	-1.71137	0.476962	4	-0.168626	0.981606	NaN	NaN	NaN	-0.0842185	-1.58649	1.74773	3	0.0256715	1.36341	NaN	1.44016	NaN	0.610632	-0.392722	-0.0110072	4	0.411765	0.693374	0.338991	0.300745	0.276285	NaN	-0.190708	-0.0741304	4
1859	Q9IAJ0	Receptor protein tyrosine phosphatase LAR	XPTP-LAR	Receptor protein tyrosine phosphatase LAR	ptprf	PTPRF	HBG053758	XB-GENE-866423	ptprf	-4.86708	-3.86042	-3.68394	3	-4.13715	0.521145	3587100	1.37025	1.34277	-0.37191	NaN	-0.063835	4	0.569318	0.794749	0.269367	0.692979	NaN	3.38566	0.408698	0.6156	4	1.27573	1.22259	NaN	3.26899	4.68809	3.02173	-1.53584	-0.328633	5	1.82287	2.35151	NaN	-0.595504	0.468342	NaN	-0.0788176	1.62191	4
1843	Q9DDV6	Cdc42 protein (Rho GTPase Cdc42) (Rho family small GTP binding protein cdc42)	cdc42	Cdc42 protein (Rho GTPase Cdc42) (Rho family small GTP binding protein cdc42)	cdc42	CDC42	HBG009351	XB-GENE-6251832	cdc42	-4.01704	-4.4571	-3.92509	3	-4.13308	0.232174	25830500	-0.964163	0.56376	NaN	NaN	-0.630601	3	-0.343668	0.65594	NaN	NaN	NaN	NaN	NaN	NaN	0	NaN	NaN	NaN	NaN	NaN	NaN	-1.57511	-1.63184	2	-1.60348	0.0283645	0.0213977	-1.00821	NaN	NaN	-0.878619	-1.09753	3
395	Q4ZJ76;Q0D264;Q3KQ08	SOUL/heme-binding protein;LOC734151 protein;LOC733348 protein (Fragment)	LOC734151;LOC733348	#N/A	#N/A	#N/A	HBG082591;HBG082591;HBG082591	XB-GENE-865869	hebp2	-3.69494	-4.29713	-4.4008	3	-4.13096	0.311202	146865000	0.167547	-0.0934269	0.154923	-0.329709	-1.47271	5	-0.314676	0.607172	NaN	0.568244	-0.035905	0.196837	-0.344062	-0.754096	5	-0.0737962	0.452271	NaN	1.4782	1.82499	0.172006	-1.24771	-1.07764	5	0.229967	1.26482	NaN	-0.548437	0.211885	NaN	1.11557	0.710286	4
1792	Q8AXK6	Reelin (Fragment)	reln	Reelin (Fragment)	reln	RELN				-3.9789	-3.83452	-4.57251	3	-4.12864	0.319348	19670150	0.0574266	NaN	NaN	-2.90762	-0.354802	3	-1.06833	1.31142	NaN	NaN	NaN	NaN	NaN	-0.485166	1	NaN	0	NaN	NaN	NaN	NaN	3.0531	0.446282	2	1.74969	1.30341	NaN	-0.0120089	-0.133256	NaN	-1.37561	-0.878139	4
948	Q6DDM7	Acadl-prov protein	acadl-prov	Acadl-prov protein	acadl	ACADL	HBG104903	XB-GENE-958724	acadl	-5.47553	-3.86836	-3.03718	3	-4.12702	1.01212	33314500	0.309052	-1.2377	NaN	NaN	-0.727446	3	-0.552032	0.643526	0.321594	-0.641198	NaN	-1.235	NaN	-0.837524	3	-0.904575	0.247013	0.146022	-0.0175025	0.50876	-0.744456	0.129857	-0.207929	5	-0.066254	0.412676	NaN	-0.803738	-0.200928	NaN	0.547607	-0.386276	4
1512	Q7ZTK6;Q91993;Q91624	MGC53952 protein;Heat shock cognate 70.II (Heat shock cognate 70.II protein);Heat shock cognate 70.I	MGC53952;hsc70.II;hsc70.I	#N/A	#N/A	#N/A	HBG051845;HBG051845;HBG051845	XB-GENE-955429	hspa8	-4.64267	-3.18744	-4.53986	3	-4.12332	0.663099	57463000	-0.0896521	-0.272828	0.348831	0.765017	0.17393	5	0.18506	0.360117	NaN	0.0693208	0.249184	0.0975353	-0.30692	-0.118225	5	-0.00182088	0.192131	NaN	0.460742	-1.05632	-0.210186	0.114635	-0.832867	5	-0.3048	0.568256	NaN	-1.473	-0.208922	-0.709392	0.306625	-0.589586	5
464	Q3B8I3	MGC130910 protein	MGC130910	MGC130910 protein	rpl7	RPL7	HBG003280	XB-GENE-954740	rpl7	-4.72585	-3.93998	-3.70267	3	-4.12283	0.437265	22303500	-0.748319	-0.56972	-0.743582	NaN	0.295194	4	-0.441607	0.431437	0.333622	NaN	NaN	0.156666	NaN	NaN	1	NaN	0	NaN	NaN	NaN	NaN	-0.419286	NaN	1	NaN	0	NaN	NaN	NaN	NaN	0.256511	-0.561409	2
759	Q641G6;P06893;Q5U5B9	Histone H1B	LOC494640;MGC81771	#N/A	#N/A	#N/A	HBG009035	XB-GENE-5900642	loc100145531	-4.03384	-4.40507	-3.91585	3	-4.11825	0.208452	856020	-2.38963	NaN	NaN	NaN	NaN	1	NaN	0	NaN	NaN	NaN	NaN	NaN	NaN	0	NaN	NaN	NaN	NaN	NaN	NaN	NaN	NaN	0	NaN	NaN	NaN	NaN	NaN	NaN	NaN	NaN	0
24	A1L1G3	Uncharacterized protein		Uncharacterized protein	loxl3	#N/A	HBG052336	XB-GENE-6251678	loxl3	-4.45663	-4.11912	-3.76973	3	-4.11516	0.28044	15951850	NaN	-3.44278	NaN	2.24319	0.288351	3	-0.303746	2.35874	NaN	NaN	NaN	1.10587	NaN	0.358454	2	0.73216	0.373706	0.297731	NaN	NaN	-1.06986	0.891257	1.89038	3	0.570592	1.2296	NaN	NaN	-1.15972	-0.722071	-0.622901	-0.385752	4
568	Q52MA1	Uncharacterized protein		Uncharacterized protein	0	#N/A	HBG001838			-5.58644	-4.45837	-2.26126	3	-4.10202	1.38069	4271235	NaN	NaN	NaN	NaN	-0.45588	1	NaN	0	NaN	NaN	NaN	NaN	NaN	NaN	0	NaN	NaN	NaN	NaN	NaN	NaN	-4.04718	NaN	1	NaN	0	NaN	NaN	NaN	NaN	NaN	0.142873	1
1797	Q8JIW7;Q8JIW8;Q6AX34	Microtubule-associated protein	xtp	#N/A	#N/A	#N/A	HBG000991;HBG098156;HBG098156	XB-GENE-986953	mapt	-4.3078	-4.78333	-3.20118	3	-4.09744	0.662817	505610	NaN	NaN	NaN	NaN	0.797595	1	NaN	0	NaN	NaN	NaN	NaN	NaN	NaN	0	NaN	NaN	NaN	NaN	NaN	NaN	NaN	NaN	0	NaN	NaN	NaN	0.106461	NaN	NaN	0.365341	2.63518	3
1689	Q7ZYL1	Proteasome subunit beta type	psmb1	Proteasome subunit beta type (EC 3.4.25.1)	psmb1	PSMB1	HBG000961	XB-GENE-970609	psmb1	-4.73151	-3.5755	-3.95825	3	-4.08842	0.480831	60599500	0.221385	-0.0129386	-0.0813192	NaN	0.17351	4	0.0751592	0.125799	NaN	-0.297314	NaN	0.435647	-4.17124	-0.741577	4	-1.19362	1.76978	NaN	0.762172	-0.554576	-0.168943	0.106263	-0.286602	5	-0.0283371	0.448647	NaN	-1.0363	-1.61256	NaN	-0.560671	-0.194577	4
641	Q5PQ61	LOC495971 protein	LOC495971	LOC495971 protein	tgfbi	TGFBI	HBG000715	XB-GENE-5751318	tgfbi	-4.24132	-4.15624	-3.85578	3	-4.08445	0.16538	23726250	0.0730015	-1.00595	1.63697	NaN	0.274175	4	0.244549	0.9398	NaN	NaN	NaN	NaN	NaN	NaN	0	NaN	NaN	NaN	0.255213	NaN	1.13279	NaN	NaN	2	0.694001	0.438788	0.28817	NaN	0.340615	NaN	1.05841	0.663368	3
1726	Q801S7;Q9DEE8	Uba1a protein;Ubiquitin activating enzyme;	uba1a	#N/A	#N/A	#N/A	HBG054199;HBG054199	XB-GENE-6254676	uba1	-4.21026	-4.024	-4.00296	3	-4.07907	0.0931598	863800	-0.144741	-0.658649	0.288603	NaN	0.366435	4	-0.037088	0.408299	NaN	NaN	NaN	NaN	NaN	0.4052	1	NaN	0	NaN	NaN	NaN	NaN	-0.788548	NaN	1	NaN	0	NaN	0.122731	0.0435263	NaN	0.710753	-0.226368	4
594	Q8AYR4;Q5EAV3	Glypican-4;Xgly4 protein;	Xgly4	#N/A	#N/A	#N/A	HBG003464;HBG003464	XB-GENE-976431	gpc4	-4.15429	-4.17272	-3.90576	3	-4.07759	0.121735	61555500	0.461769	0.517366	0.0029201	0.736216	-0.036962	5	0.336262	0.302961	NaN	0.510738	-0.856233	-1.32146	0.277697	-1.11772	5	-0.501397	0.749624	0.284096	0.247247	0.81748	0.159948	-0.146075	-0.108252	5	0.194069	0.346332	NaN	2.33165	0.605792	-0.598376	0.364166	0.541502	5
471	Q6GN92;Q4V7Z3;Q3KPL4	Uncharacterized protein (Fragment);Uncharacterized protein (Fragment);Uncharacterized protein (Fragment)		#N/A	#N/A	#N/A	HBG003553;HBG003553;HBG003553			-4.30153	-4.24759	-3.62576	3	-4.05829	0.306639	45238500	0.241216	-1.31065	-0.140599	-0.987038	-0.604847	5	-0.560384	0.559588	0.23971	0.225593	NaN	-1.38069	-0.030127	-1.76229	4	-0.73688	0.850268	0.208161	-0.329236	-1.6484	-0.433063	-0.339721	-0.205887	5	-0.591262	0.533483	0.180332	-0.666191	-1.0322	-1.51659	-0.647936	-0.526834	5
1699	Q7ZYQ1	MGC53951 protein	slc3a2	MGC53951 protein	slc3a2	SLC3A2	HBG000023	XB-GENE-1009249	slc3a2	-4.73358	-3.26673	-4.16447	3	-4.05493	0.603828	9434950	-0.502769	-0.489033	-0.839966	NaN	0.754965	4	-0.269201	0.607776	NaN	-0.442318	NaN	-0.976692	NaN	0.33937	3	-0.35988	0.540433	NaN	1.1697	-0.289511	0.510358	-0.447909	-0.286842	5	0.131158	0.617958	NaN	-0.0258742	-1.02031	NaN	-0.527845	-0.674636	4
433	Q5U491;Q2VPH9;Q6NUA1	Protein arginine N-methyltransferase 5 (EC 2.1.1.-) (Fragment);Protein arginine N-methyltransferase 5 (EC 2.1.1.-);Protein arginine N-methyltransferase 5 (EC 2.1.1.320) (Histone synthetic lethal 7 protein) (Hsl7) (Histone-arginine N-methyltransferase PRMT5)	LOC495515;hsl7	#N/A	#N/A	#N/A	HBG057083;HBG057083;HBG057083	XB-GENE-975037;XB-GENE-17343549	prmt5;prmt5	-4.82137	-3.03434	-4.30141	3	-4.05237	0.750504	130730	NaN	NaN	NaN	NaN	NaN	0	NaN	NaN	NaN	NaN	NaN	NaN	NaN	NaN	0	NaN	NaN	NaN	NaN	NaN	NaN	NaN	NaN	0	NaN	NaN	NaN	NaN	NaN	NaN	-0.590467	-1.25196	2
890	Q98ST3;Q6AZU1	Myelin PLP-related membrane protein DM gamma1;LOC398217 protein;	LOC398217	#N/A	#N/A	#N/A	HBG000096;HBG000096	XB-GENE-6077871	gpm6b	-3.6661	-4.05945	-4.41387	3	-4.04647	0.305414	5326000	NaN	NaN	NaN	-1.49661	-1.3533	2	-1.42496	0.071652	0.0585599	NaN	NaN	0.100899	NaN	NaN	1	NaN	0	NaN	NaN	NaN	NaN	-0.13697	0.270658	2	0.0668437	0.203814	NaN	1.21524	0.927717	NaN	NaN	0.396471	3
1341	Q6NUH0	60S ribosomal protein L31	rpl31	60S ribosomal protein L31	rpl31	RPL31	HBG001549	XB-GENE-1001971	rpl31	-3.80186	-4.28692	NaN	2	-4.04439	0.24253	16840000	0.157285	NaN	NaN	NaN	NaN	1	NaN	0	NaN	NaN	NaN	NaN	NaN	NaN	0	NaN	NaN	NaN	NaN	NaN	NaN	NaN	NaN	0	NaN	NaN	NaN	NaN	NaN	NaN	1.00343	2.88974	2
134	B1WBB5	LOC100158417 protein	LOC100158417	LOC100158417 protein	cpe	CPE	HBG003410	XB-GENE-17342068	cpe	-4.5252	-3.61856	-3.97476	3	-4.03951	0.372955	56353000	NaN	0.681551	NaN	0.999553	0.338834	3	0.673313	0.2698	0.269367	NaN	NaN	NaN	NaN	0.787211	1	NaN	0	NaN	NaN	-0.246931	2.55698	-0.0570563	0.428303	4	0.670324	1.11675	NaN	-0.308946	-0.338949	0.260594	0.323646	0.419601	5
504	Q498I6	MGC114839 protein	MGC114839	MGC114839 protein	uroc1	UROC1	HBG031614	XB-GENE-961660	uroc1	-4.50053	-3.67674	-3.87862	3	-4.01863	0.35058	5412430	0.070166	-1.51408	NaN	NaN	0.455801	3	-0.329371	0.852381	NaN	NaN	NaN	NaN	NaN	-1.78162	1	NaN	0	NaN	NaN	NaN	-0.733168	0.264355	-2.17671	3	-0.881841	1.00209	0.121482	-0.798563	NaN	NaN	-0.253203	-0.190871	3
630	Q5PPV0	LOC496072 protein	LOC496072	LOC496072 protein	cetp	#N/A	HBG005310	XB-GENE-922355	cetp	-3.95072	-4.37467	-3.69617	3	-4.00719	0.279859	28589100	-0.575812	-0.658104	NaN	NaN	-1.55006	3	-0.927993	0.441151	0.141714	-1.01786	0.381836	-1.86035	NaN	NaN	3	-0.832125	0.924744	0.217837	NaN	-1.29529	-1.54324	NaN	-1.93373	3	-1.59075	0.262797	0.00538015	-0.0708543	NaN	NaN	0.947059	-0.682881	3
1195	Q6GR63	MGC78967 protein	rab2b	MGC78967 protein	rab2b	#N/A	HBG009351	XB-GENE-920609	rab2b	-4.47124	NaN	-3.52472	2	-3.99798	0.47326	23935250	NaN	1.02508	NaN	NaN	-1.8734	2	-0.424164	1.44924	NaN	NaN	NaN	NaN	NaN	-0.153117	1	NaN	0	NaN	NaN	NaN	NaN	-1.62159	NaN	1	NaN	0	NaN	1.20112	0.633003	NaN	-1.50675	0.0550485	4
1438	Q7SY99;Q7ZWR8	MGC64292 protein;MGC64292 protein (Fragment);	MGC64292	#N/A	#N/A	#N/A	HBG053528;HBG053528	XB-GENE-17333985	pcolce	-4.4989	-3.984	-3.50888	3	-3.99726	0.404283	5501000	0.622411	1.91946	2.25102	0.556147	-0.868834	5	0.896041	1.11252	NaN	1.90975	NaN	1.49756	1.30003	NaN	3	1.56911	0.25401	0.0437841	0.476023	2.7703	0.199887	1.09813	-0.00770475	5	0.907326	1.00308	0.0388236	0.154338	-0.454474	NaN	0.635651	-0.438848	4
1765	Q8AVN8	Cdc37-prov protein	cdc37	Cdc37-prov protein	cdc37	CDC37	HBG056343	XB-GENE-6078393	cdc37	-4.57501	-4.5075	-2.88044	3	-3.98765	0.783401	4661150	NaN	NaN	NaN	NaN	0.11045	1	NaN	0	NaN	NaN	NaN	NaN	NaN	-0.809072	1	NaN	0	NaN	NaN	NaN	NaN	NaN	NaN	0	NaN	NaN	NaN	-0.66349	NaN	NaN	-1.23074	-0.328264	3
581	Q58E21	Proteasome subunit alpha type	MGC115143	Proteasome subunit alpha type (EC 3.4.25.1)	psma1	PSMA1	HBG105373	XB-GENE-995837	psma1	-3.84728	-3.91657	-4.18314	3	-3.98233	0.144784	17564000	NaN	NaN	NaN	NaN	NaN	0	NaN	NaN	NaN	NaN	NaN	NaN	NaN	NaN	0	NaN	NaN	NaN	NaN	NaN	NaN	NaN	NaN	0	NaN	NaN	NaN	0.758747	0.382031	NaN	-0.400212	-0.482646	4
1417	Q6VRB0	Protein arginine N-methyltransferase 1-B	prmt1-b	Protein arginine N-methyltransferase 1-B (xPRMT1b) (EC 2.1.1.319) (Arginine methyltransferase 1b) (Histone-arginine N-methyltransferase PRMT1-B)	prmt1-b	#N/A	HBG001793	XB-GENE-865039	prmt1	-3.90662	-4.60693	-3.43172	3	-3.98176	0.48271	6978950	0.420042	-1.02534	0.611177	NaN	-0.180352	4	-0.0436185	0.637615	NaN	NaN	NaN	NaN	NaN	NaN	0	NaN	NaN	NaN	NaN	NaN	NaN	0.520601	0.71982	2	0.62021	0.0996095	0.324754	1.4269	NaN	NaN	0.480005	0.715171	3
1767	Q8AVP6;Q9W7I1;Q5U275	Gnb2l1-prov protein (LOC446289 protein);Activated protein kinase C receptor;LOC495666 protein	LOC446289;RACK1;LOC495666	#N/A	#N/A	#N/A	HBG000277;HBG000277;HBG000277	XB-GENE-5927586	rack1	-3.8161	-3.4057	-4.72242	3	-3.98141	0.550111	85000000	-0.0493471	0.319837	-0.596091	-0.109536	0.534179	5	0.0198084	0.3887	NaN	-0.715926	1.43506	0.601968	0.817466	0.0132773	5	0.430369	0.731662	0.311886	-0.189927	-0.750336	-0.64161	-0.0930423	0.325143	5	-0.269955	0.390061	NaN	-0.147972	-0.604307	-1.05988	0.251899	0.742067	5
255	Q92130;P02281;Q92131	Histone H2B;Histone H2B 1.1	H2B	#N/A	#N/A	#N/A	HBG007774;HBG007774;HBG007774	XB-GENE-6493994	hist1h2bj	-2.87832	-3.75174	-5.31307	3	-3.98104	1.00712	456935000	0.199658	0.0389974	0.903525	-2.21028	0.334203	5	-0.146779	1.0721	NaN	0.324868	NaN	-0.00561857	-0.625764	1.83178	4	0.381315	0.904288	0.415358	0.275775	0.396046	-0.35257	0.146963	1.67156	5	0.427555	0.672146	0.292968	1.09615	NaN	1.33261	0.301501	0.691735	4
1583	Q7ZX57	Sfrs2-prov protein	srsf2	Sfrs2-prov protein	srsf2	SRSF2	HBG107480	XB-GENE-481129	srsf2	-4.05057	-4.21068	-3.6814	3	-3.98088	0.221625	31098500	-3.39097	0.0295746	-1.13832	NaN	-0.73353	4	-1.30831	1.27345	NaN	-0.855254	NaN	-1.09722	NaN	0.51817	3	-0.478102	0.711363	0.355883	-0.509721	-2.46778	-1.11489	NaN	-0.763152	4	-1.21389	0.75516	0.013172	NaN	NaN	-0.608259	2.12263	-0.438305	3
798	Q66J59	MGC81824 protein	MGC81824	MGC81824 protein	dcn	DCN	HBG016052	XB-GENE-864959	dcn	-4.25025	-3.60449	-4.06506	3	-3.97327	0.271503	24550850	0.0361832	0.631397	1.91937	-0.085573	0.945747	5	0.689425	0.722383	0.152739	0.997283	3.03968	0.84556	NaN	0.362494	4	1.31125	1.02507	NaN	1.0552	1.73766	0.870463	1.04232	0.686666	5	1.07846	0.355852	0.013172	0.209895	0.0570283	0.596897	-0.71141	2.13183	5
1267	Q6JRV9;Q6JRV7;Q6JRV8	Reticulon;Reticulon;Reticulon	RTN4	#N/A	#N/A	#N/A	HBG023134;HBG023134;HBG023134	XB-GENE-6253238	rtn4	-4.21802	-3.44508	-4.23623	3	-3.96644	0.368734	1181700	0.545814	0.052104	0.186475	0.697617	-1.09954	5	0.0764932	0.632742	NaN	-0.734943	NaN	-1.0399	0.34885	NaN	3	-0.475332	0.595935	0.355883	-1.68301	NaN	-0.282134	-1.22208	NaN	3	-1.06241	0.582945	0.0648209	0.149227	-0.392657	NaN	-0.0215427	-0.199273	4
738	Q640C9	LOC494725 protein	LOC494725	LOC494725 protein	nudc	NUDC	HBG052690	XB-GENE-17343237	nudc	-4.80386	-3.12343	NaN	2	-3.96365	0.840215	15464300	-0.855069	-0.987621	NaN	NaN	-2.07699	3	-1.30656	0.547459	0.0322168	NaN	NaN	-0.495609	NaN	-4.65328	2	-2.57445	2.07884	NaN	0.249339	-0.457167	-1.15574	-1.29176	-3.02864	5	-1.13679	1.09423	NaN	-1.97089	-1.14572	-1.39974	0.979779	-0.117799	5
1676	Q7ZYE9	Hnrpab-prov protein	hnrnpab	Hnrpab-prov protein	hnrnpab	HNRNPAB	HBG002295	XB-GENE-6043063	hnrnpab	-4.53246	-3.38427	NaN	2	-3.95837	0.574095	9197200	NaN	NaN	NaN	NaN	-0.891934	1	NaN	0	NaN	NaN	NaN	NaN	NaN	NaN	0	NaN	NaN	NaN	NaN	NaN	NaN	NaN	0.297973	1	NaN	0	NaN	0.145679	-1.09886	NaN	0.819941	-2.32942	4
1814	Q90ZL4	Lissencephaly-1 homolog	pafah1b1	Lissencephaly-1 homolog	pafah1b1	PAFAH1B1	HBG006271	XB-GENE-17330834	pafah1b1	-4.64754	-3.69587	-3.52201	3	-3.95514	0.494719	31268500	-0.702014	-1.09583	-1.84776	-0.863388	-0.62289	5	-1.02638	0.441377	0.0299743	-2.55824	NaN	-0.70144	NaN	1.60906	3	-0.550207	1.70465	NaN	3.33251	-1.12223	-2.11025	0.481542	0.250844	5	0.166481	1.84252	NaN	-1.24005	0.0172132	-0.676789	-0.362916	-0.607325	5
1448	Q7SYW4	Isocitrate dehydrogenase [NADP]	idh2	Isocitrate dehydrogenase [NADP] (EC 1.1.1.42)	idh2	IDH2	HBG006119	XB-GENE-976321	idh2	-4.37351	-3.52744	NaN	2	-3.95047	0.423035	8636850	-0.088001	-0.632201	NaN	NaN	-1.05069	3	-0.590299	0.394133	0.300235	NaN	NaN	NaN	NaN	NaN	0	NaN	NaN	NaN	NaN	NaN	NaN	-0.107006	NaN	1	NaN	0	NaN	-0.734621	-1.03941	NaN	0.973139	0.0081835	4
1206	Q6IND5	MGC83495 protein	MGC83495	MGC83495 protein	vwa5a.2	VWA5A	HBG052326	XB-GENE-5991963	vwa5a.2	-3.53488	-4.22324	-4.08937	3	-3.94916	0.297997	10681250	-0.192446	NaN	NaN	NaN	-1.89117	2	-1.04181	0.849364	0.174232	NaN	NaN	NaN	NaN	NaN	0	NaN	NaN	NaN	-1.98389	NaN	-0.846552	-1.57014	NaN	3	-1.46686	0.470026	0.00956399	-0.945805	-2.19673	NaN	0.424119	0.168983	4
519	Q4KLX0	MGC114675 protein	MGC114675	MGC114675 protein	atp6v1a	ATP6V1A	HBG053351	XB-GENE-865279	atp6v1a	-3.88457	-3.6665	-4.2911	3	-3.94739	0.258832	14002750	-2.28874	NaN	NaN	1.12735	0.0895697	3	-0.357275	1.42996	NaN	NaN	NaN	NaN	NaN	NaN	0	NaN	NaN	NaN	NaN	NaN	1.26351	1.31826	0.833899	3	1.13856	0.216581	0.0447779	0.0345157	0.586126	NaN	0.673906	1.05132	4
1040	Q6GLW5;Q91847	Scg3-A protein;Secretogranin III;	scg3-A	#N/A	#N/A	#N/A	HBG057085;HBG057085	XB-GENE-966939	scg3	-3.89143	-3.76493	-4.17637	3	-3.94424	0.172071	59957500	-0.0977331	1.11879	0.337309	-0.77045	-0.882734	5	-0.0589638	0.738979	NaN	-0.619193	NaN	0.396211	1.27293	-0.940879	4	0.0272667	0.872211	NaN	0.809151	0.006034	0.0331959	-1.55692	-1.06522	5	-0.354752	0.846796	NaN	-0.423767	-0.884248	0.324702	-0.35338	-0.220091	5
723	Q63ZG6	Phosphorylase	pygl	Alpha-1,4 glucan phosphorylase (EC 2.4.1.1)	pygl	PYGL	HBG006848	XB-GENE-865172	pygl	-4.26637	-3.45122	-4.11474	3	-3.94411	0.353981	38617900	-0.530611	-1.19764	-0.45861	-0.24513	-0.09983	5	-0.506364	0.377954	0.269367	0.114366	NaN	-0.964826	-0.268155	-0.664548	4	-0.445791	0.406996	0.311886	-1.51664	0.0355788	-0.0079436	-1.20719	0.328518	5	-0.473537	0.741025	0.257778	-0.548905	0.88036	-0.677263	0.430867	0.161247	5
879	Q6AZJ6	Fascin	FSCN1	FSCN1 protein (Fragment)	FSCN1	FSCN1	HBG000968			-4.30886	-3.39979	-4.11361	3	-3.94075	0.390736	39641000	0.216585	0.172389	0.70633	0.154742	0.112308	5	0.272471	0.219493	NaN	0.842382	NaN	-0.881917	-2.03467	NaN	3	-0.691402	1.18225	NaN	1.68929	-1.42716	-0.859394	-0.0006629	-0.118886	5	-0.143364	1.05265	NaN	0.966413	0.438607	-0.0613348	0.0508654	0.645481	5
1419	Q708Y9	Amyloid-beta-like protein B	aplp2 B	Amyloid-beta-like protein B	aplp2	APLP2	HBG000051			-4.23474	-4.35122	-3.23297	3	-3.93964	0.501951	26647850	-0.0140671	0.332665	-0.317131	1.1204	-0.713281	5	0.081717	0.623235	NaN	0.169401	NaN	0.7322	1.44975	0.127792	4	0.619785	0.535345	0.236636	-0.143722	0.17562	0.543738	2.02232	1.72482	5	0.864555	0.85728	0.0498503	-0.464486	-0.75066	-1.55082	0.443056	0.207514	5
605	Q5FWW6	MGC132245 protein (Fragment)	cadm1	MGC132245 protein (Fragment)	cadm1	CADM1	HBG057086	XB-GENE-6254081	cadm1	-3.3656	-4.45391	-3.97919	3	-3.9329	0.445505	8283950	NaN	NaN	NaN	NaN	NaN	0	NaN	NaN	NaN	NaN	NaN	NaN	NaN	NaN	0	NaN	NaN	NaN	NaN	NaN	NaN	-0.668293	0.480931	2	-0.0936813	0.574612	NaN	0.468159	-0.0551155	NaN	0.797568	1.77834	4
269	P08429	60S ribosomal protein L4-A	rpl4-a	60S ribosomal protein L4-A (L1A)	rpl4-a	#N/A	HBG001453	XB-GENE-968399	rpl4	-3.78391	-4.07819	NaN	2	-3.93105	0.14714	20699050	-0.10969	0.0937274	NaN	NaN	-0.44702	3	-0.154328	0.223004	NaN	NaN	NaN	0.359154	NaN	NaN	1	NaN	0	NaN	-0.398256	0.901287	-1.15473	NaN	NaN	3	-0.217233	0.84907	NaN	-1.28039	NaN	NaN	-0.808424	-0.57713	3
1593	Q7ZXE1	Carnitine O-palmitoyltransferase 2, mitochondrial	cpt2	Carnitine O-palmitoyltransferase 2, mitochondrial (EC 2.3.1.21) (Carnitine palmitoyltransferase II) (CPT II)	cpt2	CPT2	HBG098001	XB-GENE-963406	cpt2	-3.35749	NaN	-4.47323	2	-3.91536	0.55787	1726905	NaN	0.98524	-0.384829	NaN	NaN	2	0.300205	0.685035	NaN	NaN	NaN	0.271825	NaN	NaN	1	NaN	0	NaN	NaN	NaN	NaN	NaN	NaN	0	NaN	NaN	NaN	NaN	NaN	NaN	NaN	-1.15422	1
1386	Q6PB02	MGC68668 protein	MGC68668	MGC68668 protein	dpysl2	DPYSL2	HBG000806	XB-GENE-1010786	dpysl2	-3.97032	-2.86997	-4.88227	3	-3.90752	0.822717	13503350	-0.579471	NaN	NaN	-0.487124	0.833692	3	-0.0776344	0.645507	NaN	NaN	NaN	NaN	NaN	NaN	0	NaN	NaN	NaN	NaN	NaN	NaN	0.0302874	1.03774	2	0.534014	0.503726	0.370602	0.576682	0.0565053	NaN	-0.0237777	0.856151	4
273	P08778	Keratin, type I cytoskeletal 47 kDa	xk70a	Keratin, type I cytoskeletal 47 kDa	xk70a	#N/A	HBG013015	XB-GENE-6252602	krt	-4.20524	-3.60537	NaN	2	-3.90531	0.299935	9754750	-0.416766	-0.296095	0.434382	NaN	-0.261708	4	-0.135047	0.333764	NaN	0.0937614	NaN	NaN	NaN	NaN	1	NaN	0	NaN	1.38003	0.007362	-0.543024	0.559244	NaN	4	0.350902	0.710567	NaN	0.0867191	-0.56418	NaN	0.555862	NaN	3
1544	Q7ZWR6	ATP synthase subunit beta	atp5b	ATP synthase subunit beta (EC 3.6.3.14)	atp5b	ATP5B	HBG004307	XB-GENE-943116	atp5b	-4.13941	-3.92801	-3.61361	3	-3.89368	0.216025	62577000	0.04764	0.516631	0.20028	0.1653	0.496251	5	0.28522	0.187683	NaN	-0.71138	-0.79146	0.75399	1.58855	-0.867901	5	-0.00564064	0.997752	NaN	0.538787	0.998513	0.264757	-0.535626	-0.345422	5	0.184202	0.56462	NaN	0.434731	0.516673	NaN	0.281503	0.265501	4
1622	Q7ZXQ2;Q6DKB4	Fus protein;MGC84691 protein;	fus;MGC84691	#N/A	#N/A	#N/A		XB-GENE-495123	fus	-3.95675	-3.97082	-3.75115	3	-3.89291	0.100402	18616500	0.505716	NaN	NaN	NaN	-0.122328	2	0.191694	0.314022	NaN	-0.0888994	NaN	NaN	NaN	0.751388	2	0.331244	0.420144	NaN	-1.27938	NaN	-0.290088	1.20385	-1.28253	4	-0.412038	1.01686	NaN	0.0962834	0.847925	-2.14066	NaN	NaN	3
328	Q7SZ77;P41115	40S ribosomal protein S11	rps11	#N/A	#N/A	#N/A	HBG004670;HBG004670	XB-GENE-5894068	rps11	-4.24572	-3.91916	-3.50983	3	-3.89157	0.301059	10093500	NaN	NaN	NaN	NaN	NaN	0	NaN	NaN	NaN	NaN	NaN	NaN	NaN	NaN	0	NaN	NaN	NaN	NaN	NaN	NaN	NaN	2.73312	1	NaN	0	NaN	NaN	NaN	NaN	2.35814	2.03298	2
1795	Q8JFF7	Type XVIII collagen short variant	col18a1	Type XVIII collagen short variant	col18a1	COL18A1	HBG053241	XB-GENE-941374	col18a1	-3.73529	-4.58977	-3.34893	3	-3.89133	0.518448	23673000	0.541769	-0.197267	-0.3065	-0.582128	0.521793	5	-0.00446663	0.455502	NaN	-0.652338	-2.16525	-2.63673	-0.603219	-0.95785	5	-1.40308	0.837189	0.0431072	-0.879028	-1.53718	-1.32128	-0.437101	-0.219625	5	-0.878844	0.50177	0.0447779	-0.302217	0.106907	0.335664	-0.463613	-0.141374	5
769	Q642Q8	MGC84311 protein	MGC84311	Rab GDP dissociation inhibitor	gdi1	GDI1	HBG000839	XB-GENE-5907787	gdi1	-4.40507	-3.64506	-3.6076	3	-3.88591	0.36742	36082500	0.227098	NaN	1.27996	-0.755114	0.491425	4	0.310843	0.727166	NaN	-0.96424	NaN	NaN	NaN	-3.08711	2	-2.02568	1.06144	NaN	NaN	1.03136	NaN	-0.106244	-0.96994	3	-0.0149409	0.819575	NaN	0.643162	-0.565043	NaN	-0.257092	-0.727147	4
154	B7ZQI2	Neuronal pentraxin I	LOC100049154	Neuronal pentraxin I	LOC100049154	#N/A	HBG003608			-4.8555	-3.42774	-3.3744	3	-3.88588	0.685971	19597350	NaN	NaN	NaN	NaN	0.256159	1	NaN	0	NaN	NaN	NaN	NaN	NaN	NaN	0	NaN	NaN	NaN	NaN	NaN	NaN	NaN	NaN	0	NaN	NaN	NaN	-1.97249	1.42533	NaN	0.247388	-0.36536	4
897	Q6AZV3;Q7ZY53	MGC78885 protein;RPL17 protein (Fragment);	rpl17;RPL17	#N/A	#N/A	#N/A	HBG000955;HBG000955	XB-GENE-5859923;XB-GENE-6253903	rpl17;rpl17	NaN	-3.96863	-3.80015	2	-3.88439	0.08424	10143750	NaN	NaN	NaN	NaN	0.219708	1	NaN	0	NaN	NaN	NaN	NaN	NaN	NaN	0	NaN	NaN	NaN	NaN	NaN	NaN	NaN	0.992782	1	NaN	0	NaN	NaN	NaN	NaN	-0.78836	-0.803391	2
1745	Q8AVE3	Hspa5 protein	hspa5	Hspa5 protein	hspa5	HSPA5	HBG051845	XB-GENE-865337	hspa5	-4.2137	-4.20346	-3.23514	3	-3.8841	0.458903	13747775	NaN	NaN	NaN	NaN	NaN	0	NaN	NaN	NaN	NaN	NaN	NaN	NaN	NaN	0	NaN	NaN	NaN	NaN	NaN	NaN	NaN	NaN	0	NaN	NaN	NaN	NaN	NaN	NaN	-0.187588	-0.0529344	2
1614	Q7ZXN2	Lasp1 protein	lasp1	Lasp1 protein	lasp1	LASP1	HBG054636	XB-GENE-6486059	lasp1	-4.02039	NaN	-3.72992	2	-3.87515	0.145235	2506400	NaN	NaN	NaN	NaN	NaN	0	NaN	NaN	NaN	NaN	NaN	NaN	NaN	NaN	0	NaN	NaN	NaN	NaN	NaN	NaN	NaN	NaN	0	NaN	NaN	NaN	0.708406	NaN	NaN	NaN	NaN	1
391	Q08B62	LOC100158340 protein	LOC100158340	LOC100158340 protein	lsp1	LSP1	HBG001610	XB-GENE-17345020	lsp1	-4.63147	-3.02726	-3.95776	3	-3.87216	0.657707	865430	NaN	NaN	NaN	NaN	NaN	0	NaN	NaN	NaN	NaN	NaN	NaN	NaN	NaN	0	NaN	NaN	NaN	NaN	NaN	NaN	NaN	NaN	0	NaN	NaN	NaN	NaN	NaN	NaN	NaN	NaN	0
1600	Q7ZXG3	Eukaryotic translation initiation factor 5A (eIF-5A)	eif5a	Eukaryotic translation initiation factor 5A (eIF-5A)	eif5a	EIF5A2	HBG001104	XB-GENE-998085	eif5a	-4.12867	-4.16527	-3.28856	3	-3.86083	0.404934	78178000	0.0355171	0.213283	1.59094	NaN	-1.34545	4	0.123572	1.04007	NaN	-0.868341	NaN	-1.6111	-0.47152	-0.927512	4	-0.969619	0.409767	0.0927667	-0.877827	-1.38836	-0.893278	-0.435797	-0.262859	5	-0.771625	0.394479	0.0829208	0.160343	-0.363273	NaN	1.38548	0.754382	4
1330	Q98SV2;Q6NU93	Cytoplasmic dynein intermediate chain (Fragment);Uncharacterized protein;		#N/A	#N/A	#N/A	HBG004083;HBG004083			-3.94457	-3.6101	-4.02632	3	-3.86033	0.180059	2894800	0.21712	NaN	NaN	NaN	0.621931	2	0.419525	0.202406	0.471457	NaN	NaN	NaN	NaN	NaN	0	NaN	NaN	NaN	NaN	NaN	NaN	-0.281056	NaN	1	NaN	0	NaN	0.0878154	-0.90975	NaN	0.145028	0.643859	4
1556	Q7ZWW3	Ferritin		Ferritin	XELAEV_18036122mg	#N/A	HBG000410			-3.85081	NaN	-3.86298	2	-3.85689	0.006085	33080500	-0.896673	4.29152	1.78727	0.918549	-4.43826	5	0.332481	2.91221	NaN	0.701176	NaN	-0.485542	NaN	0.0036118	3	0.0730822	0.48696	NaN	NaN	NaN	NaN	-1.46332	-0.296856	2	-0.880089	0.583232	0.20611	-1.7298	-0.393709	NaN	-0.512208	-0.509843	4
580	Q569Z1	Eukaryotic translation initiation factor 3 subunit B	eif3b	Eukaryotic translation initiation factor 3 subunit B (eIF3b) (Eukaryotic translation initiation factor 3 subunit 9) (eIF-3-eta)	eif3b	EIF3B	HBG006127	XB-GENE-963855	eif3b	-3.74883	-3.9506	NaN	2	-3.84971	0.100885	4550350	0.89414	0.0079291	NaN	NaN	-0.604871	3	0.099066	0.615352	NaN	NaN	NaN	NaN	NaN	NaN	0	NaN	NaN	NaN	NaN	0.164461	NaN	0.0818495	NaN	2	0.123156	0.041306	NaN	0.584664	NaN	NaN	NaN	-0.258699	2
334	Q7SZB2;P47830	60S ribosomal protein L27a	rpl27a	#N/A	#N/A	#N/A	HBG054587;HBG054587	XB-GENE-5853953	rpl27a	-3.69937	-3.84057	-4.00245	3	-3.84746	0.123828	16928450	NaN	NaN	NaN	1.11283	NaN	1	NaN	0	NaN	NaN	NaN	NaN	NaN	NaN	0	NaN	NaN	NaN	NaN	NaN	NaN	1.62274	NaN	1	NaN	0	NaN	NaN	NaN	NaN	0.714194	0.77449	2
1388	Q6PB09	MGC68628 protein	MGC68628	MGC68628 protein	rarres1	RARRES1	HBG101029	XB-GENE-1011089	rarres1	-3.71266	-3.96398	-3.83195	3	-3.8362	0.102645	24392950	NaN	0.620293	NaN	1.82253	-0.539575	3	0.634417	0.964378	0.269367	-1.7335	NaN	NaN	NaN	NaN	1	NaN	0	NaN	-2.03649	NaN	NaN	NaN	NaN	1	NaN	0	NaN	-0.279351	-0.821091	NaN	-0.0351457	-1.70662	4
413	Q1AGV6	Syndecan 4-B	sdc4-b	Syndecan 4-B (Syndecan-4.2) (xSyn4.2)	sdc4-b	#N/A	HBG004501	XB-GENE-6251681	sdc4	-4.28417	-2.51556	-4.64859	3	-3.81611	0.931582	23965050	NaN	NaN	NaN	NaN	NaN	0	NaN	NaN	NaN	NaN	NaN	NaN	NaN	NaN	0	NaN	NaN	NaN	NaN	NaN	NaN	NaN	NaN	0	NaN	NaN	NaN	NaN	NaN	NaN	NaN	NaN	0
797	Q66J56	MGC81848 protein	MGC81848	MGC81848 protein	txnrd3	TXNRD3	HBG004959			-3.82027	-3.41999	-4.20362	3	-3.81463	0.31994	6306200	-3.43016	NaN	NaN	NaN	-1.36035	2	-2.39526	1.0349	NaN	NaN	NaN	-2.53281	NaN	-3.90506	2	-3.21894	0.686125	0.00375158	-1.76919	-3.56865	NaN	-1.81886	-3.34969	4	-2.6266	0.836348	6.02049e-09	0.253778	NaN	NaN	-0.126657	-0.241228	3
1136	Q6GPS9	MGC82638 protein	MGC82638	MGC82638 protein	hadha	HADHA	HBG005557	XB-GENE-959224	hadha	-5.16789	-3.91927	-2.35255	3	-3.81324	1.1518	4076915	1.33241	0.572074	0.693012	NaN	-0.31415	4	0.570836	0.586967	0.269367	NaN	NaN	0.385105	NaN	NaN	1	NaN	0	NaN	NaN	NaN	-0.750184	NaN	NaN	1	NaN	0	NaN	NaN	NaN	NaN	0.123226	0.443839	2
1363	Q6PA58	Succinate dehydrogenase [ubiquinone] flavoprotein subunit A, mitochondrial	sdha-a	Succinate dehydrogenase [ubiquinone] flavoprotein subunit A, mitochondrial (EC 1.3.5.1) (Flavoprotein subunit of complex II A) (Fp)	sdha-a	#N/A	HBG001461	XB-GENE-17344569	sdha	-3.74084	-3.87722	NaN	2	-3.80903	0.06819	7214300	-0.717395	0.577221	-3.07546	-0.430901	-1.14985	5	-0.959277	1.20109	NaN	NaN	NaN	-2.0045	NaN	-0.785505	2	-1.395	0.609499	0.103956	1.6177	-0.33931	0.398034	-1.41199	-0.327191	5	-0.0125526	0.999048	NaN	-0.0541469	-0.886329	NaN	0.0741723	-2.28491	4
922	Q6DCU4	Tetraspanin	cd81-prov	Tetraspanin	cd81	CD81	HBG002324	XB-GENE-946226	cd81	-4.47204	-3.13201	NaN	2	-3.80202	0.670015	26563000	-0.0974181	-0.543327	NaN	NaN	0.473552	3	-0.055731	0.416184	NaN	NaN	NaN	NaN	NaN	NaN	0	NaN	NaN	NaN	0.645191	0.650468	0.336152	NaN	NaN	3	0.543937	0.146942	0.296812	NaN	NaN	NaN	-1.12971	-0.0558443	2
224	Q6NU02;O42576	LOC443739 protein;Translation initiation factor eIF4A I;	eif4a1	#N/A	#N/A	#N/A	HBG107989;HBG107989	XB-GENE-866047	eif4a1	-4.59859	-3.38975	-3.4086	3	-3.79898	0.565462	4661300	0.951921	0.0466573	1.5854	-0.220683	0.912128	5	0.655085	0.656784	0.174439	-0.504789	NaN	NaN	NaN	-0.357207	2	-0.430998	0.0737908	0.455715	-1.15565	0.0662704	1.8068	-0.987091	-1.29246	5	-0.312427	1.16286	NaN	-0.231632	-0.341183	NaN	0.389476	-0.246411	4
248	Q8AVZ3;O93398	Lmnb1-prov protein;Lamin B1;	lmnb1	#N/A	#N/A	#N/A	HBG013015;HBG013015	XB-GENE-489662	lmnb1	-3.58982	-3.60221	-4.18167	3	-3.79123	0.276127	11956350	-0.68126	0.176119	4.16	NaN	0.54819	4	1.05076	1.84965	NaN	NaN	NaN	3.93977	1.6478	3.06842	3	2.88533	0.944607	0.00277959	-0.28417	2.23707	-1.11145	-0.269898	-0.0883913	5	0.0966314	1.12734	NaN	-0.468671	-0.331638	NaN	-0.62483	-0.980476	4
919	Q6DCT5	MGC80785 protein	MGC80785	MGC80785 protein	aldh2	ALDH2	HBG000097	XB-GENE-866006	aldh2	-3.47239	-4.00945	-3.87567	3	-3.78584	0.22827	8316000	0.444767	-0.402095	-0.115967	4.82169	1.05041	5	1.15976	1.89736	NaN	3.0131	NaN	1.01356	0.548279	1.65237	4	1.55683	0.927656	0.0437841	0.517987	-0.281058	3.40634	-2.41107	-1.07828	5	0.0307832	1.94534	NaN	0.761497	0.140048	NaN	0.0479424	4.93318	4
1057	Q6GM69;Q98UD3	Uncharacterized protein (Vg1 mRNA binding protein 40);CArG-binding factor A (Fragment);		#N/A	#N/A	#N/A	HBG002295;HBG002295			-3.66725	-3.90276	NaN	2	-3.785	0.117755	16756000	0.610771	0.492796	-0.595981	-1.67132	-0.960404	5	-0.424827	0.869985	0.321594	-0.499931	-0.888393	-1.22008	NaN	-0.176928	4	-0.696334	0.39356	0.184101	-0.245823	-1.23395	0.574851	0.105283	-0.725712	5	-0.305071	0.630226	NaN	-0.201974	-0.0613334	-1.00247	-0.152392	-0.0653073	5
1087	Q6GNC1	MGC82894 protein	MGC82894	MGC82894 protein	psmd3	PSMD3	HBG000703	XB-GENE-958540	psmd3	-4.23931	-4.23767	-2.87366	3	-3.78355	0.643387	15516250	-0.318413	-0.420685	NaN	1.93411	0.614208	4	0.452306	0.945791	0.331741	0.0402968	NaN	-1.64244	NaN	NaN	2	-0.801073	0.84137	0.291128	-0.350403	-1.08406	0.772319	0.785821	NaN	4	0.0309184	0.791856	NaN	0.580873	-0.606123	0.250291	0.589699	0.680205	5
188	B7ZSK5;Q90Z04	Cell adhesion molecule-related/down-regulated by oncogenes	cdon-A;cdon	#N/A	#N/A	#N/A	HBG081073;HBG081073	XB-GENE-922842	cdon	-3.9165	-4.30983	-3.12381	3	-3.78338	0.493256	2505420	NaN	NaN	NaN	NaN	NaN	0	NaN	NaN	NaN	NaN	NaN	NaN	NaN	NaN	0	NaN	NaN	NaN	NaN	0.156317	NaN	NaN	NaN	1	NaN	0	NaN	NaN	NaN	NaN	0.391784	NaN	1
710	Q5XHF1	LOC495018 protein	LOC495018	LOC495018 protein	chga	CHGA	HBG001272	XB-GENE-960417	chga	-3.18613	-4.68435	-3.46186	3	-3.77745	0.651082	19528400	-0.875794	-1.35945	-1.38971	1.08964	0.216175	5	-0.463827	0.97003	0.295673	-0.434148	NaN	NaN	1.07309	1.6544	3	0.764447	0.880133	0.24452	NaN	-0.111321	NaN	NaN	0.636678	2	0.262678	0.373999	NaN	0.126336	0.618666	0.426996	-0.333508	-1.43327	5
1499	Q7T0Y9;Q7SZU2	Gnb1 protein;Gnb3 protein;	gnb1;gnb3	#N/A	#N/A	#N/A	HBG000188;HBG000188	XB-GENE-6256539	gnb3	-4.39156	-3.68329	-3.24496	3	-3.77327	0.472402	5473951	NaN	NaN	NaN	NaN	NaN	0	NaN	NaN	NaN	NaN	NaN	NaN	NaN	NaN	0	NaN	NaN	NaN	NaN	NaN	NaN	NaN	NaN	0	NaN	NaN	NaN	NaN	NaN	NaN	NaN	NaN	0
341	P50143	T-complex protein 1 subunit gamma	cct3	T-complex protein 1 subunit gamma (TCP-1-gamma) (CCT-gamma)	cct3	CCT3	HBG104982	XB-GENE-6250719	cct3	-4.04967	-3.49629	NaN	2	-3.77298	0.27669	16595685	NaN	-0.476013	NaN	NaN	0.172809	2	-0.151602	0.324411	NaN	NaN	NaN	-0.452757	NaN	NaN	1	NaN	0	NaN	NaN	NaN	NaN	NaN	0.136372	1	NaN	0	NaN	NaN	NaN	NaN	-0.121936	1.09157	2
1836	Q91896;Q6PGS3	14-3-3 protein zeta	ywhaz	#N/A	#N/A	#N/A	HBG050423;HBG050423	XB-GENE-6256657	ywhaz	-3.2492	-4.1048	-3.93274	3	-3.76225	0.369517	128520000	-0.606059	-0.674778	-0.301178	0.396862	-0.413037	5	-0.319638	0.382256	NaN	0.0882614	NaN	-1.75048	1.08604	-0.229147	4	-0.201332	1.01758	NaN	0.0877001	0.183657	-0.763825	-0.0270179	-0.252968	5	-0.154491	0.337709	NaN	0.629394	-0.685319	-0.215105	1.64298	0.810848	5
29	A1L2Q0	LOC100036916 protein	LOC100036916	LOC100036916 protein	ptx3	PTX3	HBG008331	XB-GENE-5920016	ptx3	-4.50727	-3.01101	NaN	2	-3.75914	0.74813	4706910	NaN	NaN	NaN	NaN	-0.276965	1	NaN	0	NaN	NaN	NaN	NaN	NaN	NaN	0	NaN	NaN	NaN	NaN	NaN	NaN	NaN	NaN	0	NaN	NaN	NaN	NaN	NaN	NaN	-0.814748	1.4158	2
589	Q5BL86	MGC85088 protein	MGC85088	MGC85088 protein	blmh	BLMH	HBG002388	XB-GENE-997252	blmh	-4.09047	-3.41593	NaN	2	-3.7532	0.33727	91145100	NaN	NaN	NaN	NaN	-0.540701	1	NaN	0	NaN	NaN	NaN	NaN	NaN	NaN	0	NaN	NaN	NaN	NaN	NaN	NaN	NaN	NaN	0	NaN	NaN	NaN	NaN	NaN	NaN	-3.05853	NaN	1
72	Q2MDE1;A2VD89;Q6GLT7	Neuroserpin;LOC734183 protein;MGC84260 protein	serpin I1;LOC734183;MGC84260	#N/A	#N/A	#N/A	HBG005957;HBG005957;HBG005957	XB-GENE-948446;XB-GENE-17330114	serpini1;serpini1	NaN	-3.87521	-3.58393	2	-3.72957	0.14564	1340500	NaN	NaN	NaN	NaN	NaN	0	NaN	NaN	NaN	NaN	NaN	NaN	NaN	NaN	0	NaN	NaN	NaN	NaN	NaN	NaN	NaN	NaN	0	NaN	NaN	NaN	NaN	1.05174	NaN	1.15883	NaN	2
1516	Q7ZTL5	Cct8-prov protein	cct8	Cct8-prov protein	cct8	CCT8	HBG103107	XB-GENE-974323	cct8	-4.10375	-3.65612	-3.41187	3	-3.72391	0.286498	50308500	-0.0133621	-0.152392	0.394467	0.600768	-0.186922	5	0.128512	0.313781	NaN	-0.19763	-2.71562	-0.64179	NaN	-0.439952	4	-0.998749	1.00363	0.126341	-0.109259	-0.678978	0.858077	-0.571394	-0.596015	5	-0.219514	0.574463	NaN	-0.315145	0.485602	NaN	-0.677101	0.603063	4
1027	Q6GLM8	MGC84683 protein	MGC84683	MGC84683 protein	spock2	SPOCK2	HBG026595	XB-GENE-1003770	spock2	-4.01394	-3.34321	-3.80591	3	-3.72102	0.280326	23857400	0.317171	-0.548616	-0.364421	-1.09217	-0.727054	5	-0.483018	0.466752	0.278358	-0.0275084	NaN	0.165561	-0.375543	1.01204	4	0.193638	0.510747	NaN	NaN	NaN	-0.162317	-0.107542	0.891275	3	0.207139	0.484274	NaN	0.689033	1.46195	-0.214864	0.927529	0.675534	5
1618	Q7ZXP6	Hsp47-prov protein		Hsp47-prov protein	serpinh1	SERPINH1	HBG104930	XB-GENE-17337487	serpinh1	-4.01394	-3.34321	-3.80591	3	-3.72102	0.280326	113986	NaN	NaN	NaN	NaN	NaN	0	NaN	NaN	NaN	NaN	NaN	NaN	NaN	NaN	0	NaN	NaN	NaN	NaN	NaN	NaN	NaN	NaN	0	NaN	NaN	NaN	NaN	NaN	NaN	0.927529	0.675534	2
876	Q6AZJ0	Glutamate dehydrogenase	glud1-prov	Glutamate dehydrogenase	glud1	GLUD2	HBG005479	XB-GENE-1009696	glud1	-2.73514	-4.78528	-3.64009	3	-3.72017	0.838879	4527695	0.728124	NaN	NaN	-0.969138	-0.497846	3	-0.246287	0.715372	NaN	NaN	NaN	2.71419	NaN	NaN	1	NaN	0	NaN	NaN	NaN	-1.06457	NaN	0.503612	2	-0.28048	0.784091	NaN	-1.0033	NaN	NaN	0.571307	1.24729	3
184	Q9IAJ1;B7ZS86	Receptor protein tyrosine phosphatase delta;XPTP-D protein;	XPTP-D	#N/A	#N/A	#N/A	HBG053758;HBG053758	XB-GENE-865171	ptprd	-3.84442	-3.81236	-3.47888	3	-3.71189	0.16528	2634210	NaN	NaN	NaN	NaN	-1.07599	1	NaN	0	NaN	NaN	NaN	NaN	NaN	NaN	0	NaN	NaN	NaN	NaN	NaN	NaN	NaN	2.80509	1	NaN	0	NaN	1.34027	0.968517	NaN	0.360636	-0.766739	4
1774	Q8AVT1	Paics-prov protein		Paics-prov protein	0	#N/A	HBG008335			-3.84166	-3.01112	-4.25143	3	-3.7014	0.515976	23963300	0.584207	-0.0184694	-0.722279	-0.673676	0.187039	5	-0.128636	0.503868	NaN	3.51439	NaN	1.45292	-0.194792	NaN	3	1.59084	1.51741	NaN	NaN	0.487425	1.87866	0.18562	0.895995	4	0.861925	0.638856	0.0829208	-0.23852	-0.424655	NaN	0.137672	-0.245952	4
1437	Q7SY98	Protein disulfide-isomerase (EC 5.3.4.1) pdi		Protein disulfide-isomerase (EC 5.3.4.1)	p4hb	P4HB	HBG005920	XB-GENE-17341970	p4hb	-3.57086	-4.8525	-2.66933	3	-3.69756	0.895767	4708600	-0.276061	-0.959411	-0.297491	NaN	-0.464817	4	-0.499445	0.275433	0.305187	-2.51619	NaN	-0.831434	NaN	NaN	2	-1.67381	0.842376	0.0864079	0.33477	-0.046434	-0.635993	NaN	-1.75234	4	-0.524999	0.788498	0.257778	0.0367882	3.3505	NaN	-0.0633177	0.0624785	4
352	P62155;Q7SZ95	Calmodulin	calm1;Cam	#N/A	#N/A	#N/A	HBG012180;HBG012180			-3.20383	-3.78266	-4.10328	3	-3.69659	0.372208	352785000	1.04887	0.0818475	0.718728	0.257262	-0.136278	5	0.394086	0.431656	0.333622	0.686602	1.52239	0.670139	-0.330673	-0.822507	5	0.34519	0.82804	NaN	1.69122	0.244666	1.46267	-0.363612	-0.725462	5	0.461895	0.964494	0.27144	-0.300871	0.371054	-0.513625	1.24379	-0.934355	5
829	Q66L07	LOC446919 protein (Fragment)	LOC446919	LOC446919 protein (Fragment)	LOC446919	#N/A	HBG061490			NaN	-3.27174	-4.11736	2	-3.69455	0.42281	2261075	NaN	NaN	NaN	NaN	NaN	0	NaN	NaN	NaN	NaN	NaN	NaN	NaN	NaN	0	NaN	NaN	NaN	NaN	NaN	NaN	NaN	NaN	0	NaN	NaN	NaN	1.70377	NaN	NaN	-0.924809	-0.666756	3
852	Q68F22	LOC100101272 protein	LOC100101272	LOC100101272 protein	stxbp1	STXBP1	HBG052710	XB-GENE-945148	stxbp1	-4.18112	-3.61206	-3.27774	3	-3.69031	0.372931	7882450	1.17086	NaN	0.666461	NaN	-0.02899	3	0.602776	0.491901	0.29419	NaN	NaN	NaN	NaN	NaN	0	NaN	NaN	NaN	NaN	NaN	NaN	NaN	-1.07497	1	NaN	0	NaN	-0.650978	0.5017	NaN	1.23914	0.252903	4
344	P51473	Violet-sensitive opsin		Violet-sensitive opsin (Violet cone opsin) (Violet cone photoreceptor pigment)	0	#N/A	HBG107442	XB-GENE-993056	opn1sw	-3.75977	NaN	-3.61197	2	-3.68587	0.0739	10147070	NaN	NaN	NaN	NaN	NaN	0	NaN	NaN	NaN	NaN	NaN	NaN	NaN	NaN	0	NaN	NaN	NaN	NaN	NaN	NaN	NaN	NaN	0	NaN	NaN	NaN	NaN	NaN	NaN	0.527046	-0.535087	2
763	Q642N8	MGC86380 protein	MGC86380	MGC86380 protein	strap	STRAP	HBG055228	XB-GENE-996950	strap	-4.96488	NaN	-2.40492	2	-3.6849	1.27998	3930710	NaN	-0.841926	NaN	NaN	0.0955727	2	-0.373177	0.468749	NaN	NaN	NaN	NaN	NaN	NaN	0	NaN	NaN	NaN	NaN	NaN	NaN	NaN	NaN	0	NaN	NaN	NaN	1.31849	NaN	NaN	0.384007	0.661767	3
844	Q68EW5	MGC84194 protein	MGC84194	MGC84194 protein	mfge8	MFGE8	HBG002385	XB-GENE-17330623	mfge8	-3.65812	NaN	-3.70474	2	-3.68143	0.02331	5931400	NaN	NaN	-0.590556	NaN	-1.66815	2	-1.12936	0.538799	0.141714	NaN	NaN	0.524314	NaN	0.515995	2	0.520155	0.0041596	0.390979	-2.30301	NaN	-0.565115	-0.341666	-1.64247	4	-1.21307	0.798679	0.013172	NaN	NaN	NaN	0.270714	0.388848	2
1655	Q7ZY45	TPM3 protein (Fragment)	TPM3	TPM3 protein (Fragment)	TPM3	TPM3	HBG107404			-3.51968	-4.2011	-3.31861	3	-3.6798	0.377646	6278650	NaN	NaN	NaN	NaN	NaN	0	NaN	NaN	NaN	NaN	NaN	NaN	NaN	NaN	0	NaN	NaN	NaN	NaN	NaN	NaN	NaN	NaN	0	NaN	NaN	NaN	NaN	-0.430332	NaN	-0.720785	-0.0263263	3
349	P55861	DNA replication licensing factor mcm2	mcm2	DNA replication licensing factor mcm2 (EC 3.6.4.12) (BM28-homolog) (Minichromosome maintenance protein 2) (xMCM2) (p112)	mcm2	MCM2	HBG106398	XB-GENE-999979	mcm2	-3.21076	-4.14883	NaN	2	-3.6798	0.469035	4246420	0.625231	3.13265	NaN	NaN	0.177987	3	1.31196	1.30031	NaN	NaN	NaN	1.30902	NaN	0.0540481	2	0.681532	0.627484	0.311886	0.0062955	NaN	1.10454	-0.538271	0.267144	4	0.209927	0.592636	NaN	NaN	NaN	NaN	NaN	1.44158	1
1652	Q7ZY40	Acidic leucine-rich nuclear phosphoprotein 32 family member E	anp32e	Acidic leucine-rich nuclear phosphoprotein 32 family member E	anp32e	ANP32E	HBG053102	XB-GENE-991621	anp32e	-3.57347	-3.85774	-3.60254	3	-3.67792	0.127707	106289000	-0.951743	0.368265	-2.3493	0.166436	-0.149838	5	-0.583236	0.990956	0.218487	0.383547	NaN	-1.23344	0.258124	-0.818032	4	-0.352451	0.690545	NaN	-1.4888	-1.05942	-2.24955	-1.80028	-0.135416	5	-1.3467	0.719834	0.00259541	-0.336255	-1.60049	-0.28851	0.619183	1.20739	5
422	Q2TAF3	Echinoderm microtubule-associated protein-like 4	eml4	Echinoderm microtubule-associated protein-like 4 (EMAP-4)	eml4	EML4	HBG051470	XB-GENE-971033	eml4	-3.49717	-3.61098	-3.91254	3	-3.67356	0.175253	1149232	NaN	NaN	NaN	NaN	NaN	0	NaN	NaN	NaN	NaN	NaN	NaN	NaN	NaN	0	NaN	NaN	NaN	NaN	NaN	NaN	NaN	NaN	0	NaN	NaN	NaN	NaN	NaN	NaN	NaN	-0.115455	1
1301	Q6NTP6	Psmd2 protein	psmd2	Psmd2 protein	psmd2	PSMD2	HBG001842	XB-GENE-17338313	psmd2	-3.31229	-3.21786	-4.48413	3	-3.67143	0.57596	5722450	NaN	-0.0739319	NaN	NaN	-0.133345	2	-0.103638	0.0297066	NaN	NaN	NaN	NaN	NaN	NaN	0	NaN	NaN	NaN	-0.570104	NaN	NaN	-0.23206	-0.402459	3	-0.401541	0.138007	0.401683	-0.484694	-0.31437	NaN	-0.642495	0.0745675	4
1051	Q6GM38	MGC84000 protein	MGC84000	MGC84000 protein	MGC84000	#N/A	HBG000188			-3.15573	-4.1728	NaN	2	-3.66426	0.508535	19652500	-0.39636	-0.725717	NaN	NaN	0.800865	3	-0.107071	0.655937	NaN	-0.705916	NaN	NaN	NaN	NaN	1	NaN	0	NaN	NaN	NaN	1.17347	NaN	NaN	1	NaN	0	NaN	-0.521961	-0.136057	NaN	-0.683315	-0.274252	4
1701	Q7ZYR1	Rpl3-prov protein	rpl3	Rpl3-prov protein	rpl3	RPL3	HBG001864	XB-GENE-971707	rpl3	-3.2365	-3.36094	-4.39144	3	-3.66296	0.517612	1366700	0.299626	-0.409442	NaN	NaN	NaN	2	-0.054908	0.354534	NaN	NaN	NaN	NaN	NaN	NaN	0	NaN	NaN	NaN	NaN	NaN	NaN	NaN	NaN	0	NaN	NaN	NaN	NaN	NaN	NaN	0.799229	-0.278908	2
1649	Q7ZY24	Hmgb3-prov protein		Hmgb3-prov protein	XELAEV_18038859mg	#N/A	HBG009000			NaN	-3.86577	-3.45506	2	-3.66041	0.205355	3147550	1.46857	NaN	NaN	NaN	-0.513846	2	0.47736	0.991206	0.41821	NaN	NaN	NaN	NaN	NaN	0	NaN	NaN	NaN	NaN	NaN	NaN	NaN	NaN	0	NaN	NaN	NaN	NaN	NaN	NaN	NaN	0.474703	1
1608	Q7ZXL5	Protein kinase C-binding protein NELL2	nell2	Protein kinase C-binding protein NELL2 (NEL-like protein 2)	nell2	NELL2	HBG004805	XB-GENE-852645	nell2	-4.02632	-3.2057	-3.72181	3	-3.65128	0.338709	11021650	NaN	NaN	NaN	-0.45887	-2.91929	2	-1.68908	1.23021	NaN	NaN	NaN	NaN	-0.127	0.0022066	2	-0.0623967	0.0646033	NaN	NaN	NaN	NaN	-1.44536	-1.27139	2	-1.35838	0.0869855	0.0506072	-1.18923	-0.130356	0.488489	0.243444	0.374817	5
628	Q5PPM0	XEEL protein	XEEL	Intelectin-1 (Embryonic epidermal lectin) (Xeel)	itln1	ITLN1	HBG052157	XB-GENE-6256033	itln1	-3.83025	-2.96252	-4.14913	3	-3.6473	0.501407	89617870	NaN	NaN	NaN	NaN	NaN	0	NaN	NaN	NaN	NaN	NaN	NaN	NaN	NaN	0	NaN	NaN	NaN	NaN	NaN	NaN	NaN	NaN	0	NaN	NaN	NaN	NaN	NaN	NaN	-0.0375431	-0.822425	2
128	Q1AGV7;B1H1N2	Syndecan 4-A	sdc4-a;LOC734218	#N/A	#N/A	#N/A	HBG004501;HBG004501	XB-GENE-6251682;XB-GENE-6251682	sdc4;sdc4	-3.22297	-4.31353	-3.39611	3	-3.6442	0.478535	19844500	NaN	NaN	NaN	NaN	NaN	0	NaN	NaN	NaN	NaN	NaN	NaN	NaN	NaN	0	NaN	NaN	NaN	NaN	NaN	NaN	NaN	NaN	0	NaN	NaN	NaN	-0.268578	1.58943	NaN	0.374173	NaN	3
1624	Q7ZXQ9	Drebrin-like protein A	dbnl-a	Drebrin-like protein A	dbnl-a	#N/A	HBG051316	XB-GENE-17339832	dbnl	-4.29384	NaN	-2.98405	2	-3.63895	0.654895	4247905	NaN	NaN	NaN	NaN	-1.16913	1	NaN	0	NaN	NaN	NaN	NaN	NaN	NaN	0	NaN	NaN	NaN	NaN	NaN	NaN	NaN	NaN	0	NaN	NaN	NaN	-0.148327	-0.679416	NaN	-0.15198	1.42313	4
2002	P51893	Adenosylhomocysteinase A	ahcy-a	Adenosylhomocysteinase A (AdoHcyase A) (EC 3.3.1.1) (S-adenosyl-L-homocysteine hydrolase A)	ahcy-a	#N/A	HBG005041	XB-GENE-6251978	ahcy	-3.74693	-3.52138	NaN	2	-3.63415	0.112775	NaN	NaN	NaN	NaN	NaN	NaN	0	NaN	NaN	NaN	NaN	NaN	NaN	NaN	NaN	0	NaN	NaN	NaN	NaN	NaN	NaN	NaN	NaN	0	NaN	NaN	NaN	NaN	NaN	NaN	-1.04561	-0.401513	2
1749	Q8AVG2;Q8QFR1	Ppm1a-prov protein;Protein phosphatase 2C alpha isoform (EC 3.1.3.16);	pp2ca	#N/A	#N/A	#N/A	HBG053647;HBG053647	XB-GENE-852658	ppm1a	-4.26598	-3.35449	-3.24195	3	-3.62081	0.458514	5760910	NaN	NaN	NaN	NaN	-0.197847	1	NaN	0	NaN	NaN	NaN	NaN	NaN	0.273583	1	NaN	0	NaN	NaN	NaN	NaN	NaN	0.343969	1	NaN	0	NaN	NaN	NaN	NaN	0.784376	0.329024	2
643	Q5PQ96	LOC495940 protein	LOC495940	LOC495940 protein	pcsk5	PCSK5	HBG008705	XB-GENE-17341287	pcsk5	-3.8152	-3.55036	-3.49665	3	-3.62074	0.139244	13277700	0.293435	1.04474	1.64133	-0.071233	1.2464	5	0.830933	0.628947	0.0877349	1.49247	-0.669535	1.28544	NaN	-0.0360304	4	0.518086	0.902184	0.311886	-1.01233	NaN	1.50322	0.0040312	0.285621	4	0.195134	0.89635	NaN	-0.887817	-0.149423	NaN	-0.154258	-0.235671	4
1266	Q6JA20;Q7ZXA1	38k protein;LOC398432 protein (Fragment);	LOC398432	#N/A	#N/A	#N/A	HBG000914;HBG000914			-3.47392	-3.76147	NaN	2	-3.6177	0.143775	30435750	NaN	NaN	NaN	NaN	NaN	0	NaN	NaN	NaN	NaN	NaN	NaN	NaN	NaN	0	NaN	NaN	NaN	NaN	NaN	NaN	NaN	NaN	0	NaN	NaN	NaN	NaN	NaN	NaN	-0.302092	NaN	1
1869	Q9PUD5	Synapsin I (Fragment)	SYN I	Synapsin I (Fragment)	SYN	#N/A	HBG016354			-3.82627	-3.22068	-3.79546	3	-3.61414	0.2785	4527750	-1.02372	NaN	-0.748706	NaN	-0.341884	3	-0.704771	0.280088	0.250018	NaN	NaN	-1.53322	NaN	NaN	1	NaN	0	NaN	NaN	NaN	NaN	NaN	NaN	0	NaN	NaN	NaN	0.0535777	-0.562756	NaN	-0.223823	0.222688	4
530	Q4QR59;Q6GP91	LOC443634 protein;LOC443634 protein (Fragment);	LOC443634	#N/A	#N/A	#N/A	HBG065093;HBG065093			-4.31565	-2.90487	NaN	2	-3.61026	0.70539	6499360	-0.258132	-0.160836	NaN	NaN	-0.78704	3	-0.402003	0.275145	0.408816	NaN	NaN	NaN	NaN	NaN	0	NaN	NaN	NaN	NaN	1.30002	NaN	NaN	NaN	1	NaN	0	NaN	NaN	1.29051	NaN	1.12102	-0.0920821	3
1302	Q6NTP7;Q9PUG0	Aconitate hydratase, mitochondrial (Aconitase) (EC 4.2.1.-);Aconitate hydratase, mitochondrial (Aconitase) (EC 4.2.1.-);	LOC398139	#N/A	#N/A	#N/A	HBG000248;HBG000248			-3.34184	-4.49691	-2.98176	3	-3.60684	0.646316	5564410	NaN	NaN	NaN	NaN	NaN	0	NaN	NaN	NaN	NaN	NaN	NaN	NaN	NaN	0	NaN	NaN	NaN	NaN	NaN	NaN	NaN	NaN	0	NaN	NaN	NaN	NaN	NaN	NaN	0.0344444	-1.13681	2
1354	Q6P9I2	MGC69046 protein	MGC69046	MGC69046 protein	col3a1	COL3A1	HBG004933	XB-GENE-5864327	col3a1	-3.72172	-3.05697	-4.03396	3	-3.60422	0.407417	3646650	NaN	NaN	NaN	0.678522	1.65358	2	1.16605	0.487527	0.133237	NaN	NaN	NaN	0.869385	NaN	1	NaN	0	NaN	NaN	NaN	NaN	2.18234	-0.133591	2	1.02437	1.15797	NaN	NaN	-0.109223	NaN	0.223679	0.752085	3
301	Q8AVY9;P21573	Nuclease-sensitive element-binding protein 1	ybx1	#N/A	#N/A	#N/A	HBG008757;HBG008757	XB-GENE-865405	ybx1	-3.59068	NaN	-3.61013	2	-3.6004	0.009725	1872750	NaN	NaN	NaN	NaN	NaN	0	NaN	NaN	NaN	NaN	NaN	NaN	NaN	NaN	0	NaN	NaN	NaN	NaN	NaN	NaN	NaN	NaN	0	NaN	NaN	NaN	NaN	NaN	NaN	NaN	NaN	0
718	Q5XHJ8	LOC397895 protein	LOC397895	LOC397895 protein	gsn	GSN	HBG004183	XB-GENE-865877	gsn	-3.54106	-3.36937	-3.88609	3	-3.59884	0.21487	9511200	0.108889	-0.355122	0.0062564	0.0446994	0.155176	5	-0.00802013	0.180977	NaN	-0.17852	NaN	0.313369	0.399733	-0.409318	4	0.0313162	0.336703	NaN	0.781745	0.617604	0.929979	1.03719	1.1834	5	0.909983	0.196605	0.0388165	0.799883	-0.0401056	NaN	-0.190127	0.0368225	4
984	Q6DFJ1	Gbe1-prov protein	gbe1-prov	Gbe1-prov protein	gbe1	GBE1	HBG051734	XB-GENE-17331157	gbe1	-3.77381	NaN	-3.41847	2	-3.59614	0.17767	640715	NaN	NaN	NaN	NaN	NaN	0	NaN	NaN	NaN	NaN	NaN	NaN	NaN	NaN	0	NaN	NaN	NaN	NaN	NaN	NaN	NaN	NaN	0	NaN	NaN	NaN	0.416631	-0.517153	NaN	NaN	NaN	2
778	Q66IU4	MGC84445 protein	MGC84445	MGC84445 protein	pltp	PLTP	HBG103156	XB-GENE-981867	pltp	-3.17202	-3.88404	-3.70162	3	-3.58589	0.30198	16710500	1.65654	-0.0690519	0.780017	NaN	-0.567689	4	0.449953	0.847017	0.331741	-0.332883	NaN	NaN	NaN	1.56881	2	0.617962	0.950844	0.355883	0.948975	0.729165	-0.333144	1.11018	0.83551	5	0.658137	0.511482	0.136408	0.642696	NaN	NaN	-0.390428	-0.321328	3
1662	Q7ZY73	Protein NDRG2	ndrg2	Protein NDRG2	ndrg2	NDRG2	HBG052591	XB-GENE-951915	ndrg2	-3.52641	-4.26807	-2.94464	3	-3.57971	0.541601	13890450	-0.904763	NaN	NaN	0.345972	0.387852	3	-0.0569797	0.599717	NaN	-1.9485	NaN	NaN	-1.03873	-0.0906449	3	-1.02596	0.758519	0.143177	NaN	NaN	NaN	1.77684	1.91665	2	1.84674	0.0699055	0.00734895	-0.951903	0.0706623	NaN	0.45955	-0.312734	4
1474	Q8JHE2;Q7SZA9;Q9W760	Small GTPase RhoA;MGC64296 protein;Small Rho-like GTPase RhoA	RhoA	#N/A	#N/A	#N/A	HBG009351;HBG009351;HBG009351	XB-GENE-865846	rhoa	-3.97302	-3.94217	-2.80884	3	-3.57468	0.541675	50869000	-0.718365	-0.797753	0.238938	NaN	-0.160927	4	-0.359527	0.423795	NaN	-0.137282	-0.497664	0.753049	NaN	0.831775	4	0.23747	0.570062	NaN	0.626181	-0.458568	-0.562827	-0.863577	-0.815306	5	-0.41482	0.542084	0.304237	0.208006	0.69359	1.0712	0.410423	0.415605	5
1673	Q7ZYE1	p44s10-prov protein		p44s10-prov protein	XELAEV_18024136mg	#N/A	HBG023924			-4.53433	-2.88811	-3.25236	3	-3.55827	0.706019	20697850	1.63031	2.71904	NaN	NaN	0.607792	3	1.65238	0.862054	0.00508463	NaN	NaN	NaN	NaN	-0.539879	1	NaN	0	NaN	1.66934	NaN	3.18118	-0.0281848	-0.339402	4	1.12073	1.41407	NaN	1.12901	0.804911	NaN	-0.912022	-0.996415	4
627	Q5M9B3	Integrin beta-like protein 1	itgbl1	Integrin beta-like protein 1	itgbl1	ITGBL1	HBG052797	XB-GENE-989421	itgbl1	-3.54187	-3.24045	-3.8821	3	-3.55481	0.262112	2039335	NaN	NaN	NaN	NaN	NaN	0	NaN	NaN	NaN	NaN	NaN	NaN	NaN	NaN	0	NaN	NaN	NaN	NaN	NaN	NaN	NaN	-1.06471	1	NaN	0	NaN	NaN	NaN	NaN	NaN	0.0839145	1
967	Q6DE79	Thbs4-prov protein	thbs4-prov	Thbs4-prov protein	thbs4	THBS4	HBG000636	XB-GENE-1008373	thbs4	-4.48423	-2.37094	-3.79358	3	-3.54958	0.879829	12499900	NaN	NaN	NaN	NaN	-1.6105	1	NaN	0	NaN	NaN	NaN	NaN	NaN	NaN	0	NaN	NaN	NaN	NaN	NaN	NaN	-1.63163	-0.549707	2	-1.09067	0.540962	0.119141	-2.54777	NaN	-2.16683	-0.692486	-0.385386	4
1928	B1H1R5	LOC100158343 protein	LOC100158343	LOC100158343 protein	LOC100158343	#N/A	HBG001610			-3.62991	-2.62371	-4.39041	3	-3.54801	0.723574	906090	NaN	NaN	NaN	NaN	NaN	0	NaN	NaN	NaN	NaN	NaN	NaN	NaN	NaN	0	NaN	NaN	NaN	NaN	NaN	NaN	NaN	NaN	0	NaN	NaN	NaN	NaN	NaN	NaN	NaN	NaN	0
678	Q5U5E8	LOC495288 protein	LOC495288	LOC495288 protein	cryba2	CRYBA2	HBG003364	XB-GENE-965123	cryba2	-3.60165	-3.4381	-3.59992	3	-3.54656	0.0766937	12793650	NaN	NaN	NaN	NaN	NaN	0	NaN	NaN	NaN	NaN	NaN	NaN	NaN	NaN	0	NaN	NaN	NaN	NaN	NaN	NaN	NaN	NaN	0	NaN	NaN	NaN	NaN	NaN	NaN	NaN	NaN	0
1627	Q7ZXT7;P27045	Guanine nucleotide-binding protein G(k) subunit alpha	MGC53612;gnai3	#N/A	#N/A	#N/A	HBG063184;HBG063184	XB-GENE-5738730	gnai3	-4.09498	-3.67602	-2.84208	3	-3.53769	0.520762	11118200	1.1225	-0.298847	NaN	1.27192	NaN	3	0.698524	0.707881	0.25163	NaN	NaN	NaN	NaN	NaN	0	NaN	NaN	NaN	NaN	NaN	NaN	NaN	NaN	0	NaN	NaN	NaN	-0.200284	-1.81463	NaN	-0.307493	0.564965	4
529	Q4QR57;Q7ZY83	LOC398464 protein;LOC398464 protein (Fragment);	LOC398464	#N/A	#N/A	#N/A	HBG013015;HBG013015	XB-GENE-1219328	krt12	-3.511	-4.29209	-2.79546	3	-3.53285	0.611192	12509050	-0.34916	0.324286	-1.37257	-2.32653	0.397123	5	-0.665369	1.04574	NaN	1.03974	NaN	-0.782782	NaN	-2.34176	3	-0.694934	1.38189	NaN	-0.0305425	-0.220506	0.0525876	-0.741753	1.17693	5	0.0473431	0.628725	NaN	2.68173	0.84044	0.743934	0.129776	-1.43104	5
2014	Q05AY2;Q3B8M3	Eukaryotic translation initiation factor 3 subunit E-A;Eukaryotic translation initiation factor 3 subunit E-B	eif3e-a;eif3e-b	#N/A	#N/A	#N/A	HBG001097;HBG001097	XB-GENE-946253;XB-GENE-6251453	eif3e;eif3e	-3.83619	-3.21156	NaN	2	-3.52388	0.312315	15367000	NaN	NaN	NaN	NaN	NaN	0	NaN	NaN	NaN	NaN	NaN	NaN	NaN	NaN	0	NaN	NaN	NaN	NaN	NaN	NaN	NaN	NaN	0	NaN	NaN	NaN	NaN	NaN	NaN	-0.0707507	0.689669	2
730	Q63ZK0	Serine protease ami	ami	Serine protease ami (EC 3.4.21.-)	ami	#N/A	HBG013304	XB-GENE-973610	cfd	-3.30729	NaN	-3.72971	2	-3.5185	0.21121	28060500	0.0453559	-0.555226	0.330119	-0.049029	-0.552775	5	-0.156311	0.347882	NaN	-0.216432	-0.124161	0.617179	0.212985	0.101096	5	0.118134	0.292908	NaN	0.024596	-0.400325	NaN	-0.364775	-0.618357	4	-0.339715	0.23166	NaN	-0.144267	-0.286209	NaN	-0.969212	-1.00466	4
1426	Q7M567	Glutamine synthetase	glul	Glutamine synthetase (EC 6.3.1.2)	glul	#N/A	HBG005847	XB-GENE-5923740	glul	-3.42722	NaN	-3.60286	2	-3.51504	0.08782	5901450	NaN	NaN	NaN	NaN	-0.612824	1	NaN	0	NaN	NaN	NaN	NaN	2.99709	1.1051	2	2.05109	0.945995	0.0573386	NaN	NaN	2.09183	0.690853	0.35725	3	1.04664	0.751502	0.0680211	1.37082	1.36827	NaN	0.870231	NaN	3
1049	Q6GM27	MGC84020 protein	MGC84020	MGC84020 protein	clstn3	CLSTN3	HBG051146	XB-GENE-995427	clstn3	-4.20113	-3.94851	-2.39093	3	-3.51352	0.800465	7982800	NaN	0.780855	NaN	-0.345441	0.102611	3	0.179342	0.462999	NaN	NaN	NaN	NaN	NaN	-1.66687	1	NaN	0	NaN	NaN	1.46173	NaN	-0.781229	-1.32308	3	-0.214194	1.20552	NaN	1.1739	0.328344	NaN	-0.242752	NaN	3
1664	Q7ZY87	Adenylosuccinate synthetase isozyme 2	adss	Adenylosuccinate synthetase isozyme 2 (AMPSase 2) (AdSS 2) (EC 6.3.4.4) (Adenylosuccinate synthetase, acidic isozyme) (Adenylosuccinate synthetase, liver isozyme) (L-type adenylosuccinate synthetase) (IMP--aspartate ligase 2)	adss	ADSS	HBG053768	XB-GENE-944129	adss	-3.87258	-3.9268	-2.72948	3	-3.50962	0.552086	4215115	NaN	NaN	NaN	NaN	NaN	0	NaN	NaN	NaN	NaN	NaN	NaN	NaN	NaN	0	NaN	NaN	NaN	NaN	NaN	NaN	1.17772	NaN	1	NaN	0	NaN	NaN	1.06982	NaN	0.303397	1.91487	3
1255	Q6IRD3;Q92141	Serine/threonine-protein phosphatase 2A 55 kDa regulatory subunit B;Serine/threonine-protein phosphatase 2A 55 kDa regulatory subunit B (Fragment);	PP2A	#N/A	#N/A	#N/A	HBG000012;HBG000012	XB-GENE-971154	ppp2r2a	-3.68514	NaN	-3.3133	2	-3.49922	0.18592	5757650	-0.448499	NaN	NaN	NaN	1.66772	2	0.609608	1.05811	NaN	NaN	NaN	NaN	NaN	0.033662	1	NaN	0	NaN	NaN	NaN	NaN	2.13391	1.59949	2	1.8667	0.26721	0.0073062	0.142912	-0.752763	NaN	-0.679764	-0.148737	4
666	Q5U577	LOC495344 protein	LOC495344	LOC495344 protein	eml1	EML2	HBG051470	XB-GENE-949784	eml1	-3.70286	-3.04133	-3.75028	3	-3.49816	0.323605	3172385	NaN	NaN	NaN	NaN	NaN	0	NaN	NaN	NaN	NaN	NaN	NaN	NaN	NaN	0	NaN	NaN	NaN	NaN	NaN	NaN	NaN	NaN	0	NaN	NaN	NaN	0.648558	NaN	NaN	-0.776745	NaN	2
67	A2TBB3;G9HMR8;A8WAA2;A8WAA4;A8WAA5;A8WAA3	Chondroitin sulfate proteoglycan 2;Chondroitin sulfate proteoglycan 2 isoform V1c;Chondroitin sulfate proteoglycan 2 variant V1a;Chondroitin sulfate proteoglycan 2 variant V2a;Chondroitin sulfate proteoglycan 2 variant V2b;Chondroitin sulfate proteoglycan 2 variant V1b;	vcan	#N/A	#N/A	#N/A	HBG100147;HBG100147;HBG100147;HBG100147;HBG100147	XB-GENE-922310	vcan	-3.84013	-3.31488	-3.33161	3	-3.49554	0.243758	923420	-0.41658	-0.534657	-0.243685	0.016515	-0.338124	5	-0.303306	0.186229	NaN	-0.0081674	NaN	-0.551323	NaN	0.173057	3	-0.128811	0.307785	NaN	-0.252696	NaN	-1.18193	0.112546	0.641145	4	-0.170234	0.664949	NaN	-1.96497	-1.22213	0.388349	0.00363975	-0.388231	5
1144	Q6GPY3	MGC82521 protein (Peroxiredoxin 5)	prdx5	MGC82521 protein (Peroxiredoxin 5)	prdx5	PRDX5	HBG053675	XB-GENE-1006737	prdx5	-3.88809	-2.8329	-3.76296	3	-3.49465	0.470708	18649500	NaN	1.51116	NaN	NaN	0.478211	2	0.994685	0.516474	0.190447	NaN	NaN	NaN	NaN	NaN	0	NaN	NaN	NaN	NaN	NaN	NaN	0.335436	0.642308	2	0.488872	0.153436	0.401683	1.46184	0.186586	NaN	-0.678928	-0.499828	4
390	Q08B28	Ubiquitin carboxyl-terminal hydrolase	LOC100158365	LOC100158365 protein	usp7	USP7	HBG082430	XB-GENE-946617	usp7	-4.0031	-2.94586	NaN	2	-3.47448	0.52862	1081810	0.794049	NaN	NaN	NaN	NaN	1	NaN	0	NaN	NaN	NaN	NaN	NaN	NaN	0	NaN	NaN	NaN	0.981223	NaN	NaN	NaN	NaN	1	NaN	0	NaN	NaN	NaN	NaN	1.91376	1.76274	2
1303	Q6NTQ5;Q9W791	T-complex protein 1 subunit alpha	tcp1-A-prov;TCP1	#N/A	#N/A	#N/A	HBG001052;HBG001052	XB-GENE-939846	tcp1	-4.93351	-1.99781	NaN	2	-3.46566	1.46785	14612000	0.631957	-0.0670029	0.496409	NaN	-0.921864	4	0.0348747	0.611402	NaN	NaN	NaN	1.49924	NaN	-2.31961	2	-0.410189	1.90943	NaN	-2.95425	-0.675916	-0.163377	0.393695	NaN	4	-0.849963	1.27244	NaN	0.545503	NaN	NaN	-0.937131	0.0572305	3
964	Q7T2T2;Q6DE60	Adenylyl cyclase-associated protein	CAP1b	#N/A	#N/A	#N/A	HBG003080;HBG003080	XB-GENE-5929770	cap1	-3.71378	-2.83691	-3.82505	3	-3.45858	0.441928	2399510	NaN	NaN	NaN	NaN	NaN	0	NaN	NaN	NaN	NaN	NaN	NaN	NaN	NaN	0	NaN	NaN	NaN	NaN	NaN	NaN	NaN	NaN	0	NaN	NaN	NaN	NaN	NaN	NaN	0.572417	0.361376	2
1097	Q6GNQ0	MGC80961 protein	MGC80961	MGC80961 protein	cttn	CTTN	HBG005994	XB-GENE-492438	cttn	-4.09567	-3.05577	-3.22378	3	-3.45841	0.455804	1011500	NaN	NaN	NaN	NaN	-0.010549	1	NaN	0	NaN	NaN	NaN	NaN	NaN	NaN	0	NaN	NaN	NaN	2.04262	NaN	NaN	1.17625	-1.46848	3	0.583461	1.49343	NaN	-0.73639	-1.69269	NaN	-1.81569	-1.35592	4
1241	Q6IP81	Leukotriene A(4) hydrolase (LTA-4 hydrolase) (EC 3.3.2.6)	MGC78867	Leukotriene A(4) hydrolase (LTA-4 hydrolase) (EC 3.3.2.6)	lta4h	LTA4H	HBG001274	XB-GENE-955982	lta4h	-3.59405	-3.16191	-3.61787	3	-3.45794	0.209553	8693950	1.76398	-1.14794	NaN	NaN	0.566768	3	0.394268	1.19503	NaN	0.643347	NaN	NaN	NaN	0.610853	2	0.6271	0.0162471	0.326043	NaN	2.20383	NaN	1.2157	NaN	2	1.70976	0.494064	0.013172	-0.0269565	3.33094	NaN	-0.751685	1.35659	4
340	P49401	40S ribosomal protein S4	rps4	40S ribosomal protein S4	rps4	#N/A	HBG000935	XB-GENE-967208;XB-GENE-17346803	rps4x;rps4x	-3.82176	-3.09283	NaN	2	-3.4573	0.364465	18147550	1.15206	0.604761	NaN	5.11417	5.92721	4	3.19955	2.34686	NaN	NaN	NaN	-0.249845	NaN	5.8755	2	2.81283	3.06267	NaN	NaN	NaN	NaN	5.06023	5.57601	2	5.31812	0.25789	4.36281e-17	NaN	NaN	NaN	0.420733	0.0206025	2
66	B7ZSI3;A2RVA8	Uncharacterized protein;Uncharacterized protein;		#N/A	#N/A	#N/A	HBG003364;HBG003364			-3.39766	-3.67276	-3.3013	3	-3.45724	0.157391	35327300	NaN	NaN	NaN	0.252185	0.026062	2	0.139123	0.113062	NaN	NaN	NaN	NaN	1.51657	-3.50751	2	-0.995473	2.51204	NaN	NaN	NaN	NaN	0.104863	0.927263	2	0.516063	0.4112	0.383168	NaN	NaN	NaN	0.473384	0.293426	2
1760	Q8AVM5	V-type proton ATPase 116 kDa subunit a isoform 1	atp6v0a1	V-type proton ATPase 116 kDa subunit a isoform 1 (V-ATPase 116 kDa isoform a1) (Vacuolar proton translocating ATPase 116 kDa subunit a isoform 1)	atp6v0a1	ATP6V0A1	HBG014606	XB-GENE-959351	atp6v0a1	-3.48508	-3.49574	-3.38959	3	-3.4568	0.0477258	19995000	0.338684	-0.474655	NaN	0.414431	0.81144	4	0.272475	0.467232	NaN	1.27052	NaN	NaN	0.135907	1.05262	3	0.819682	0.491618	0.192304	NaN	1.17701	-0.38032	0.213168	0.159165	4	0.292255	0.56105	NaN	-0.0263189	-0.474437	0.803811	0.45955	1.6919	5
1661	Q7ZY66	Gdi2-prov protein		Rab GDP dissociation inhibitor	0	#N/A	HBG000839			-4.34755	-2.69872	-3.32063	3	-3.45563	0.679867	37312500	-0.326661	-0.41326	-0.487313	-1.42706	-0.948464	5	-0.720551	0.413539	0.141714	-0.653237	NaN	-1.65723	-0.548802	-1.0732	4	-0.983119	0.43589	0.0917428	0.139323	-0.451233	-0.398037	-1.79949	-0.211461	5	-0.54418	0.66086	0.21562	0.445247	0.0349413	-1.78137	-0.154442	0.816316	5
677	Q7ZTJ7;Q5U5E2;Q9YHY5	Hnrnpu protein (Fragment);Saf-A protein;Scaffold attachment factor A	hnrnpu;Saf-A	#N/A	#N/A	#N/A	HBG061101;HBG061101;HBG061101	XB-GENE-866001	hnrnpu	-3.7419	-3.28209	-3.34184	3	-3.45528	0.204136	19004	NaN	NaN	NaN	NaN	NaN	0	NaN	NaN	NaN	NaN	NaN	NaN	NaN	NaN	0	NaN	NaN	NaN	NaN	NaN	NaN	NaN	NaN	0	NaN	NaN	NaN	NaN	NaN	NaN	NaN	NaN	0
1796	Q8JI28	Tolloid-like protein 1	tll1	Tolloid-like protein 1 (EC 3.4.24.-) (Metalloprotease xolloid-like) (Xenopus tolloid-like protein 1) (Xlr)	tll1	ASTL	HBG004859	XB-GENE-865326	tll1	-2.76758	-4.0775	-3.49304	3	-3.44604	0.535804	5190350	1.7783	1.75615	0.399461	-0.348076	-0.662391	5	0.584688	1.02534	NaN	2.17792	NaN	2.68367	-0.438649	NaN	3	1.47431	1.36834	NaN	-0.224453	1.22392	0.596982	0.119496	1.08847	5	0.560882	0.553325	0.204866	0.345773	0.0827593	-1.54524	-0.762026	-0.755949	5
187	B7ZSH2;Q99088	Low-density lipoprotein receptor 2	ldlr2-a;ldlr-b	#N/A	#N/A	#N/A	HBG006250;HBG006250	XB-GENE-962375	ldlr	-3.57321	-3.78625	-2.972	3	-3.44382	0.344777	2009295	NaN	NaN	NaN	NaN	NaN	0	NaN	NaN	NaN	NaN	NaN	NaN	NaN	NaN	0	NaN	NaN	NaN	NaN	NaN	NaN	-0.925913	-1.41686	2	-1.17139	0.245474	0.0931135	NaN	1.65546	NaN	-0.00392405	-0.35341	3
1570	Q7ZX16	Dag1-prov protein		Dag1-prov protein	dag1	DAG1	HBG000078	XB-GENE-17341576	dag1	-4.18118	-4.09784	-2.04293	3	-3.44065	0.988923	15590450	-0.918193	-0.667312	0.0064165	0.328052	1.23745	5	-0.00271809	0.765151	NaN	-0.734919	NaN	NaN	0.239487	-1.02252	3	-0.505985	0.540047	0.331522	NaN	-0.148359	NaN	-0.155138	NaN	2	-0.151749	0.00338965	NaN	0.277392	0.170757	NaN	0.0328324	1.40057	4
1539	Q7ZWP4	MGC53205 protein	tubb4a	Tubulin beta chain	tubb4a	#N/A	HBG000089	XB-GENE-947413	tubb4a	-3.63089	-4.12426	-2.56132	3	-3.43882	0.652361	30320500	0.552602	-1.19833	-1.36864	0.46589	0.0436946	5	-0.300957	0.822268	NaN	-2.26918	NaN	-1.51535	NaN	0.113341	3	-1.22373	0.994277	0.103676	NaN	-1.7556	-2.20306	-0.458095	-0.00595765	4	-1.10568	0.902136	0.0243552	-0.252222	0.454443	NaN	-0.502084	-0.533579	4
1565	Q7ZWZ0	Vdac1-prov protein	vdac1	Vdac1-prov protein	vdac1	VDAC1	HBG054036	XB-GENE-955070	vdac1	-4.78289	-2.31337	-3.20383	3	-3.43336	1.02116	16068850	0.588755	NaN	NaN	NaN	1.2438	2	0.916275	0.327521	0.220114	NaN	NaN	NaN	NaN	NaN	0	NaN	NaN	NaN	NaN	NaN	NaN	NaN	1.1848	1	NaN	0	NaN	-1.15748	-1.49122	NaN	-0.709228	-2.41366	4
1666	Q7ZY98;Q7ZX88	2e999-prov protein;MGC53332 protein;	snd1;snd1	#N/A	#N/A	#N/A	HBG057234;HBG057234	XB-GENE-5757149;XB-GENE-6254060	snd1;snd1	-3.49151	-3.37415	NaN	2	-3.43283	0.05868	828860	NaN	NaN	NaN	NaN	NaN	0	NaN	NaN	NaN	NaN	NaN	NaN	NaN	NaN	0	NaN	NaN	NaN	NaN	NaN	NaN	NaN	NaN	0	NaN	NaN	NaN	NaN	NaN	NaN	NaN	NaN	0
465	Q3B8I6;P30151	Elongation factor 1-beta	wu:fj06d02;eef1b	#N/A	#N/A	#N/A	HBG000787;HBG000787	XB-GENE-966960	eef1b2	NaN	-3.64718	-3.16942	2	-3.4083	0.23888	117053500	-0.30952	-0.217099	-0.625282	-0.12166	0.273653	5	-0.199982	0.291079	NaN	-2.58448	-0.578472	-1.33776	0.894958	-0.605336	5	-0.842218	1.13353	NaN	0.293766	-0.507434	-0.881517	-0.503113	1.87793	5	0.0559262	0.988429	NaN	0.795696	0.151824	0.0077198	0.126756	-0.0523807	5
739	Q640D3	Phosphoserine aminotransferase	LOC494700	Phosphoserine aminotransferase (EC 2.6.1.52)	psat1	PSAT1	HBG001218	XB-GENE-1016019	psat1	-3.87187	-2.94009	NaN	2	-3.40598	0.46589	4249510	NaN	NaN	NaN	NaN	NaN	0	NaN	NaN	NaN	NaN	NaN	NaN	NaN	NaN	0	NaN	NaN	NaN	NaN	NaN	NaN	NaN	NaN	0	NaN	NaN	NaN	NaN	NaN	NaN	0.515068	-0.209112	2
176	P79921;B7ZRU7	Contactin/F3/F11;Contactin/F3/F11;	cntn-A	#N/A	#N/A	#N/A	HBG051047;HBG051047	XB-GENE-866088	cntn1	-3.38848	-3.16062	-3.66881	3	-3.40597	0.207836	4202730	NaN	NaN	NaN	NaN	-0.121743	1	NaN	0	NaN	NaN	NaN	NaN	NaN	NaN	0	NaN	NaN	NaN	NaN	-0.054593	NaN	NaN	-0.465389	2	-0.259991	0.205398	NaN	0.274266	-0.555876	NaN	0.179314	0.118498	4
579	Q6AZN1;Q569U2	LOC445873 protein (Fragment);LOC445873 protein;	LOC445873	#N/A	#N/A	#N/A	HBG052685;HBG052685	XB-GENE-865529	nucb2	-3.87358	-2.93633	NaN	2	-3.40496	0.468625	647980	NaN	NaN	NaN	NaN	NaN	0	NaN	NaN	NaN	NaN	NaN	NaN	NaN	NaN	0	NaN	NaN	NaN	NaN	NaN	NaN	NaN	NaN	0	NaN	NaN	NaN	NaN	NaN	NaN	0.288838	NaN	1
1177	Q6GQG6	Npm-A protein	npm-A	Npm-A protein	npm2	NPM2	HBG045601	XB-GENE-999551	npm2	-3.20118	-4.01912	-2.98097	3	-3.40042	0.446626	80909000	-0.548386	-0.0039583	0.176293	-0.56182	-0.727341	5	-0.333043	0.352676	NaN	0.195214	NaN	0.158863	0.0471944	0.992883	4	0.348539	0.37599	NaN	-0.0619695	-0.022645	0.340789	0.100795	-0.706387	5	-0.0698834	0.347912	NaN	0.163076	-0.504217	NaN	-1.26061	-0.3498	4
917	Q6DCS8	Actn4-prov protein	actn4-prov	Actn4-prov protein	actn4	ACTN4	HBG050453	XB-GENE-494343	actn4	-3.49427	-3.64351	-3.04919	3	-3.39566	0.252451	1719000	-0.347935	1.14234	0.362992	NaN	-0.33264	4	0.206189	0.612036	NaN	-1.77886	NaN	1.17798	NaN	-2.0351	3	-0.878661	1.45802	NaN	-0.196342	-0.901403	1.51094	-0.0840413	1.06257	5	0.278344	0.881221	NaN	-0.347769	-1.21187	NaN	-0.124437	0.0466755	4
306	P23787	Transitional endoplasmic reticulum ATPase	vcp	Transitional endoplasmic reticulum ATPase (TER ATPase) (EC 3.6.4.6) (15S Mg(2+)-ATPase p97 subunit) (p97) (Valosin-containing protein) (VCP)	vcp	VCP	HBG001226	XB-GENE-969578	vcp	-4.07473	-3.60479	-2.50643	3	-3.39532	0.657166	27440150	-0.177082	1.41117	-0.298803	0.776323	-0.00383	5	0.341555	0.652906	NaN	0.607128	NaN	-0.75868	0.002545	0.166733	4	0.0044317	0.492932	NaN	0.371161	-1.54335	0.0685865	0.347799	0.653982	5	-0.0203651	0.783707	NaN	-1.60557	-0.498721	0.580442	-0.342146	0.0364325	5
1478	Q7SZS3	Aspartate aminotransferase	got2	Aspartate aminotransferase (EC 2.6.1.1)	got2	GOT2	HBG000951	XB-GENE-998305	got2	-3.18207	-3.37593	-3.6164	3	-3.39147	0.177654	13279250	-1.2026	0.0237021	-0.0643636	NaN	0.322623	4	-0.23016	0.579472	NaN	-0.350519	NaN	NaN	NaN	NaN	1	NaN	0	NaN	0.610588	NaN	NaN	-0.385247	NaN	2	0.11267	0.497917	NaN	-0.437679	0.0818622	NaN	-0.856365	-1.07419	4
728	Q63ZJ4	Nucb protein	Nucb	Nucb protein	nucb1	NUCB1	HBG052685	XB-GENE-17346458	nucb1	-2.72137	-3.03789	-4.41227	3	-3.39051	0.733958	69397500	-0.784002	-0.156039	-0.727351	0.324492	-0.143487	5	-0.297277	0.41281	NaN	-1.16536	NaN	NaN	-1.51966	-0.653409	3	-1.11281	0.355593	0.096778	0.918047	0.782326	-0.879524	-0.292928	0.592335	5	0.224051	0.69485	NaN	-0.311835	-0.0224904	-0.104045	-0.284483	-0.0529344	5
135	B1WBD3	LOC100158432 protein	LOC100158432	LOC100158432 protein	aars	AARS	HBG017874	XB-GENE-963526	aars	-3.51867	-3.63211	-3.00555	3	-3.38544	0.272588	6378885	NaN	NaN	NaN	NaN	-0.434556	1	NaN	0	NaN	NaN	NaN	NaN	NaN	NaN	0	NaN	NaN	NaN	NaN	NaN	NaN	-0.024687	NaN	1	NaN	0	NaN	NaN	NaN	NaN	-0.467486	-0.463421	2
1559	Q7ZWX2	Cg10992 protein	cg10992	Cg10992 protein	ctsb	CTSB	HBG003480	XB-GENE-17330489	ctsb	-3.11503	-4.35249	-2.67558	3	-3.38103	0.709965	18644500	1.16872	1.03824	NaN	NaN	-0.263091	3	0.647954	0.646405	0.269367	NaN	NaN	-0.95739	NaN	NaN	1	NaN	0	NaN	NaN	NaN	-0.268037	NaN	NaN	1	NaN	0	NaN	0.176277	0.376814	NaN	0.19237	1.37785	4
1875	Q9W7F2	WD repeat-containing protein 1-A	wdr1-a	WD repeat-containing protein 1-A (Actin-interacting protein 1-A) (xAIP1-A)	wdr1-a	#N/A	HBG000780	XB-GENE-6251934	wdr1	-3.33147	-2.42802	-4.37147	3	-3.37699	0.794063	33423500	-1.27783	0.419172	-0.93742	0.348979	-0.656873	5	-0.420795	0.68633	0.321594	-1.53831	2.56524	-0.941882	1.80258	1.75942	5	0.729408	1.6443	NaN	-0.255514	-0.18866	-1.29652	-0.428764	0.26639	5	-0.380614	0.512311	0.329393	0.124067	-0.0492052	0.104517	-1.11459	-0.562297	5
1580	Q7ZX44	Txndc5-prov protein	txndc5	Txndc5-prov protein	txndc5	TXNDC5	HBG058611	XB-GENE-490949	txndc5	-3.2097	-3.53664	NaN	2	-3.37317	0.16347	11587950	0.605375	-0.550507	-1.02489	NaN	-0.514456	4	-0.371119	0.598682	NaN	0.875235	NaN	-0.185579	NaN	NaN	2	0.344828	0.530407	NaN	-0.73544	-0.721999	1.53992	0.149138	0.321396	5	0.110603	0.836407	NaN	0.196491	-0.904507	NaN	-0.237101	-1.37608	4
258	P02362	40S ribosomal protein S7	rps7	40S ribosomal protein S7 (40S ribosomal protein S8)	rps7	RPS7	HBG001698	XB-GENE-977331	rps7	-2.72128	-4.02386	NaN	2	-3.37257	0.65129	14389450	NaN	NaN	NaN	NaN	-0.272052	1	NaN	0	NaN	NaN	NaN	NaN	NaN	NaN	0	NaN	NaN	NaN	NaN	NaN	NaN	NaN	NaN	0	NaN	NaN	NaN	NaN	NaN	NaN	1.31781	0.268052	2
98	A4VCE9	LOC100049722 protein	LOC100049722	LOC100049722 protein	nsf	NSF	HBG000324	XB-GENE-5936105	nsf	-3.9572	-2.782	NaN	2	-3.3696	0.5876	4557490	NaN	NaN	NaN	NaN	NaN	0	NaN	NaN	NaN	NaN	NaN	NaN	NaN	NaN	0	NaN	NaN	NaN	NaN	NaN	NaN	NaN	NaN	0	NaN	NaN	NaN	0.302988	-0.444521	NaN	0.747502	0.247292	4
1878	Q9YH09	Ras-related protein ralB-A	ralb-a	Ras-related protein ralB-A (XRalB-A)	ralb-a	#N/A	HBG009351	XB-GENE-6254042	ralb	-3.37818	-3.08632	-3.63643	3	-3.36698	0.224721	3152060	NaN	NaN	NaN	NaN	NaN	0	NaN	NaN	NaN	NaN	NaN	NaN	NaN	NaN	0	NaN	NaN	NaN	NaN	NaN	NaN	NaN	NaN	0	NaN	NaN	NaN	NaN	NaN	NaN	-1.70588	0.0037985	2
995	Q6DJE2	MGC84451 protein	MGC84451	MGC84451 protein	ywhah	YWHAH	HBG050423	XB-GENE-949037	ywhah	NaN	-3.69486	-3.03221	2	-3.36353	0.331325	4389800	NaN	NaN	NaN	NaN	0.638473	1	NaN	0	NaN	NaN	NaN	NaN	NaN	NaN	0	NaN	NaN	NaN	NaN	NaN	NaN	NaN	NaN	0	NaN	NaN	NaN	-1.01029	NaN	NaN	-1.14195	-2.96711	3
848	Q68EY5;P08428	ATP synthase subunit alpha;ATP synthase subunit alpha, mitochondrial	LOC397732;atp5a	#N/A	#N/A	#N/A	HBG001536;HBG001536	XB-GENE-944572	atp5a1	-1.90747	-4.83009	-3.34008	3	-3.35921	1.19323	25580700	-0.28846	0.51894	-0.568302	0.958225	-0.530894	5	0.0179018	0.612195	NaN	NaN	NaN	NaN	1.9861	1.09549	2	1.54079	0.445305	0.0885862	1.79775	NaN	1.52933	1.60061	0.890378	4	1.45452	0.34022	0.00366374	0.337962	-0.777886	0.950568	-0.319524	-0.0773648	5
562	Q6DJP1;Q52KV1;B7ZQH3	LOC443721 protein (Fragment);LOC443721 protein;LOC443721 protein	LOC443721	#N/A	#N/A	#N/A	HBG000482;HBG000482;HBG000482	XB-GENE-5907046	ctsd	-3.97163	NaN	-2.73255	2	-3.35209	0.61954	24486900	-0.414282	-0.623514	NaN	-0.82928	-0.341524	4	-0.55215	0.190568	0.269367	NaN	NaN	NaN	0.791565	-0.0199224	2	0.385821	0.405744	0.503728	NaN	NaN	NaN	-0.80954	-0.0513804	2	-0.43046	0.37908	0.455527	0.324539	0.530739	0.742429	0.593987	-0.769034	5
1191	Q6GR45	Eukaryotic translation initiation factor 6	eif6	Eukaryotic translation initiation factor 6 (eIF-6)	eif6	AL121753.1	HBG001300	XB-GENE-868348	eif6	-3.5191	-4.85425	-1.66516	3	-3.34617	1.30767	5925430	NaN	NaN	NaN	NaN	NaN	0	NaN	NaN	NaN	NaN	NaN	NaN	NaN	NaN	0	NaN	NaN	NaN	NaN	NaN	NaN	NaN	NaN	0	NaN	NaN	NaN	NaN	NaN	NaN	NaN	NaN	0
181	B7ZS76;O93522	LOC398083 protein;Nonmuscle myosin II heavy chain A;	LOC398083	#N/A	#N/A	#N/A	HBG004704;HBG004704	XB-GENE-1002225	myh9	-3.66394	-3.42099	-2.94786	3	-3.34426	0.29733	629880	0.199928	-0.112588	-1.92009	0.496608	0.68089	5	-0.13105	0.934211	NaN	-1.29711	NaN	-0.168596	NaN	0.96696	3	-0.166247	0.924303	NaN	0.921663	NaN	-0.592053	1.79596	2.04439	4	1.04249	1.03173	NaN	NaN	-1.15715	NaN	-0.0920799	-0.328834	3
1759	Q8AVK9;Q00436;A1L3K8	B box-binding protein	nsep1;LOC100037035	#N/A	#N/A	#N/A	HBG008757;HBG008757;HBG008757			-3.68758	-3.00046	NaN	2	-3.34402	0.34356	10031000	-0.747849	-1.27108	NaN	NaN	NaN	2	-1.00946	0.261616	0.184851	NaN	NaN	NaN	NaN	NaN	0	NaN	NaN	NaN	NaN	NaN	NaN	NaN	NaN	0	NaN	NaN	NaN	NaN	NaN	NaN	-1.41857	0.623821	2
591	Q5EAT1	Pcca protein	pcca	Pcca protein	pcca	PCCA	HBG000555	XB-GENE-944990	pcca	-3.82779	-3.28125	-2.91932	3	-3.34279	0.373425	2045895	-0.485067	NaN	NaN	NaN	-2.37388	2	-1.42948	0.944408	0.0585599	NaN	NaN	NaN	NaN	NaN	0	NaN	NaN	NaN	-0.65773	-0.121221	0.822906	NaN	2.97798	4	0.755484	1.38833	NaN	-0.314204	-0.318427	NaN	-0.807052	NaN	3
1821	Q91588	Complement component C3		Complement component C3 (Fragment)	0	#N/A	HBG005110			-2.62576	-3.40772	-3.98644	3	-3.33997	0.557557	866880	NaN	3.00627	1.40212	-0.363949	-1.4551	4	0.647334	1.70127	NaN	1.64234	6.89249	NaN	-0.624203	-0.0010822	4	1.97739	2.95606	NaN	NaN	NaN	-0.568923	0.247832	-0.0264328	3	-0.115841	0.339379	NaN	NaN	1.57351	1.35925	0.417133	0.726426	4
507	Q498K6	Coatomer subunit beta	MGC114704	Coatomer subunit beta (Beta-coat protein)	copb1	COPB1	HBG005380	XB-GENE-17330846	copb1	-3.2536	-2.36461	-4.4001	3	-3.33944	0.833199	4023985	-0.386994	-0.565933	NaN	NaN	NaN	2	-0.476463	0.0894694	0.41821	NaN	NaN	NaN	NaN	NaN	0	NaN	NaN	NaN	NaN	NaN	NaN	NaN	0.806754	1	NaN	0	NaN	NaN	2.67052	NaN	-0.611175	NaN	2
1168	Q6GQB4;Q9DDT4	Hexokinase (EC 2.7.1.1);Hexokinase (EC 2.7.1.1) (Fragment);	hk1-A	#N/A	#N/A	#N/A	HBG005020;HBG005020	XB-GENE-944854	hk1	-3.70209	NaN	-2.93379	2	-3.31794	0.38415	48613	NaN	NaN	NaN	NaN	NaN	0	NaN	NaN	NaN	NaN	NaN	NaN	NaN	NaN	0	NaN	NaN	NaN	NaN	NaN	NaN	NaN	NaN	0	NaN	NaN	NaN	NaN	NaN	NaN	-0.184709	-0.0275497	2
1494	Q7T0V7	MGC68948 protein		MGC68948 protein	prph	PRPH	HBG013015	XB-GENE-17337514	prph	-3.41017	-2.95668	-3.54874	3	-3.3052	0.252848	2207410	0.848414	NaN	NaN	NaN	-0.395925	2	0.226244	0.622169	NaN	1.09723	NaN	NaN	NaN	NaN	1	NaN	0	NaN	NaN	NaN	-0.450252	NaN	-0.258149	2	-0.354201	0.0960512	NaN	4.15153	NaN	NaN	-0.222539	-0.597116	3
2153	Q5XH75	LOC397804 protein	LOC397804	Neuropilin	nrp1	NRP1	HBG000502	XB-GENE-865400	nrp1	-3.56576	-3.36152	-2.98245	3	-3.30324	0.241674	21780000	NaN	NaN	NaN	NaN	NaN	0	NaN	NaN	NaN	NaN	NaN	NaN	NaN	NaN	0	NaN	NaN	NaN	NaN	NaN	NaN	NaN	NaN	0	NaN	NaN	NaN	NaN	NaN	NaN	-0.215752	-1.278	2
874	Q6AZH1	Prkcsh-prov protein	prkcsh-prov	Prkcsh-prov protein	prkcsh	PRKCSH	HBG051738	XB-GENE-5843863	prkcsh	-3.10594	-3.47703	NaN	2	-3.29148	0.185545	2383730	NaN	NaN	NaN	NaN	0.683943	1	NaN	0	NaN	NaN	NaN	NaN	-0.092339	1.03059	2	0.469125	0.561464	0.4391	NaN	NaN	NaN	NaN	-1.24984	1	NaN	0	NaN	-0.586339	NaN	NaN	-0.21304	-0.17922	3
1704	Q7ZYR7	Ppm1g-prov protein	ppm1g	Ppm1g-prov protein	ppm1g	PPM1G	HBG053647	XB-GENE-5916538	ppm1g	-3.93916	-4.23571	-1.69787	3	-3.29091	1.13294	1722820	NaN	NaN	NaN	NaN	NaN	0	NaN	NaN	NaN	NaN	NaN	NaN	NaN	NaN	0	NaN	NaN	NaN	NaN	NaN	NaN	NaN	NaN	0	NaN	NaN	NaN	NaN	NaN	NaN	NaN	-0.364689	1
1645	Q7ZY09;Q6PH94;P47840;A7YYL5	40S ribosomal protein S12	MGC68529;rps12;LOC100126614	#N/A	#N/A	#N/A	HBG001720;HBG001720;HBG001720;HBG001720	XB-GENE-972806;XB-GENE-6256555	rps12;rps12	-2.25388	-4.32115	NaN	2	-3.28751	1.03364	295450000	-0.75527	-0.17541	-1.42569	1.87323	-0.482042	5	-0.193036	1.11255	NaN	0.0101094	-0.68778	1.76498	0.581321	0.448526	5	0.423431	0.803857	0.325038	1.68538	0.191374	0.864779	2.72125	1.88015	5	1.46859	0.869643	0.000829826	-0.779196	-0.665249	NaN	NaN	NaN	2
1280	Q6NRT3	WD40 repeat-containing protein SMU1	smu1	WD40 repeat-containing protein SMU1 (Smu-1 suppressor of mec-8 and unc-52 protein homolog)	smu1	SMU1	HBG079573	XB-GENE-6251564	smu1	NaN	-2.85475	-3.70222	2	-3.27848	0.423735	1340700	-1.99445	NaN	NaN	NaN	NaN	1	NaN	0	NaN	NaN	NaN	NaN	NaN	NaN	0	NaN	NaN	NaN	1.03266	NaN	NaN	NaN	NaN	1	NaN	0	NaN	NaN	NaN	NaN	NaN	NaN	0
345	Q7ZWV4;P51989	Heterogeneous nuclear ribonucleoprotein A2 homolog 1	hnrpa2b1	#N/A	#N/A	#N/A	HBG002295;HBG002295	XB-GENE-490997	hnrnpa2b1	-3.16709	-3.50906	-3.11503	3	-3.26373	0.174774	23381650	0.71315	3.54181	NaN	NaN	0.786643	3	1.68053	1.31646	NaN	2.50609	NaN	2.37836	NaN	-1.41341	3	1.15701	1.81831	NaN	1.67017	NaN	-0.48467	2.57379	-0.0201631	4	0.93478	1.24035	NaN	1.73734	1.12606	1.17078	-0.437921	-0.125784	5
1314	Q6NTT2	MGC82306 protein	MGC82306	MGC82306 protein	rps18	RPS18	HBG000200	XB-GENE-865812	rps18	-3.57273	-3.6444	-2.50824	3	-3.24179	0.519523	63610300	-0.653092	-1.07112	NaN	NaN	-1.53254	3	-1.08559	0.35918	0.0833341	NaN	NaN	NaN	NaN	-1.80759	1	NaN	0	NaN	-0.114297	NaN	1.33669	NaN	0.147335	3	0.456576	0.631434	0.347359	NaN	NaN	NaN	-1.03453	-1.46192	2
592	Q5EAT3	LOC733171 protein (Fragment)	LOC733171	LOC733171 protein (Fragment)	LOC733171	#N/A	HBG074754			-3.16786	NaN	-3.31387	2	-3.24087	0.073005	1658085	NaN	NaN	NaN	NaN	NaN	0	NaN	NaN	NaN	NaN	NaN	NaN	NaN	NaN	0	NaN	NaN	NaN	NaN	NaN	NaN	NaN	NaN	0	NaN	NaN	NaN	NaN	NaN	NaN	NaN	-2.09206	1
1603	Q7ZXH7	Ras-related protein Rap-1b	rap1b	Ras-related protein Rap-1b	rap1b	RAP1B	HBG009351	XB-GENE-479040	rap1b	-3.25939	-2.85789	-3.59668	3	-3.23799	0.301989	12393150	NaN	NaN	NaN	NaN	NaN	0	NaN	NaN	NaN	NaN	NaN	NaN	NaN	NaN	0	NaN	NaN	NaN	NaN	NaN	NaN	NaN	2.81962	1	NaN	0	NaN	NaN	NaN	NaN	NaN	NaN	0
1447	Q7SYV7	MGC64458 protein	MGC64458	MGC64458 protein	ftcd	FTCD	HBG000168	XB-GENE-963751	ftcd	-3.22904	-2.72728	-3.74774	3	-3.23469	0.41662	5517045	1.31612	NaN	NaN	NaN	NaN	1	NaN	0	NaN	NaN	NaN	NaN	NaN	NaN	0	NaN	NaN	NaN	NaN	NaN	NaN	-1.12934	NaN	1	NaN	0	NaN	NaN	NaN	NaN	1.10653	-0.53993	2
174	Q8AXR1;B7ZRP7;Q6GPF9;Q9PU71	Mannose-binding lectin-associated serine protease-3a;Mannose-binding lectin-associated serine protease-3a;MASP1/3a protein;Mannose-binding protein-associated serine protease (MASP)	3a;MASP	#N/A	#N/A	#N/A	HBG000559;HBG000559;HBG000559;HBG000559	XB-GENE-5953059	unnamed	-2.91343	-3.83284	-2.95545	3	-3.23391	0.423857	2959300	3.07872	1.37819	1.77118	0.679716	0.704747	5	1.52251	0.881304	0.000796691	0.569014	NaN	NaN	1.35326	0.0162259	3	0.646166	0.54856	0.276773	2.79771	NaN	2.58654	0.986927	0.00595765	4	1.59428	1.15374	NaN	-1.42004	-0.242842	-0.210142	0.233303	-0.24679	5
1108	Q6GNV0	MGC80858 protein	MGC80858	MGC80858 protein	pa2g4	AC034102.2	HBG053117	XB-GENE-943140	pa2g4	-3.88295	-2.58096	NaN	2	-3.23196	0.650995	15936500	1.71116	-0.701195	1.62109	-1.49378	0.0907427	5	0.245604	1.26378	NaN	NaN	NaN	NaN	0.0944788	1.1703	2	0.632387	0.537909	0.331522	NaN	NaN	NaN	-0.234751	2.11862	2	0.941934	1.17669	NaN	-1.06674	0.966787	NaN	0.624277	NaN	3
158	B7ZQP4;P51992;P51968	Heterogeneous nuclear ribonucleoprotein A3 homolog 2;Heterogeneous nuclear ribonucleoprotein A3 homolog 1		#N/A	#N/A	#N/A	HBG002295;HBG002295;HBG002295	XB-GENE-5879146	hnrnpa3	-3.06806	-3.33012	-3.29704	3	-3.23174	0.116524	2090600	1.11693	-0.263669	NaN	NaN	1.61695	3	0.823401	0.795318	0.184851	NaN	NaN	NaN	NaN	-0.127359	1	NaN	0	NaN	NaN	NaN	NaN	NaN	0.798084	1	NaN	0	NaN	-1.18258	-1.0657	NaN	1.88513	0.0057935	4
1045	Q6GLZ2	MGC84105 protein	MGC84105	MGC84105 protein	prkcsh	PRKCSH	HBG051738	XB-GENE-17340021	prkcsh	-3.18311	-3.27383	NaN	2	-3.22847	0.04536	9070950	-1.99482	-2.19479	1.81952	NaN	1.35128	4	-0.254704	1.84889	NaN	NaN	NaN	0.158604	NaN	NaN	1	NaN	0	NaN	0.744468	NaN	1.26207	1.18642	1.35222	4	1.13629	0.233711	0.0213977	-0.295716	-0.312128	NaN	-0.00268365	NaN	3
901	Q6DCF9	Annexin	anxa7	Annexin	anxa7	ANXA7	HBG061815			-3.03174	-3.37085	-3.27565	3	-3.22608	0.142809	10470000	0.350783	-0.386312	-0.0466234	NaN	1.0549	4	0.243188	0.536359	NaN	0.0275967	NaN	-0.677749	NaN	1.52622	3	0.292021	0.918987	NaN	0.0953011	-0.111389	-0.889097	0.852908	1.52967	5	0.295479	0.829793	NaN	-0.481256	0.949877	NaN	0.356668	-0.206215	4
793	Q66J40;Q92125	Annexin;Annexin A7	MGC82023;anxa7	#N/A	#N/A	#N/A	HBG061815;HBG061815	XB-GENE-987778	anxa7	-3.03174	-3.37085	-3.27565	3	-3.22608	0.142809	39695	NaN	NaN	NaN	NaN	NaN	0	NaN	NaN	NaN	NaN	NaN	NaN	NaN	NaN	0	NaN	NaN	NaN	NaN	NaN	NaN	NaN	NaN	0	NaN	NaN	NaN	NaN	NaN	NaN	0.356668	-0.206215	2
1620	Q7ZXQ0	MGC52816 protein	MGC52816	MGC52816 protein	MGC52816	#N/A	HBG000051			-4.00012	-4.21191	-1.45954	3	-3.22386	1.25055	16814000	-0.425098	0.211597	-1.36834	NaN	-0.027153	4	-0.402248	0.602361	0.362309	-1.28198	-0.140113	-0.172019	NaN	NaN	3	-0.531369	0.530919	0.315952	-0.194207	-0.287115	0.452106	-1.14721	0.795647	5	-0.0761562	0.67003	NaN	-0.163378	0.862181	NaN	-0.202353	1.52212	4
1948	B7ZRF1;Q91562	Dcca-A protein;Tumor suppressor;	dcca-A;XDCCa	#N/A	#N/A	#N/A	HBG005455;HBG005455	XB-GENE-5872596	dcc	-2.95579	-3.93216	-2.78279	3	-3.22358	0.505995	2198300	NaN	NaN	NaN	NaN	NaN	0	NaN	NaN	NaN	NaN	NaN	NaN	NaN	NaN	0	NaN	NaN	NaN	NaN	NaN	NaN	NaN	NaN	0	NaN	NaN	NaN	NaN	NaN	NaN	-1.64975	NaN	1
910	Q6DCQ2;Q8JIY1	Disintegrin and metalloproteinase domain-containing protein 10	adam10	#N/A	#N/A	#N/A	HBG050455;HBG050455	XB-GENE-945394	adam10	-3.57562	-2.86849	NaN	2	-3.22206	0.353565	20433500	-0.265128	0.812437	0.264593	NaN	-0.648228	4	0.0409185	0.550876	NaN	0.949769	NaN	1.17236	-0.198944	0.0814804	4	0.501166	0.574028	0.304327	1.66562	-0.972853	1.17713	-0.129272	0.627604	5	0.473645	0.937577	0.257778	0.0629455	0.650748	0.48648	NaN	NaN	3
1180	Q6GQL1	Protein NDRG3	ndrg3	Protein NDRG3	ndrg3	NDRG4	HBG052591	XB-GENE-6078876	ndrg4	-2.83126	-4.05981	-2.72471	3	-3.20526	0.605822	5736315	0.427907	NaN	NaN	NaN	1.8091	2	1.1185	0.690595	0.144737	NaN	NaN	NaN	NaN	NaN	0	NaN	NaN	NaN	NaN	NaN	NaN	NaN	NaN	0	NaN	NaN	NaN	0.672504	-0.33427	NaN	-0.0986467	-0.628418	4
842	Q68EW1	Reticulon-3-B	rtn3-b	Reticulon-3-B (RTN3.2)	rtn3-b	#N/A	HBG000838	XB-GENE-6253993	rtn3	NaN	-3.20251	-3.2053	2	-3.2039	0.001395	4376100	1.73723	NaN	NaN	NaN	NaN	1	NaN	0	NaN	NaN	NaN	NaN	NaN	NaN	0	NaN	NaN	NaN	NaN	NaN	NaN	NaN	NaN	0	NaN	NaN	NaN	NaN	NaN	NaN	-0.616415	0.348018	2
528	Q4QR49;Q6EE55	Uncharacterized protein;Chaperonin subunit 8 theta (Fragment);		#N/A	#N/A	#N/A	HBG103107;HBG103107			-3.50391	-3.17553	-2.92972	3	-3.20305	0.235219	623446	NaN	NaN	NaN	NaN	NaN	0	NaN	NaN	NaN	NaN	NaN	NaN	NaN	NaN	0	NaN	NaN	NaN	NaN	NaN	NaN	NaN	NaN	0	NaN	NaN	NaN	NaN	NaN	NaN	NaN	NaN	0
1692	Q7ZYM9;Q92139	Ppp2r1b protein;Phosphorylase phosphatase (EC 3.1.3.17);	ppp2r1b;PP2A	#N/A	#N/A	#N/A	HBG000011;HBG000011	XB-GENE-950085	ppp2r1b	-4.23931	-2.89808	-2.45016	3	-3.19585	0.76016	2464555	NaN	NaN	NaN	NaN	NaN	0	NaN	NaN	NaN	NaN	NaN	NaN	NaN	NaN	0	NaN	NaN	NaN	NaN	NaN	NaN	NaN	NaN	0	NaN	NaN	NaN	NaN	NaN	NaN	0.281276	0.752085	2
920	Q6DCT8	Calcium-transporting ATPase (EC 3.6.3.8)	atp2b3-prov	Calcium-transporting ATPase (EC 3.6.3.8)	atp2b4	ATP2B2	HBG061286	XB-GENE-960661	atp2b4	-3.75065	-1.68515	-4.13343	3	-3.18974	1.07532	3242535	NaN	NaN	3.19679	NaN	-0.910864	2	1.14296	2.05383	NaN	NaN	NaN	1.47404	NaN	NaN	1	NaN	0	NaN	NaN	NaN	NaN	NaN	NaN	0	NaN	NaN	NaN	-0.149764	-1.41212	NaN	1.01192	1.10547	4
1171	Q6GQD1	Cytoplasmic FMR1-interacting protein 2	cyfip2	Cytoplasmic FMR1-interacting protein 2	cyfip2	CYFIP2	HBG053209	XB-GENE-922706	cyfip2	-3.2113	NaN	-3.14829	2	-3.17979	0.031505	1.19115e+06	NaN	NaN	NaN	NaN	NaN	0	NaN	NaN	NaN	NaN	NaN	NaN	NaN	NaN	0	NaN	NaN	NaN	NaN	NaN	NaN	NaN	NaN	0	NaN	NaN	NaN	NaN	NaN	NaN	1.11861	0.0776055	2
1279	Q6NRS4	MGC82200 protein	MGC82200	MGC82200 protein	snx1	SNX1	HBG000618	XB-GENE-992262	snx1	-2.28609	-4.07104	NaN	2	-3.17856	0.892475	1665340	NaN	NaN	NaN	NaN	NaN	0	NaN	NaN	NaN	NaN	NaN	NaN	NaN	NaN	0	NaN	NaN	NaN	NaN	NaN	NaN	NaN	NaN	0	NaN	NaN	NaN	3.04435	NaN	NaN	1.11817	NaN	2
300	P20965;Q6IP09	Polyadenylate-binding protein 1-A;Polyadenylate-binding protein 1-B	pabpc1-a;pabpc1-b	#N/A	#N/A	#N/A	HBG002295;HBG002295	XB-GENE-963463;XB-GENE-6255999	pabpc1;pabpc1	-3.2045	-3.20889	-3.11079	3	-3.17473	0.0452456	3936950	-0.433268	0.439929	1.31092	NaN	-1.0713	4	0.0615697	0.89893	NaN	1.43656	NaN	1.15227	NaN	-3.16367	3	-0.191615	2.10477	NaN	-0.21185	1.01204	0.122742	0.605913	-0.258095	5	0.254149	0.488866	NaN	0.901653	NaN	NaN	NaN	0.230215	2
1581	Q7ZX48;Q7ZX82	DECD-box RNA helicase (MGC53693 protein);Ddx39-prov protein;	ddx39a	#N/A	#N/A	#N/A	HBG107334;HBG107334	XB-GENE-966454	ddx39a	-3.55236	-2.77398	NaN	2	-3.16317	0.38919	995540	0.890879	1.69781	NaN	0.577349	NaN	3	1.05535	0.471978	0.0915569	NaN	NaN	NaN	NaN	NaN	0	NaN	NaN	NaN	-1.31336	NaN	NaN	1.0388	-0.339326	3	-0.204629	0.96498	NaN	NaN	NaN	NaN	NaN	NaN	0
1725	Q801S3	40S ribosomal protein S3a-A	rps3a-a	40S ribosomal protein S3a-A	rps3a-a	#N/A	HBG000783	XB-GENE-976737	rps3a	-3.59062	-3.27928	-2.58165	3	-3.15052	0.421853	20427100	0.513347	0.810124	NaN	-2.34059	1.02702	4	0.00247676	1.365	NaN	NaN	NaN	-0.0925867	0.002593	-0.604164	3	-0.231386	0.266442	NaN	0.557287	NaN	NaN	-0.633971	0.0546102	3	-0.00735822	0.488299	NaN	-0.00070605	0.577512	-0.477341	0.873838	0.0391625	5
1131	Q6GPQ2;Q1PAH4	MGC82693 protein;Heat shock protein 110;	MGC82693;hsp110	#N/A	#N/A	#N/A	HBG047955;HBG047955	XB-GENE-965201	hsph1	-2.12967	-4.16582	NaN	2	-3.14775	1.01808	1.07405e+06	NaN	NaN	NaN	NaN	NaN	0	NaN	NaN	NaN	NaN	NaN	NaN	NaN	NaN	0	NaN	NaN	NaN	NaN	NaN	NaN	NaN	NaN	0	NaN	NaN	NaN	NaN	NaN	NaN	-1.28597	-0.317665	2
1852	Q9I8P8	FK506-binding protein	fkbp10	Peptidylprolyl isomerase (EC 5.2.1.8)	fkbp10	FKBP10	HBG051620	XB-GENE-1007116	fkbp10	-3.47995	-3.66317	-2.29364	3	-3.14559	0.607043	575350	NaN	NaN	NaN	NaN	1.61957	1	NaN	0	NaN	NaN	NaN	NaN	NaN	NaN	0	NaN	NaN	NaN	NaN	NaN	NaN	0.859813	NaN	1	NaN	0	NaN	NaN	NaN	NaN	-2.26279	NaN	1
1528	Q7ZTR0	Wu:fc55e05-prov protein	copb2	Coatomer subunit beta'	copb2	COPB2	HBG051076	XB-GENE-964673	copb2	-3.72639	-3.75621	-1.93705	3	-3.13988	0.850619	3918550	0.454313	0.292732	NaN	NaN	0.0691816	3	0.272076	0.157906	NaN	0.149701	NaN	1.78503	NaN	NaN	2	0.967364	0.817662	0.229546	-0.575306	0.566064	-2.52725	-0.6496	-0.751013	5	-0.787421	0.992395	0.0759991	-0.0838795	NaN	NaN	0.20077	-0.39968	3
1074	Q6GN46	MGC83035 protein	MGC83035	MGC83035 protein	MGC83035	#N/A	HBG000319			-2.15605	-3.83103	-3.40003	3	-3.12904	0.710149	6740800	-1.16471	NaN	NaN	NaN	NaN	1	NaN	0	NaN	NaN	NaN	NaN	NaN	NaN	0	NaN	NaN	NaN	NaN	NaN	NaN	-0.33974	NaN	1	NaN	0	NaN	NaN	NaN	NaN	NaN	NaN	0
1297	Q6NTL0	MGC83218 protein	MGC83218	MGC83218 protein	rpia	RPIA	HBG017746	XB-GENE-995584	rpia	-3.90114	-2.32851	NaN	2	-3.11482	0.786315	5150380	-0.218391	NaN	NaN	NaN	NaN	1	NaN	0	NaN	NaN	NaN	NaN	NaN	NaN	0	NaN	NaN	NaN	NaN	NaN	NaN	NaN	NaN	0	NaN	NaN	NaN	-0.816988	NaN	NaN	0.183679	NaN	2
1782	Q8AVW7;A1DPL0	Capzb-prov protein;Capping protein beta subunit;	capzb	#N/A	#N/A	#N/A	HBG050789;HBG050789	XB-GENE-490549	capzb	-2.97778	-2.49582	-3.8478	3	-3.10713	0.559471	7238050	1.44551	NaN	NaN	NaN	0.019762	2	0.732634	0.712872	0.295673	NaN	NaN	NaN	NaN	NaN	0	NaN	NaN	NaN	NaN	NaN	NaN	0.13302	-0.104427	2	0.0142964	0.118724	NaN	1.42896	-0.95571	NaN	0.274471	-0.98533	4
2427	Q7ZXZ9;Q8AVN2	MGC53479 protein;Snrp116-pending-prov protein;	eftud2	#N/A	#N/A	#N/A	HBG001838;HBG001838	XB-GENE-972651	eftud2	-3.09949	-3.11079	NaN	2	-3.10514	0.00565	NaN	NaN	NaN	NaN	NaN	NaN	0	NaN	NaN	NaN	NaN	NaN	NaN	NaN	NaN	0	NaN	NaN	NaN	NaN	NaN	NaN	NaN	NaN	0	NaN	NaN	NaN	NaN	NaN	NaN	-0.767446	NaN	1
1535	Q7ZWL7	MGC53453 protein	cfh	MGC53453 protein	cfh	#N/A		XB-GENE-981268	cfh	-2.4765	-3.41212	-3.41883	3	-3.10248	0.442646	6197900	-0.680339	-0.155134	-0.0444663	-1.61081	-0.207743	5	-0.539698	0.577996	0.25163	NaN	-0.871143	NaN	-1.62028	0.0583245	3	-0.811034	0.686605	0.210797	0.0357694	-0.327446	-0.0444187	0.41825	-1.75422	5	-0.334413	0.748804	NaN	NaN	-1.44681	-1.97126	1.15297	NaN	3
1551	Q7ZWU3	Protein disulfide-isomerase (EC 5.3.4.1)	pdia3	Protein disulfide-isomerase (EC 5.3.4.1)	pdia3	PDIA3	HBG005920	XB-GENE-976334	pdia3	-2.59379	-3.6066	NaN	2	-3.10019	0.506405	15115650	-0.207867	0.169452	0.567169	0.19415	-0.841053	5	-0.0236298	0.476629	NaN	-0.385443	NaN	-0.47691	-0.68765	0.509243	4	-0.26019	0.457549	NaN	-0.0659665	-0.340482	0.556059	-1.21808	-0.272799	5	-0.268254	0.570583	NaN	NaN	NaN	NaN	0.0426124	0.164227	2
1872	Q9PWG8	Coronin		Coronin	XELAEV_18010392mg	#N/A	HBG059978			-3.29067	-2.51391	-3.48136	3	-3.09531	0.41842	7260685	NaN	NaN	NaN	NaN	NaN	0	NaN	NaN	NaN	NaN	NaN	NaN	NaN	NaN	0	NaN	NaN	NaN	NaN	NaN	NaN	NaN	NaN	0	NaN	NaN	NaN	NaN	NaN	NaN	0.373643	1.23583	2
1231	Q6IP29;P17130;P17130-2	Heterogeneous nuclear ribonucleoproteins A1 homolog	LOC397751;hnrnpa1	#N/A	#N/A	#N/A	HBG002295;HBG002295			-3.09259	-4.00929	-2.18357	3	-3.09515	0.745349	9923700	0.520829	0.266107	1.05175	NaN	0.43409	4	0.568194	0.293816	0.269367	0.13351	NaN	2.22311	NaN	0.726972	3	1.02786	0.879206	0.143988	NaN	NaN	3.43219	1.29911	-0.775885	3	1.31847	1.71799	NaN	1.7176	2.32637	1.12864	1.13191	2.118	5
1188	Q6GR26	MGC81273 protein	MGC81273	MGC81273 protein	ppm1b	PPM1B	HBG053647	XB-GENE-999176	ppm1b	-3.46325	-3.08058	-2.71038	3	-3.08474	0.307372	2552550	NaN	NaN	NaN	0.0641028	0.899221	2	0.481662	0.417559	0.41821	NaN	NaN	NaN	NaN	NaN	0	NaN	NaN	NaN	NaN	NaN	NaN	0.0181117	1.01712	2	0.517615	0.499503	0.381437	2.23906	NaN	NaN	0.241003	-0.0373761	3
997	Q6DJF7	60S ribosomal protein L6	MGC84358	60S ribosomal protein L6	rpl6	RPL6	HBG002565	XB-GENE-958287	rpl6	-3.2057	-3.26659	-2.76444	3	-3.07891	0.223749	14501750	0.766216	0.836035	-1.11556	NaN	NaN	3	0.162231	0.903983	NaN	NaN	NaN	-2.727	NaN	NaN	1	NaN	0	NaN	0.138052	NaN	NaN	NaN	NaN	1	NaN	0	NaN	-1.11027	-1.63224	-0.767231	0.449717	0.410091	5
1854	Q9I908;Q9I909	Receptor-type protein tyrosine phosphatase beta.2 secretory variant;Receptor-type protein tyrosine phosphatase beta.11;	XRPTPb	#N/A	#N/A	#N/A	HBG053760;HBG053760	XB-GENE-1011835	ptprz1	-3.42221	-3.13365	-2.66887	3	-3.07491	0.310342	10906900	NaN	0.29653	NaN	0.123592	2.39412	3	0.938079	1.03199	NaN	0	NaN	-0.662838	NaN	0.0576127	3	-0.201742	0.326891	NaN	-0.628767	0.974834	-0.480197	-0.402564	1.32375	5	0.157411	0.820575	NaN	1.75789	-0.559992	NaN	0.107612	0.410091	4
708	Q5XHE2	Ubiquitin carboxyl-terminal hydrolase (EC 3.4.19.12)	LOC495025	Ubiquitin carboxyl-terminal hydrolase (EC 3.4.19.12)	uchl3	UCHL3	HBG075483	XB-GENE-980865	uchl3	-3.33009	-2.81127	-3.07449	3	-3.07195	0.211815	15513750	NaN	NaN	1.07885	NaN	-1.13052	2	-0.0258361	1.10469	NaN	0.681443	NaN	0.0333437	NaN	NaN	2	0.357394	0.32405	NaN	NaN	NaN	1.66293	NaN	NaN	1	NaN	0	NaN	NaN	-1.05249	NaN	0.545819	NaN	2
1396	Q6PCI8	Pyruvate carboxylase	MGC68971	Pyruvate carboxylase (EC 6.4.1.1)	pc.1	PC	HBG008340	XB-GENE-952869	pc.1	-3.23705	NaN	-2.89894	2	-3.06799	0.169055	1177435	-0.920683	0	NaN	NaN	0.0485317	3	-0.290717	0.445894	NaN	NaN	NaN	NaN	NaN	NaN	0	NaN	NaN	NaN	NaN	NaN	NaN	NaN	NaN	0	NaN	NaN	NaN	NaN	NaN	NaN	1.47566	1.27402	2
2379	Q7SY62	Snx2-prov protein	snx2	Snx2-prov protein	snx2	SNX2	HBG000618	XB-GENE-5791539	snx2	-2.77231	-3.97236	-2.43183	3	-3.05883	0.660747	3933900	NaN	NaN	NaN	NaN	NaN	0	NaN	NaN	NaN	NaN	NaN	NaN	NaN	NaN	0	NaN	NaN	NaN	NaN	NaN	NaN	NaN	NaN	0	NaN	NaN	NaN	NaN	NaN	NaN	NaN	NaN	0
697	Q5XGY8	LOC495254 protein	LOC495254	LOC495254 protein	srsf9	SRSF9	HBG002295	XB-GENE-866053	srsf9	NaN	-2.03866	-4.06886	2	-3.05376	1.0151	879940	NaN	NaN	NaN	NaN	NaN	0	NaN	NaN	NaN	NaN	NaN	NaN	NaN	0.640437	1	NaN	0	NaN	NaN	NaN	NaN	NaN	NaN	0	NaN	NaN	NaN	NaN	NaN	NaN	NaN	NaN	0
1439	Q7SYA0	MGC64276 protein	c9	MGC64276 protein	c9	C9	HBG106792	XB-GENE-968665	c9	-2.4387	-3.10942	-3.60151	3	-3.04988	0.476579	17494200	NaN	-0.0774799	-0.769707	-0.369046	-0.338643	4	-0.388719	0.247445	0.367807	-0.0506744	-0.775943	NaN	-0.008693	-0.756447	4	-0.397939	0.368619	0.341362	0.511895	-0.025198	-0.0473367	-1.09431	-0.504388	5	-0.231868	0.538149	NaN	-0.308964	-0.276839	-0.921236	-0.124662	-3.13432	5
665	Q5U561	LOC495359 protein	LOC495359	LOC495359 protein	sf3a3	SF3A3	HBG054452	XB-GENE-947679	sf3a3	-2.43331	-3.66562	NaN	2	-3.04947	0.616155	997520	NaN	NaN	NaN	NaN	NaN	0	NaN	NaN	NaN	NaN	NaN	NaN	NaN	NaN	0	NaN	NaN	NaN	-0.130406	NaN	NaN	NaN	NaN	1	NaN	0	NaN	NaN	NaN	NaN	NaN	NaN	0
1351	Q6P7I8	MGC68681 protein	MGC68681	MGC68681 protein	pls3	PLS3	HBG003082	XB-GENE-922802	pls3	-2.63917	-3.45045	NaN	2	-3.04481	0.40564	4042300	0.23424	NaN	NaN	NaN	-0.047295	2	0.0934725	0.140767	NaN	NaN	NaN	NaN	NaN	NaN	0	NaN	NaN	NaN	NaN	NaN	NaN	1.05078	0.650904	2	0.85084	0.199936	0.219818	-0.668572	NaN	NaN	-0.997925	0.0974485	3
1829	Q91733;C8CBB3;C8CBB2	EEF1D protein (Elongation factor-1 delta);Elongation factor 1 delta 2 (Fragment);Elongation factor 1 delta 1 (Fragment)	EEF1D	#N/A	#N/A	#N/A	HBG000787			-2.39199	-3.68674	NaN	2	-3.03937	0.647375	55734000	-0.523388	0.444244	0.271027	1.41317	0.180221	5	0.357055	0.622388	NaN	-0.622269	NaN	-1.12245	NaN	-0.0557822	3	-0.600168	0.435747	0.291128	0.187757	-0.362406	0.352845	0.729884	1.64579	5	0.510774	0.667532	0.232287	0.371995	2.22832	NaN	0.967319	0.223832	4
1336	Q6NUE0	MGC81032 protein	MGC81032	Neuropilin	nrp2	NRP2	HBG000502	XB-GENE-17346442	nrp2	-3.11779	-2.08498	-3.91061	3	-3.03779	0.747454	1191868	NaN	NaN	NaN	NaN	NaN	0	NaN	NaN	NaN	NaN	NaN	NaN	NaN	NaN	0	NaN	NaN	NaN	NaN	NaN	NaN	NaN	NaN	0	NaN	NaN	NaN	NaN	NaN	NaN	NaN	NaN	0
1530	Q7ZWJ2	Uqcrc1 protein	uqcrc1	Uqcrc1 protein	uqcrc1	UQCRC1	HBG006393	XB-GENE-6255826	uqcrc1	-2.27725	-3.27299	-3.53588	3	-3.02871	0.54209	9912450	-0.659256	-0.259417	0.0512558	NaN	0.757678	4	-0.0274348	0.518558	NaN	0.205908	NaN	0.446901	NaN	NaN	2	0.326405	0.120496	NaN	-0.0872765	1.93032	0.0321818	-1.34687	-3.01488	5	-0.497306	1.63718	NaN	-0.699728	-0.770018	NaN	-0.361308	-0.0992115	4
569	Q68F17;Q561K8	LOC446283 protein (Fragment);LOC446283 protein;	LOC446283	#N/A	#N/A	#N/A	HBG054262;HBG054262	XB-GENE-6251697	gnptg	-3.23528	-2.70472	-3.13441	3	-3.0248	0.230049	22214300	0.344196	-1.55823	1.34538	0.355846	-0.921414	5	-0.0868442	1.02903	NaN	-2.41252	NaN	NaN	-0.001392	0.235569	3	-0.726113	1.19638	NaN	0.0556183	-0.645083	-0.517086	-0.251366	0.614924	5	-0.148599	0.451112	NaN	-0.21726	-0.64151	NaN	-1.05661	0.597958	4
432	Q2VPH0	MGC132155 protein	MGC132155	MGC132155 protein	nasp	NASP	HBG002186	XB-GENE-17340747	nasp	-3.31977	-2.75409	-2.99263	3	-3.02216	0.23188	9106200	-0.304739	NaN	0.267631	NaN	0.409551	3	0.124148	0.308754	NaN	-2.23569	NaN	-0.638286	NaN	-0.0695429	3	-0.981172	0.91696	0.162697	-0.467304	-1.77921	-1.77237	-0.141449	0.308634	5	-0.770341	0.857136	0.0830742	-0.776974	-0.953842	NaN	0.0626324	-0.858868	4
1156	Q6GQ65	MGC80312 protein	MGC80312	MGC80312 protein	ahsa1	AHSA1	HBG065806	XB-GENE-1006919	ahsa1	-2.88929	-3.14318	NaN	2	-3.01623	0.126945	2534525	1.4112	NaN	NaN	NaN	NaN	1	NaN	0	NaN	2.32009	NaN	NaN	NaN	NaN	1	NaN	0	NaN	NaN	NaN	NaN	NaN	NaN	0	NaN	NaN	NaN	NaN	0.574598	NaN	-0.196479	-0.498922	3
323	P35448;Q5M980	Thrombospondin-1	thbs1;LOC779026	#N/A	#N/A	#N/A	HBG000636;HBG018006	XB-GENE-865586	thbs1	-3.07777	-3.0424	-2.91681	3	-3.01233	0.0690668	6894000	NaN	-0.910532	-1.66777	-0.325228	0.232544	4	-0.667746	0.704775	0.210796	NaN	NaN	NaN	-1.37501	1.45168	2	0.0383315	1.41334	NaN	-1.17093	-0.1947	-1.54329	0.167763	-2.08295	5	-0.964823	0.837037	0.0292223	NaN	-0.990587	-0.386525	-0.335155	-0.703333	4
418	Q2NLB1	MGC130901 protein	MGC130901	MGC130901 protein	gars	GARS	HBG036190	XB-GENE-17337619	gars	-2.30522	NaN	-3.7135	2	-3.00936	0.70414	2.28696e+06	NaN	NaN	NaN	NaN	NaN	0	NaN	NaN	NaN	NaN	NaN	NaN	NaN	NaN	0	NaN	NaN	NaN	NaN	NaN	NaN	NaN	NaN	0	NaN	NaN	NaN	NaN	NaN	NaN	0.431683	NaN	1
39	A1L3J7	LOC100037025 protein	LOC100037025	LOC100037025 protein	ganab	GANAB	HBG051683	XB-GENE-997259	ganab	-2.79566	-3.20583	NaN	2	-3.00075	0.205085	3091500	0.17897	NaN	NaN	NaN	-0.453519	2	-0.137274	0.316245	NaN	NaN	NaN	NaN	NaN	NaN	0	NaN	NaN	NaN	NaN	NaN	-0.33076	NaN	NaN	1	NaN	0	NaN	0.927983	2.49827	NaN	0.690617	-0.253264	4
1242	Q6IP82	Calumenin	calu	Calumenin	calu	CALU	HBG002834	XB-GENE-6255748	calu	NaN	-2.98085	-3.00405	2	-2.99245	0.0116	9619600	1.9846	1.40539	NaN	NaN	0.209082	3	1.19969	0.7393	0.0536341	NaN	NaN	NaN	NaN	1.62125	1	NaN	0	NaN	NaN	NaN	NaN	0.260965	0.223001	2	0.241983	0.018982	NaN	1.61383	NaN	NaN	0.781098	1.22268	3
942	Q6DDF2	Acad9-prov protein	acad9-prov	Acad9-prov protein	acad9	ACAD9	HBG050448	XB-GENE-5885071	acad9	-3.25017	-3.07887	-2.63245	3	-2.98716	0.260387	9385150	-0.653141	1.01418	0.900788	1.80585	1.69912	5	0.953359	0.879796	0.0476489	1.05068	NaN	0.569406	NaN	1.16509	3	0.928392	0.258102	0.143177	0.908886	1.54078	-0.223779	1.09862	1.48493	5	0.961887	0.638121	0.0292223	1.29186	1.10552	1.9257	-0.385426	NaN	4
1550	Q8JHF9;Q7ZWU1	Stress-induced phosphoprotein STI1;Stip1-prov protein;	stip1	#N/A	#N/A	#N/A	HBG057820;HBG057820	XB-GENE-958367	stip1	-3.06311	-3.53766	-2.3552	3	-2.98532	0.485861	9074600	0.288106	2.74973	1.70458	NaN	0.656432	4	1.34971	0.96094	0.0093299	0.0466742	NaN	1.9123	-0.877423	NaN	3	0.360516	1.16032	NaN	NaN	1.31505	NaN	0.410905	-0.664107	3	0.353948	0.80899	NaN	0.29328	0.6098	NaN	-0.455991	0.0744415	4
229	O57344	Synaptophysin (Syp-B protein)	syp	Synaptophysin (Syp-B protein)	syp	SYP	HBG006681	XB-GENE-6254665	syp	-2.65845	-3.38192	-2.89862	3	-2.97966	0.300863	147854000	1.13591	0.288554	-0.661488	-0.630294	-0.271289	5	-0.027722	0.675002	NaN	0.752032	NaN	0.178994	NaN	0.146792	3	0.359273	0.278034	NaN	1.15372	0.685434	1.00327	-0.0883743	-0.337987	5	0.483212	0.593635	0.257778	-0.235072	-1.4627	0.125993	-1.03515	-0.864468	5
245	O93250	Contactin A	LOC397710	Contactin A	cntn1	CNTN1	HBG051047	XB-GENE-17338911	cntn1	-3.07449	NaN	-2.84539	2	-2.95994	0.11455	817921	NaN	NaN	NaN	NaN	NaN	0	NaN	NaN	NaN	NaN	NaN	NaN	NaN	NaN	0	NaN	NaN	NaN	NaN	NaN	NaN	NaN	NaN	0	NaN	NaN	NaN	1.16106	NaN	NaN	1.83898	NaN	2
126	B0LM40	Importin subunit beta	kpnb1	#N/A	#N/A	#N/A				-3.28097	-2.43487	-3.15277	3	-2.9562	0.372335	887470	NaN	NaN	NaN	NaN	-0.885994	1	NaN	0	NaN	NaN	NaN	NaN	NaN	NaN	0	NaN	NaN	NaN	NaN	NaN	NaN	NaN	NaN	0	NaN	NaN	NaN	NaN	NaN	NaN	-0.151231	0.353983	2
487	Q9YI24;Q3KQ69	Frizzled-related protein;Uncharacterized protein;	frzA	#N/A	#N/A	#N/A	HBG052928;HBG052928	XB-GENE-865777	sfrp1	NaN	-2.61035	-3.29676	2	-2.95355	0.343205	24301	NaN	NaN	NaN	NaN	NaN	0	NaN	NaN	NaN	NaN	NaN	NaN	NaN	NaN	0	NaN	NaN	NaN	NaN	NaN	NaN	NaN	NaN	0	NaN	NaN	NaN	NaN	NaN	NaN	NaN	-1.02524	1
774	Q66IN5	MGC86492 protein	MGC86492	MGC86492 protein	MGC86492	#N/A		XB-GENE-5769150	loc100498624	NaN	-3.2304	-2.65663	2	-2.94351	0.286885	29891500	-0.496428	0.387811	-0.946095	-1.02322	-1.19079	5	-0.653745	0.569208	0.17492	-0.0734365	NaN	-0.582111	NaN	-1.04938	3	-0.56831	0.398548	0.304327	-1.95239	-0.769577	-0.855228	-1.62525	-1.23748	5	-1.28799	0.450281	0.00366374	-0.39651	-1.12515	-0.927873	0.0594684	-0.114848	5
952	Q6DDR7;Q7ZYB1;Q7SYT7	LOC398646 protein (Uncharacterized protein);LOC398646 protein (Fragment);LOC398646 protein (Fragment)	LOC398646	#N/A	#N/A	#N/A	HBG006681;HBG006681;HBG006681	XB-GENE-942142	sypl1	-2.45474	-4.19334	-2.17769	3	-2.94192	0.892084	4090535	NaN	NaN	NaN	NaN	NaN	0	NaN	NaN	NaN	NaN	NaN	NaN	NaN	NaN	0	NaN	NaN	NaN	NaN	NaN	NaN	NaN	NaN	0	NaN	NaN	NaN	NaN	NaN	NaN	NaN	NaN	0
1350	Q6P7I2	Coatomer subunit gamma	MGC68533	Coatomer subunit gamma	copg1	COPG1	HBG004368	XB-GENE-920005	copg1	-4.03514	-1.84555	NaN	2	-2.94035	1.09479	644600	-0.821359	NaN	NaN	NaN	0.014217	2	-0.403571	0.417788	0.482424	NaN	NaN	NaN	NaN	NaN	0	NaN	NaN	NaN	NaN	-1.66612	NaN	NaN	0.0303853	2	-0.817869	0.848254	0.228316	-0.34801	NaN	NaN	-0.381408	0.440598	3
1096	Q6GNL9	MGC81012 protein	MGC81012	MGC81012 protein	bcam	BCAM	HBG097586	XB-GENE-921475	bcam	-3.12457	-3.1529	-2.53107	3	-2.93618	0.286689	2364975	0.735413	NaN	NaN	NaN	NaN	1	NaN	0	NaN	NaN	NaN	NaN	NaN	NaN	0	NaN	NaN	NaN	NaN	NaN	NaN	NaN	NaN	0	NaN	NaN	NaN	0.486044	NaN	NaN	0.0865283	-0.468765	3
450	Q32NR8	MGC130896 protein	MGC130896	MGC130896 protein	ndufs2	NDUFS2	HBG000760	XB-GENE-975283	ndufs2	-3.1881	-2.64277	NaN	2	-2.91543	0.272665	805767	NaN	NaN	NaN	NaN	NaN	0	NaN	NaN	NaN	NaN	NaN	NaN	NaN	NaN	0	NaN	NaN	NaN	NaN	NaN	NaN	NaN	NaN	0	NaN	NaN	NaN	NaN	NaN	NaN	0.0237986	NaN	1
1019	Q6DKM0	MGC83065 protein	MGC83065	MGC83065 protein	cand1	CAND1	HBG053467	XB-GENE-865787	cand1	-1.52267	NaN	-4.2965	2	-2.90958	1.38691	1880720	-0.190354	-0.386312	NaN	NaN	NaN	2	-0.288333	0.0979789	NaN	NaN	NaN	NaN	NaN	NaN	0	NaN	NaN	NaN	NaN	NaN	NaN	NaN	NaN	0	NaN	NaN	NaN	NaN	NaN	NaN	2.29476	0.684114	2
1061	Q6GMA6	MGC81949 protein	cct6a	MGC81949 protein	cct6a	CCT6B	HBG103725	XB-GENE-987469	cct6a	-2.93943	-3.68897	-2.08204	3	-2.90348	0.656519	12760250	0.28161	2.29322	NaN	NaN	NaN	2	1.28741	1.0058	NaN	NaN	NaN	0.688682	NaN	NaN	1	NaN	0	NaN	0.149309	NaN	0.275725	NaN	NaN	2	0.212517	0.0632082	NaN	NaN	NaN	NaN	0.17737	-0.581957	2
827	Q66L00	MGC85281 protein	MGC85281	MGC85281 protein	pmp2	FABP4	HBG005633	XB-GENE-17331319	pmp2	-2.74246	-3.05218	NaN	2	-2.89732	0.15486	18368500	-0.144141	-0.457299	NaN	-0.143786	-0.976674	4	-0.430475	0.340305	0.34019	NaN	NaN	NaN	2.65893	-1.06766	2	0.795632	1.8633	NaN	NaN	NaN	NaN	4.52e-05	0.676201	2	0.338123	0.338078	NaN	-0.857193	0.654202	0.0138674	NaN	-1.18127	4
1881	A0AUT4	LOC100036778 protein	LOC100036778	LOC100036778 protein	LOC100036778	#N/A	HBG106507			-2.59518	-3.19271	NaN	2	-2.89394	0.298765	2120000	NaN	NaN	NaN	NaN	NaN	0	NaN	NaN	NaN	NaN	NaN	NaN	NaN	NaN	0	NaN	NaN	NaN	NaN	NaN	NaN	NaN	NaN	0	NaN	NaN	NaN	NaN	NaN	NaN	0.383585	-0.381591	2
1293	Q6NTJ6	LOC414586 protein (Fragment)	LOC414586	LOC414586 protein (Fragment)	LOC414586	#N/A	HBG069396			-1.75025	-3.68399	-3.20397	3	-2.8794	0.822129	2003436	NaN	NaN	NaN	NaN	NaN	0	NaN	NaN	NaN	NaN	NaN	NaN	NaN	NaN	0	NaN	NaN	NaN	NaN	NaN	NaN	NaN	NaN	0	NaN	NaN	NaN	NaN	NaN	NaN	-0.368906	0.200332	2
1073	Q6GN32;P12607;Q6INY6	Integrin beta;Integrin beta-1-B	ITGB1;itgb1-b	#N/A	#N/A	#N/A	HBG006190;HBG006190;HBG006190	XB-GENE-6253896	itgb1	-3.78727	-3.20956	-1.63653	3	-2.87779	0.908837	1162955	NaN	1.27359	5.84e-05	NaN	0.887564	3	0.720404	0.533184	0.23971	NaN	NaN	NaN	NaN	NaN	0	NaN	NaN	NaN	NaN	0.1118	NaN	NaN	NaN	1	NaN	0	NaN	NaN	NaN	NaN	NaN	NaN	0
1803	Q8QHL9	Type XVIII collagen alpha1 chain		Type XVIII collagen alpha1 chain	col18a1	COL18A1	HBG053241	XB-GENE-17337214	col18a1	-1.10979	-4.63662	NaN	2	-2.87321	1.76341	4153550	0.617362	0.0717293	NaN	1.10714	1.35876	4	0.788747	0.492385	0.144796	NaN	NaN	NaN	0.565483	NaN	1	NaN	0	NaN	0.726447	0.184348	NaN	-0.827498	-1.49854	4	-0.353811	0.864777	NaN	NaN	0.0661313	NaN	0.895067	-1.27522	3
1000	Q6DJH8	Actr1a-prov protein	actr1a-prov	Actr1a-prov protein	actr1a	ACTR1A	HBG003771	XB-GENE-491906	actr1a	-2.16709	-3.56742	NaN	2	-2.86726	0.700165	9893750	0.58927	0.126177	0.447625	NaN	0.251254	4	0.353581	0.177888	NaN	-0.350373	NaN	1.32866	NaN	0.867305	3	0.615196	0.708262	0.297731	0.693377	0.944657	-0.0518017	0.553097	0.397296	5	0.507325	0.332475	0.236319	NaN	0.913737	NaN	-0.715198	-0.265837	3
1421	Q715L3	Glutamate transporter	slc17a7	Glutamate transporter	slc17a7	SLC17A7	HBG008834	XB-GENE-5742733	slc17a7	-3.13011	-2.58563	-2.88513	3	-2.86696	0.222654	848520	NaN	NaN	NaN	NaN	NaN	0	NaN	NaN	NaN	NaN	NaN	NaN	NaN	NaN	0	NaN	NaN	NaN	NaN	NaN	NaN	NaN	NaN	0	NaN	NaN	NaN	2.35727	NaN	NaN	1.48439	-1.92967	3
275	P09010;Q5XH74	Lamin-L(I)	LOC397911	#N/A	#N/A	#N/A	HBG013015;HBG013015	XB-GENE-17340188	lmnb1	-3.74182	-1.86896	-2.97143	3	-2.86074	0.768588	2706435	-0.515624	-0.413	NaN	NaN	NaN	2	-0.464312	0.0513121	0.428737	-0.872756	NaN	NaN	NaN	NaN	1	NaN	0	NaN	-0.145286	-1.56431	NaN	NaN	-1.71681	3	-1.14214	0.707624	0.0447779	-0.237473	0.372627	NaN	NaN	NaN	2
2246	Q6DFU4;Q6IRD0	Vacuolar protein sorting-associated protein 26A-B;Vacuolar protein sorting-associated protein 26A-A	vps26a-b;vps26a-a	#N/A	#N/A	#N/A	HBG082914;HBG082914	XB-GENE-944866;XB-GENE-6254832	vps26a;vps26a	-3.19482	-2.99516	-2.38285	3	-2.85761	0.34546	NaN	NaN	NaN	NaN	NaN	NaN	0	NaN	NaN	NaN	NaN	NaN	NaN	NaN	NaN	0	NaN	NaN	NaN	NaN	NaN	NaN	NaN	NaN	0	NaN	NaN	NaN	NaN	NaN	NaN	-1.4031	NaN	1
2448	Q8QG78	Nuclear receptor corepressor 1	ncor1	Nuclear receptor corepressor 1 (N-CoR) (N-CoR1) (xN-CoR)	ncor1	NCOR1	HBG052587	XB-GENE-864966	ncor1	-2.53124	NaN	-3.15753	2	-2.84438	0.313145	NaN	NaN	NaN	NaN	NaN	NaN	0	NaN	NaN	NaN	NaN	NaN	NaN	NaN	NaN	0	NaN	NaN	NaN	NaN	NaN	NaN	NaN	NaN	0	NaN	NaN	NaN	NaN	NaN	NaN	NaN	NaN	0
1282	Q6NRW6	MGC81191 protein	MGC81191	MGC81191 protein	MGC81191	#N/A	HBG050453			-2.29032	-3.15085	-3.07048	3	-2.83722	0.388104	1202700	0.848414	1.61427	1.23155	-0.861618	0.503404	5	0.667204	0.849986	0.168844	NaN	NaN	1.09004	NaN	NaN	1	NaN	0	NaN	NaN	1.4785	1.26994	-0.612164	-0.919704	4	0.304142	1.07811	NaN	0.0826006	-0.909724	NaN	0.768238	0.953004	4
61	A2RRX4	LOC100037124 protein (Fragment)	LOC100037124	LOC100037124 protein (Fragment)	LOC100037124	#N/A	HBG003464			-2.82756	-2.83825	NaN	2	-2.83291	0.005345	3982240	-0.381566	0.486051	-1.20182	NaN	0.168315	4	-0.232254	0.640072	NaN	NaN	NaN	NaN	NaN	0.131991	1	NaN	0	NaN	NaN	NaN	-1.27522	1.05788	-1.80415	3	-0.673829	1.2434	NaN	NaN	-2.01098	NaN	0.360315	0.702927	3
62	A2RV57;Q6DCS6	Calcium-transporting ATPase (EC 3.6.3.8);ATP2A2 protein (Fragment);	ATP2A2	#N/A	#N/A	#N/A	HBG105648;HBG105648	XB-GENE-1012936	atp2a2	-3.28083	-1.74565	-3.4709	3	-2.83246	0.772398	2957750	-0.954633	0.799196	-0.391581	NaN	0.151481	4	-0.0988842	0.649463	NaN	0.0524726	NaN	NaN	NaN	NaN	1	NaN	0	NaN	NaN	1.92669	NaN	NaN	-0.253437	2	0.836625	1.09006	NaN	0.292091	0.538329	NaN	-0.15815	-0.445228	4
486	Q3KQ54	MGC130953 protein	MGC130953	MGC130953 protein	atic	ATIC	HBG006912	XB-GENE-998812	atic	-3.01987	-1.89797	-3.53954	3	-2.81913	0.685036	14183050	1.54044	NaN	NaN	-2.1025	0.131999	3	-0.143354	1.49991	NaN	NaN	NaN	-0.898563	NaN	0.542388	2	-0.178087	0.720475	NaN	NaN	NaN	0.461634	0.511331	-0.137244	3	0.278574	0.294727	NaN	-0.630617	-0.413855	NaN	0.0915703	-0.674103	4
573	Q566G8	Uncharacterized protein (Fragment)		Uncharacterized protein (Fragment)	0	#N/A	HBG001272			-3.58409	-2.95825	-1.87906	3	-2.80713	0.70423	24244900	0.218454	NaN	-1.15231	-0.728854	0.839974	4	-0.205684	0.781521	NaN	-0.824741	NaN	NaN	NaN	-0.696447	2	-0.760594	0.0641469	0.284295	NaN	NaN	NaN	0.101357	-1.0042	2	-0.451422	0.552779	0.438573	1.85425	0.193368	NaN	0.399206	-0.474651	4
807	Q66KH1	MGC84238 protein	MGC84238	MGC84238 protein	qpct	QPCT	HBG009812	XB-GENE-953349	qpct	-3.41778	NaN	-2.16023	2	-2.789	0.628775	20941600	NaN	NaN	NaN	-1.11212	0.298281	2	-0.406919	0.7052	0.482424	NaN	NaN	NaN	NaN	NaN	0	NaN	NaN	NaN	NaN	NaN	NaN	-1.47667	-0.261172	2	-0.868922	0.607749	0.210057	NaN	2.25176	NaN	-0.194762	0.38497	3
1595	Q7ZXF2	Hnrpa0-prov protein		Hnrpa0-prov protein	0	#N/A	HBG002295			NaN	-3.49089	-2.08339	2	-2.78714	0.70375	2363180	NaN	NaN	NaN	NaN	NaN	0	NaN	NaN	NaN	NaN	NaN	NaN	NaN	NaN	0	NaN	NaN	NaN	NaN	NaN	NaN	NaN	NaN	0	NaN	NaN	NaN	NaN	NaN	NaN	0.0771734	NaN	1
570	Q561L6	Probable imidazolonepropionase	amdhd1	Probable imidazolonepropionase (EC 3.5.2.7) (Amidohydrolase domain-containing protein 1)	amdhd1	AMDHD1	HBG054263	XB-GENE-5845072	amdhd1	-2.77804	NaN	-2.77675	2	-2.77739	0.000645	2651945	-1.0217	NaN	NaN	NaN	NaN	1	NaN	0	NaN	NaN	NaN	NaN	NaN	NaN	0	NaN	NaN	NaN	NaN	NaN	NaN	NaN	NaN	0	NaN	NaN	NaN	-1.18641	-0.613435	NaN	NaN	NaN	2
1510	Q7ZTK0	MGC53106 protein		MGC53106 protein	hspd1	HSPD1	HBG001982	XB-GENE-17345775	hspd1	-4.11284	-1.41897	NaN	2	-2.76591	1.34694	2742710	-0.432975	1.47393	NaN	NaN	NaN	2	0.520477	0.953452	0.38904	NaN	NaN	-0.703833	NaN	NaN	1	NaN	0	NaN	0.807552	NaN	0.526205	NaN	NaN	2	0.666879	0.140674	0.296812	NaN	NaN	NaN	1.18978	0.135483	2
1837	Q91900;B7ZQZ6;B1H1Q5	Complement factor B;Complement factor B;Uncharacterized protein (Fragment)	complement factor B;LOC397725	#N/A	#N/A	#N/A	HBG002567;HBG002567;HBG002567	XB-GENE-17335705	cfb	-2.39282	-2.98564	-2.91822	3	-2.76556	0.265	1525700	NaN	-2.01856	-0.730234	0.501458	0.006182	4	-0.560289	0.949162	0.269367	NaN	NaN	NaN	0.550981	-0.0610294	2	0.244976	0.306005	NaN	NaN	-0.868539	0.671733	1.10703	-0.342351	4	0.141968	0.785443	NaN	-0.119827	-0.687197	NaN	0.562302	1.20184	4
979	Q91735;Q6NRE9;Q6DFG4	Ephrin type-B receptor 3	ephb3;MGC83457	#N/A	#N/A	#N/A	HBG062180;HBG062180;HBG062180	XB-GENE-865801	ephb3	NaN	-2.81899	-2.69404	2	-2.75652	0.062475	33969	NaN	NaN	NaN	NaN	NaN	0	NaN	NaN	NaN	NaN	NaN	NaN	NaN	NaN	0	NaN	NaN	NaN	NaN	NaN	NaN	NaN	NaN	0	NaN	NaN	NaN	NaN	NaN	NaN	-3.77158	NaN	1
1783	Q8AVX2	Rpl5-a protein	rpl5-a	Rpl5-a protein	rpl5	RPL5	HBG009347	XB-GENE-6251827	rpl5	-2.56149	-3.42167	-2.27502	3	-2.75273	0.487258	12916450	0.484242	1.29995	NaN	NaN	1.95418	3	1.24612	0.601304	0.0469223	NaN	NaN	3.75907	NaN	NaN	1	NaN	0	NaN	0.492359	1.19748	1.42873	1.21881	NaN	4	1.08434	0.353528	0.0282671	-1.19216	1.40886	NaN	1.19393	0.590268	4
1864	Q9PRG7	P75 neurotrophin receptor a-1 (P75 neurotrophin receptor a-2) (p75 neurotrophin receptor a-1)	p75NTRa	p75 neurotrophin receptor a-1 (p75 neurotrophin receptor a-2)	p75NTRa	#N/A	HBG060431	XB-GENE-977688	unnamed	NaN	-1.53178	-3.96283	2	-2.7473	1.21552	759947	NaN	NaN	NaN	NaN	NaN	0	NaN	NaN	NaN	NaN	NaN	NaN	NaN	NaN	0	NaN	NaN	NaN	NaN	NaN	NaN	NaN	NaN	0	NaN	NaN	NaN	NaN	NaN	NaN	NaN	NaN	0
1597	Q7ZXF7	Rab1-prov protein	rab1a	Rab1-prov protein	rab1a	RAB1A	HBG009351	XB-GENE-865532	rab1a	-2.55639	-2.91072	NaN	2	-2.73355	0.177165	41347000	-0.388619	-0.204609	0.0877465	-2.25889	-0.652246	5	-0.683323	0.823886	0.15742	0.410995	0.552476	0.090783	NaN	-1.21672	4	-0.0406174	0.699322	NaN	0.624669	0.459394	0.295334	-1.33534	-1.10191	5	-0.211571	0.832107	NaN	-0.864305	-0.328583	0.526017	-1.58058	-1.04746	5
674	Q5U5A8;Q4FZW3	ATP-citrate synthase (EC 2.3.3.8) (ATP-citrate (pro-S-)-lyase) (Citrate cleavage enzyme);LOC495086 protein (Fragment);	LOC495316;LOC495086	#N/A	#N/A	#N/A	HBG003318;HBG003318			-4.76294	-1.77463	-1.6594	3	-2.73232	1.43663	479090	-1.16781	NaN	0.216597	NaN	-0.40567	3	-0.452295	0.566144	0.366917	NaN	NaN	NaN	NaN	NaN	0	NaN	NaN	NaN	NaN	NaN	NaN	-1.49265	-0.584564	2	-1.03861	0.454043	0.139693	-0.831836	NaN	NaN	-0.476049	-1.03982	3
780	Q66IV8	MGC84302 protein	MGC84302	MGC84302 protein	syn1	#N/A	HBG016354	XB-GENE-6253752	syn1	-2.74681	NaN	-2.66401	2	-2.70541	0.0414	3361360	0.0952251	NaN	NaN	NaN	0.543751	2	0.319488	0.224263	NaN	NaN	NaN	NaN	NaN	NaN	0	NaN	NaN	NaN	NaN	NaN	NaN	0.0071371	-0.27719	2	-0.135027	0.142164	NaN	NaN	0.159135	NaN	NaN	NaN	1
1856	Q9I9M9	Adenine nucleotide translocase (Slc25a5-prov protein)	slc25a5	Adenine nucleotide translocase (Slc25a5-prov protein)	slc25a5	SLC25A5	HBG108348	XB-GENE-6083082	slc25a5	-3.40211	-3.09628	-1.6059	3	-2.70143	0.784654	6275700	2.74385	4.55447	2.39321	NaN	-0.516738	4	2.2937	1.81812	NaN	1.01025	NaN	NaN	NaN	NaN	1	NaN	0	NaN	3.20401	3.72107	2.42563	0.760082	1.1213	5	2.24642	1.14881	NaN	0.591637	0.249591	NaN	0.0566954	0.675786	4
725	Q63ZH6	LOC494829 protein	dbn1	LOC494829 protein	dbn1	DBN1	HBG000823	XB-GENE-961399	dbn1	-2.95724	-2.63281	-2.49208	3	-2.69404	0.194774	17945950	1.44983	-0.707317	NaN	0.585658	0.0579906	4	0.34654	0.78554	NaN	NaN	NaN	NaN	-0.010492	-0.454054	2	-0.232273	0.221781	NaN	NaN	NaN	NaN	-0.272807	-0.0824394	2	-0.177623	0.095184	NaN	0.795109	0.957867	NaN	-0.331154	0.410091	4
1046	Q6GLZ5	Septin-7	2007-09-01	Septin-7	39326	39326	HBG065093	XB-GENE-957468	42985	-2.58632	NaN	-2.80068	2	-2.6935	0.10718	8130400	0.930666	-1.77772	0.183647	NaN	NaN	3	-0.221136	1.14214	NaN	0.506319	NaN	1.80067	NaN	NaN	2	1.15349	0.647173	0.162697	NaN	1.52941	NaN	NaN	NaN	1	NaN	0	NaN	NaN	NaN	NaN	0.598626	-0.574844	2
1361	Q6PA55	MGC68473 protein	MGC68473	MGC68473 protein	epb41l3	EPB41L3	HBG007777	XB-GENE-1006081	epb41l3	-2.92851	-2.57115	-2.57372	3	-2.69113	0.167859	298340	-1.67032	NaN	NaN	NaN	-1.32563	2	-1.49798	0.172345	0.0486912	NaN	NaN	NaN	NaN	NaN	0	NaN	NaN	NaN	NaN	NaN	NaN	NaN	NaN	0	NaN	NaN	NaN	NaN	NaN	NaN	0.511407	0.0364325	2
1271	Q6NRC5	MGC83936 protein	MGC83936	MGC83936 protein	dync1i2	DYNC1I2	HBG004083	XB-GENE-960818	dync1i2	-3.24414	-2.13676	NaN	2	-2.69045	0.55369	3069650	NaN	NaN	NaN	NaN	NaN	0	NaN	NaN	NaN	NaN	NaN	NaN	NaN	NaN	0	NaN	NaN	NaN	NaN	NaN	NaN	NaN	NaN	0	NaN	NaN	NaN	NaN	-0.0671516	NaN	3.12761	3.45266	3
947	Q6DDM6;P21910	Lamin-L(II)	LOC397912	#N/A	#N/A	#N/A	HBG013015;HBG013015	XB-GENE-865968	lmnb2	-1.56141	-3.75547	NaN	2	-2.65844	1.09703	3700185	NaN	NaN	NaN	NaN	NaN	0	NaN	NaN	NaN	NaN	NaN	NaN	NaN	NaN	0	NaN	NaN	NaN	NaN	NaN	NaN	NaN	NaN	0	NaN	NaN	NaN	2.17164	NaN	NaN	-1.68036	-1.78249	3
1721	Q801R1;Q9DE27	RuvB-like 2	ruvbl2	#N/A	#N/A	#N/A	HBG054186;HBG054186			-2.74846	-2.5433	NaN	2	-2.64588	0.10258	10505500	-0.785714	-0.320024	0.722719	-1.54593	-0.608312	5	-0.507452	0.736815	0.269367	-1.86952	NaN	-0.747746	-2.92099	-0.390332	4	-1.48215	0.993949	0.056786	-1.20662	-1.0895	0.150364	-0.349725	0.604121	5	-0.378274	0.698195	0.329393	-0.193925	-1.91721	NaN	0.709408	-0.4412	4
166	B7ZR28;P06180;Q6DDS8	Histone-binding protein N1/N2	N1	#N/A	#N/A	#N/A	HBG002186;HBG002186;HBG002186	XB-GENE-980259	nasp	-2.76867	-2.24175	-2.86997	3	-2.6268	0.275392	6945250	-0.727869	-1.12937	0.523505	NaN	-0.452178	4	-0.446478	0.609595	0.331741	NaN	NaN	0.469461	-0.446021	0.544625	3	0.189355	0.450325	NaN	0.271402	0.409696	-0.685756	-1.18096	-0.335352	5	-0.304194	0.59266	NaN	-0.567943	-1.27744	NaN	-0.54043	-0.075817	4
1137	Q6GPT0	MGC82636 protein	MGC82636	MGC82636 protein	MGC82636	#N/A	HBG005633			-2.9482	-2.43175	-2.48867	3	-2.62287	0.231211	128020000	0.277262	0.176917	0.11121	0.931311	1.00695	5	0.500731	0.386828	0.269367	0.48228	NaN	-0.0721808	1.32487	-0.717934	4	0.254258	0.749986	NaN	0.0807939	0.32679	0.971582	-0.721494	2.84225	5	0.699984	1.20053	NaN	0.765613	1.23335	-0.0768323	-1.18129	0.977884	5
1357	Q6PA24	MGC68726 protein	MGC68726	MGC68726 protein	capza1	CAPZA1	HBG050810	XB-GENE-865890	capza1	-2.68529	-2.26666	-2.87229	3	-2.60808	0.253203	13088050	-0.0281451	-0.210388	-1.84057	NaN	1.17309	4	-0.226504	1.07281	NaN	-2.02261	NaN	-2.56264	0.124722	1.06436	4	-0.849043	1.49357	NaN	-0.572367	-0.367479	-0.993001	0.589089	-0.425141	5	-0.35378	0.519743	NaN	0.69336	0.302385	0.125993	-0.271942	0.49435	5
1810	Q90X16	Annexin	anxa4	Annexin	anxa4	ANXA4	HBG061815	XB-GENE-866549	anxa4	-3.87212	-2.18804	-1.71686	3	-2.59234	0.92516	7713850	-0.580631	-0.181823	1.24394	NaN	-0.385627	4	0.0239652	0.71833	NaN	-3.93416	NaN	1.34425	NaN	-0.0610139	3	-0.883641	2.23203	NaN	-0.190389	-0.783853	2.07884	0.635303	-0.407524	5	0.266475	1.01852	NaN	-0.132984	0.236056	NaN	-3.48661	-1.94485	4
764	Q642N9	MGC86352 protein	MGC86352	MGC86352 protein	tars	#N/A	HBG059513	XB-GENE-975294	tars	-2.61114	NaN	-2.55894	2	-2.58504	0.0261	988798	NaN	NaN	NaN	NaN	NaN	0	NaN	NaN	NaN	NaN	NaN	NaN	NaN	-0.646131	1	NaN	0	NaN	NaN	NaN	NaN	NaN	0.936615	1	NaN	0	NaN	NaN	NaN	NaN	-0.298333	0.657712	2
991	Q6DJD1	Coatomer subunit alpha	copa-prov	Coatomer subunit alpha	copa	COPA	HBG005379	XB-GENE-989765	copa	-2.76229	-2.38142	-2.58962	3	-2.57778	0.155715	1737505	0.529027	NaN	NaN	NaN	1.0735	2	0.801263	0.272236	0.269367	NaN	NaN	NaN	NaN	NaN	0	NaN	NaN	NaN	-0.266317	-1.41439	-0.0567337	-0.316744	-0.525867	5	-0.516011	0.473324	0.228316	-2.0833	NaN	NaN	NaN	-0.373305	2
1842	Q9DDN8	Gravin-like	akap12	Gravin-like	akap12	AKAP12		XB-GENE-6251815	akap12	-2.83382	-2.30166	NaN	2	-2.56774	0.26608	22300	NaN	NaN	NaN	NaN	NaN	0	NaN	NaN	NaN	NaN	NaN	NaN	NaN	NaN	0	NaN	NaN	NaN	NaN	NaN	NaN	NaN	NaN	0	NaN	NaN	NaN	NaN	NaN	NaN	NaN	NaN	0
746	Q640J5	LOC494658 protein	LOC494658	LOC494658 protein	hnrnph3	HNRNPH3	HBG055557	XB-GENE-876777	hnrnph3	-3.2709	NaN	-1.85043	2	-2.56067	0.710235	6664600	1.28576	2.6313	NaN	NaN	0.616065	3	1.51104	0.837996	0.0105243	NaN	NaN	NaN	NaN	NaN	0	NaN	NaN	NaN	-0.0517345	NaN	NaN	NaN	NaN	1	NaN	0	NaN	0.118848	NaN	NaN	0.750611	-0.206831	3
145	Q7ZWY3;P51644;B7ZPK2	ADP-ribosylation factor 4	LOC398551;arf4	#N/A	#N/A	#N/A	HBG002073;HBG002073;HBG002073	XB-GENE-865045;XB-GENE-865045	arf4;arf4	-1.40049	-3.71856	NaN	2	-2.55952	1.15904	3870200	1.21458	NaN	NaN	NaN	NaN	1	NaN	0	NaN	NaN	NaN	NaN	NaN	NaN	0	NaN	NaN	NaN	NaN	NaN	NaN	NaN	NaN	0	NaN	NaN	NaN	NaN	NaN	NaN	NaN	-2.77933	1
307	P24495	Proteasome subunit alpha type-2	psma2	Proteasome subunit alpha type-2 (EC 3.4.25.1) (Macropain subunit C3) (Multicatalytic endopeptidase complex subunit C3) (xC3) (Proteasome component C3)	psma2	PSMA2	HBG003005	XB-GENE-964716	psma2	-1.95937	-2.76278	-2.88619	3	-2.53611	0.410919	29912000	-2.3766	1.08801	NaN	NaN	0.214132	3	-0.358154	1.47117	NaN	NaN	NaN	NaN	NaN	NaN	0	NaN	NaN	NaN	NaN	NaN	NaN	0.0261219	NaN	1	NaN	0	NaN	-1.38768	0.439608	NaN	0.551084	-2.20916	4
2116	Q68KF8;Q5EE49;Q5EE44;Q5EE45;Q5EE46;Q5EE47;Q5EE48	Spc6A protein (Subtilisin-like protease SPC6A);Proprotein convertase 6A;Proprotein convertase 6F;Proprotein convertase 6E;Proprotein convertase 6D;Proprotein convertase 6C;Proprotein convertase 6B	spc6A;PC6	#N/A	#N/A	#N/A	HBG008705;HBG008705;HBG008705;HBG008705;HBG008705;HBG008705;HBG008705	XB-GENE-959601	pcsk5	-2.60323	NaN	-2.42244	2	-2.51283	0.090395	2843700	NaN	NaN	NaN	NaN	NaN	0	NaN	NaN	NaN	NaN	NaN	NaN	NaN	NaN	0	NaN	NaN	NaN	NaN	NaN	NaN	NaN	NaN	0	NaN	NaN	NaN	NaN	NaN	NaN	NaN	NaN	0
1577	Q7ZX34	MGC52616 protein	MGC52616	MGC52616 protein	hspa9	#N/A	HBG051845	XB-GENE-960234	hspa9	-2.80955	-2.20483	NaN	2	-2.50719	0.30236	4021650	-1.81774	-0.957801	NaN	NaN	NaN	2	-1.38777	0.429971	0.0654326	NaN	NaN	0.47642	NaN	NaN	1	NaN	0	NaN	NaN	0.234697	0.657795	1.27659	-2.18274	4	-0.00341484	1.31166	NaN	NaN	NaN	NaN	-0.515349	NaN	1
347	P52301	GTP-binding nuclear protein Ran	ran	GTP-binding nuclear protein Ran (GTPase Ran) (Ras-like protein TC4) (Ras-related nuclear protein)	ran	RAN	HBG107376	XB-GENE-865870;XB-GENE-17336523	ran;ran	-2.95389	-2.02885	NaN	2	-2.49137	0.46252	12630750	-0.399591	1.13907	1.75698	2.11319	0.99376	5	1.12068	0.86228	0.0156699	-1.57245	NaN	2.60484	NaN	1.43796	3	0.823449	1.75986	NaN	NaN	NaN	0.433639	NaN	NaN	1	NaN	0	NaN	NaN	NaN	NaN	1.68049	1.02034	2
789	Q66J07	MGC83563 protein	MGC83563	MGC83563 protein	nnt	NNT	HBG006511	XB-GENE-950273	nnt	-2.44097	-2.28314	-2.64837	3	-2.45749	0.149562	3195670	NaN	NaN	NaN	NaN	NaN	0	NaN	NaN	NaN	NaN	NaN	NaN	NaN	NaN	0	NaN	NaN	NaN	-0.315532	NaN	-1.5312	NaN	NaN	2	-0.923367	0.607834	0.183034	-0.469094	-1.91399	NaN	-0.707812	-0.843462	4
930	Q6DD18	Nars-prov protein	nars-prov	Nars-prov protein	nars	NARS	HBG059844	XB-GENE-965619	nars	-2.12375	-1.88475	-3.31143	3	-2.43998	0.623888	3982243	NaN	NaN	NaN	NaN	-0.606169	1	NaN	0	NaN	NaN	NaN	NaN	NaN	NaN	0	NaN	NaN	NaN	NaN	NaN	NaN	NaN	NaN	0	NaN	NaN	NaN	NaN	NaN	NaN	-0.243387	-0.894021	2
1140	Q6GPU5	MGC82602 protein	MGC82602	MGC82602 protein	MGC82602	#N/A	HBG009709			-3.01929	NaN	-1.80586	2	-2.41257	0.606715	98955500	1.23273	1.81287	NaN	NaN	NaN	2	1.5228	0.290071	0.0469223	NaN	3.25035	NaN	NaN	NaN	1	NaN	0	NaN	3.23345	NaN	NaN	NaN	NaN	1	NaN	0	NaN	NaN	NaN	NaN	5.82152	0.432907	2
1457	Q7SZ23;Q90WM9	Gstm2-prov protein;Glutathione S-transferase (EC 2.5.1.18);	gstm1	#N/A	#N/A	#N/A	HBG106842;HBG106842	XB-GENE-971390	gstm1	NaN	-2.52932	-2.18705	2	-2.35818	0.171135	30010000	-0.180331	NaN	0.158987	2.4432	-0.619656	4	0.45055	1.18311	NaN	NaN	NaN	NaN	NaN	1.00593	1	NaN	0	NaN	NaN	NaN	1.31486	-0.721047	2.59886	3	1.06422	1.36688	NaN	0.189869	-0.13752	NaN	-0.315394	0.459936	4
799	Q66J62	MGC81799 protein	MGC81799	MGC81799 protein	40787	40787	HBG065093	XB-GENE-956050	42989	-3.00984	-2.14006	-1.88029	3	-2.3434	0.483032	2399000	NaN	NaN	NaN	NaN	-0.202205	1	NaN	0	NaN	NaN	NaN	NaN	NaN	NaN	0	NaN	NaN	NaN	NaN	NaN	NaN	NaN	NaN	0	NaN	NaN	NaN	NaN	NaN	NaN	-0.421105	-0.383819	2
74	A2VDA2	LOC100037199 protein	LOC100037199	LOC100037199 protein	sri	SRI	HBG004492	XB-GENE-952120	sri	-2.30294	-2.58251	-2.13201	3	-2.33915	0.18569	61583500	-0.472006	0.782429	NaN	NaN	-0.127135	3	0.061096	0.529135	NaN	NaN	NaN	2.33864	NaN	NaN	1	NaN	0	NaN	-0.47638	NaN	-0.671919	-1.22669	NaN	3	-0.791663	0.317801	0.167733	-0.334234	NaN	NaN	0.0231222	-1.12789	3
490	Q3KQ84	Receptor expression-enhancing protein	MGC130879	Receptor expression-enhancing protein	reep5	REEP5	HBG000796	XB-GENE-944540	reep5	-2.71473	-1.91866	NaN	2	-2.3167	0.398035	1204450	NaN	NaN	NaN	NaN	NaN	0	NaN	NaN	NaN	NaN	NaN	NaN	NaN	NaN	0	NaN	NaN	NaN	NaN	NaN	NaN	NaN	NaN	0	NaN	NaN	NaN	NaN	NaN	NaN	NaN	NaN	0
892	Q6AZU3;Q68EX1;Q66IP1	Adenosylhomocysteinase	MGC79134;MGC84148;MGC86404	#N/A	#N/A	#N/A	HBG005041;HBG005041;HBG005041	XB-GENE-942025;XB-GENE-948877	ahcyl1;ahcyl2	-2.38798	NaN	-2.19892	2	-2.29345	0.09453	678094	NaN	NaN	NaN	NaN	NaN	0	NaN	NaN	NaN	NaN	NaN	NaN	NaN	NaN	0	NaN	NaN	NaN	NaN	NaN	NaN	NaN	NaN	0	NaN	NaN	NaN	NaN	NaN	NaN	NaN	NaN	0
1403	Q6PF69	Major vault protein	mvp	Major vault protein (MVP)	mvp	MVP	HBG003499	XB-GENE-5880964	mvp	-2.35277	-2.23304	NaN	2	-2.29291	0.059865	2399455	NaN	NaN	NaN	NaN	NaN	0	NaN	NaN	NaN	NaN	NaN	NaN	NaN	NaN	0	NaN	NaN	NaN	NaN	NaN	-2.09026	-1.98906	-0.878702	3	-1.65267	0.548838	0.00385385	NaN	NaN	NaN	1.04468	NaN	1
1667	Q7ZYA3;Q6NTQ3	Pgm2-prov protein;LOC414455 protein (Fragment);	LOC414455	#N/A	#N/A	#N/A	HBG001599;HBG001599	XB-GENE-948534	pgm1	-3.02011	-2.59423	-1.18475	3	-2.26636	0.784329	262380	NaN	NaN	NaN	NaN	0.0689556	1	NaN	0	NaN	NaN	NaN	NaN	NaN	NaN	0	NaN	NaN	NaN	NaN	NaN	NaN	NaN	NaN	0	NaN	NaN	NaN	NaN	NaN	NaN	0.576942	-0.0362811	2
1329	Q6NU90	MGC81140 protein	MGC81140	MGC81140 protein	lap3	LAP3	HBG003320	XB-GENE-1006717	lap3	-2.04216	-1.60402	-3.10917	3	-2.25178	0.6321	8105050	-2.41391	NaN	NaN	NaN	-0.380968	2	-1.39744	1.01647	NaN	NaN	NaN	NaN	NaN	NaN	0	NaN	NaN	NaN	NaN	NaN	-2.20319	NaN	-1.62618	2	-1.91469	0.288505	0.00599976	NaN	NaN	NaN	-0.809003	-0.505215	2
833	Q66L23	MGC85232 protein	MGC85232	MGC85232 protein	rpl24	RPL24	HBG001066	XB-GENE-963927	rpl24	NaN	-2.84508	-1.44902	2	-2.14705	0.69803	17843350	NaN	-1.15007	NaN	NaN	-0.858026	2	-1.00405	0.146022	0.186695	-0.223806	NaN	NaN	NaN	-2.22526	2	-1.22453	1.00073	0.162697	NaN	NaN	NaN	-0.891891	-1.40768	2	-1.14979	0.257895	0.0981577	NaN	NaN	NaN	NaN	NaN	0
803	Q66JA6	45 kDa calcium-binding protein	sdf4	45 kDa calcium-binding protein (Cab45) (Stromal cell-derived factor 4) (SDF-4)	sdf4	SDF4		XB-GENE-956506	sdf4	NaN	-3.21263	-1.05808	2	-2.13535	1.07728	38501000	NaN	NaN	0.579056	-0.963068	-0.643208	3	-0.342407	0.664529	NaN	NaN	NaN	2.9871	-0.877603	-0.327668	3	0.593942	1.70704	NaN	4.81567	2.56479	NaN	0.305401	-1.31456	4	1.59282	2.31526	NaN	-1.12381	0.330289	0.306127	0.0503343	-0.174424	5
1542	Q7ZWP7	Kns2-prov protein	klc1	Kns2-prov protein	klc1	AL139300.1	HBG006217	XB-GENE-855907	klc1	-2.27369	-1.8895	NaN	2	-2.0816	0.192095	3302395	1.23905	NaN	NaN	NaN	2.07181	2	1.65543	0.41638	0.0277163	NaN	NaN	NaN	NaN	NaN	0	NaN	NaN	NaN	NaN	NaN	NaN	NaN	NaN	0	NaN	NaN	NaN	0.243731	NaN	NaN	0.475264	0.226799	3
1827	Q91717	Collagen alpha-1(II) chain	col2a1	Collagen alpha-1(II) chain (Alpha-1 type II collagen)	col2a1	COL2A1	HBG004933	XB-GENE-6252613	col2a1	-2.47827	NaN	-1.67646	2	-2.07737	0.400905	2178790	NaN	0.915079	0.980503	-1.88866	-1.64488	4	-0.40949	1.36021	NaN	0.238973	NaN	NaN	NaN	NaN	1	NaN	0	NaN	-0.837269	-0.484506	-1.82957	-0.893541	-2.9655	5	-1.40208	0.899622	0.00163674	-0.582911	-1.7534	NaN	-0.470075	-0.652737	4
1376	Q6PAE3	MGC68448 protein	MGC68448	MGC68448 protein	hsp90b1	HSP90B1	HBG007374	XB-GENE-17331594	hsp90b1	-2.14912	-2.75877	-0.959318	3	-1.95574	0.747242	1319080	-0.415317	0.104812	-0.329603	NaN	1.29113	4	0.162754	0.680655	NaN	NaN	NaN	0.14041	NaN	NaN	1	NaN	0	NaN	0.794885	NaN	0.405884	NaN	NaN	2	0.600385	0.194501	0.329393	NaN	NaN	NaN	NaN	NaN	0
701	Q8AVX7;Q8QG95;Q5XH26	Smarce1 protein;Baf57;Smarce1 protein	smarce1	#N/A	#N/A	#N/A	HBG054558;HBG054558;HBG054558	XB-GENE-482515	smarce1	-1.45997	-2.13321	-2.19106	3	-1.92808	0.331845	430878	NaN	NaN	NaN	NaN	NaN	0	NaN	NaN	NaN	NaN	NaN	NaN	NaN	NaN	0	NaN	NaN	NaN	NaN	NaN	NaN	NaN	NaN	0	NaN	NaN	NaN	NaN	NaN	NaN	NaN	NaN	0
1515	Q7ZTL1	Acaa2-prov protein	acaa2	Acaa2-prov protein	acaa2	ACAA2	HBG003112	XB-GENE-5827874	acaa2	-2.64476	-1.09289	NaN	2	-1.86883	0.775935	14374450	-0.123791	-0.0182106	-0.251789	NaN	0.096179	4	-0.074403	0.128609	NaN	-0.23688	-2.28567	0.248837	NaN	NaN	3	-0.757905	1.09834	NaN	0.207951	0.183519	0.355784	-0.798547	-1.10539	5	-0.231337	0.599247	NaN	-0.419419	-0.0205617	NaN	-0.834082	-0.519738	4
790	Q66J16	MGC83352 protein	MGC83352	MGC83352 protein	aldh7a1	ALDH7A1	HBG050485	XB-GENE-866115	aldh7a1	-2.5667	-2.13708	-0.885526	3	-1.8631	0.713155	9244850	-0.717931	-0.835367	1.3275	-0.725872	0.221335	5	-0.146067	0.830027	NaN	-0.386414	-2.71984	NaN	NaN	NaN	2	-1.55313	1.16671	NaN	-1.86531	-1.91111	-2.44016	0.365678	1.14063	5	-0.942056	1.42011	NaN	0.323609	0.180731	NaN	0.128644	-0.0648886	4
681	Q5XGK8;Q7ZYP8;Q6DCS0;Q7ZXA9	LOC495278 protein;LOC495278 protein (Fragment);Cct7-prov protein;Cct7-prov protein (Fragment)	LOC495278;cct7-prov	#N/A	#N/A	#N/A	HBG001052;HBG001052;HBG001052;HBG001052	XB-GENE-988126	cct7	-2.18338	-1.45672	-1.9215	3	-1.85387	0.300488	561720	1.30786	0.802733	NaN	NaN	NaN	2	1.0553	0.252562	0.168844	NaN	NaN	NaN	NaN	NaN	0	NaN	NaN	NaN	0.38563	NaN	0.0464146	-1.13221	NaN	3	-0.233389	0.650476	NaN	NaN	NaN	NaN	0.0391364	0.489131	2
1016	Q6DKB9	Aconitate hydratase, mitochondrial (Aconitase) (EC 4.2.1.-)	MGC84375	Aconitate hydratase, mitochondrial (Aconitase) (EC 4.2.1.-)	aco2	ACO2	HBG000248	XB-GENE-1000791	aco2	-1.85225	-1.49561	-2.02597	3	-1.79128	0.220769	3334650	-0.457166	-0.875449	-2.57436	NaN	0.173229	4	-0.933436	1.01827	NaN	-2.90943	NaN	-2.60044	-0.737017	-0.433693	4	-1.67015	1.09554	NaN	-1.99401	0.262306	0.19096	-0.920287	-0.0283438	5	-0.497876	0.859034	0.242884	NaN	-0.857762	NaN	0.998279	NaN	2
1847	Q9DF42	RNA-binding protein 8A-A	rbm8a-a	RNA-binding protein 8A-A (RNA-binding motif protein 8A-A) (Ribonucleoprotein RBM8A-A)	rbm8a-a	#N/A		XB-GENE-6251029	rbm8a	-1.71572	-1.35439	NaN	2	-1.53505	0.180665	7365500	-0.342277	NaN	NaN	NaN	NaN	1	NaN	0	NaN	NaN	NaN	NaN	NaN	NaN	0	NaN	NaN	NaN	NaN	NaN	NaN	1.94467	NaN	1	NaN	0	NaN	0.0285336	1.36843	2.48907	NaN	NaN	3
676	Q5U5C7	LOC495300 protein	LOC495300	LOC495300 protein	pdcd5	PDCD5	HBG053536	XB-GENE-6253981	pdcd5	NaN	-1.34652	-1.58996	2	-1.46824	0.12172	16093000	0.983424	0.1567	NaN	NaN	-1.01139	3	0.04291	0.818346	NaN	NaN	NaN	NaN	NaN	NaN	0	NaN	NaN	NaN	NaN	NaN	NaN	-1.81642	-2.13819	2	-1.97731	0.160885	0.00473015	NaN	-0.0694285	NaN	NaN	NaN	1
1079	Q6GN66;Q5XGW4;Q6PA56	T-complex protein 1 subunit delta	MGC82994;LOC398959	#N/A	#N/A	#N/A	HBG106507;HBG106507;HBG106507	XB-GENE-974489;XB-GENE-17346336	cct4;cct4	-1.51301	-1.42302	NaN	2	-1.46801	0.044995	107820	NaN	NaN	NaN	NaN	NaN	0	NaN	NaN	NaN	NaN	NaN	NaN	NaN	NaN	0	NaN	NaN	NaN	NaN	NaN	NaN	NaN	NaN	0	NaN	NaN	NaN	NaN	NaN	NaN	-0.155544	0.666903	2
822	Q66KW5	MGC85374 protein	rpl32	MGC85374 protein	rpl32	RPL32	HBG056057	XB-GENE-948163	rpl32	-1.12812	-2.63263	-0.419353	3	-1.39337	0.922828	7878550	NaN	NaN	NaN	NaN	NaN	0	NaN	NaN	NaN	NaN	NaN	NaN	NaN	NaN	0	NaN	NaN	NaN	NaN	NaN	-1.74159	NaN	NaN	1	NaN	0	NaN	NaN	NaN	NaN	NaN	-2.53842	1
2397	Q7T0S9	MGC69017 protein		Deleted.	0	#N/A	HBG009351			-2.31948	-0.205464	-1.5924	3	-1.37245	0.876945	NaN	NaN	NaN	NaN	NaN	NaN	0	NaN	NaN	NaN	NaN	NaN	NaN	NaN	NaN	0	NaN	NaN	NaN	NaN	NaN	NaN	NaN	NaN	0	NaN	NaN	NaN	NaN	NaN	NaN	NaN	-3.64151	1
375	Q04834	Nonmuscle myosin heavy chain b	myh10	Nonmuscle myosin heavy chain b	myh10	MYH10	HBG004704	XB-GENE-5957448	myh10	-1.41346	-0.710874	-1.57076	3	-1.2317	0.373835	1318325	NaN	NaN	NaN	NaN	1.18899	1	NaN	0	NaN	NaN	NaN	NaN	NaN	NaN	0	NaN	NaN	NaN	NaN	NaN	NaN	-0.934611	NaN	1	NaN	0	NaN	NaN	NaN	NaN	0.372156	0.530921	2
125	B0JZW3;G1ESZ8	Beta-hexosaminidase	LOC100158266	#N/A	#N/A	#N/A	HBG005961			NaN	-1.34711	0.0640551	2	-0.641527	0.705583	1142900	NaN	NaN	NaN	0.921582	-0.952584	2	-0.015501	0.937083	NaN	NaN	NaN	NaN	NaN	NaN	0	NaN	NaN	NaN	NaN	NaN	NaN	NaN	-0.16322	1	NaN	0	NaN	NaN	0.633703	NaN	-0.00806655	-1.32323	3
1346	Q6P6Z0	DNA damage-binding protein 1	ddb1	DNA damage-binding protein 1 (Damage-specific DNA-binding protein 1)	ddb1	DDB1	HBG005460	XB-GENE-967911	ddb1	-0.324058	-0.321405	NaN	2	-0.322732	0.0013265	2028960	NaN	NaN	NaN	NaN	NaN	0	NaN	NaN	NaN	NaN	NaN	NaN	NaN	NaN	0	NaN	NaN	NaN	-0.517577	NaN	-2.46925	NaN	NaN	2	-1.49341	0.975837	0.0326688	2.36133	NaN	NaN	0.749548	NaN	2
2283	Q91596;Q6GNQ5	High mobility group protein-1;HMG-1 protein;	HMG-1	#N/A	#N/A	#N/A	HBG009000;HBG009000			NaN	0.554933	0.469365	2	0.512149	0.042784	NaN	NaN	NaN	NaN	NaN	NaN	0	NaN	NaN	NaN	NaN	NaN	NaN	NaN	NaN	0	NaN	NaN	NaN	NaN	NaN	NaN	NaN	NaN	0	NaN	NaN	NaN	NaN	NaN	NaN	NaN	NaN	0
1002	Q6DJI6;Q7SZB6	Uncharacterized protein;LOC398653 protein (Fragment);	LOC398653	#N/A	#N/A	#N/A	HBG014761			NaN	NaN	NaN	0	NaN	NaN	54997000	NaN	NaN	-1.49749	NaN	NaN	1	NaN	0	NaN	NaN	-0.4222	-0.442749	NaN	NaN	2	-0.432474	0.0102744	0.455715	-1.66831	NaN	NaN	NaN	NaN	1	NaN	0	NaN	0.43182	-0.79368	NaN	NaN	NaN	2
333	Q52L00;P47193;Q5XH53;O57345	Vesicle-associated membrane protein 2	vamp2-a;vamp2;LOC495063;xsybi	#N/A	#N/A	#N/A	HBG006675;HBG006675;HBG006675;HBG006675	XB-GENE-1015001;XB-GENE-5788238;XB-GENE-6254664;XB-GENE-6254529	vamp3;vamp2;vamp2;vamp1	NaN	NaN	NaN	0	NaN	NaN	271035000	0.253505	0.925404	0.893962	4.6113	0.298024	5	1.39644	1.63233	NaN	0.388795	0.595129	1.21862	NaN	0.33726	4	0.63495	0.350522	0.213817	2.22032	-0.536116	NaN	2.36299	0.829055	4	1.21906	1.17727	NaN	1.19115	0.566189	NaN	0.181741	1.66736	4
720	Q5XHK2;P29309	14-3-3 protein beta/alpha-A;14-3-3-like protein	ywhab-a	#N/A	#N/A	#N/A	HBG050423;HBG050423	XB-GENE-6254183	ywhab	NaN	NaN	NaN	0	NaN	NaN	99458000	-0.631486	0.496743	-0.876743	-0.450481	-0.16273	5	-0.324939	0.472375	NaN	0.369128	NaN	-0.783601	0.897508	1.17115	4	0.413545	0.748884	0.355883	-1.21652	-1.57301	-0.127926	0.0535655	-0.75532	5	-0.723844	0.62037	0.0981577	0.416849	0.0540242	0.221478	NaN	NaN	3
1524	Q7ZTP0	MGC53359 protein	tuba3c	Tubulin alpha chain	tuba3c	#N/A	HBG000089	XB-GENE-5788976	tuba3c	NaN	NaN	NaN	0	NaN	NaN	61906500	-0.757997	-0.621825	0.0164795	-1.84873	-0.676088	5	-0.777632	0.602135	0.111567	-0.14513	-1.1959	-0.769697	-2.60317	-1.29119	5	-1.20102	0.809337	0.0589164	-1.09482	-0.211937	-0.995721	-1.49447	-0.932172	5	-0.945825	0.415808	0.0326688	-1.02133	-0.951898	-0.551779	-0.35059	0.596725	5
1476	Q7SZB1;Q7ZY51	Profilin	MGC64293	#N/A	#N/A	#N/A	HBG053683;HBG053683	XB-GENE-17335499	pfn1	NaN	-4.40602	NaN	1	NaN	NaN	45545500	0.222317	-0.792406	-0.345263	NaN	0.332824	4	-0.145632	0.453452	NaN	0.123708	NaN	0.0957827	NaN	NaN	2	0.109746	0.0139629	NaN	-0.50497	-0.924903	-0.2064	-0.146242	0.264125	5	-0.303678	0.395749	NaN	-1.2547	-0.223744	0.245924	-1.44876	NaN	4
293	P18709;B3DLK7;A2BD87	Vitellogenin-A2;Lipovitellin I;Lipovitellin II;Phosvitin	LOC100037071	#N/A	#N/A	#N/A	HBG003783;HBG003783;HBG003783	XB-GENE-5791437	vtga2	NaN	NaN	NaN	0	NaN	NaN	200840000	-0.177959	-0.146607	-0.61269	-0.283051	-0.202223	5	-0.284506	0.170203	NaN	-0.217196	-0.565002	-0.500597	0.202164	0	5	-0.216126	0.291313	NaN	-0.355804	-0.035793	-0.156978	0.046086	0.670132	5	0.0335285	0.345861	NaN	-0.192161	-0.203848	0.284392	0.340686	NaN	4
1658	Q7ZY50	MGC53997 protein		Tubulin beta chain	XELAEV_18041434mg	#N/A	HBG000089			NaN	NaN	NaN	0	NaN	NaN	81487500	0.249203	0.226961	-0.140712	0.253657	-0.139686	5	0.0898846	0.18808	NaN	-0.378535	0.661105	-0.125437	-0.060683	0.354286	5	0.0901474	0.370041	NaN	0.943731	0.324536	0.470665	0.756341	0.140356	5	0.527126	0.2898	0.224915	-0.427012	-0.0293999	0.713082	NaN	NaN	3
244	O93235;O93235-2	Cold-inducible RNA-binding protein A	cirbp-a	#N/A	#N/A	#N/A	HBG107480	XB-GENE-6256647	cirbp	NaN	-7.92542	NaN	1	NaN	NaN	345460000	-0.899513	-1.81056	-2.61336	-0.562573	-0.094505	5	-1.1961	0.904325	0.00983101	-0.876764	0.334228	-0.611697	-0.375359	-1.44446	5	-0.594811	0.585314	0.210128	-1.51806	-0.305015	-1.53992	0.913098	-1.19841	5	-0.729663	0.935608	0.0980577	-0.896463	-0.466295	0.0796335	0.845114	NaN	4
682	Q5XGL4	Proteasome subunit alpha type	LOC495277	Proteasome subunit alpha type (EC 3.4.25.1)	psma6	PSMA6	HBG107363	XB-GENE-17334050	psma6	NaN	NaN	NaN	0	NaN	NaN	33293500	-1.38529	-0.358336	-1.39331	0.732191	-0.189911	5	-0.518931	0.801807	0.269367	-0.323841	2.23343	NaN	0.196792	-0.613068	4	0.373328	1.11245	NaN	0.315663	0.174925	-0.735218	0.283168	0.109013	5	0.0295103	0.389487	NaN	-0.801377	-1.73621	-2.22446	0.0644744	NaN	4
1226	Q6INZ4;Q9PVV6;Q9PVV5;Q6PGT4	MGC64240 protein;TAF-Ibeta1;TAF-Ibeta2;MGC64240 protein	MGC64240;set	#N/A	#N/A	#N/A	HBG014779;HBG014779;HBG014779;HBG014779	XB-GENE-986878;XB-GENE-6254037	set;set	NaN	NaN	NaN	0	NaN	NaN	753070000	-0.213417	-0.491059	1.40973	-1.83843	-2.00735	5	-0.628105	1.24183	NaN	0.94525	NaN	0.219919	-1.09353	-2.3722	4	-0.575142	1.26904	NaN	0.0467818	-0.273924	-0.922725	0.0770025	-1.29598	5	-0.473769	0.546233	0.257778	-1.27594	0.367166	-0.755376	NaN	NaN	3
406	Q0IHG1	MGC154377 protein	MGC154377	MGC154377 protein	rplp2	RPLP2	HBG014761	XB-GENE-944343	rplp2	NaN	NaN	NaN	0	NaN	NaN	159060000	-2.36872	-1.32583	0.65926	0.930893	-0.864544	5	-0.593789	1.23729	NaN	-1.59726	NaN	-0.933543	NaN	NaN	2	-1.2654	0.331857	0.127284	-1.85751	-0.569497	2.10045	NaN	-2.58033	4	-0.726723	1.78411	NaN	-0.498449	-0.0751366	0.0494537	NaN	NaN	3
1167	Q6GQB3	MGC80194 protein (Peroxiredoxin 1)	prdx1	MGC80194 protein (Peroxiredoxin 1)	prdx1	PRDX1	HBG000286	XB-GENE-865449	prdx1	-4.28363	NaN	NaN	1	NaN	NaN	49740500	0.450115	-1.56338	NaN	0.110068	-1.67682	4	-0.670006	0.958513	0.210796	-0.436679	-1.40326	0.714476	1.78557	-0.463792	5	0.039262	1.10145	NaN	-0.234677	-0.443764	0.0588786	-0.538905	-0.520326	5	-0.335759	0.224924	NaN	-0.43101	-1.57342	0.612293	0.178221	0.247292	5
496	Q7ZX07;Q3ZM03	40S ribosomal protein SA	rpsa	#N/A	#N/A	#N/A	HBG054466	XB-GENE-972241	rpsa	NaN	NaN	NaN	0	NaN	NaN	174370000	0.436878	0.468018	0	0.638736	0.55283	5	0.419292	0.221123	0.321594	1.23897	-0.24747	0.349796	0.748624	0.681676	5	0.55432	0.49141	0.225556	0.703626	-0.391899	0.54281	1.06063	1.54285	5	0.691604	0.641414	0.119141	1.55441	0.402507	NaN	-0.18399	-0.544495	4
1768	Q8AVP8;Q70YG6	Peptidyl-prolyl cis-trans isomerase	cyp	#N/A	#N/A	#N/A	HBG001065;HBG001065			NaN	NaN	NaN	0	NaN	NaN	94337000	0.172099	-0.948141	0.0236286	-1.51667	-0.464381	5	-0.546692	0.624615	0.247509	-0.707711	-0.337502	1.08489	-1.316	0.531663	5	-0.148933	0.859693	NaN	0.125425	1.64581	0.316129	-1.69836	-0.726287	5	-0.0674575	1.11477	NaN	-1.15606	-0.894607	NaN	-0.929935	-1.04064	4
937	Q6DD58	Mec-12 protein	mec-12	Tubulin alpha chain	tuba4b	TUBA4A	HBG000089	XB-GENE-865914	tuba4b	-4.7032	NaN	NaN	1	NaN	NaN	94008500	-0.369065	-0.0693199	-1.09026	0.382993	-0.142841	5	-0.257698	0.482643	NaN	-0.583064	-1.11369	-1.33183	-0.983113	-1.99042	5	-1.20043	0.464166	0.0437841	-0.0448385	0.85258	-1.44498	-0.655804	0.941268	5	-0.0703552	0.906442	NaN	-1.02829	-0.858229	-0.538999	-1.13103	NaN	4
1155	Q6GQ64	Thioredoxin	MGC80314	Thioredoxin	MGC80314	#N/A	HBG009243	XB-GENE-5909961	loc100170420	-2.0924	NaN	NaN	1	NaN	NaN	63845500	1.42958	0.438599	-0.485675	NaN	NaN	3	0.460834	0.782056	0.363281	NaN	NaN	-0.344868	NaN	NaN	1	NaN	0	NaN	NaN	NaN	NaN	NaN	NaN	0	NaN	NaN	NaN	1.38744	NaN	NaN	0.362883	NaN	2
1362	Q6PA57	MGC68479 protein	MGC68479	MGC68479 protein	MGC68479	#N/A	HBG107404			NaN	NaN	NaN	0	NaN	NaN	126288500	2.61156	-0.0871549	1.9059	0.998995	1.86119	5	1.4581	0.926505	0.00152529	-1.77485	NaN	1.07678	0.914307	-0.386375	4	-0.0425346	1.14973	NaN	2.29301	-0.606102	-0.604912	-1.32172	-1.77214	5	-0.402374	1.41909	NaN	0.115896	3.1904	2.78847	NaN	NaN	3
684	Q5XGM8;P18844	Neuroendocrine protein 7B2;N-terminal peptide;C-terminal peptide	sgne1	#N/A	#N/A	#N/A	HBG000031;HBG000031			NaN	-3.04264	NaN	1	NaN	NaN	98957500	0.479241	0.679957	1.04659	0.79077	-0.864199	5	0.426472	0.67084	0.321594	0.451159	1.06161	0.138185	1.76412	2.18406	5	1.11983	0.769652	0.0739099	2.53713	1.70159	0.436752	3.33044	3.23802	5	2.24878	1.07839	NaN	3.02738	3.88885	NaN	NaN	-1.16603	3
268	P07222;Q7ZTP6	Nucleophosmin	npm1	#N/A	#N/A	#N/A	HBG001860;HBG001860	XB-GENE-1019578	npm1	NaN	NaN	NaN	0	NaN	NaN	25728600	2.48216	-0.127616	NaN	NaN	0.413591	3	0.922711	1.12461	NaN	NaN	NaN	-1.38039	-0.600674	-1.54156	3	-1.17421	0.410854	0.0908255	1.79355	NaN	NaN	-0.944051	-0.640721	3	0.0695909	1.22529	NaN	0.0946483	0.799852	1.38148	NaN	NaN	3
169	B7ZR98	LOC397919 protein	LOC397919	LOC397919 protein	LOC397919	#N/A	HBG002295			NaN	NaN	NaN	0	NaN	NaN	15116000	0.222716	0.108162	0.44505	-1.82724	-0.014566	5	-0.213175	0.821117	NaN	0.290584	4.07305	0	0.02897	-0.615858	5	0.755349	1.68532	NaN	0.0486917	0.742077	0.956479	-0.485249	-0.247788	5	0.202842	0.558398	NaN	-0.130895	-0.428632	-1.40632	NaN	-0.443503	4
95	A4FVF5	LOC100049136 protein	LOC100049136	LOC100049136 protein	LOC100049136	#N/A	HBG014761	XB-GENE-5843355	unnamed	NaN	NaN	NaN	0	NaN	NaN	94863500	-0.297988	0.0744439	-0.785064	-0.416064	0.141916	5	-0.256551	0.339064	NaN	-0.530666	NaN	-0.90357	NaN	-1.43453	3	-0.956256	0.370879	0.143177	-1.57755	-1.36117	-3.26053	0.407502	0.511695	5	-1.05601	1.40176	NaN	-2.89464	0.105646	-1.4432	NaN	NaN	3
623	Q5M991	LOC496163 protein	LOC496163	LOC496163 protein	rab11b.2	#N/A	HBG009351	XB-GENE-5963305	rab11b.2	NaN	NaN	NaN	0	NaN	NaN	23355000	0.461994	0.608709	-1.13786	NaN	-0.042469	4	-0.027406	0.685107	NaN	2.81421	-0.678273	1.61309	-1.11	-0.812972	5	0.36521	1.56256	NaN	0.5976	-0.559633	-1.15015	1.01835	0.527726	5	0.0867782	0.808831	NaN	-0.941493	0.821441	NaN	NaN	NaN	2
880	Q6AZJ9	40S ribosomal protein S21	rps21	40S ribosomal protein S21	rps21	RPS21	HBG005025	XB-GENE-1007936	rps21	NaN	NaN	NaN	0	NaN	NaN	124655000	-0.993623	-0.749778	0.408739	NaN	NaN	3	-0.444887	0.611759	0.371141	0.295948	1.31974	-0.32805	2.00273	NaN	4	0.822591	0.900167	0.172616	-0.107533	-0.62251	-2.50797	NaN	NaN	3	-1.07934	1.03184	NaN	0.0632242	NaN	NaN	NaN	NaN	1
283	P15107	Superoxide dismutase [Cu-Zn] B	sod1-b	Superoxide dismutase [Cu-Zn] B (XSODB) (EC 1.15.1.1)	sod1-b	#N/A	HBG000062	XB-GENE-6254670	sod1	NaN	NaN	NaN	0	NaN	NaN	33198500	0.417023	0.136879	0.266538	NaN	-1.05535	4	-0.0587286	0.58388	NaN	2.30358	-1.51488	0.406579	NaN	NaN	3	0.398427	1.55889	NaN	1.8309	-1.24581	0.388765	NaN	-2.4736	4	-0.374938	1.62878	NaN	-0.873184	-0.860692	-0.206718	NaN	NaN	3
1219	Q6INS0	MGC81156 protein	MGC81156	MGC81156 protein	gstt1	GSTT2	HBG051854	XB-GENE-998701	gstt1	-3.08534	NaN	NaN	1	NaN	NaN	19515000	0.448524	-0.762343	0.595109	NaN	0.677436	4	0.239681	0.5843	NaN	1.78868	-0.304749	2.03623	NaN	NaN	3	1.17339	1.05007	NaN	2.35582	0.861504	1.98873	0.0380396	NaN	4	1.31102	0.918345	0.00734895	-0.471151	NaN	NaN	1.26632	0.755962	3
1404	Q6PF72;Q91865	Tm-4 protein;Non-muscle tropomyosin;	tm-4;TM-4	#N/A	#N/A	#N/A	HBG107404;HBG107404	XB-GENE-6255195	tpm4	NaN	NaN	NaN	0	NaN	NaN	27098000	-0.338916	NaN	0.722719	NaN	-1.61287	3	-0.40969	0.954814	0.403768	0.170417	NaN	0.837354	NaN	0.588554	3	0.532109	0.275186	0.311886	NaN	1.04747	-1.59816	0.320316	0.846735	4	0.15409	1.04593	NaN	-1.66887	0.11495	NaN	0.159136	0.2625	4
1281	Q6NRV3	MGC81323 protein	MGC81323	Tubulin alpha chain	tuba4a	TUBA1B	HBG000089	XB-GENE-5834879	tuba4a	-5.68194	NaN	NaN	1	NaN	NaN	66427500	0.351026	1.22773	0.973301	0.491514	0.688559	5	0.746426	0.318683	0.12842	-0.377588	1.48574	-0.700855	NaN	1.03624	4	0.360883	0.921144	NaN	NaN	1.07089	-0.543615	1.29807	0.515825	4	0.585293	0.711182	0.224915	-0.755507	-0.169844	-1.1873	-1.07515	NaN	4
1130	Q6GPP8	MGC82702 protein	MGC82702	MGC82702 protein	hba-l5	HBZ	HBG009709	XB-GENE-5912808	hba-l5	NaN	NaN	NaN	0	NaN	NaN	101620000	0.355885	-1.34552	NaN	NaN	0.0394411	3	-0.316732	0.738846	NaN	1.18645	0.051442	NaN	NaN	NaN	2	0.618948	0.567506	0.336438	0.936278	0.290424	1.73528	NaN	NaN	3	0.987327	0.590963	0.0838989	0.878955	2.25284	NaN	0.365554	0.526018	4
210	O12975	Fructose-bisphosphate aldolase	aldoa	Fructose-bisphosphate aldolase (EC 4.1.2.13)	aldoa	ALDOA	HBG002386	XB-GENE-959797	aldoa	NaN	NaN	NaN	0	NaN	NaN	118557500	0.262977	-0.970791	-1.02938	-0.78019	0.964172	5	-0.310642	0.790828	NaN	-1.84334	-0.373465	-1.43727	1.63782	-0.0004002	5	-0.403332	1.22247	NaN	-0.873778	-0.210175	-1.06533	0.203259	0.411007	5	-0.307004	0.579927	NaN	-0.582933	0.10804	-1.39689	NaN	2.80423	4
331	P45593	Cofilin-1-B	cfl1-b	Cofilin-1-B (ADF/cofilin-2) (XAC2)	cfl1-b	#N/A	HBG000381	XB-GENE-6251620	cfl1	NaN	NaN	NaN	0	NaN	NaN	51370500	-0.763071	-1.83105	0.952758	-0.606217	-0.199643	5	-0.489445	0.900261	0.269367	-0.177146	-0.770882	0.872029	-0.157549	0.826436	5	0.118578	0.636174	NaN	0.515813	0.687579	-0.550952	0.171914	-0.289334	5	0.107004	0.468699	NaN	-0.888464	-0.589036	NaN	0.46723	-0.296041	4
1260	Q6IRP7	MGC82361 protein	MGC82361	ATP synthase subunit d, mitochondrial	atp5h	ATP5H	HBG050612	XB-GENE-993884	atp5h	NaN	NaN	NaN	0	NaN	NaN	13537000	0.160483	-1.33669	-2.84136	NaN	-1.17254	4	-1.29753	1.06376	NaN	-1.46848	NaN	-1.38701	NaN	1.10089	3	-0.584868	1.19247	NaN	-1.19152	-2.17076	-1.20819	2.28323	0.724953	5	-0.312459	1.60264	NaN	-1.19585	NaN	NaN	NaN	NaN	1
808	Q66KP7	MGC85550 protein	rps28p9	MGC85550 protein	rps28p9	RPS28	HBG000219	XB-GENE-1006620	rps28p9	NaN	NaN	NaN	0	NaN	NaN	84638500	0.344074	1.10383	0.487472	NaN	NaN	3	0.645125	0.329594	0.269367	-1.4635	NaN	-1.01769	NaN	NaN	2	-1.2406	0.222901	0.13154	-0.269855	-0.380046	NaN	NaN	NaN	2	-0.324951	0.0550953	NaN	0.630805	NaN	NaN	NaN	NaN	1
1677	Q7ZYF2	Translationally-controlled tumor protein homolog	tpt1	Translationally-controlled tumor protein homolog (TCTP)	tpt1	TPT1	HBG002282			NaN	NaN	NaN	0	NaN	NaN	113753000	0.111477	-1.1705	0.384872	0.323346	-0.460309	5	-0.162223	0.585744	NaN	-0.552818	NaN	-0.366189	NaN	0.652651	3	-0.0887851	0.529782	NaN	-0.507022	-0.292967	0.367134	0.516395	-0.177069	5	-0.018706	0.393435	NaN	-0.869668	-0.590834	0.121914	0.406279	-0.591195	5
1863	Q9IB91	Type I collagen alpha 1	COL1A1	Type I collagen alpha 1	COL1A1	COL1A1	HBG004933			-4.00806	NaN	NaN	1	NaN	NaN	5295200	1.05635	0.578329	0.371829	-0.524058	-0.161192	5	0.264252	0.554991	NaN	0.779844	NaN	NaN	-0.702502	-0.867955	3	-0.263537	0.740868	NaN	0.545832	0.257982	0.747285	-1.34583	-0.146303	5	0.0117928	0.742279	NaN	0.790571	2.11983	NaN	-0.453315	-1.21969	4
1012	Q6DJQ0	Uncharacterized protein		Uncharacterized protein	XELAEV_18017255mg	#N/A	HBG017293			-4.26138	NaN	NaN	1	NaN	NaN	18776750	-0.499255	NaN	NaN	NaN	NaN	1	NaN	0	NaN	NaN	NaN	NaN	NaN	NaN	0	NaN	NaN	NaN	NaN	NaN	NaN	NaN	NaN	0	NaN	NaN	NaN	NaN	NaN	NaN	0.296136	-0.316036	2
1752	Q8AVH2;Q7LZG6	Ckb-prov protein;Creatine kinase isozyme IV (EC 2.7.3.2) (Fragment);	ckb	#N/A	#N/A	#N/A	HBG001339;HBG001339	XB-GENE-493160	ckb	-4.71236	NaN	NaN	1	NaN	NaN	40771500	1.02077	0.553556	0.0111087	0.633299	-0.289853	5	0.385776	0.466794	0.34019	0.213691	NaN	0.00718976	0.121731	-0.791136	4	-0.112131	0.398791	NaN	NaN	0.345561	1.68596	0.209526	-0.389903	4	0.462786	0.758471	0.303805	0.71897	0.879548	-0.207933	-0.747962	0.0033985	5
308	P24789;Q7ZXC6;Q7SYN7	Vimentin-1/2	vim1	#N/A	#N/A	#N/A	HBG013015;HBG013015;HBG013015	XB-GENE-866225	vim	NaN	NaN	NaN	0	NaN	NaN	3033800	-0.100875	0.711048	NaN	NaN	-0.854336	3	-0.0813876	0.639214	NaN	-1.79231	NaN	-0.491671	NaN	0.233049	3	-0.683643	0.837917	0.278234	NaN	NaN	NaN	-0.634672	0.503079	2	-0.0657968	0.568875	NaN	-0.0614202	NaN	NaN	0.431479	0.223489	3
1757	Q8AVJ0	Eukaryotic translation initiation factor 3 subunit L	eif3l	Eukaryotic translation initiation factor 3 subunit L (eIF3l) (Eukaryotic translation initiation factor 3 subunit 6-interacting protein) (Eukaryotic translation initiation factor 3 subunit E-interacting protein)	eif3l	EIF3L	HBG001289	XB-GENE-493737	eif3l	-4.89668	NaN	NaN	1	NaN	NaN	15274150	-0.322076	-1.67557	-0.358206	NaN	-0.236538	4	-0.648098	0.594855	0.218487	2.75224	NaN	1.01271	NaN	-2.05104	3	0.571302	1.98562	NaN	0.0452761	0.112221	0.525057	-0.478307	-0.131933	5	0.0144628	0.327251	NaN	-0.90587	NaN	NaN	-0.137765	1.2429	3
604	Q5FWV1	MGC98309 protein	MGC98309	Vacuolar protein sorting-associated protein 35	vps35	VPS35	HBG054277	XB-GENE-941157	vps35	-4.90794	NaN	NaN	1	NaN	NaN	2874195	NaN	NaN	NaN	NaN	NaN	0	NaN	NaN	NaN	NaN	NaN	NaN	NaN	NaN	0	NaN	NaN	NaN	NaN	NaN	NaN	NaN	NaN	0	NaN	NaN	NaN	NaN	NaN	NaN	0.0936344	-0.520389	2
854	Q68F32	MGC81977 protein	MGC81977	MGC81977 protein	arhgdig	ARHGDIG	HBG000206			NaN	NaN	NaN	0	NaN	NaN	3485500	1.45946	NaN	NaN	NaN	-0.824278	2	0.317589	1.14187	NaN	NaN	NaN	NaN	NaN	0.166205	1	NaN	0	NaN	NaN	NaN	0.596784	1.29408	0.477242	3	0.789368	0.360206	0.167733	1.98168	NaN	NaN	-2.01219	0.828766	3
693	Q5XGT1	LOC495148 protein	LOC495148	LOC495148 protein	psmd6	PSMD6	HBG023924			-0.459536	NaN	NaN	1	NaN	NaN	7135850	-0.351752	NaN	NaN	NaN	0.671196	2	0.159722	0.511474	NaN	NaN	NaN	NaN	NaN	NaN	0	NaN	NaN	NaN	NaN	NaN	NaN	NaN	NaN	0	NaN	NaN	NaN	0.674694	NaN	NaN	-1.44606	-1.16843	3
1459	Q7SZ26	Peptidyl-prolyl cis-trans isomerase	ppib	Peptidyl-prolyl cis-trans isomerase (PPIase) (EC 5.2.1.8)	ppib	PPIB	HBG001065	XB-GENE-855975	ppib	NaN	-3.68474	NaN	1	NaN	NaN	1466500	-0.965713	NaN	NaN	NaN	NaN	1	NaN	0	NaN	NaN	NaN	NaN	NaN	NaN	0	NaN	NaN	NaN	NaN	NaN	NaN	NaN	NaN	0	NaN	NaN	NaN	NaN	NaN	NaN	-0.786271	-0.376716	2
228	O57343	Synaptophysin (Syp-A protein)	syp	Synaptophysin (Syp-A protein)	syp	SYP	HBG006681	XB-GENE-943865	syp	NaN	NaN	NaN	0	NaN	NaN	31597500	0.427907	2.83984	1.05899	NaN	0.329431	4	1.16404	1.0072	NaN	1.80933	NaN	1.19508	1.19659	-0.809877	4	0.84778	0.989279	0.172616	NaN	0.425674	1.72058	0.509216	-0.311156	4	0.586078	0.728656	0.224915	1.70877	2.5105	NaN	0.193693	-0.266447	4
928	Q6DD04-2;Q801P6;Q6DD04;Q91550-2;Q91550;Q2TAV5	Interleukin enhancer-binding factor 3-B;Interleukin enhancer-binding factor 3-A	LOC398578;ilf3-b;ilf3-a;CBTF122	#N/A	#N/A	#N/A	HBG069915;HBG069915;HBG069915;HBG069915	XB-GENE-494371;XB-GENE-494371;XB-GENE-6256032	ilf3;ilf3;ilf3	NaN	-2.61035	NaN	1	NaN	NaN	380070	0.887276	NaN	NaN	NaN	-1.21756	2	-0.165144	1.05242	NaN	NaN	NaN	NaN	NaN	NaN	0	NaN	NaN	NaN	NaN	NaN	NaN	NaN	NaN	0	NaN	NaN	NaN	NaN	NaN	NaN	-0.112094	0.0640115	2
25	A1L2K1	Meteorin-like protein	metrnl	Meteorin-like protein	metrnl	METRNL	HBG052461	XB-GENE-6078852	metrnl	NaN	NaN	-2.32474	1	NaN	NaN	13278450	-0.2353	1.20118	0.549003	NaN	0.378521	4	0.473351	0.511526	0.321594	1.39288	NaN	1.55265	NaN	0.7513	3	1.23228	0.346299	0.0864079	1.80342	-0.307266	2.15736	0.40875	0.495162	5	0.911484	0.922948	0.0388165	-0.258443	-0.486652	NaN	-2.09431	-0.950614	4
1713	Q7ZYU8	Eukaryotic translation initiation factor 3 subunit M	eif3m	Eukaryotic translation initiation factor 3 subunit M (eIF3m)	eif3m	EIF3M	HBG107844	XB-GENE-968611	eif3m	NaN	NaN	NaN	0	NaN	NaN	11653400	0.0545603	-0.540395	-0.253217	NaN	-0.449413	4	-0.297116	0.228025	NaN	0.262391	NaN	-0.174181	NaN	0.490482	3	0.192898	0.275761	NaN	-0.669995	-0.582198	NaN	0.38726	-0.0548634	4	-0.229949	0.427002	NaN	-1.43496	NaN	NaN	1.48084	1.9774	3
1508	Q7ZTJ4	Vha55 protein	vha55	Vha55 protein	atp6v1b2	ATP6V1B2	HBG002176	XB-GENE-941738	atp6v1b2	-3.10905	NaN	NaN	1	NaN	NaN	12474600	-0.0838341	0.330634	0.798286	1.49316	-0.274306	5	0.452788	0.637699	0.300235	2.00989	NaN	1.74619	-0.105178	1.1353	4	1.19655	0.815763	0.0864079	2.44722	1.65705	0.320469	0.666385	2.37386	5	1.493	0.868501	0.000662793	0.538704	1.82903	NaN	-0.298299	0.0657975	4
313	P28024;Q7T0M9	Proteasome subunit beta type-4;Proteasome subunit beta type	psmb4	#N/A	#N/A	#N/A	HBG018194;HBG018194	XB-GENE-6253413	psmb4	NaN	NaN	NaN	0	NaN	NaN	56025500	1.10709	-0.110364	-0.0306356	-0.781807	-0.312422	5	-0.0256283	0.623587	NaN	-0.822465	NaN	-0.807395	-1.2126	-0.491528	4	-0.833498	0.255669	0.126341	0.318408	-0.238741	0.0313143	-0.819262	-0.498288	5	-0.241314	0.396909	NaN	0.23448	-0.588893	NaN	-0.754049	0.296362	4
969	Q6DE98	Gyg1-prov protein	gyg1-prov	Gyg1-prov protein	gyg1	GYG1	HBG000681	XB-GENE-852734	gyg1	NaN	-3.28026	NaN	1	NaN	NaN	64689000	-1.04476	-0.537774	-0.215156	1.22523	1.09452	5	0.104412	0.902406	NaN	NaN	NaN	0.0403696	-0.658371	-1.77979	3	-0.799265	0.749728	0.217837	-0.40899	0.295548	0.314196	0.859564	-0.382709	5	0.135522	0.478921	NaN	-1.70615	0.0842963	NaN	0.0412764	0.600602	4
965	Q6DE62	LOC398863 protein	LOC398863	LOC398863 protein	hspa4	HSPA4	HBG047955	XB-GENE-952775	hspa4	-3.5492	NaN	NaN	1	NaN	NaN	119290	NaN	NaN	NaN	NaN	NaN	0	NaN	NaN	NaN	NaN	NaN	NaN	NaN	NaN	0	NaN	NaN	NaN	NaN	NaN	NaN	NaN	NaN	0	NaN	NaN	NaN	NaN	NaN	NaN	-1.62023	-0.403134	2
163	B7ZQZ7;Q6IMN2	Uncharacterized protein;Cytoplasmic activation/proliferation-associated protein 1;		#N/A	#N/A	#N/A	HBG051781;HBG051781			NaN	NaN	NaN	0	NaN	NaN	4165900	0.132583	0.0578767	NaN	NaN	-1.42656	3	-0.412035	0.718028	0.401253	NaN	NaN	NaN	NaN	-1.08086	1	NaN	0	NaN	NaN	NaN	NaN	-0.775416	-0.889642	2	-0.832529	0.057113	0.224915	-1.19096	NaN	NaN	NaN	2.7819	2
1378	Q6PAF2	MGC68756 protein	MGC68756	MGC68756 protein	MGC68756	#N/A	HBG012645	XB-GENE-940597	unnamed	NaN	-3.53409	NaN	1	NaN	NaN	1735165	NaN	NaN	NaN	NaN	0.356841	1	NaN	0	NaN	NaN	NaN	NaN	NaN	NaN	0	NaN	NaN	NaN	NaN	NaN	NaN	NaN	NaN	0	NaN	NaN	NaN	NaN	-0.658356	NaN	0.0442134	0.53415	3
1430	Q7SY70	MGC64541 protein	MGC64541	MGC64541 protein	psap	PSAPL1	HBG002617	XB-GENE-17343862	psap	-4.27861	NaN	NaN	1	NaN	NaN	8930550	0.297986	0.552839	-0.163383	NaN	0.144635	4	0.208019	0.259303	NaN	-0.245865	NaN	0.0104851	NaN	NaN	2	-0.11769	0.128175	NaN	NaN	-0.706986	-1.20503	-0.667743	-1.57028	4	-1.03751	0.373457	0.0358799	2.3432	0.0609362	NaN	-0.519522	-0.638873	4
868	Q6AXA3;Q7ZTL2	Psmd12 protein;Psmd12 protein (Fragment);	Psmd12	#N/A	#N/A	#N/A	HBG053739;HBG053739	XB-GENE-970358	psmd12	-3.00289	NaN	NaN	1	NaN	NaN	4265015	NaN	4.51878	NaN	NaN	NaN	1	NaN	0	NaN	NaN	NaN	NaN	NaN	NaN	0	NaN	NaN	NaN	NaN	NaN	4.96949	NaN	NaN	1	NaN	0	NaN	1.34406	NaN	NaN	-0.141279	-0.309505	3
106	A5XAW2	Kinesin-like protein (Fragment)	KHC	Kinesin-like protein (Fragment)	KHC	#N/A	HBG006210			NaN	NaN	NaN	0	NaN	NaN	1719525	NaN	NaN	NaN	NaN	NaN	0	NaN	NaN	NaN	NaN	NaN	NaN	NaN	NaN	0	NaN	NaN	NaN	NaN	NaN	NaN	NaN	NaN	0	NaN	NaN	NaN	NaN	NaN	NaN	-0.337221	0.419401	2
216	Q6NS01;O42126	VLDLR protein;Vitellogenin receptor;	VLDLR	#N/A	#N/A	#N/A	HBG006250;HBG006250	XB-GENE-971963	vldlr	NaN	NaN	NaN	0	NaN	NaN	1.16658e+06	NaN	NaN	NaN	NaN	NaN	0	NaN	NaN	NaN	NaN	NaN	NaN	NaN	NaN	0	NaN	NaN	NaN	NaN	NaN	NaN	NaN	NaN	0	NaN	NaN	NaN	NaN	NaN	NaN	1.25806	-0.126148	2
1420	Q708Z0	Amyloid-beta-like protein A	aplp2 A	Amyloid-beta-like protein A	aplp2	APLP2	HBG000051			NaN	-1.87763	NaN	1	NaN	NaN	2418385	0.113487	NaN	NaN	NaN	NaN	1	NaN	0	NaN	-1.22419	NaN	NaN	NaN	NaN	1	NaN	0	NaN	NaN	NaN	NaN	NaN	NaN	0	NaN	NaN	NaN	NaN	NaN	NaN	-0.183693	0.704975	2
1728	Q801T6	Phosphorylase	pygm	Alpha-1,4 glucan phosphorylase (EC 2.4.1.1)	pygm	PYGB	HBG006848	XB-GENE-955307	pygm	-3.04275	NaN	NaN	1	NaN	NaN	3732100	0.933106	NaN	NaN	NaN	-0.354276	2	0.289415	0.643691	NaN	NaN	NaN	NaN	NaN	NaN	0	NaN	NaN	NaN	NaN	NaN	NaN	NaN	-0.210534	1	NaN	0	NaN	-0.439001	0.7443	NaN	-0.538711	-0.926954	4
1612	Q7ZXM6	Sfrp2-prov protein	sfrp2	Sfrp2-prov protein	sfrp2	SFRP2	HBG052928	XB-GENE-485151	sfrp2	NaN	NaN	NaN	0	NaN	NaN	8354600	-0.435176	-0.826917	0.651186	NaN	NaN	3	-0.203636	0.625249	NaN	-0.219324	NaN	-0.186103	NaN	NaN	2	-0.202713	0.0166104	NaN	-0.338817	NaN	-0.6648	NaN	NaN	2	-0.501809	0.162991	0.395459	NaN	NaN	NaN	-1.52876	0.0837885	2
1109	Q7ZYU4;Q6GNX6	Rps9-prov protein;MGC80804 protein;	MGC80804	#N/A	#N/A	#N/A	HBG001135;HBG001135	XB-GENE-5930659	rps9	NaN	NaN	NaN	0	NaN	NaN	2369300	NaN	NaN	NaN	NaN	1.00813	1	NaN	0	NaN	NaN	NaN	NaN	NaN	NaN	0	NaN	NaN	NaN	NaN	NaN	NaN	NaN	NaN	0	NaN	NaN	NaN	NaN	NaN	NaN	-0.18657	0.257039	2
1399	Q7ZYG1;Q6PCK7	LOC398739 protein (Fragment);LOC398739 protein (Fragment);	LOC398739	#N/A	#N/A	#N/A	HBG004933			NaN	NaN	NaN	0	NaN	NaN	3149060	NaN	NaN	NaN	NaN	NaN	0	NaN	NaN	NaN	NaN	NaN	NaN	NaN	NaN	0	NaN	NaN	NaN	NaN	NaN	NaN	NaN	NaN	0	NaN	NaN	NaN	NaN	NaN	NaN	0.717375	0.262167	2
412	Q0P3R8	Uncharacterized protein (Fragment)		Uncharacterized protein (Fragment)	0	#N/A				NaN	NaN	NaN	0	NaN	NaN	16014250	2.58581	-0.196698	NaN	NaN	NaN	2	1.19455	1.39125	NaN	NaN	NaN	0.0917302	NaN	NaN	1	NaN	0	NaN	-2.43078	NaN	0.0757356	NaN	NaN	2	-1.17752	1.25326	NaN	NaN	NaN	NaN	-0.189782	-0.186203	2
733	Q63ZM5;P25432;F4ZGF6	Brain-derived neurotrophic factor	bdnf;bndf	#N/A	#N/A	#N/A	HBG006494;HBG006494	XB-GENE-955559	bdnf	NaN	NaN	NaN	0	NaN	NaN	14414000	NaN	NaN	NaN	NaN	NaN	0	NaN	NaN	NaN	NaN	NaN	NaN	NaN	NaN	0	NaN	NaN	NaN	NaN	NaN	NaN	NaN	NaN	0	NaN	NaN	NaN	0.0987326	-0.229748	1.02454	1.17366	2.30219	5
635	Q5PPY6	Eukaryotic translation initiation factor 3 subunit H	eif3h	Eukaryotic translation initiation factor 3 subunit H (eIF3h) (Eukaryotic translation initiation factor 3 subunit 3) (eIF-3-gamma) (eIF3 p40 subunit)	eif3h	EIF3H	HBG000883	XB-GENE-958120	eif3h	NaN	NaN	NaN	0	NaN	NaN	5955750	0.349565	-1.4704	1.34037	NaN	NaN	3	0.0731786	1.16402	NaN	NaN	NaN	NaN	NaN	NaN	0	NaN	NaN	NaN	NaN	NaN	NaN	NaN	NaN	0	NaN	NaN	NaN	0.55673	NaN	NaN	0.790351	0.0200765	3
1263	Q6IRQ8	MGC81450 protein	MGC81450	Phosphoglycerate mutase (EC 5.4.2.11) (EC 5.4.2.4)	pgam1	PGAM4	HBG027528	XB-GENE-1007747	pgam1	-4.51026	NaN	NaN	1	NaN	NaN	2264700	NaN	NaN	NaN	NaN	NaN	0	NaN	NaN	NaN	NaN	NaN	NaN	-1.37821	NaN	1	NaN	0	NaN	NaN	NaN	NaN	NaN	-1.15915	1	NaN	0	NaN	-0.375603	NaN	NaN	-0.284349	0.65712	3
707	Q5XHE0	Transaldolase	LOC495027	Transaldolase (EC 2.2.1.2)	taldo1	TALDO1	HBG054014	XB-GENE-1005385	taldo1	NaN	NaN	NaN	0	NaN	NaN	10803550	-2.08768	0.363717	-0.560651	NaN	0.981005	4	-0.325903	1.1557	NaN	-0.389349	NaN	0.603866	NaN	NaN	2	0.107259	0.496607	NaN	-1.0845	1.09578	-2.39907	NaN	0.925592	4	-0.365551	1.45384	NaN	0.181036	-0.318004	NaN	-0.723507	0.0451235	4
543	Q588Y7;Q4V845;Q588Y8;Q7ZTP3	26S proteasome subunit (Proteasome subunit xrpn10);Xrpn10c protein;26S proteasome subunit;Xrpn10c protein (Fragment)	xrpn10;Xrpn10c	#N/A	#N/A	#N/A	HBG000425;HBG000425;HBG000425;HBG000425	XB-GENE-5942188	psmd4	NaN	-4.66193	NaN	1	NaN	NaN	10363050	1.92725	2.77485	NaN	1.17246	1.60935	4	1.87098	0.586627	0.000155516	NaN	NaN	3.32883	NaN	NaN	1	NaN	0	NaN	0.900335	NaN	-0.342777	NaN	NaN	2	0.278779	0.621556	NaN	0.656707	0.697278	NaN	-0.335173	-1.70327	4
1319	Q6NTW2	MGC81496 protein	MGC81496	MGC81496 protein	nucb1	NUCB1	HBG052685	XB-GENE-865141	nucb1	NaN	NaN	NaN	0	NaN	NaN	6234400	-0.716069	NaN	NaN	NaN	NaN	1	NaN	0	NaN	NaN	NaN	NaN	NaN	NaN	0	NaN	NaN	NaN	NaN	NaN	NaN	NaN	-0.790326	1	NaN	0	NaN	NaN	NaN	NaN	-0.294128	1.25066	2
1151	Q6GQ40	Proteasome subunit beta type	psmb2	Proteasome subunit beta type (EC 3.4.25.1)	psmb2	PSMB2	HBG000815	XB-GENE-946107	psmb2	NaN	NaN	NaN	0	NaN	NaN	29491000	-1.09585	NaN	NaN	NaN	NaN	1	NaN	0	NaN	NaN	NaN	NaN	0.039566	NaN	1	NaN	0	NaN	NaN	NaN	NaN	NaN	NaN	0	NaN	NaN	NaN	0.522073	NaN	NaN	0.0728664	NaN	2
999	Q6DJG5	MGC84307 protein	MGC84307	MGC84307 protein	cox4i2	#N/A	HBG051087	XB-GENE-6254169	cox4i2	NaN	NaN	NaN	0	NaN	NaN	23861500	0.342973	0.898968	NaN	NaN	-0.099441	3	0.380833	0.408477	0.428737	NaN	NaN	-0.273033	NaN	NaN	1	NaN	0	NaN	-0.127601	NaN	0.979227	-0.336541	1.23718	4	0.438066	0.680337	0.324754	1.32797	-0.640748	NaN	-0.739282	-1.14207	4
1615	Q7ZXN8	Rbp4-prov protein		Rbp4-prov protein	rbp4	RBP4	HBG004493	XB-GENE-17335507	rbp4	-3.78617	NaN	NaN	1	NaN	NaN	19625550	-0.296786	0.0202235	1.69025	NaN	0.785543	4	0.549808	0.767034	0.269367	0.109474	NaN	NaN	NaN	1.63901	2	0.87424	0.764766	0.25761	-2.68771	-1.24533	-1.39432	NaN	-0.0558054	4	-1.34579	0.932372	0.00606166	-1.05817	NaN	NaN	-2.40419	-1.98734	3
417	Q7ZT67;Q2NL56;Q68FK3;Q7ZTI8;Q804V4;B7ZQB8	Karyopherin beta 3 protein;Kap beta 3 protein (Karyopherin beta 3 protein);Kap beta 3 protein (Fragment);Kap beta 3 protein (Fragment);Karyopherin-beta 3 variant;Karyopherin-beta 3 variant;	kap beta 3;ipo5;RANBP6	#N/A	#N/A	#N/A	HBG006156;HBG006156;HBG006156;HBG006156;HBG006156;HBG006156	XB-GENE-866063;XB-GENE-6254154	ipo5;ipo5	-4.08635	NaN	NaN	1	NaN	NaN	53267	NaN	NaN	NaN	NaN	NaN	0	NaN	NaN	NaN	NaN	NaN	NaN	NaN	NaN	0	NaN	NaN	NaN	NaN	NaN	NaN	NaN	NaN	0	NaN	NaN	NaN	NaN	NaN	NaN	0.0322954	-0.516585	2
544	Q4V855	MGC114665 protein	MGC114665	MGC114665 protein	atp6ap2	ATP6AP2	HBG056579	XB-GENE-17342836	atp6ap2	NaN	NaN	-2.3693	1	NaN	NaN	46812650	NaN	-0.105666	0.306086	NaN	NaN	2	0.10021	0.205876	NaN	NaN	NaN	NaN	NaN	NaN	0	NaN	NaN	NaN	NaN	NaN	NaN	NaN	NaN	0	NaN	NaN	NaN	-0.569627	0.336537	NaN	-0.938712	-0.297302	4
1411	Q6PHL6	Rps19-prov protein	rps19	Rps19-prov protein	rps19	RPS19	HBG000240	XB-GENE-968803	rps19	NaN	NaN	NaN	0	NaN	NaN	36164000	1.00771	-0.597514	NaN	NaN	1.30859	3	0.572927	0.836692	0.306465	1.96847	NaN	-0.348534	1.20175	NaN	3	0.940562	0.963775	0.182184	-0.43976	1.16327	-0.0552957	0.885479	-0.00883015	5	0.308972	0.609339	NaN	NaN	NaN	NaN	0.438599	-0.397341	2
162	Q9W6C5;Q9W6C5-2;B7ZQZ0	Programmed cell death 6-interacting protein	pdcd6ip;LOC398095	#N/A	#N/A	#N/A	HBG053533;HBG053533	XB-GENE-1194427;XB-GENE-1194427	pdcd6ip;pdcd6ip	-3.58504	NaN	NaN	1	NaN	NaN	974510	-0.165408	0.308716	-1.60756	NaN	1.70402	4	0.0599415	1.18282	NaN	-0.0816084	NaN	NaN	NaN	-2.53034	2	-1.30598	1.22437	NaN	-0.170816	0.0498545	-1.2777	NaN	0.409642	4	-0.247255	0.62997	NaN	0.151981	0.906299	NaN	-0.256337	-0.733122	4
1671	Q7ZYB0;Q7T0S5	Rab5a-prov protein;Rab5-prov protein;	rab5a	#N/A	#N/A	#N/A	HBG009351;HBG009351	XB-GENE-482015;XB-GENE-6077704	rab5a;rab5c	NaN	NaN	NaN	0	NaN	NaN	3043400	-2.81304	-2.07273	NaN	NaN	-0.706946	3	-1.86424	0.872358	0.00164207	NaN	NaN	NaN	NaN	NaN	0	NaN	NaN	NaN	NaN	NaN	NaN	NaN	NaN	0	NaN	NaN	NaN	NaN	NaN	NaN	-0.249635	0.238043	2
1706	Q7ZYS1	60S ribosomal protein L19	rpl19	60S ribosomal protein L19	rpl19	RPL19	HBG056059	XB-GENE-1008920	rpl19	-2.03546	NaN	NaN	1	NaN	NaN	8310050	NaN	NaN	NaN	NaN	NaN	0	NaN	NaN	NaN	1.4225	NaN	-1.21275	NaN	0.973239	3	0.39433	1.15109	NaN	1.67305	NaN	-0.348163	0.687489	-0.0613964	4	0.487744	0.781846	0.28817	NaN	NaN	NaN	-0.651992	-0.055983	2
1756	Q8AVI7	Rpl5-b protein	rpl5-b	Rpl5-b protein	rpl5	RPL5	HBG009347	XB-GENE-983917	rpl5	NaN	NaN	NaN	0	NaN	NaN	3697315	NaN	NaN	NaN	NaN	0.552614	1	NaN	0	NaN	NaN	NaN	NaN	NaN	NaN	0	NaN	NaN	NaN	NaN	NaN	NaN	NaN	NaN	0	NaN	NaN	NaN	NaN	NaN	NaN	0.711257	0.679623	2
474	Q3KPN6	Proteasome subunit alpha type	MGC132180	Proteasome subunit alpha type (EC 3.4.25.1)	MGC132180	#N/A	HBG003005			NaN	NaN	NaN	0	NaN	NaN	41362000	NaN	-0.52148	NaN	NaN	2.21832	2	0.848418	1.3699	NaN	NaN	NaN	NaN	NaN	1.13517	1	NaN	0	NaN	-0.413931	NaN	0.094441	2.90198	3.71347	4	1.57399	1.76648	NaN	1.27198	2.71061	NaN	0.766299	0.433699	4
116	P46472;A9ULV8;Q7ZTR7	26S protease regulatory subunit 7	psmc2;xMSS1	#N/A	#N/A	#N/A	HBG000109;HBG000109;HBG000109	XB-GENE-1000023;XB-GENE-1000023	psmc2;psmc2	NaN	NaN	NaN	0	NaN	NaN	1677090	1.55165	NaN	NaN	NaN	NaN	1	NaN	0	NaN	NaN	NaN	NaN	NaN	NaN	0	NaN	NaN	NaN	NaN	NaN	NaN	NaN	NaN	0	NaN	NaN	NaN	0.405463	NaN	NaN	0.424426	-0.92556	3
648	Q5U274	Prothymosin alpha-A	ptma-a	Prothymosin alpha-A	ptma-a	#N/A		XB-GENE-6256517	ptma	NaN	NaN	NaN	0	NaN	NaN	643290000	NaN	NaN	NaN	0	-1.15231	2	-0.576157	0.576157	0.361698	NaN	NaN	NaN	-0.471323	0.729298	2	0.128988	0.600311	NaN	NaN	NaN	NaN	0.134667	0.412826	2	0.273747	0.139079	NaN	NaN	NaN	-1.71551	0.683956	0.818966	3
359	P70011	Nucleoside diphosphate kinase A2		Nucleoside diphosphate kinase A2 (NDK A2) (NDP kinase A2) (EC 2.7.4.6) (NM23/nucleoside diphosphate kinase A2)	0	#N/A	HBG000423	XB-GENE-6254044	nme2	NaN	-3.80904	NaN	1	NaN	NaN	21010100	NaN	NaN	NaN	NaN	1.57071	1	NaN	0	NaN	NaN	NaN	1.70761	NaN	-0.937923	2	0.384842	1.32276	NaN	NaN	NaN	2.88848	0.796701	1.59389	3	1.75969	0.861975	0.00234416	-0.121409	NaN	NaN	0.727211	-2.23506	3
1703	Q7ZYR4	Atp6v0d1 protein	atp6v0d1	V-type proton ATPase subunit	atp6v0d1	ATP6V0D1	HBG018065	XB-GENE-989924	atp6v0d1	-4.56064	NaN	NaN	1	NaN	NaN	14717900	0.347371	2.92841	-1.02352	NaN	0.268807	4	0.630267	1.43415	NaN	NaN	NaN	NaN	NaN	NaN	0	NaN	NaN	NaN	NaN	2.80689	0.606689	1.75384	-0.0211294	4	1.28657	1.08421	NaN	0.299444	0.733076	NaN	-0.533387	0.767845	4
1832	Q91748	Xenopus partial alpha-fodrin (Xen alpha 2) (Fragment)		Xenopus partial alpha-fodrin (Xen alpha 2) (Fragment)	0	#N/A				-1.38097	NaN	NaN	1	NaN	NaN	3627100	-1.53119	NaN	NaN	NaN	-0.996304	2	-1.26375	0.267445	0.101038	NaN	NaN	NaN	NaN	NaN	0	NaN	NaN	NaN	NaN	NaN	NaN	NaN	NaN	0	NaN	NaN	NaN	0.600497	NaN	NaN	-0.58499	-1.1003	3
1245	Q6IR63	LOC432073 protein (Fragment)	LOC432073	LOC432073 protein (Fragment)	LOC432073	#N/A	HBG004805			NaN	NaN	NaN	0	NaN	NaN	1293905	NaN	NaN	NaN	NaN	0.472299	1	NaN	0	NaN	NaN	NaN	NaN	NaN	0.257307	1	NaN	0	NaN	NaN	NaN	NaN	-0.620454	1.52326	2	0.451403	1.07186	NaN	NaN	1.67122	NaN	-0.581632	1.28627	3
1449	Q7SYX2	MGC64421 protein	serpinb6	MGC64421 protein	serpinb6	SERPINB9	HBG005957	XB-GENE-1001876	serpinb6	-3.57247	NaN	NaN	1	NaN	NaN	6612150	0.667664	0.215615	-0.435794	NaN	-0.111377	4	0.084027	0.40815	NaN	NaN	NaN	1.3723	NaN	NaN	1	NaN	0	NaN	NaN	NaN	0.720897	NaN	-0.362992	2	0.178952	0.541945	NaN	1.52238	-0.0648784	NaN	1.92075	0.85674	4
1489	Q7T0R9;A2BDB1	Rps2e protein;LOC100037089 protein (Fragment);	rps2e;LOC100037089	#N/A	#N/A	#N/A	HBG000437;HBG000437	XB-GENE-1003623	rps2	-3.12923	NaN	NaN	1	NaN	NaN	6194900	0.536963	0.235539	0.388003	-1.06397	0.290937	5	0.0774948	0.579827	NaN	-0.194946	-0.387317	-0.267366	1.77992	0.53872	5	0.293802	0.810707	NaN	-0.202877	0.638622	-0.105079	-0.187157	-0.194111	5	-0.0101204	0.326262	NaN	-0.724218	1.59487	NaN	0.296024	0.372139	4
1347	Q6P705;Q7SZ65	MGC68491 protein;Uncharacterized protein (Fragment);	MGC68491	#N/A	#N/A	#N/A	HBG005633;HBG005633	XB-GENE-977973	pmp2	NaN	NaN	NaN	0	NaN	NaN	22310400	NaN	NaN	NaN	NaN	-0.273007	1	NaN	0	NaN	NaN	NaN	NaN	NaN	NaN	0	NaN	NaN	NaN	NaN	NaN	NaN	-0.91596	-1.66713	2	-1.29155	0.375585	0.0649212	0.0445723	NaN	NaN	-1.98635	NaN	2
498	Q6PF70;Q498G3;P10936	Tyrosine-protein kinase Yes	yes;MGC115231;yes1	#N/A	#N/A	#N/A	HBG008761;HBG008761;HBG008761	XB-GENE-866413	yes1	-2.56141	NaN	NaN	1	NaN	NaN	514480	NaN	NaN	NaN	-1.00212	0.824886	2	-0.088616	0.913502	NaN	NaN	NaN	NaN	NaN	NaN	0	NaN	NaN	NaN	NaN	NaN	NaN	-1.57323	NaN	1	NaN	0	NaN	0.928442	-0.412103	NaN	1.80848	1.5673	4
527	Q4QR44	MGC114789 protein (MGC130892 protein)	rps15a	MGC114789 protein (MGC130892 protein)	rps15a	#N/A	HBG056618	XB-GENE-981315	rps15a	NaN	NaN	NaN	0	NaN	NaN	10814900	NaN	NaN	NaN	NaN	NaN	0	NaN	NaN	NaN	NaN	NaN	NaN	NaN	NaN	0	NaN	NaN	NaN	NaN	NaN	NaN	NaN	NaN	0	NaN	NaN	NaN	NaN	NaN	NaN	0.0343104	-1.63007	2
1381	Q6PAW9	MGC68629 protein	MGC68629	MGC68629 protein	rab10	#N/A	HBG009351	XB-GENE-5947414	rab10	NaN	NaN	NaN	0	NaN	NaN	5064800	-2.2565	-3.55524	NaN	NaN	NaN	2	-2.90587	0.649369	2.22663e-05	-1.6817	NaN	NaN	NaN	NaN	1	NaN	0	NaN	NaN	NaN	NaN	NaN	NaN	0	NaN	NaN	NaN	-1.83515	NaN	NaN	-0.152102	-1.2855	3
1472	Q8JHA7;Q7SZA7	Glutathione s-transferase;XlGSTS1-1 protein;	XlGSTS1-1	#N/A	#N/A	#N/A	HBG105321;HBG105321	XB-GENE-944784	hpgds	NaN	NaN	NaN	0	NaN	NaN	45846000	-0.859399	-2.10612	1.10109	NaN	0.401676	4	-0.365688	1.22609	NaN	-1.48007	NaN	NaN	NaN	NaN	1	NaN	0	NaN	NaN	NaN	NaN	0.0568419	-0.880037	2	-0.411598	0.46844	0.470531	NaN	NaN	NaN	-0.193048	-0.527373	2
119	A9UM19	LOC100137677 protein	LOC100137677	LOC100137677 protein	LOC100137677	#N/A	HBG001844	XB-GENE-5871799	loc100490530	NaN	NaN	NaN	0	NaN	NaN	8852470	-0.244445	NaN	NaN	NaN	NaN	1	NaN	0	NaN	NaN	NaN	NaN	NaN	NaN	0	NaN	NaN	NaN	NaN	NaN	NaN	NaN	NaN	0	NaN	NaN	NaN	0.550978	0.420974	NaN	-0.274003	-0.0454785	4
1159	Q6GQ94	MGC80246 protein	MGC80246	MGC80246 protein	capza2	CAPZA2	HBG050810	XB-GENE-865840	capza2	NaN	NaN	NaN	0	NaN	NaN	8502950	-2.2157	NaN	NaN	NaN	1.68277	2	-0.266469	1.94923	NaN	NaN	NaN	NaN	NaN	NaN	0	NaN	NaN	NaN	NaN	NaN	NaN	-1.47048	-0.0320031	2	-0.751242	0.719239	0.257778	0.173956	NaN	NaN	-0.634339	1.47532	3
587	Q5BIX5	MGC85130 protein	MGC85130	MGC85130 protein	atp6v1h	ATP6V1H	HBG000459	XB-GENE-1015120	atp6v1h	-2.39958	NaN	NaN	1	NaN	NaN	5796200	-0.927073	-2.83148	NaN	NaN	NaN	2	-1.87928	0.952204	0.00988317	NaN	NaN	NaN	NaN	NaN	0	NaN	NaN	NaN	NaN	NaN	NaN	NaN	NaN	0	NaN	NaN	NaN	1.2798	1.04997	NaN	-0.259889	-0.252629	4
1521	Q7ZTM9	Eukaryotic translation initiation factor 3 subunit D	eif3d	Eukaryotic translation initiation factor 3 subunit D (eIF3d) (Eukaryotic translation initiation factor 3 subunit 7)	eif3d	EIF3D	HBG000849	XB-GENE-942859	eif3d	NaN	NaN	NaN	0	NaN	NaN	1419507	NaN	NaN	NaN	NaN	NaN	0	NaN	NaN	NaN	NaN	NaN	NaN	NaN	NaN	0	NaN	NaN	NaN	NaN	NaN	NaN	NaN	NaN	0	NaN	NaN	NaN	NaN	NaN	NaN	0.63795	0.838052	2
1193	Q6GR58	Malate dehydrogenase	mdh2	Malate dehydrogenase (EC 1.1.1.37)	mdh2	MDH2	HBG001662	XB-GENE-971719	mdh2	NaN	NaN	NaN	0	NaN	NaN	290501	NaN	NaN	NaN	NaN	NaN	0	NaN	NaN	NaN	NaN	NaN	NaN	NaN	NaN	0	NaN	NaN	NaN	NaN	NaN	NaN	NaN	NaN	0	NaN	NaN	NaN	NaN	NaN	NaN	0.929841	1.01843	2
825	Q66KY6	MGC85310 protein	MGC85310	MGC85310 protein	rpl11	RPL11	HBG055214	XB-GENE-1000983	rpl11	NaN	NaN	NaN	0	NaN	NaN	18275900	0.223381	1.14029	NaN	NaN	2.21859	3	1.19409	0.815427	0.0536341	NaN	NaN	NaN	NaN	NaN	0	NaN	NaN	NaN	NaN	NaN	NaN	NaN	NaN	0	NaN	NaN	NaN	NaN	NaN	NaN	-0.919623	-2.54331	2
749	Q8AXM1;Q640W4;Q8AXM2	Synaptosomal-associated protein	snap25	#N/A	#N/A	#N/A	HBG056971;HBG056971;HBG056971	XB-GENE-948776;XB-GENE-17338634	snap25;snap25	-3.14191	NaN	NaN	1	NaN	NaN	61104000	-0.251725	1.03318	0.545802	0.18029	0.161266	5	0.333762	0.431335	NaN	NaN	NaN	0.881685	0.135044	-0.122414	3	0.298105	0.425829	NaN	NaN	NaN	-0.66955	0.208353	-0.0213904	3	-0.160862	0.371723	NaN	-0.438468	0.494204	NaN	-0.305877	-1.64799	4
384	Q06254	Gamma-crystallin-1	cryg1	Gamma-crystallin-1 (Gamma-1-CRY) (Gamma-crystallin I)	cryg1	#N/A	HBG003364			-4.89274	NaN	NaN	1	NaN	NaN	78376500	NaN	NaN	NaN	NaN	NaN	0	NaN	NaN	NaN	NaN	NaN	NaN	NaN	NaN	0	NaN	NaN	NaN	NaN	NaN	NaN	NaN	NaN	0	NaN	NaN	NaN	NaN	NaN	NaN	0.479216	1.14094	2
1479	Q90ZB3;Q7SZS5	Rho-GDI like protein;MGC69119 protein;	RG	#N/A	#N/A	#N/A	HBG000206;HBG000206			NaN	NaN	NaN	0	NaN	NaN	4791700	0.707554	2.29335	NaN	NaN	2.13442	3	1.71177	0.713048	0.00373848	NaN	NaN	NaN	NaN	-1.58367	1	NaN	0	NaN	NaN	2.61786	NaN	1.69071	0.544411	3	1.61766	0.848055	0.00473015	-0.0346603	-0.321544	NaN	-1.69235	-1.22679	4
270	P08478-2;P08478;Q6GMA5;P12890	Peptidyl-glycine alpha-amidating monooxygenase A;Peptidylglycine alpha-hydroxylating monooxygenase A;Peptidyl-alpha-hydroxyglycine alpha-amidating lyase A;Peptidyl-glycine alpha-amidating monooxygenase B;Peptidylglycine alpha-hydroxylating monooxygenase B;Peptidyl-alpha-hydroxyglycine alpha-amidating lyase B	pam-a;LOC397736;pam-b	#N/A	#N/A	#N/A	HBG004217;HBG004218;HBG004218	XB-GENE-950939;XB-GENE-6252615	pam;pam	NaN	NaN	NaN	0	NaN	NaN	868260	NaN	NaN	NaN	NaN	NaN	0	NaN	NaN	NaN	NaN	NaN	NaN	NaN	0.894108	1	NaN	0	NaN	NaN	NaN	NaN	1.17145	NaN	1	NaN	0	NaN	1.08384	NaN	NaN	-0.834573	-0.364432	3
1276	Q6NRQ9	MGC82327 protein	MGC82327	MGC82327 protein	MGC82327	#N/A	HBG051853			NaN	-3.11428	NaN	1	NaN	NaN	44598500	-0.156559	1.636	-0.392214	NaN	-2.80752	4	-0.430075	1.58092	NaN	1.64631	NaN	0.956092	NaN	NaN	2	1.3012	0.345111	0.121195	1.64211	0.437659	1.75024	0.0227601	-1.01165	5	0.568223	1.03547	NaN	-0.124469	-0.783202	NaN	-1.25735	-1.20322	4
1139	Q6GPT8;Q8AVI1	MGC82624 protein;Gmds protein (Gmds-prov protein);	MGC82624;gmds	#N/A	#N/A	#N/A	HBG000727;HBG000727	XB-GENE-943021;XB-GENE-17338286	gmds;gmds	NaN	NaN	NaN	0	NaN	NaN	8308900	-0.249122	-0.603531	-1.60085	1.14807	3.36031	5	0.410975	1.7178	NaN	-0.940875	NaN	-2.10759	NaN	-1.09494	3	-1.38114	0.517519	0.0764331	NaN	0.313844	NaN	-0.518782	-1.04886	3	-0.417933	0.560874	0.383168	1.02289	-0.31513	NaN	-0.116022	0.0303045	4
1735	Q8AVB7	Cct2-prov protein	cct2	Cct2-prov protein	cct2	CCT2	HBG001052	XB-GENE-1006541	cct2	NaN	NaN	NaN	0	NaN	NaN	7034600	-0.758784	-0.471379	-0.867728	NaN	-0.803717	4	-0.725402	0.151684	0.179236	NaN	NaN	-0.700058	NaN	NaN	1	NaN	0	NaN	0.364897	-0.304124	-0.398196	-0.248786	-0.460096	5	-0.209261	0.296255	NaN	-1.05007	-0.612916	NaN	-0.0598735	0.225316	4
1718	Q801P7	ARP3 actin-related protein 3 (Actr3-prov protein)	actr3	ARP3 actin-related protein 3 (Actr3-prov protein)	actr3	ACTR3	HBG003771	XB-GENE-5915333	actr3	-3.48008	NaN	NaN	1	NaN	NaN	5390450	0.261295	NaN	NaN	NaN	-0.228776	2	0.0162595	0.245035	NaN	NaN	NaN	2.00999	NaN	NaN	1	NaN	0	NaN	-1.42426	1.96711	-1.11743	NaN	0.325263	4	-0.0623314	1.34508	NaN	NaN	-0.690019	NaN	0.476253	1.62637	3
1700	Q7ZYQ8	60S ribosomal protein L18a	RPL18A	RPL18A protein (Fragment)	RPL18A	RPL18A	HBG066281			NaN	NaN	NaN	0	NaN	NaN	3386000	NaN	NaN	NaN	NaN	-1.38337	1	NaN	0	NaN	NaN	NaN	NaN	NaN	NaN	0	NaN	NaN	NaN	NaN	-2.85718	NaN	NaN	-0.505869	2	-1.68153	1.17566	NaN	-0.579774	0.24559	NaN	0.0996784	0.0999405	4
1010	Q6EE52;Q8AVQ1;Q6DJN5	60S ribosomal protein L13	rpl13-prov	#N/A	#N/A	#N/A	HBG001156;HBG001156;HBG001156	XB-GENE-964826	rpl13	NaN	NaN	NaN	0	NaN	NaN	3526000	NaN	NaN	NaN	NaN	NaN	0	NaN	NaN	NaN	NaN	NaN	NaN	NaN	NaN	0	NaN	NaN	NaN	NaN	NaN	NaN	NaN	NaN	0	NaN	NaN	NaN	NaN	NaN	NaN	-1.17786	0.349905	2
327	P39017	40S ribosomal protein S6	rps6	40S ribosomal protein S6	rps6	RPS6	HBG011441	XB-GENE-1003294	rps6	NaN	-3.70499	NaN	1	NaN	NaN	1.46045e+06	NaN	NaN	NaN	NaN	NaN	0	NaN	NaN	NaN	NaN	NaN	NaN	NaN	NaN	0	NaN	NaN	NaN	NaN	NaN	NaN	NaN	NaN	0	NaN	NaN	NaN	NaN	NaN	NaN	-0.374849	-3.22948	2
1656	Q7ZY48	Rpl13a-prov protein	rpl13a	Rpl13a-prov protein	rpl13a	RPL13A	HBG062176	XB-GENE-5862770	rpl13a	NaN	NaN	NaN	0	NaN	NaN	5237550	1.22909	NaN	NaN	NaN	NaN	1	NaN	0	NaN	NaN	NaN	NaN	NaN	NaN	0	NaN	NaN	NaN	NaN	NaN	NaN	NaN	NaN	0	NaN	NaN	NaN	NaN	NaN	NaN	-1.67868	1.07722	2
2431	Q7ZYH7	Phosphoglycerate kinase (EC 2.7.2.3)		Phosphoglycerate kinase (EC 2.7.2.3)	0	#N/A	HBG008177			-4.63853	NaN	NaN	1	NaN	NaN	24919000	NaN	NaN	NaN	NaN	NaN	0	NaN	NaN	NaN	NaN	NaN	NaN	NaN	NaN	0	NaN	NaN	NaN	NaN	NaN	NaN	NaN	NaN	0	NaN	NaN	NaN	NaN	NaN	NaN	0.743154	0.924744	2
1525	Q7ZXV3;Q7ZTP2	Actin-related protein 2-B;Actin-related protein 2-A	actr2-b;actr2-a	#N/A	#N/A	#N/A	HBG003771;HBG003771	XB-GENE-489002;XB-GENE-17346170	actr2;actr2	NaN	NaN	NaN	0	NaN	NaN	8447250	NaN	NaN	NaN	NaN	-0.305784	1	NaN	0	NaN	NaN	NaN	NaN	1.44877	NaN	1	NaN	0	NaN	NaN	NaN	NaN	0.456843	0.0464632	2	0.251653	0.20519	NaN	NaN	-0.241766	NaN	0.461649	-0.287921	3
1004	Q6DJJ1	MGC82151 protein	MGC82151	MGC82151 protein	rps25	RPS25	HBG054579	XB-GENE-921816	rps25	NaN	NaN	NaN	0	NaN	NaN	41715000	NaN	NaN	NaN	NaN	NaN	0	NaN	NaN	NaN	NaN	NaN	NaN	NaN	NaN	0	NaN	NaN	NaN	NaN	NaN	NaN	NaN	NaN	0	NaN	NaN	NaN	NaN	2.0292	NaN	1.58915	-0.462555	3
540	Q4V7Z2;Q9PT71;Q5HZ96;Q6AX84	MGC114910 protein;Moesin;LOC733147 protein (Fragment);MGC82058 protein	MGC114910;LOC733147;MGC82058	#N/A	#N/A	#N/A	HBG002185;HBG002185;HBG002185;HBG002185	XB-GENE-865500;XB-GENE-1004605	ezr;msn	-4.1647	NaN	NaN	1	NaN	NaN	1221400	NaN	NaN	NaN	NaN	NaN	0	NaN	NaN	NaN	NaN	NaN	NaN	NaN	NaN	0	NaN	NaN	NaN	NaN	NaN	NaN	0.110734	NaN	1	NaN	0	NaN	NaN	NaN	NaN	-1.70934	-0.887661	2
1809	Q8UW77;Q7ZXK1	XEB1B (XEB1B protein);Mapre1-prov protein;	mapre1	#N/A	#N/A	#N/A	HBG052410;HBG052410	XB-GENE-974547	mapre1	NaN	NaN	NaN	0	NaN	NaN	4803900	-0.515136	NaN	NaN	0.746514	0.153188	3	0.128189	0.51537	NaN	NaN	NaN	1.55648	NaN	NaN	1	NaN	0	NaN	-0.508371	NaN	NaN	NaN	-0.0463284	2	-0.27735	0.231022	NaN	NaN	NaN	NaN	-0.1903	-1.16143	2
1824	Q91625	Cytoplasmic myosin II regulatory light chain (Mrlcb protein)	myl12b	Cytoplasmic myosin II regulatory light chain (Mrlcb protein)	myl12b	MYL12A	HBG012180	XB-GENE-991025	myl12b	NaN	NaN	NaN	0	NaN	NaN	11892250	-0.257891	NaN	NaN	NaN	-0.996554	2	-0.627223	0.369331	0.332499	NaN	NaN	NaN	NaN	NaN	0	NaN	NaN	NaN	NaN	NaN	NaN	-0.959991	-0.892418	2	-0.926205	0.0337865	0.183034	NaN	NaN	NaN	0.679584	-0.516968	2
448	Q32NM2	MGC131041 protein	MGC131041	MGC131041 protein	MGC131041	#N/A	HBG084114			NaN	NaN	NaN	0	NaN	NaN	1587285	NaN	NaN	NaN	NaN	-0.223396	1	NaN	0	NaN	NaN	NaN	NaN	NaN	NaN	0	NaN	NaN	NaN	NaN	NaN	NaN	NaN	0.449386	1	NaN	0	NaN	NaN	NaN	NaN	-0.2354	-0.556612	2
1635	Q7ZXX1	Cell adhesion molecule 3	cadm3	Cell adhesion molecule 3 (Immunoglobulin superfamily member 4B) (IgSF4B)	cadm3	CADM3	HBG057086	XB-GENE-1012968	cadm3	-2.64386	NaN	NaN	1	NaN	NaN	9959335	NaN	NaN	NaN	NaN	NaN	0	NaN	NaN	NaN	NaN	NaN	NaN	NaN	NaN	0	NaN	NaN	NaN	NaN	NaN	NaN	NaN	NaN	0	NaN	NaN	NaN	-3.21141	-3.8571	NaN	-0.101137	0.482173	4
856	Q68F55	Prothymosin alpha-B	ptma-b	Prothymosin alpha-B	ptma-b	#N/A		XB-GENE-978354	ptma	NaN	NaN	NaN	0	NaN	NaN	69379500	NaN	NaN	NaN	NaN	NaN	0	NaN	NaN	NaN	NaN	NaN	NaN	NaN	NaN	0	NaN	NaN	NaN	NaN	NaN	NaN	NaN	NaN	0	NaN	NaN	NaN	NaN	NaN	NaN	-1.44251	-0.821623	2
57	A2BDB0	Actin, cytoplasmic 2;Actin, cytoplasmic 2, N-terminally processed	dfna20	Actin, cytoplasmic 2 (Gamma-actin) [Cleaved into: Actin, cytoplasmic 2, N-terminally processed]	dfna20	DFNA20	HBG003771			NaN	NaN	NaN	0	NaN	NaN	28680000	-1.20582	-1.06397	-0.497429	-0.496135	-1.04413	5	-0.861498	0.302968	0.0714362	-0.139453	NaN	NaN	-0.681473	-1.16626	3	-0.662397	0.419411	0.25761	NaN	NaN	NaN	-0.637622	-0.883938	2	-0.76078	0.123158	0.257778	-0.0692191	NaN	NaN	NaN	NaN	1
262	Q7ZWR7;P10995;P04751;P04752;Q7SYU4;Q6IP22;Q6NS10;Q52QH5	Actin, alpha skeletal muscle 2;Actin, alpha cardiac muscle 1;Actin, alpha skeletal muscle 3	act2;actc1;act3;MGC64484;MGC79012;acta2	#N/A	#N/A	#N/A	HBG003771;HBG003771;HBG003771;HBG003771;HBG003771;HBG003771;HBG003771;HBG003771	XB-GENE-865367;XB-GENE-491942;XB-GENE-866302;XB-GENE-6253091	actc1;acta1;acta2;act3	NaN	NaN	NaN	0	NaN	NaN	129060000	-0.588101	0.216909	-0.941035	-0.156931	0.049036	5	-0.284024	0.424769	NaN	NaN	NaN	NaN	-0.748372	0.545032	2	-0.10167	0.646702	NaN	-1.39102	-0.063995	0.516571	0.73668	-0.323364	5	-0.105027	0.748064	NaN	0.553063	-0.527661	-0.180537	NaN	NaN	3
435	Q2VPL7	LOC733431 protein (Fragment)	LOC733431	LOC733431 protein (Fragment)	LOC733431	#N/A	HBG010157			NaN	NaN	NaN	0	NaN	NaN	5347600	0.582239	1.1651	0.745215	1.86765	-0.281146	5	0.815812	0.705865	0.0915569	NaN	NaN	1.24672	0.921339	-0.0607511	3	0.702435	0.555762	0.24452	0.632713	0.227611	NaN	0.423089	0.870914	4	0.538581	0.239451	0.257778	NaN	NaN	NaN	NaN	NaN	0
337	P48531	Midkine-B	mdk-b	Midkine-B (MK-B) (Pleiotrophic factor-alpha-2) (PTF-alpha-2) (X-PTF-alpha2)	mdk-b	#N/A	HBG008317	XB-GENE-6254190	mdk	NaN	NaN	NaN	0	NaN	NaN	95206000	-1.18154	-1.26392	-1.06053	-0.138056	-0.279131	5	-0.784636	0.476858	0.10847	-1.01647	-0.216582	-1.39	-0.435202	0.168449	5	-0.577961	0.558534	0.215382	-1.34496	-0.272729	-1.11525	0.838913	-0.308288	5	-0.440464	0.768878	0.28817	0.11697	0.518379	0.463561	NaN	1.08303	4
1639	Q91710;Q7ZXY3	Calreticulin (Fragment);Crc protein;	crc	#N/A	#N/A	#N/A	HBG005407;HBG005407	XB-GENE-1018219	calr	NaN	NaN	NaN	0	NaN	NaN	12942000	1.34505	0.979459	2.42638	0.715202	0.364963	5	1.16621	0.707149	0.0106068	0.576507	NaN	2.72838	0.312375	-0.210369	4	0.851722	1.11988	NaN	1.34515	1.6132	0.545078	0	0.889235	5	0.878531	0.572815	0.0447779	0.0641992	-0.0907198	NaN	NaN	NaN	2
423	Q2TAF9	MGC132157 protein	MGC132157	MGC132157 protein	anp32c	#N/A	HBG053102	XB-GENE-991764	anp32c	NaN	NaN	NaN	0	NaN	NaN	189031000	1.70313	0.702853	0.260572	1.30378	0.673378	5	0.928742	0.510493	0.0536341	0.0683672	NaN	1.26441	0.530649	0.524778	4	0.59705	0.428516	0.24452	0.848529	NaN	0.37608	1.15821	1.19613	4	0.894737	0.328403	0.0702013	1.64125	1.55783	-0.185062	NaN	NaN	3
452	Q8AYA9;Q7ZYJ4;Q32NT2	Alkaline phosphatase	alpl	#N/A	#N/A	#N/A	HBG007345;HBG007345;HBG007345	XB-GENE-1010304	alpl	NaN	NaN	NaN	0	NaN	NaN	2577000	-1.7793	-0.39696	NaN	0.660482	-1.26725	4	-0.695759	0.925925	0.191594	-2.44467	NaN	NaN	NaN	0.337142	2	-1.05376	1.3909	NaN	-2.31673	-1.68577	1.27647	NaN	-0.299478	4	-0.756379	1.382	NaN	0.122865	0.0345442	NaN	NaN	NaN	2
1283	Q6NRW7	MGC81186 protein	MGC81186	MGC81186 protein	clns1a	CLNS1A	HBG003108	XB-GENE-973110	clns1a	NaN	NaN	-1.28581	1	NaN	NaN	23531500	NaN	-1.69627	NaN	-0.205218	-0.739217	3	-0.880235	0.616833	0.156809	NaN	NaN	NaN	0.581638	-1.56071	2	-0.489538	1.07118	NaN	-0.891519	NaN	-0.679074	1.16756	-2.36554	4	-0.692143	1.25486	NaN	0.186164	0.294549	NaN	NaN	NaN	2
1414	Q6PI76	Rps14-prov protein	rps14	Rps14-prov protein	rps14	RPS14	HBG053098	XB-GENE-6254478	rps14	-4.0142	NaN	NaN	1	NaN	NaN	25088500	0.109033	2.03747	NaN	2.31035	1.0226	4	1.36986	0.871852	0.00815127	1.30268	NaN	NaN	NaN	0.660173	2	0.981428	0.321255	0.208161	0.434412	NaN	1.81929	0.298559	2.62628	4	1.29464	0.9722	0.00796607	NaN	NaN	NaN	NaN	NaN	0
271	P08776	Keratin, type II cytoskeletal 8		Keratin, type II cytoskeletal 8 (Cytokeratin-8) (CK-8) (Keratin-8) (K8)	0	#N/A	HBG013015			-4.37351	NaN	NaN	1	NaN	NaN	5014600	0.322145	0.0704416	-0.252137	NaN	0.988193	4	0.282161	0.455626	NaN	0.0619483	NaN	-0.0866045	NaN	1.16198	3	0.379107	0.556884	0.4391	-0.123159	0.466793	0.457699	-0.752371	-0.159365	5	-0.0220806	0.454219	NaN	-1.04108	-1.84581	NaN	0.91	NaN	3
625	Q5M999	Proteasome subunit beta type		Proteasome subunit beta type (EC 3.4.25.1)	XELAEV_18043193mg	#N/A	HBG004446			NaN	NaN	NaN	0	NaN	NaN	22499000	1.47249	0.255696	NaN	NaN	0.198378	3	0.642187	0.587577	0.269367	NaN	0.264738	NaN	NaN	0.759552	2	0.512145	0.247407	0.399294	NaN	NaN	0.987135	0.61036	1.20534	3	0.934278	0.245758	0.0981577	2.12136	0.387333	NaN	NaN	NaN	2
1008	Q6DJK5	CNDP dipeptidase 2 (Metallopeptidase M20 family) (Cndp2-prov protein)	cndp2-prov	CNDP dipeptidase 2 (Metallopeptidase M20 family) (Cndp2-prov protein)	cndp2	CNDP2	HBG051103	XB-GENE-17338582	cndp2	NaN	NaN	NaN	0	NaN	NaN	8633700	-0.618895	-0.0038227	-0.0457029	-0.618328	0.272214	5	-0.202907	0.356569	NaN	0.972593	NaN	-0.710942	0.0686041	-0.226734	4	0.0258805	0.613354	NaN	-0.126802	-0.033302	0.673996	-0.0736523	0.707465	5	0.229541	0.377874	NaN	0.0635027	0.384425	0.668284	0.567322	0.145047	5
227	O57339	Netrin-1 (Fragment)	Netrin-1	Netrin-1 (Fragment)	Netrin-1	#N/A	HBG006464			NaN	NaN	NaN	0	NaN	NaN	82124000	0.749236	1.67352	-0.602135	0.0534202	1.3022	5	0.635247	0.825283	0.186828	2.06304	-0.930153	0.826584	-0.41511	-0.102101	5	0.288453	1.05558	NaN	0.203097	0.672692	0.579988	-0.38116	-0.164762	5	0.181971	0.409148	NaN	NaN	NaN	NaN	NaN	NaN	0
438	Q2VPN9	MGC68905 protein	MGC68905	MGC68905 protein	xk81a1	KRT12	HBG013015	XB-GENE-6255484	xk81a1	NaN	NaN	NaN	0	NaN	NaN	4123450	1.09479	NaN	NaN	NaN	0.0462529	2	0.570521	0.524268	0.363281	0.79557	NaN	-0.435167	NaN	NaN	2	0.180202	0.615369	NaN	0.0836864	0.101188	0.539711	-0.227961	NaN	4	0.124156	0.27333	NaN	NaN	-1.55747	NaN	NaN	NaN	1
1235	Q7ZTR6;Q6IP60	Hspd1 protein (Fragment);Hspd1 protein;	Hspd1	#N/A	#N/A	#N/A	HBG001982;HBG001982	XB-GENE-980064	hspd1	NaN	NaN	NaN	0	NaN	NaN	15096700	0.543899	1.14879	0.949129	-0.723501	-1.04621	5	0.17442	0.892445	NaN	0.275789	0.753076	-0.303718	-1.09519	-1.21205	5	-0.31642	0.762016	NaN	0.491254	2.44243	-1.03504	-2.11638	NaN	4	-0.0544354	1.71357	NaN	2.59282	0.679168	NaN	0.399831	NaN	3
409	Q0IHI5	MGC154328 protein	MGC154328	MGC154328 protein	rtbdn	#N/A		XB-GENE-5817805	rtbdn	NaN	NaN	NaN	0	NaN	NaN	160640000	-0.60613	0.494824	1.41692	-0.54017	-0.612438	5	0.0306016	0.810197	NaN	1.7347	-0.322327	-0.305748	0.875433	0.188616	5	0.434136	0.783092	0.311886	NaN	1.42094	0.401908	-0.300013	0.385421	4	0.477063	0.614165	0.295241	-0.424079	-0.371028	-0.100466	-1.00282	NaN	4
938	Q6DD68;Q91883;Q91688	78 kDa glucose-regulated protein	LOC397850;hspa5;BiP/Grp78	#N/A	#N/A	#N/A	HBG051845;HBG051845;HBG051845			NaN	NaN	NaN	0	NaN	NaN	8566400	-0.203429	0.121902	0.469534	-0.462951	0.241261	5	0.0332633	0.329759	NaN	0.68518	NaN	0.629624	0.257859	0.0621624	4	0.408707	0.258887	0.331522	-0.237424	-0.31781	-0.364016	-0.034743	0.668991	5	-0.0570005	0.380103	NaN	-0.655328	-1.17524	NaN	NaN	NaN	2
1503	Q7ZSY1	Galectin	lgals3	Galectin	lgals3	LGALS3	HBG006255	XB-GENE-983749	lgals3	NaN	NaN	NaN	0	NaN	NaN	29466000	-0.912713	-0.149355	0.158333	NaN	-0.525151	4	-0.357222	0.401801	NaN	-1.29171	NaN	-0.141487	NaN	-0.664031	3	-0.699075	0.470229	0.24452	-0.212319	-2.04841	-1.01039	-0.250631	-0.765103	5	-0.857371	0.668541	0.050722	-0.908463	-0.883071	NaN	-1.49101	NaN	3
321	P31515-2;P31515	Follistatin	fst	#N/A	#N/A	#N/A	HBG051666	XB-GENE-486300	fst	-1.736	NaN	NaN	1	NaN	NaN	5477400	0.0444684	-0.669629	-0.254629	0.466006	-0.055681	5	-0.0938929	0.37186	NaN	0.565253	NaN	-0.151987	NaN	0.652179	3	0.355149	0.36035	NaN	-0.53998	NaN	-0.616112	1.12303	1.59479	4	0.390432	0.983104	0.359996	-0.422732	NaN	NaN	NaN	-0.832157	2
1588	Q7ZX83	Heterogeneous nuclear ribonucleoprotein D-like-A	hnrpdl-a	Heterogeneous nuclear ribonucleoprotein D-like-A (hnRNP D-like A) (hnRNP DL-A)	hnrnpdl-a	#N/A	HBG002295	XB-GENE-866408	hnrnpdl	NaN	NaN	NaN	0	NaN	NaN	7127400	2.22066	-0.0564299	2.31266	NaN	-0.433531	4	1.01084	1.2633	NaN	1.59776	NaN	-0.690907	NaN	0.739631	3	0.548829	0.944036	0.331522	1.64057	NaN	NaN	-0.0937493	-0.396157	3	0.383553	0.897375	0.420394	4.38076	6.37713	5.68302	0.218133	0.591774	5
761	Q641H1	MGC81583 protein	MGC81583	MGC81583 protein	MGC81583	#N/A	HBG012180			NaN	NaN	NaN	0	NaN	NaN	21418100	0.274699	-0.556419	0.0582913	NaN	-0.050074	4	-0.0683757	0.305068	NaN	0.390322	NaN	NaN	NaN	-0.0966549	2	0.146834	0.243489	NaN	NaN	NaN	NaN	0.546306	0.613936	2	0.580121	0.033815	0.338991	1.62869	NaN	NaN	NaN	NaN	1
204	Q6ING3;G3GBS3	MGC83078 protein;Peroxiredoxin 2;	MGC83078;PRDX2	#N/A	#N/A	#N/A	HBG000286	XB-GENE-945858	prdx2	NaN	NaN	NaN	0	NaN	NaN	106650000	-1.13837	-1.00991	-1.2973	-1.60542	-1.6752	5	-1.34524	0.258498	0.00341365	-0.295033	0.239046	-0.303985	NaN	-2.25311	4	-0.653271	0.949482	0.254612	0.336002	-1.61307	0.128392	-1.71241	NaN	4	-0.715273	0.950957	0.1482	-1.04603	2.48303	1.46598	NaN	NaN	3
953	Q6DDS4	LOC445859 protein (Fragment)	LOC445859	Deleted.	0	#N/A	HBG031813			NaN	NaN	NaN	0	NaN	NaN	10342000	-1.33854	-2.03042	-0.423804	NaN	NaN	3	-1.26426	0.657999	0.042645	-1.08978	NaN	-0.952248	NaN	NaN	2	-1.02101	0.0687644	0.18455	-0.224743	-0.798873	-0.452863	NaN	NaN	3	-0.49216	0.236029	0.329393	-2.36193	-1.77656	NaN	NaN	NaN	2
1285	Q6NRY1	MGC81067 protein	MGC81067	MGC81067 protein	habp4	HABP4	HBG056357	XB-GENE-865923	habp4	NaN	NaN	NaN	0	NaN	NaN	1341000	-0.120244	-1.55925	-0.479182	NaN	NaN	3	-0.719559	0.611567	0.23971	-1.07129	NaN	NaN	NaN	0.872333	2	-0.0994768	0.97181	NaN	-1.89958	NaN	0.114435	NaN	NaN	2	-0.892575	1.00701	NaN	NaN	NaN	NaN	NaN	NaN	0
1009	Q6DJL4	MGC82059 protein	MGC82059	MGC82059 protein	atpif1	ATPIF1	HBG061381	XB-GENE-956793	atpif1	-5.04697	NaN	NaN	1	NaN	NaN	41447500	NaN	NaN	NaN	-1.16247	-1.16235	2	-1.16241	5.7e-05	0.13443	NaN	NaN	1.63037	-0.792566	-1.75557	3	-0.305925	1.42449	NaN	NaN	NaN	NaN	-1.34503	-0.439526	2	-0.892279	0.452752	0.201953	NaN	NaN	NaN	NaN	NaN	0
114	A9JTI9	LOC100127277 protein (Uncharacterized protein)	LOC100127277	LOC100127277 protein	LOC100127277	#N/A	HBG066195	XB-GENE-5953590	unnamed	NaN	NaN	NaN	0	NaN	NaN	5738700	-0.151844	-0.703543	NaN	NaN	1.25424	3	0.13295	0.824239	NaN	0.41164	NaN	NaN	NaN	0.370197	2	0.390919	0.0207216	0.496093	0.363932	0.395569	0.255594	1.89673	2.08765	5	0.999895	0.813777	0.0225428	0.125936	0.792975	NaN	NaN	NaN	2
17	A1A638	Dbib protein	dbib	Dbib protein	dbi	#N/A	HBG000398	XB-GENE-6256171	dbi	NaN	NaN	NaN	0	NaN	NaN	10322700	-1.15345	-0.308457	-0.535181	NaN	NaN	3	-0.665697	0.3571	0.269367	-0.251893	NaN	-1.24488	NaN	NaN	2	-0.748388	0.496496	0.297731	-0.192429	0.324536	NaN	NaN	NaN	2	0.0660533	0.258483	NaN	NaN	NaN	NaN	NaN	NaN	0
1585	Q7ZX72;P48676	Peripherin	plasticin;prph	#N/A	#N/A	#N/A	HBG013015;HBG013015	XB-GENE-866295	prph	NaN	NaN	NaN	0	NaN	NaN	8685300	0.0718503	-1.08735	-0.503342	0.420161	0.954337	5	-0.0288689	0.710489	NaN	-0.626211	NaN	NaN	-1.22099	-0.908859	3	-0.918687	0.242918	0.143988	NaN	-0.668114	-0.21123	0.032881	-0.30285	4	-0.287328	0.251776	NaN	-0.00359285	1.07221	-0.451216	1.15883	NaN	4
7	A0JMY8	Plscr2 protein	plscr2	Phospholipid scramblase	plscr2	PLSCR2	HBG019157	XB-GENE-5819758	plscr2	NaN	NaN	NaN	0	NaN	NaN	6918800	1.16478	NaN	NaN	NaN	0.689442	2	0.927109	0.237667	0.217382	-0.656724	NaN	NaN	NaN	1.91537	2	0.629321	1.28604	NaN	1.30646	0.751057	1.03875	2.97703	1.57015	5	1.52869	0.773763	0.00051765	1.58059	2.50752	NaN	NaN	NaN	2
1089	Q6GNF2;Q7SZC0	MGC82844 protein;Rpl30-prov protein;	MGC82844	#N/A	#N/A	#N/A	HBG000449;HBG000449	XB-GENE-6255385;XB-GENE-6253786	rpl30;rpl30	NaN	-3.50112	NaN	1	NaN	NaN	12202000	0.632457	0.750087	0.0121236	NaN	0.8127	4	0.551842	0.318254	0.269367	-0.631249	NaN	-0.124289	NaN	NaN	2	-0.377769	0.25348	0.506776	0.154346	NaN	0.231214	NaN	0.251606	3	0.212389	0.0418781	NaN	1.04585	0.82336	NaN	NaN	-0.9081	3
936	Q6DD57	Hnrph2 protein (Hnrph2-prov protein)	hnrnph1	Hnrph2 protein (Hnrph2-prov protein)	hnrnph1	HNRNPH2	HBG055557	XB-GENE-6000225	hnrnph1	NaN	-3.88455	NaN	1	NaN	NaN	3470500	1.61524	0.74964	0.0342294	NaN	1.65508	4	1.01355	0.671249	0.0585599	0.722635	NaN	0.219919	NaN	0.620235	3	0.52093	0.216913	0.311886	2.02275	NaN	1.81413	NaN	0.697896	3	1.51159	0.581638	0.00734895	0.262299	NaN	NaN	2.95103	3.24681	3
1436	Q7SY95	Tetraspanin	cd63	Tetraspanin	cd63	CD63	HBG107306	XB-GENE-1015236	cd63	NaN	NaN	NaN	0	NaN	NaN	12945200	-0.424244	-0.239424	NaN	NaN	NaN	2	-0.331834	0.0924101	NaN	-0.0414104	NaN	0.185727	NaN	NaN	2	0.0721584	0.113569	NaN	1.19158	0.916249	-0.146075	NaN	NaN	3	0.653917	0.576738	0.236319	-0.219699	NaN	NaN	NaN	0.577001	2
111	A9JS48	LOC100127305 protein (Uncharacterized protein)	LOC100127305	LOC100127305 protein	LOC100127305	#N/A	HBG006464			NaN	NaN	NaN	0	NaN	NaN	8273350	NaN	1.76653	1.66756	-0.459659	NaN	3	0.991477	1.0269	NaN	0.987303	NaN	NaN	0.285115	1.64547	3	0.972628	0.555458	0.143177	NaN	NaN	1.59445	-0.754148	-0.578794	3	0.0871689	1.06821	NaN	NaN	NaN	NaN	NaN	NaN	0
687	Q68A88;Q5XGP0	Proteasome subunit alpha type		#N/A	#N/A	#N/A	HBG105373;HBG105373	XB-GENE-17331110	psma1	NaN	NaN	NaN	0	NaN	NaN	54174500	0.597294	1.63697	1.79353	NaN	-1.25917	4	0.692155	1.2168	NaN	NaN	0.523591	1.99405	1.66745	0.353591	4	1.13467	0.708146	0.0864079	1.325	-0.006034	-0.323256	-0.238656	-0.359903	5	0.0794292	0.634836	NaN	-0.204103	-1.0374	NaN	NaN	NaN	2
1422	Q71U00	S-phase kinase-associated protein 1	skp1	S-phase kinase-associated protein 1 (Cyclin-A/CDK2-associated protein p19) (S-phase kinase-associated protein 1A) (p19A) (p19skp1)	skp1	AC104109.3	HBG057008	XB-GENE-919643	skp1	NaN	NaN	NaN	0	NaN	NaN	10519500	-2.06484	-0.398524	0.180168	NaN	-0.146913	4	-0.607528	0.866037	0.25016	-1.07879	NaN	-1.88756	NaN	NaN	2	-1.48318	0.404389	0.0908255	-0.757634	-1.98001	NaN	NaN	-2.08648	3	-1.60804	0.602898	0.00478548	-0.358666	NaN	NaN	-0.607504	-1.0788	3
101	A5D8M8	LOC100049751 protein	LOC100049751	LOC100049751 protein	nqo1	NQO1	HBG029104	XB-GENE-955491	nqo1	NaN	NaN	NaN	0	NaN	NaN	9218200	0.39063	1.06312	1.64806	NaN	-0.004036	4	0.774444	0.632433	0.152406	NaN	NaN	NaN	1.57513	1.44598	2	1.51055	0.0645755	0.0885862	NaN	NaN	-0.875354	0.924651	0.913521	3	0.320939	0.845919	NaN	0.605003	NaN	NaN	-0.785015	NaN	2
1456	Q7SZ19;Q7ZY99;Q6DDD9	Annexin	LOC398472	#N/A	#N/A	#N/A	HBG061815;HBG061815;HBG061815	XB-GENE-1007301	anxa5	NaN	-2.98188	NaN	1	NaN	NaN	9182450	0.215249	-0.0488389	-0.364553	0.301394	1.6171	5	0.344069	0.677574	NaN	-1.29605	NaN	-0.617016	NaN	1.66994	3	-0.0810421	1.26878	NaN	1.54072	NaN	0.336152	1.53762	1.10396	4	1.12961	0.491353	0.0217716	NaN	NaN	NaN	1.3578	0.0224425	2
1454	Q7SZ11	Annexin		Annexin	anxa1	ANXA1	HBG061815	XB-GENE-17330548	anxa1	NaN	NaN	NaN	0	NaN	NaN	1327800	0.125487	0.199868	1.42994	NaN	NaN	3	0.585099	0.598165	0.300235	1.63559	NaN	1.90258	NaN	NaN	2	1.76908	0.133491	0.0699559	NaN	1.53342	0.237476	NaN	NaN	2	0.885447	0.64797	0.205797	0.600497	0.984727	NaN	NaN	NaN	2
549	Q4ZJ77	Cystatin	cst3	Cystatin	cst3	CST3	HBG009556	XB-GENE-5873284	cst3	NaN	NaN	NaN	0	NaN	NaN	57343500	-0.085974	-0.922818	-0.236332	NaN	1.56464	4	0.079878	0.913428	NaN	0.278384	1.74058	1.74224	NaN	NaN	3	1.25373	0.689676	0.0908255	3.549	-0.247378	0.025906	0.86404	NaN	4	1.04789	1.50096	NaN	-1.27326	-1.67755	NaN	-0.438536	NaN	3
566	Q52L36	MGC114755 protein	MGC114755	MGC114755 protein	cisd1	CISD1	HBG052444	XB-GENE-6078320	cisd1	-3.74144	NaN	NaN	1	NaN	NaN	32047000	1.59817	0.922314	0.998318	NaN	1.84135	4	1.34004	0.390258	0.00978046	1.70201	NaN	-0.158119	NaN	NaN	2	0.771947	0.930066	0.304327	0.523405	0.853883	-1.13674	NaN	NaN	3	0.0801823	0.871007	NaN	-0.330916	0.0220333	NaN	NaN	NaN	2
65	A2RV94;Q6NU38	LOC414721 protein;LOC414721 protein (Fragment);	LOC414721	#N/A	#N/A	#N/A	HBG024389;HBG024389	XB-GENE-961860	psmd8	NaN	NaN	NaN	0	NaN	NaN	13124800	-0.0903951	-0.405714	-0.449759	NaN	-0.639461	4	-0.396332	0.197264	0.363281	-0.933406	NaN	0.144067	NaN	NaN	2	-0.394669	0.538736	0.5019	-0.452764	0.552111	0.696432	2.06852	NaN	4	0.716075	0.897574	0.1482	0.386768	NaN	NaN	NaN	NaN	1
1808	Q8UW55;Q6PGS7	38k protein;LOC398432 protein;	X38k;LOC398432	#N/A	#N/A	#N/A	HBG000914;HBG000914	XB-GENE-973235	c1qbp	NaN	NaN	NaN	0	NaN	NaN	10040500	0.851686	NaN	NaN	NaN	0.139766	2	0.495726	0.35596	0.408816	-0.0782707	NaN	NaN	0.017593	-0.756047	3	-0.272242	0.344333	NaN	NaN	NaN	NaN	0.987611	1.07058	2	1.0291	0.0414845	0.141093	0.783654	0.368953	NaN	-0.0415003	NaN	3
1754	Q8AVH9;Q92140	Serine/threonine-protein phosphatase	ppp2ca;ppp2cb	#N/A	#N/A	#N/A	HBG000216;HBG000216	XB-GENE-484007;XB-GENE-957255	ppp2ca;ppp2cb	-1.56559	NaN	NaN	1	NaN	NaN	6090700	0.0808144	0.149807	1.57239	NaN	-0.158085	4	0.411232	0.680061	0.358582	-0.204167	NaN	NaN	NaN	-1.72884	2	-0.966505	0.762339	0.229546	NaN	NaN	NaN	-0.632733	0.1616	2	-0.235567	0.397167	NaN	-0.0726444	0.722504	NaN	NaN	NaN	2
855	Q68F41	MGC81823 protein	MGC81823	MGC81823 protein	ctsv	CTSV	HBG011513	XB-GENE-966220	ctsv	NaN	-1.88774	NaN	1	NaN	NaN	19785000	0.370124	0.860744	-1.3912	-0.327547	0.306995	5	-0.0361764	0.775667	NaN	1.5946	NaN	-0.00544486	NaN	1.08938	3	0.892845	0.667836	0.175677	-0.679747	-0.667915	-0.705353	-1.1186	-0.184782	5	-0.67128	0.29598	0.127829	1.12527	-1.00277	NaN	1.02637	-0.302164	4
1148	Q7ZYC8;Q6GQ21	Peptidyl-prolyl cis-trans isomerase	fkbp2;MGC80429	#N/A	#N/A	#N/A	HBG051623;HBG051623	XB-GENE-958379;XB-GENE-17333872	fkbp2;fkbp2	NaN	NaN	NaN	0	NaN	NaN	28815500	-0.217579	-1.23197	0.40907	0.525356	0.252316	5	-0.0525616	0.641604	NaN	NaN	NaN	0.0119154	-1.60475	-2.14677	3	-1.24654	0.91696	0.096778	NaN	0.604865	-0.103722	NaN	0.21807	3	0.239738	0.289685	NaN	-3.51007	-1.54249	NaN	NaN	NaN	2
1230	Q6IP26	MGC79007 protein	MGC79007	MGC79007 protein	cox5a	COX5A	HBG051088	XB-GENE-973623	cox5a	NaN	NaN	NaN	0	NaN	NaN	7124100	-0.133751	0.201829	2.15541	NaN	0.729073	4	0.738141	0.874152	0.17152	1.06707	3.60922	0.676828	NaN	NaN	3	1.78437	1.30016	NaN	0.377636	1.50047	-0.730846	-2.05188	0.659066	5	-0.0491116	1.22969	NaN	NaN	NaN	NaN	-0.595237	NaN	1
611	Q5HZQ7	Uncharacterized protein	snrpd2	Uncharacterized protein	snrpd2	SNRPD2	HBG054415	XB-GENE-964252	snrpd2	NaN	NaN	NaN	0	NaN	NaN	3043500	-0.521449	NaN	NaN	NaN	0.42258	2	-0.0494345	0.472015	NaN	NaN	NaN	4.77179	NaN	-1.31854	2	1.72662	3.04517	NaN	4.43692	NaN	NaN	NaN	-0.727263	2	1.85483	2.58209	NaN	-0.188225	NaN	NaN	NaN	NaN	1
690	Q5XGR3	Peptidyl-prolyl cis-trans isomerase	LOC495270	Peptidyl-prolyl cis-trans isomerase (PPIase) (EC 5.2.1.8)	ppib	PPIB	HBG001065	XB-GENE-17332304	ppib	NaN	NaN	NaN	0	NaN	NaN	21582000	-1.49873	-1.80178	-2.55457	NaN	0.904212	4	-1.23772	1.29501	NaN	-0.8397	NaN	-2.49437	NaN	NaN	2	-1.66704	0.827337	0.0864079	1.03372	-0.204902	0.287842	0.861057	1.02115	5	0.599773	0.48558	0.175171	1.85022	1.06081	NaN	NaN	NaN	2
1611	Q7ZXM4	MGC53360 protein	MGC53360	MGC53360 protein	ctsb	CTSB	HBG003480	XB-GENE-6256351	ctsb	NaN	-4.76576	NaN	1	NaN	NaN	6063850	0.438367	0.327164	0.198625	NaN	0.620595	4	0.396188	0.154865	0.363281	0.105628	NaN	-0.0698337	NaN	NaN	2	0.0178973	0.0877311	NaN	-4.52132	-2.47178	-0.755909	NaN	-0.414561	4	-2.04089	1.63052	NaN	-0.536394	-1.53232	NaN	0.593167	NaN	3
1480	Q7SZT3	Atp6v1g1 protein	atp6v1g1	V-type proton ATPase subunit G	atp6v1g1	ATP6V1G1	HBG057827	XB-GENE-989685	atp6v1g1	NaN	NaN	NaN	0	NaN	NaN	18156500	1.81599	0.0316641	NaN	NaN	NaN	2	0.923826	0.892161	0.217382	5.02906	NaN	1.7927	NaN	NaN	2	3.41088	1.61818	NaN	4.95755	NaN	3.78585	NaN	NaN	2	4.3717	0.585848	6.86139e-12	-2.22782	NaN	NaN	NaN	NaN	1
0	Q8AVJ2;A0A8M2	Protein LSM14 homolog A-B;Protein LSM14 homolog A-A	lsm14a-b;lsm14a-a	#N/A	#N/A	#N/A	HBG054326;HBG054326	XB-GENE-5955717;XB-GENE-6251640	lsm14a;lsm14a	NaN	NaN	NaN	0	NaN	NaN	19499	NaN	NaN	NaN	NaN	NaN	0	NaN	NaN	NaN	NaN	NaN	NaN	NaN	NaN	0	NaN	NaN	NaN	NaN	NaN	NaN	NaN	NaN	0	NaN	NaN	NaN	NaN	NaN	NaN	NaN	NaN	0
1	Q6PA18;Q2VPP1;Q6GPN1;A0AUT0;Q4QR13	LOC398864 protein (Fragment);LOC398864 protein (Fragment);LOC398864 protein (Fragment);LOC398864 protein;LOC733272 protein (Fragment);;	LOC398864;LOC733272	#N/A	#N/A	#N/A	HBG054197;HBG054197;HBG054197;HBG054197;HBG054197	XB-GENE-993569	tm9sf4	NaN	NaN	NaN	0	NaN	NaN	534750	NaN	NaN	NaN	NaN	NaN	0	NaN	NaN	NaN	NaN	NaN	NaN	NaN	NaN	0	NaN	NaN	NaN	NaN	NaN	NaN	NaN	NaN	0	NaN	NaN	NaN	NaN	NaN	NaN	NaN	NaN	0
2	A0AUT2;Q6U7I9	Ubiquitin carboxyl-terminal hydrolase	IsoT	#N/A	#N/A	#N/A	HBG002833;HBG002833	XB-GENE-6255446	usp5	NaN	NaN	NaN	0	NaN	NaN	2344160	NaN	NaN	NaN	NaN	NaN	0	NaN	NaN	NaN	NaN	NaN	NaN	NaN	NaN	0	NaN	NaN	NaN	NaN	NaN	NaN	NaN	NaN	0	NaN	NaN	NaN	NaN	NaN	NaN	1.13066	1.10106	2
4	Q66KP1;A0AUU3	Cox7a2a protein;Cox7a2b protein;	cox7a2a;cox7a2b	#N/A	#N/A	#N/A	HBG051095;HBG051095	XB-GENE-1003873;XB-GENE-6251439	cox7a2;cox7a2	NaN	NaN	NaN	0	NaN	NaN	1978450	NaN	NaN	NaN	NaN	NaN	0	NaN	NaN	NaN	NaN	NaN	NaN	NaN	NaN	0	NaN	NaN	NaN	NaN	NaN	NaN	NaN	NaN	0	NaN	NaN	NaN	NaN	NaN	NaN	NaN	NaN	0
6	A0JMY2;Q7ZXR4;Q4V828;Q6INF0;Q32NA7	LOC398501 protein;LOC398501 protein (Fragment);Uncharacterized protein (Fragment);LOC398501 protein (Fragment);LOC398501 protein (Fragment);;	LOC398501	#N/A	#N/A	#N/A	HBG008120;HBG008120;HBG008120;HBG008120;HBG008120	XB-GENE-1011676	nptn	NaN	NaN	NaN	0	NaN	NaN	1070415	NaN	NaN	NaN	NaN	NaN	0	NaN	NaN	NaN	NaN	NaN	NaN	NaN	NaN	0	NaN	NaN	NaN	NaN	NaN	NaN	NaN	NaN	0	NaN	NaN	NaN	NaN	NaN	NaN	NaN	NaN	0
8	A0JPG2;Q08B51	Angptl2a protein;LOC100158351 protein;	angptl2;LOC100158351	#N/A	#N/A	#N/A	HBG103336;HBG103336	XB-GENE-6252707	angptl2	NaN	NaN	NaN	0	NaN	NaN	1326770	NaN	NaN	NaN	NaN	NaN	0	NaN	NaN	NaN	NaN	NaN	NaN	NaN	NaN	0	NaN	NaN	NaN	NaN	NaN	NaN	NaN	NaN	0	NaN	NaN	NaN	NaN	NaN	NaN	NaN	1.23226	1
9	A9ULU6;A0JPG5	MICOS complex subunit MIC60 (Mitofilin) (Fragment);MICOS complex subunit MIC60 (Mitofilin) (Fragment);	LOC100036792	#N/A	#N/A	#N/A	HBG039233;HBG039233			NaN	NaN	NaN	0	NaN	NaN	384182	NaN	NaN	NaN	NaN	NaN	0	NaN	NaN	NaN	NaN	NaN	NaN	NaN	NaN	0	NaN	NaN	NaN	NaN	NaN	NaN	NaN	NaN	0	NaN	NaN	NaN	NaN	NaN	NaN	NaN	NaN	0
10	A0JPH6	Amino acid transporter	LOC100036798	Amino acid transporter	slc1a5	SLC1A5	HBG000080	XB-GENE-6251435	slc1a5	NaN	NaN	NaN	0	NaN	NaN	150226	NaN	NaN	NaN	NaN	NaN	0	NaN	NaN	NaN	NaN	NaN	NaN	NaN	NaN	0	NaN	NaN	NaN	NaN	NaN	NaN	NaN	NaN	0	NaN	NaN	NaN	NaN	NaN	NaN	NaN	NaN	0
11	A0MZ58;Q5XK84;A0MZ59	Histone-arginine methyltransferase CARM1	carm1	#N/A	#N/A	#N/A	HBG050797;HBG050797;HBG050797	XB-GENE-865101;XB-GENE-6256127	carm1;carm1p1	NaN	NaN	NaN	0	NaN	NaN	1054700	NaN	NaN	NaN	NaN	NaN	0	NaN	NaN	NaN	NaN	NaN	NaN	NaN	NaN	0	NaN	NaN	NaN	NaN	NaN	NaN	NaN	NaN	0	NaN	NaN	NaN	NaN	NaN	NaN	NaN	NaN	0
12	A0T1H8;Q7SY90	Catalase	cat.2	#N/A	#N/A	#N/A	HBG003986;HBG003986	XB-GENE-976961	cat.2	NaN	NaN	NaN	0	NaN	NaN	624570	-0.195321	-0.0870109	NaN	NaN	NaN	2	-0.141166	0.0541551	NaN	NaN	NaN	-0.0703786	NaN	NaN	1	NaN	0	NaN	0.97483	NaN	NaN	NaN	-0.616502	2	0.179164	0.795666	NaN	-0.00591515	NaN	NaN	1.47452	NaN	2
13	A1A5I4;Q5U494;Q9DDA9	Protein kinase C and casein kinase substrate in neurons protein 2	LOC495704;pacsin2	#N/A	#N/A	#N/A	HBG053486;HBG053486;HBG053486	XB-GENE-489582	pacsin2	NaN	NaN	NaN	0	NaN	NaN	705338	NaN	NaN	NaN	NaN	NaN	0	NaN	NaN	NaN	NaN	NaN	NaN	NaN	NaN	0	NaN	NaN	NaN	NaN	NaN	NaN	NaN	NaN	0	NaN	NaN	NaN	NaN	NaN	NaN	NaN	NaN	0
14	Q6AZQ9;Q63ZN9;A1A5K2;Q4U0G1;Q4U0G1-2	CLIP-associating protein 1-B;CLIP-associating protein 1-A	clasp1b;clasp1a;clasp1-a	#N/A	#N/A	#N/A	HBG072047;HBG079692;HBG079692;HBG079692	XB-GENE-6049836;XB-GENE-6466086	clasp1;clasp1	NaN	NaN	NaN	0	NaN	NaN	26841	NaN	NaN	NaN	NaN	NaN	0	NaN	NaN	NaN	NaN	NaN	NaN	NaN	NaN	0	NaN	NaN	NaN	NaN	NaN	NaN	NaN	NaN	0	NaN	NaN	NaN	NaN	NaN	NaN	NaN	NaN	0
16	A1A632	Interleukin-8 (LOC100036815 protein)	il8	Interleukin-8 (IL-8) (C-X-C motif chemokine 8) (Chemokine (C-X-C motif) ligand 8)	cxcl8	#N/A	HBG107789	XB-GENE-6256174	cxcl8	NaN	NaN	NaN	0	NaN	NaN	1020500	NaN	NaN	NaN	NaN	NaN	0	NaN	NaN	NaN	NaN	NaN	NaN	NaN	NaN	0	NaN	NaN	NaN	NaN	NaN	NaN	NaN	NaN	0	NaN	NaN	NaN	NaN	NaN	NaN	NaN	NaN	0
18	A1A641	Ferritin	LOC100036823	Ferritin	LOC100036823	#N/A	HBG000410			NaN	NaN	NaN	0	NaN	NaN	593790	NaN	NaN	NaN	NaN	NaN	0	NaN	NaN	NaN	NaN	NaN	NaN	NaN	NaN	0	NaN	NaN	NaN	NaN	NaN	NaN	NaN	NaN	0	NaN	NaN	NaN	NaN	NaN	NaN	NaN	NaN	0
19	A1A642	LOC100036824 protein	LOC100036824	LOC100036824 protein	LOC100036824	#N/A	HBG107490			NaN	NaN	NaN	0	NaN	NaN	50613	NaN	NaN	NaN	NaN	NaN	0	NaN	NaN	NaN	NaN	NaN	NaN	NaN	NaN	0	NaN	NaN	NaN	NaN	NaN	NaN	NaN	NaN	0	NaN	NaN	NaN	NaN	NaN	NaN	NaN	NaN	0
21	A1DPK7;Q7T0U5	Actin-related protein 2/3 complex subunit 3 (Arp2/3 complex 21 kDa subunit);Actin-related protein 2/3 complex subunit 3 (Arp2/3 complex 21 kDa subunit);	LOC100036831	#N/A	#N/A	#N/A	HBG050581;HBG050581	XB-GENE-494119	arpc3	NaN	NaN	NaN	0	NaN	NaN	642425	NaN	NaN	NaN	NaN	NaN	0	NaN	NaN	NaN	NaN	NaN	NaN	NaN	NaN	0	NaN	NaN	NaN	NaN	NaN	NaN	NaN	NaN	0	NaN	NaN	NaN	NaN	NaN	NaN	NaN	NaN	0
22	Q7ZWK9;A1DPK8	Tmod3-prov protein;Tropomodulin;	LOC100125668	#N/A	#N/A	#N/A	HBG056172;HBG056172	XB-GENE-944522;XB-GENE-17338948	tmod3;tmod3	NaN	NaN	NaN	0	NaN	NaN	244795	NaN	NaN	NaN	NaN	NaN	0	NaN	NaN	NaN	NaN	NaN	NaN	NaN	NaN	0	NaN	NaN	NaN	NaN	NaN	NaN	NaN	NaN	0	NaN	NaN	NaN	NaN	NaN	NaN	NaN	NaN	0
26	A1L2L8	LOC100036887 protein	LOC100036887	LOC100036887 protein	ppp1r2	PPP1R2P3	HBG006170	XB-GENE-6077473	ppp1r2	NaN	NaN	NaN	0	NaN	NaN	739670	NaN	NaN	NaN	NaN	NaN	0	NaN	NaN	NaN	NaN	NaN	NaN	NaN	NaN	0	NaN	NaN	NaN	NaN	0.864869	0.274856	NaN	NaN	2	0.569863	0.295006	0.347359	NaN	NaN	NaN	NaN	NaN	0
27	H7C831;A1L2N4	CD38;LOC100036901 protein;	CD38;LOC100036901	#N/A	#N/A	#N/A	HBG005277	XB-GENE-945956	cd38	NaN	NaN	NaN	0	NaN	NaN	2464665	NaN	NaN	NaN	NaN	NaN	0	NaN	NaN	NaN	NaN	NaN	-2.9778	NaN	NaN	1	NaN	0	NaN	NaN	NaN	NaN	NaN	NaN	0	NaN	NaN	NaN	NaN	NaN	NaN	-0.465966	-1.70902	2
28	A1L2N5	LOC100036902 protein	LOC100036902	LOC100036902 protein	LOC100036902	#N/A	HBG003771			NaN	NaN	NaN	0	NaN	NaN	113062000	NaN	NaN	NaN	NaN	NaN	0	NaN	NaN	NaN	NaN	NaN	NaN	NaN	NaN	0	NaN	NaN	NaN	NaN	NaN	NaN	NaN	NaN	0	NaN	NaN	NaN	NaN	NaN	NaN	NaN	NaN	0
30	A1L2Q5	LOC100036920 protein (Fragment)	LOC100036920	LOC100036920 protein (Fragment)	gpx4	GPX4		XB-GENE-6255866	gpx4	NaN	NaN	NaN	0	NaN	NaN	243510	NaN	NaN	NaN	NaN	NaN	0	NaN	NaN	NaN	NaN	NaN	NaN	NaN	NaN	0	NaN	NaN	NaN	NaN	NaN	NaN	NaN	NaN	0	NaN	NaN	NaN	NaN	NaN	NaN	NaN	NaN	0
31	A1L2S5	Beta-1,3-N-acetylglucosaminyltransferase (EC 2.4.1.222) (O-fucosylpeptide 3-beta-N-acetylglucosaminyltransferase)	LOC100036937	Beta-1,3-N-acetylglucosaminyltransferase (EC 2.4.1.222) (O-fucosylpeptide 3-beta-N-acetylglucosaminyltransferase)	lfng	LFNG	HBG007986	XB-GENE-865754	lfng	NaN	NaN	NaN	0	NaN	NaN	25784	NaN	NaN	NaN	NaN	NaN	0	NaN	NaN	NaN	NaN	NaN	NaN	NaN	NaN	0	NaN	NaN	NaN	NaN	NaN	NaN	NaN	NaN	0	NaN	NaN	NaN	NaN	NaN	NaN	NaN	NaN	0
32	A1L2T4;Q6DJN8	LOC100036945 protein;MGC81924 protein;	LOC100036945;MGC81924	#N/A	#N/A	#N/A	HBG066727;HBG066727	XB-GENE-5742189;XB-GENE-17343998	dnajb11;dnajb11	NaN	NaN	NaN	0	NaN	NaN	899340	-1.24424	NaN	NaN	NaN	NaN	1	NaN	0	NaN	-0.474138	NaN	-0.863126	NaN	NaN	2	-0.668632	0.194494	0.311886	-0.254346	NaN	NaN	NaN	NaN	1	NaN	0	NaN	NaN	NaN	NaN	NaN	0.421096	1
33	A1L2T7	LOC100036948 protein	LOC100036948	LOC100036948 protein	champ1	#N/A		XB-GENE-1016154	champ1	NaN	NaN	NaN	0	NaN	NaN	3321.2	NaN	NaN	NaN	NaN	NaN	0	NaN	NaN	NaN	NaN	NaN	NaN	NaN	NaN	0	NaN	NaN	NaN	NaN	NaN	NaN	NaN	NaN	0	NaN	NaN	NaN	NaN	NaN	NaN	NaN	NaN	0
34	A1L2V6	Ts protein	ts	Ts protein	tyms	TYMS	HBG001934	XB-GENE-1001390	tyms	NaN	NaN	NaN	0	NaN	NaN	885585	NaN	NaN	NaN	NaN	3.12016	1	NaN	0	NaN	NaN	NaN	NaN	NaN	-0.327482	1	NaN	0	NaN	NaN	NaN	NaN	NaN	-0.88405	1	NaN	0	NaN	NaN	NaN	NaN	NaN	NaN	0
35	A1L2Y2	LOC100036987 protein	LOC100036987	LOC100036987 protein	ndufb8	#N/A	HBG000931	XB-GENE-17332928	ndufb8	NaN	NaN	NaN	0	NaN	NaN	75663	NaN	NaN	NaN	NaN	NaN	0	NaN	NaN	NaN	NaN	NaN	NaN	NaN	NaN	0	NaN	NaN	NaN	NaN	NaN	NaN	NaN	NaN	0	NaN	NaN	NaN	NaN	NaN	NaN	NaN	NaN	0
36	Q7ZXX7;B0JZW4;Q5U4U7;Q32N98;Q0P3R3;A1L3E7;Q4KLD8	Tlp19-prov protein;Uncharacterized protein;LOC495430 protein (Fragment);LOC495430 protein (Fragment);Uncharacterized protein (Fragment);LOC495430 protein (Fragment);Uncharacterized protein (Fragment)	LOC495430	#N/A	#N/A	#N/A	HBG107174;HBG107174;HBG107174;HBG107174;HBG107174;HBG107174;HBG107174	XB-GENE-6253846;XB-GENE-17338579	txndc12;txndc12	NaN	NaN	NaN	0	NaN	NaN	812380	NaN	NaN	NaN	NaN	NaN	0	NaN	NaN	NaN	NaN	NaN	NaN	NaN	NaN	0	NaN	NaN	NaN	NaN	NaN	NaN	NaN	NaN	0	NaN	NaN	NaN	NaN	NaN	NaN	NaN	NaN	0
37	Q801E5;Q7ZY91;A1L3F2;Q7SYH2	Hypothetical histidine-rich protein (Fragment);MGC53818 protein (Fragment);MGC53818 protein (Fragment);Cystatin domain fetuin-like protein	MGC53818	#N/A	#N/A	#N/A	HBG061490;HBG061490;HBG061490	XB-GENE-865580	hrg	NaN	NaN	NaN	0	NaN	NaN	661260	NaN	NaN	NaN	NaN	NaN	0	NaN	NaN	NaN	NaN	NaN	NaN	NaN	NaN	0	NaN	NaN	NaN	NaN	NaN	NaN	NaN	NaN	0	NaN	NaN	NaN	NaN	NaN	NaN	NaN	NaN	0
38	A1L3J1;Q4FZV9	LOC100037021 protein;MGC115725 protein;	LOC100037021;MGC115725	#N/A	#N/A	#N/A	HBG008120;HBG008120	XB-GENE-6079214;XB-GENE-17332620	bsg;bsg	NaN	NaN	NaN	0	NaN	NaN	3409050	NaN	NaN	NaN	NaN	NaN	0	NaN	NaN	NaN	NaN	NaN	NaN	NaN	NaN	0	NaN	NaN	NaN	NaN	NaN	NaN	NaN	NaN	0	NaN	NaN	NaN	NaN	NaN	NaN	NaN	NaN	0
40	A1L3K2	Pyruvate kinase	LOC100037030	Pyruvate kinase (EC 2.7.1.40)	LOC100037030	#N/A	HBG000941			NaN	NaN	NaN	0	NaN	NaN	226165	NaN	NaN	NaN	NaN	NaN	0	NaN	NaN	NaN	NaN	NaN	NaN	NaN	NaN	0	NaN	NaN	NaN	NaN	NaN	NaN	NaN	NaN	0	NaN	NaN	NaN	NaN	NaN	NaN	NaN	NaN	0
41	A1L3K3	LOC100037031 protein (Fragment)	LOC100037031	LOC100037031 protein (Fragment)	LOC100037031	#N/A	HBG059747			NaN	NaN	NaN	0	NaN	NaN	2538280	NaN	NaN	NaN	NaN	NaN	0	NaN	NaN	NaN	NaN	NaN	NaN	NaN	NaN	0	NaN	NaN	NaN	NaN	NaN	NaN	NaN	NaN	0	NaN	NaN	NaN	NaN	NaN	NaN	NaN	NaN	0
42	A1L3K7	LOC100037034 protein	LOC100037034	LOC100037034 protein	LOC100037034	#N/A	HBG000067			NaN	NaN	NaN	0	NaN	NaN	5737450	NaN	NaN	NaN	NaN	NaN	0	NaN	NaN	NaN	-1.57866	NaN	NaN	NaN	NaN	1	NaN	0	NaN	NaN	NaN	NaN	NaN	-0.225412	1	NaN	0	NaN	NaN	-1.00348	NaN	1.83131	NaN	2
43	Q3KPY1;A1L3L7	LOC733360 protein (Fragment);Uncharacterized protein;	LOC733360	#N/A	#N/A	#N/A	HBG050972;HBG050972			NaN	NaN	NaN	0	NaN	NaN	228320	NaN	NaN	NaN	NaN	NaN	0	NaN	NaN	NaN	NaN	NaN	NaN	NaN	NaN	0	NaN	NaN	NaN	NaN	NaN	NaN	NaN	NaN	0	NaN	NaN	NaN	NaN	NaN	NaN	NaN	NaN	0
44	Q91671;A1L3M9	P58 (Fragment);Lman1-a protein;	lman1-a	#N/A	#N/A	#N/A	HBG052332;HBG052332	XB-GENE-866187	lman1	NaN	NaN	NaN	0	NaN	NaN	832376	NaN	NaN	NaN	NaN	NaN	0	NaN	NaN	NaN	NaN	NaN	NaN	NaN	NaN	0	NaN	NaN	NaN	NaN	NaN	NaN	NaN	NaN	0	NaN	NaN	NaN	NaN	NaN	NaN	NaN	NaN	0
45	A1L3N4	LOC100037052 protein	LOC100037052	Phospholipid scramblase	plscr3	PLSCR3	HBG019157	XB-GENE-6255534	plscr3	NaN	NaN	NaN	0	NaN	NaN	11388	NaN	NaN	NaN	NaN	NaN	0	NaN	NaN	NaN	NaN	NaN	NaN	NaN	NaN	0	NaN	NaN	NaN	NaN	NaN	NaN	NaN	NaN	0	NaN	NaN	NaN	NaN	NaN	NaN	NaN	NaN	0
46	A1L3N8	Fructose-bisphosphate aldolase	LOC100037142	Fructose-bisphosphate aldolase (EC 4.1.2.13)	LOC100037142	#N/A	HBG002386			NaN	NaN	NaN	0	NaN	NaN	73617	NaN	NaN	NaN	NaN	NaN	0	NaN	NaN	NaN	NaN	NaN	NaN	NaN	NaN	0	NaN	NaN	NaN	NaN	NaN	NaN	NaN	NaN	0	NaN	NaN	NaN	NaN	NaN	NaN	NaN	2.80423	1
47	O42572;A1XP54	Vascular endothelial growth factor 196;Vascular endothelial growth factor A-b (Vascular endothelial growth factor A-b isoform 4);	VEGF;vegfa	#N/A	#N/A	#N/A	HBG000105;HBG000105	XB-GENE-865061	vegfa	NaN	NaN	NaN	0	NaN	NaN	86483	NaN	NaN	NaN	NaN	NaN	0	NaN	NaN	NaN	NaN	NaN	NaN	NaN	NaN	0	NaN	NaN	NaN	NaN	NaN	NaN	NaN	NaN	0	NaN	NaN	NaN	NaN	NaN	NaN	NaN	NaN	0
48	Q5PPU7;Q6GPT1;Q3KPM3;Q3KQD4;A2BD55	LOC496075 protein (Fragment);LOC443610 protein (Fragment);LOC496075 protein;LOC443610 protein (Fragment);LOC443610 protein (Fragment);;	LOC496075;LOC443610	#N/A	#N/A	#N/A	HBG009879;HBG009879;HBG009879;HBG009879;HBG009879	XB-GENE-1004339	c12orf10	NaN	NaN	NaN	0	NaN	NaN	23151	NaN	NaN	NaN	NaN	NaN	0	NaN	NaN	NaN	NaN	NaN	NaN	NaN	NaN	0	NaN	NaN	NaN	NaN	NaN	NaN	NaN	NaN	0	NaN	NaN	NaN	NaN	NaN	NaN	NaN	NaN	0
49	A2BD73	LOC100037109 protein (Fragment)	LOC100037109	LOC100037109 protein (Fragment)	LOC100037109	#N/A	HBG000418			NaN	NaN	NaN	0	NaN	NaN	3510295	NaN	NaN	NaN	NaN	NaN	0	NaN	NaN	NaN	NaN	NaN	NaN	NaN	NaN	0	NaN	NaN	NaN	NaN	NaN	NaN	NaN	NaN	0	NaN	NaN	NaN	NaN	NaN	NaN	0.729783	NaN	1
50	A2BD76	LOC100037112 protein	LOC100037112	LOC100037112 protein	polr2g	POLR2G	HBG055233	XB-GENE-1006757	polr2g	NaN	NaN	NaN	0	NaN	NaN	773274	NaN	NaN	NaN	NaN	NaN	0	NaN	NaN	NaN	NaN	NaN	NaN	NaN	NaN	0	NaN	NaN	NaN	NaN	NaN	NaN	NaN	NaN	0	NaN	NaN	NaN	NaN	NaN	NaN	NaN	NaN	0
52	A2BDA0	Histone H4	hist1h4d	Histone H4	hist1h4d	#N/A	HBG051878	XB-GENE-6466049	hist1h4d	NaN	NaN	NaN	0	NaN	NaN	176249500	-0.440158	0.0273347	NaN	NaN	NaN	2	-0.206412	0.233746	NaN	NaN	NaN	NaN	NaN	2.55344	1	NaN	0	NaN	-1.93261	0.412293	-0.34354	NaN	NaN	3	-0.621287	0.977243	0.257778	NaN	NaN	NaN	NaN	NaN	0
53	A2BDA2	40S ribosomal protein SA	LOC100037080	40S ribosomal protein SA (37 kDa laminin receptor precursor) (37LRP) (37/67 kDa laminin receptor) (LRP/LR) (67 kDa laminin receptor) (67LR) (Laminin receptor 1) (LamR) (Laminin-binding protein precursor p40) (LBP/p40)	LOC100037080	#N/A	HBG054466			NaN	NaN	NaN	0	NaN	NaN	33445500	-0.307578	-0.671782	-1.69799	NaN	NaN	3	-0.892449	0.588688	0.152406	NaN	NaN	-0.630856	NaN	NaN	1	NaN	0	NaN	-0.0119905	-0.818915	NaN	1.24262	-0.215739	4	0.0489935	0.750301	NaN	0.625436	-0.303827	NaN	0.430867	NaN	3
54	A2BDA4;Q91349	LOC100037082 protein (Fragment);IL4I1 protein (Nuclear pore complex glycoprotein p62);	LOC100037082;nup62	#N/A	#N/A	#N/A	HBG052699;HBG098279	XB-GENE-6253895	nup62	NaN	NaN	NaN	0	NaN	NaN	84683	NaN	NaN	NaN	NaN	NaN	0	NaN	NaN	NaN	NaN	NaN	NaN	NaN	NaN	0	NaN	NaN	NaN	NaN	NaN	NaN	NaN	NaN	0	NaN	NaN	NaN	NaN	NaN	NaN	NaN	NaN	0
55	A2BDA8;A9JTI5	LOC100037086 protein (Fragment);LOC100037086 protein;	LOC100037086	#N/A	#N/A	#N/A	HBG002936;HBG002936			NaN	NaN	NaN	0	NaN	NaN	255775	NaN	NaN	NaN	NaN	NaN	0	NaN	NaN	NaN	NaN	NaN	NaN	NaN	NaN	0	NaN	NaN	NaN	NaN	NaN	NaN	NaN	NaN	0	NaN	NaN	NaN	NaN	NaN	NaN	NaN	NaN	0
56	A2BDA9	LOC100037087 protein	LOC100037087	LOC100037087 protein	LOC100037087	#N/A	HBG013015			NaN	NaN	NaN	0	NaN	NaN	6340900	NaN	NaN	NaN	NaN	NaN	0	NaN	NaN	NaN	NaN	NaN	NaN	NaN	NaN	0	NaN	NaN	NaN	NaN	NaN	NaN	NaN	NaN	0	NaN	NaN	NaN	NaN	NaN	NaN	NaN	NaN	0
58	A2BDB9	LOC100037094 protein	LOC100037094	LOC100037094 protein	LOC100037094	#N/A	HBG055732	XB-GENE-6255507	c11orf58	NaN	NaN	NaN	0	NaN	NaN	11038	NaN	NaN	NaN	NaN	NaN	0	NaN	NaN	NaN	NaN	NaN	NaN	NaN	NaN	0	NaN	NaN	NaN	NaN	NaN	NaN	NaN	NaN	0	NaN	NaN	NaN	NaN	NaN	NaN	NaN	NaN	0
59	A2RRW9	Cops4 protein	cops4	Cops4 protein	cops4	COPS4	HBG051136	XB-GENE-967031	cops4	NaN	NaN	NaN	0	NaN	NaN	226564	NaN	NaN	NaN	NaN	NaN	0	NaN	NaN	NaN	NaN	NaN	NaN	NaN	NaN	0	NaN	NaN	NaN	NaN	NaN	NaN	NaN	NaN	0	NaN	NaN	NaN	NaN	NaN	NaN	NaN	NaN	0
60	Q6GM58;Q4V7Z7;A2RRX0	Slc43a2 protein (Fragment);Slc43a2 protein;LOC100037120 protein	slc43a2;LOC100037120	#N/A	#N/A	#N/A	HBG072879;HBG072879;HBG072879	XB-GENE-987896;XB-GENE-17336533	slc43a2;slc43a2	NaN	NaN	NaN	0	NaN	NaN	69738.5	NaN	NaN	NaN	NaN	NaN	0	NaN	NaN	NaN	NaN	NaN	NaN	NaN	NaN	0	NaN	NaN	NaN	NaN	NaN	NaN	NaN	NaN	0	NaN	NaN	NaN	NaN	NaN	NaN	NaN	NaN	0
63	Q6PCK2;B1WBA0;A2RV63;Q641C5;Q2VJB3	MGC68875 protein;Uncharacterized protein;Uncharacterized protein (Fragment);MGC82112 protein;Alpha-2-macroglobulin;;	MGC82112	#N/A	#N/A	#N/A	HBG000039;HBG000039;HBG000039;HBG000039;HBG000039	XB-GENE-6486815;XB-GENE-6252902	pzp;a2ml1	NaN	NaN	NaN	0	NaN	NaN	19342	NaN	NaN	NaN	NaN	NaN	0	NaN	NaN	NaN	NaN	NaN	NaN	NaN	NaN	0	NaN	NaN	NaN	NaN	NaN	NaN	NaN	NaN	0	NaN	NaN	NaN	NaN	NaN	NaN	NaN	NaN	0
69	Q5XG17;O13065;A2VD61;Q4FZN1	Matrix metalloproteinase-18	mmp18	#N/A	#N/A	#N/A	HBG052484;HBG052484;HBG052484;HBG052484	XB-GENE-856365	mmp1	NaN	NaN	NaN	0	NaN	NaN	87565	NaN	NaN	NaN	NaN	-0.33075	1	NaN	0	NaN	NaN	NaN	NaN	NaN	NaN	0	NaN	NaN	NaN	NaN	NaN	NaN	NaN	NaN	0	NaN	NaN	NaN	NaN	NaN	NaN	NaN	NaN	0
71	A2VD65	LOC100037173 protein	LOC100037173	LOC100037173 protein	prosc	#N/A	HBG053692	XB-GENE-6255245	plpbp	NaN	NaN	NaN	0	NaN	NaN	24668.1	NaN	NaN	NaN	NaN	NaN	0	NaN	NaN	NaN	NaN	NaN	NaN	NaN	NaN	0	NaN	NaN	NaN	NaN	NaN	NaN	NaN	NaN	0	NaN	NaN	NaN	NaN	NaN	NaN	NaN	NaN	0
73	A2VD97	LOC100037195 protein	LOC100037195	LOC100037195 protein	mccc2	MCCC2	HBG052424	XB-GENE-985835	mccc2	NaN	NaN	NaN	0	NaN	NaN	1965590	-0.920593	NaN	NaN	NaN	-0.697278	2	-0.808936	0.111658	0.269367	NaN	NaN	NaN	NaN	-0.262821	1	NaN	0	NaN	NaN	NaN	NaN	NaN	NaN	0	NaN	NaN	NaN	-1.7174	-1.71337	NaN	-1.80302	NaN	3
75	A2VDA3	LOC100037200 protein	LOC100037200	LOC100037200 protein	dut	#N/A	HBG000175	XB-GENE-5882166	dut	NaN	NaN	NaN	0	NaN	NaN	508935	0.340646	NaN	NaN	NaN	NaN	1	NaN	0	NaN	NaN	NaN	NaN	NaN	NaN	0	NaN	NaN	NaN	NaN	NaN	NaN	NaN	NaN	0	NaN	NaN	NaN	NaN	NaN	NaN	NaN	NaN	0
76	A2VDA5;Q6EE38	Uncharacterized protein;Ribosomal protein L7a (Fragment);		#N/A	#N/A	#N/A	HBG002936;HBG002936	XB-GENE-17331209	rpl7a	NaN	NaN	NaN	0	NaN	NaN	1111240	NaN	NaN	NaN	NaN	NaN	0	NaN	NaN	NaN	NaN	NaN	NaN	NaN	NaN	0	NaN	NaN	NaN	NaN	NaN	NaN	NaN	NaN	0	NaN	NaN	NaN	NaN	NaN	NaN	NaN	NaN	0
77	A2VDB5;A1L2U1	LOC100037210 protein;LOC100036952 protein (Fragment);	LOC100037210;LOC100036952	#N/A	#N/A	#N/A	HBG018186;HBG018186	XB-GENE-6254984	ppt1	NaN	NaN	NaN	0	NaN	NaN	495695	NaN	NaN	NaN	NaN	NaN	0	NaN	NaN	NaN	NaN	NaN	NaN	NaN	NaN	0	NaN	NaN	NaN	NaN	NaN	NaN	NaN	NaN	0	NaN	NaN	NaN	NaN	NaN	NaN	-1.71281	NaN	1
78	A2VDC2	3-hydroxyisobutyryl-CoA hydrolase, mitochondrial	hibch	3-hydroxyisobutyryl-CoA hydrolase, mitochondrial (EC 3.1.2.4) (3-hydroxyisobutyryl-coenzyme A hydrolase) (HIB-CoA hydrolase) (HIBYL-CoA-H)	hibch	HIBCH	HBG054809	XB-GENE-947701	hibch	NaN	NaN	NaN	0	NaN	NaN	93009.5	NaN	NaN	NaN	NaN	NaN	0	NaN	NaN	NaN	NaN	NaN	NaN	NaN	NaN	0	NaN	NaN	NaN	NaN	NaN	NaN	NaN	NaN	0	NaN	NaN	NaN	NaN	NaN	NaN	NaN	NaN	0
79	A2VDC3	LOC100037217 protein	LOC100037217	LOC100037217 protein	LOC100037217	#N/A	HBG009709	XB-GENE-6078855	unnamed	NaN	NaN	NaN	0	NaN	NaN	7310815	NaN	NaN	NaN	NaN	NaN	0	NaN	NaN	NaN	NaN	NaN	NaN	NaN	NaN	0	NaN	NaN	NaN	NaN	NaN	NaN	NaN	NaN	0	NaN	NaN	NaN	NaN	NaN	NaN	NaN	0.963034	1
80	A2VDD1	LOC100037223 protein	LOC100037223	LOC100037223 protein	arhgap18	ARHGAP18	HBG072023	XB-GENE-988165	arhgap18	NaN	NaN	NaN	0	NaN	NaN	8239500	NaN	NaN	NaN	NaN	NaN	0	NaN	NaN	NaN	NaN	NaN	NaN	NaN	NaN	0	NaN	NaN	NaN	NaN	NaN	NaN	NaN	NaN	0	NaN	NaN	NaN	NaN	NaN	NaN	NaN	NaN	0
81	A2VDD5;Q4QQZ9	LOC100037226 protein (Fragment);MGC115450 protein;	LOC100037226;MGC115450	#N/A	#N/A	#N/A	HBG057435;HBG057435	XB-GENE-6252969	srp14	NaN	NaN	NaN	0	NaN	NaN	16564	NaN	NaN	NaN	NaN	NaN	0	NaN	NaN	NaN	NaN	NaN	NaN	NaN	NaN	0	NaN	NaN	NaN	NaN	NaN	NaN	NaN	NaN	0	NaN	NaN	NaN	NaN	NaN	NaN	NaN	NaN	0
83	A2VDE3;A9JS29	LOC100037233 protein (Fragment);Uncharacterized protein;	LOC100037233	#N/A	#N/A	#N/A	HBG079872;HBG079872	XB-GENE-961623	snf8	NaN	NaN	NaN	0	NaN	NaN	0	NaN	NaN	NaN	NaN	NaN	0	NaN	NaN	NaN	NaN	NaN	NaN	NaN	NaN	0	NaN	NaN	NaN	NaN	NaN	NaN	NaN	NaN	0	NaN	NaN	NaN	NaN	NaN	NaN	NaN	NaN	0
84	A2VDE6	Thioredoxin	LOC100037235	Thioredoxin	LOC100037235	#N/A	HBG009243			NaN	NaN	NaN	0	NaN	NaN	2060050	NaN	NaN	NaN	NaN	NaN	0	NaN	NaN	NaN	NaN	NaN	NaN	NaN	NaN	0	NaN	NaN	NaN	NaN	NaN	NaN	NaN	NaN	0	NaN	NaN	NaN	NaN	NaN	NaN	NaN	NaN	0
85	Q6NTJ8;A3KMH9;Q05AY5	LOC414691 protein (Fragment);Uncharacterized protein (Fragment);LOC414691 protein	LOC414691	#N/A	#N/A	#N/A	HBG024389;HBG024389;HBG024389			NaN	NaN	NaN	0	NaN	NaN	335968	NaN	NaN	NaN	NaN	NaN	0	NaN	NaN	NaN	NaN	NaN	NaN	NaN	NaN	0	NaN	NaN	NaN	NaN	NaN	NaN	NaN	NaN	0	NaN	NaN	NaN	NaN	NaN	NaN	NaN	0.707755	1
86	A3KMT7;Q92021;A9JS19	Nuclear factor 7, brain	xnf7	#N/A	#N/A	#N/A	HBG001357;HBG001357;HBG001357	XB-GENE-6252335	xnf7	NaN	NaN	NaN	0	NaN	NaN	21214	NaN	NaN	NaN	NaN	NaN	0	NaN	NaN	NaN	NaN	NaN	NaN	NaN	NaN	0	NaN	NaN	NaN	NaN	NaN	NaN	NaN	NaN	0	NaN	NaN	NaN	NaN	NaN	NaN	NaN	NaN	0
87	Q4FZX3;Q2VPI5;Q6IRC2;A3KMT8;Q6GM64;A0AUS5;Q7ZYQ4;A9UMN2	LOC432087 protein (Fragment);LOC432087 protein (Fragment);LOC432087 protein (Fragment);LOC432087 protein (Fragment);Uncharacterized protein;LOC432087 protein (Fragment);Fuca protein (Fragment)	LOC432087;Fuca	#N/A	#N/A	#N/A	HBG002155;HBG002155;HBG002155;HBG002155;HBG002155;HBG002155;HBG002155;HBG002155	XB-GENE-5940652	fuca1	NaN	NaN	NaN	0	NaN	NaN	94575	NaN	NaN	NaN	NaN	3.50243	1	NaN	0	NaN	NaN	NaN	NaN	NaN	NaN	0	NaN	NaN	NaN	NaN	NaN	NaN	NaN	NaN	0	NaN	NaN	NaN	NaN	NaN	NaN	NaN	NaN	0
88	A3KMU9	NADH dehydrogenase [ubiquinone] 1 subunit C2	LOC100049100	NADH dehydrogenase [ubiquinone] 1 subunit C2	ndufc2	#N/A	HBG001727	XB-GENE-6255234	ndufc2	NaN	NaN	NaN	0	NaN	NaN	2637800	NaN	NaN	NaN	NaN	NaN	0	NaN	NaN	NaN	NaN	NaN	-0.2934	NaN	NaN	1	NaN	0	NaN	NaN	NaN	NaN	NaN	NaN	0	NaN	NaN	NaN	NaN	NaN	NaN	NaN	NaN	0
89	A3KND3	LOC100049111 protein	LOC100049111	LOC100049111 protein	sarnp	SARNP	HBG051887	XB-GENE-5835284	sarnp	NaN	NaN	NaN	0	NaN	NaN	361335	NaN	NaN	NaN	NaN	NaN	0	NaN	NaN	NaN	NaN	NaN	NaN	NaN	NaN	0	NaN	NaN	NaN	NaN	NaN	NaN	NaN	NaN	0	NaN	NaN	NaN	NaN	NaN	NaN	NaN	NaN	0
90	Q66KQ2;A3KNF0	LOC446966 protein (Fragment);Uncharacterized protein;	LOC446966	#N/A	#N/A	#N/A	HBG000057	XB-GENE-6067604	nedd8	NaN	NaN	NaN	0	NaN	NaN	200350	NaN	NaN	NaN	NaN	NaN	0	NaN	NaN	NaN	NaN	NaN	NaN	NaN	NaN	0	NaN	NaN	NaN	NaN	NaN	NaN	NaN	NaN	0	NaN	NaN	NaN	NaN	NaN	NaN	NaN	NaN	0
91	A3KNF4	LOC100049121 protein	LOC100049121	LOC100049121 protein	LOC100049121	#N/A	HBG002292			NaN	NaN	NaN	0	NaN	NaN	10967450	0.154918	NaN	NaN	NaN	NaN	1	NaN	0	NaN	NaN	NaN	0.936492	NaN	NaN	1	NaN	0	NaN	-0.595433	NaN	0.379435	NaN	NaN	2	-0.107999	0.487434	NaN	-0.973066	-0.17177	NaN	NaN	NaN	2
92	A3KNF7	LOC100049124 protein	LOC100049124	LOC100049124 protein	tstd1	#N/A	HBG107354	XB-GENE-6255222	tstd1	NaN	NaN	NaN	0	NaN	NaN	297985	NaN	NaN	NaN	NaN	NaN	0	NaN	NaN	NaN	NaN	NaN	NaN	NaN	NaN	0	NaN	NaN	NaN	NaN	NaN	NaN	NaN	NaN	0	NaN	NaN	NaN	NaN	NaN	NaN	NaN	NaN	0
93	A4FVD3	LOC100049125 protein	LOC100049125	LOC100049125 protein	ndufb4	#N/A	HBG001159	XB-GENE-17333605	ndufb4	NaN	NaN	NaN	0	NaN	NaN	167800	NaN	NaN	NaN	NaN	NaN	0	NaN	NaN	NaN	NaN	NaN	NaN	NaN	NaN	0	NaN	NaN	NaN	NaN	NaN	NaN	NaN	NaN	0	NaN	NaN	NaN	NaN	NaN	NaN	NaN	NaN	0
94	A4FVE9	LOC100049132 protein (Fragment)	LOC100049132	LOC100049132 protein (Fragment)	LOC100049132	#N/A	HBG000931			NaN	NaN	NaN	0	NaN	NaN	413480	NaN	NaN	NaN	NaN	NaN	0	NaN	NaN	NaN	NaN	NaN	NaN	NaN	NaN	0	NaN	NaN	NaN	NaN	NaN	NaN	NaN	NaN	0	NaN	NaN	NaN	NaN	NaN	NaN	NaN	NaN	0
96	B7ZQS6;P51121;A4IFX7;Q7ZWW2;Q6GNN4	Glutamine synthetase	xgs;glul	#N/A	#N/A	#N/A	HBG005847;HBG005847;HBG005847;HBG005847;HBG005847	XB-GENE-6256042	glul	NaN	NaN	NaN	0	NaN	NaN	265862	NaN	NaN	NaN	NaN	NaN	0	NaN	NaN	NaN	NaN	NaN	NaN	NaN	NaN	0	NaN	NaN	NaN	NaN	NaN	NaN	NaN	NaN	0	NaN	NaN	NaN	NaN	NaN	NaN	NaN	NaN	0
97	A4PB26	Protein CDV3 homolog B	cdv3-b	Protein CDV3 homolog B (Heat-stable protein p37)	cdv3-b	#N/A	HBG063147	XB-GENE-5805487	cdv3	NaN	NaN	NaN	0	NaN	NaN	4739280	NaN	-0.355679	NaN	NaN	NaN	1	NaN	0	NaN	NaN	NaN	NaN	NaN	NaN	0	NaN	NaN	NaN	NaN	NaN	NaN	NaN	NaN	0	NaN	NaN	NaN	NaN	NaN	NaN	NaN	NaN	0
99	Q0IHJ1;A5D8L0	Lpd-8 protein (Fragment);Lpd-8 protein (Fragment);	lpd-8	#N/A	#N/A	#N/A	HBG054438;HBG054438			NaN	NaN	NaN	0	NaN	NaN	382585	-0.0715021	NaN	NaN	NaN	NaN	1	NaN	0	NaN	NaN	NaN	NaN	NaN	NaN	0	NaN	NaN	NaN	NaN	NaN	NaN	NaN	NaN	0	NaN	NaN	NaN	NaN	NaN	NaN	NaN	NaN	0
100	Q6IRP1;A5D8L5;Q4FZP8	Grx5-prov protein (Fragment);Uncharacterized protein;MGC116473 protein	grx5-prov;MGC116473	#N/A	#N/A	#N/A	HBG105368;HBG105368;HBG105368	XB-GENE-972927	glrx5	NaN	NaN	NaN	0	NaN	NaN	585560	NaN	NaN	NaN	NaN	NaN	0	NaN	NaN	NaN	NaN	NaN	NaN	NaN	NaN	0	NaN	NaN	NaN	NaN	NaN	NaN	NaN	NaN	0	NaN	NaN	NaN	NaN	NaN	NaN	NaN	NaN	0
102	A5D8P0	LOC100049762 protein	LOC100049762	LOC100049762 protein	krtcap2	#N/A	HBG057832	XB-GENE-6253937	krtcap2	NaN	NaN	NaN	0	NaN	NaN	42331	NaN	NaN	NaN	NaN	NaN	0	NaN	NaN	NaN	NaN	NaN	NaN	NaN	NaN	0	NaN	NaN	NaN	NaN	NaN	NaN	NaN	NaN	0	NaN	NaN	NaN	NaN	NaN	NaN	NaN	NaN	0
104	A5H447;B1H1V1	Zyxin	zyx;LOC100158313	#N/A	#N/A	#N/A	HBG108781;HBG108781	XB-GENE-6253946	zyx	NaN	NaN	NaN	0	NaN	NaN	88781	NaN	NaN	NaN	NaN	NaN	0	NaN	NaN	NaN	NaN	NaN	NaN	NaN	NaN	0	NaN	NaN	NaN	NaN	NaN	NaN	NaN	NaN	0	NaN	NaN	NaN	NaN	NaN	NaN	NaN	NaN	0
105	A5PKP3	LOC100101294 protein	LOC100101294	LOC100101294 protein	gart	GART	HBG053903	XB-GENE-6251947	gart	NaN	NaN	NaN	0	NaN	NaN	180221	NaN	NaN	NaN	NaN	NaN	0	NaN	NaN	NaN	NaN	NaN	NaN	NaN	NaN	0	NaN	NaN	NaN	NaN	NaN	NaN	NaN	NaN	0	NaN	NaN	NaN	NaN	NaN	NaN	NaN	NaN	0
107	B7ZS51;A8E619;Q8AVS2	Uncharacterized protein;LOC100126651 protein;Cpa6-prov protein	LOC100126651	#N/A	#N/A	#N/A	HBG050815;HBG050815;HBG050815	XB-GENE-960988	cpa6	NaN	NaN	NaN	0	NaN	NaN	449350	NaN	NaN	NaN	NaN	NaN	0	NaN	NaN	NaN	NaN	NaN	NaN	NaN	NaN	0	NaN	NaN	NaN	NaN	NaN	NaN	NaN	NaN	0	NaN	NaN	NaN	NaN	NaN	NaN	NaN	NaN	0
109	A8WH57	LOC100127263 protein (Uncharacterized protein)	cpvl	LOC100127263 protein	cpvl	CPVL	HBG010805	XB-GENE-1014884	cpvl	NaN	NaN	NaN	0	NaN	NaN	1040570	NaN	NaN	NaN	NaN	NaN	0	NaN	NaN	NaN	NaN	NaN	NaN	NaN	NaN	0	NaN	NaN	NaN	NaN	NaN	NaN	NaN	NaN	0	NaN	NaN	NaN	NaN	NaN	NaN	NaN	NaN	0
110	A9JS24	LOC100127291 protein (Fragment)	LOC100127291	LOC100127291 protein (Fragment)	LOC100127291	#N/A	HBG053101			NaN	NaN	NaN	0	NaN	NaN	70150.5	NaN	NaN	NaN	NaN	NaN	0	NaN	NaN	NaN	NaN	NaN	NaN	NaN	NaN	0	NaN	NaN	NaN	NaN	NaN	NaN	NaN	NaN	0	NaN	NaN	NaN	NaN	NaN	NaN	NaN	NaN	0
112	A9JS72;Q64GD1	Fucolectin protein (Fragment);Fucolectin protein (X-epilectin);	fucolectin	#N/A	#N/A	#N/A	HBG066195;HBG066195	XB-GENE-6252073	fucolectin	NaN	NaN	NaN	0	NaN	NaN	687160	NaN	NaN	NaN	NaN	NaN	0	NaN	NaN	NaN	NaN	NaN	NaN	NaN	NaN	0	NaN	NaN	NaN	NaN	NaN	NaN	NaN	NaN	0	NaN	NaN	NaN	NaN	NaN	NaN	NaN	NaN	0
115	A9JTJ1	LOC100127279 protein (Uncharacterized protein)	LOC100127279	LOC100127279 protein	LOC100127279	#N/A		XB-GENE-5728400	loc728026	NaN	NaN	NaN	0	NaN	NaN	3913550	NaN	NaN	NaN	NaN	NaN	0	NaN	NaN	NaN	NaN	NaN	NaN	NaN	NaN	0	NaN	NaN	NaN	NaN	NaN	NaN	NaN	NaN	0	NaN	NaN	NaN	NaN	NaN	NaN	NaN	NaN	0
117	A9ULW7	LOC100137632 protein	LOC100137632	LOC100137632 protein	fnta	FNTA	HBG004498	XB-GENE-865915	fnta	NaN	NaN	NaN	0	NaN	NaN	1181700	NaN	NaN	NaN	NaN	0.950008	1	NaN	0	NaN	NaN	NaN	NaN	NaN	NaN	0	NaN	NaN	NaN	NaN	NaN	NaN	NaN	-1.19307	1	NaN	0	NaN	NaN	NaN	NaN	NaN	NaN	0
118	A9ULZ4	LOC100137655 protein	LOC100137655	LOC100137655 protein	marcksl1	MARCKSL1	HBG100378	XB-GENE-865708	marcksl1	NaN	NaN	NaN	0	NaN	NaN	1401650	NaN	NaN	NaN	NaN	NaN	0	NaN	NaN	NaN	NaN	NaN	NaN	NaN	NaN	0	NaN	NaN	NaN	NaN	NaN	NaN	NaN	NaN	0	NaN	NaN	NaN	NaN	NaN	NaN	NaN	NaN	0
120	A9UM22	LOC100137679 protein (Fragment)	LOC100137679	LOC100137679 protein (Fragment)	LOC100137679	#N/A	HBG005465			NaN	NaN	NaN	0	NaN	NaN	508795	NaN	0.526473	NaN	NaN	NaN	1	NaN	0	NaN	NaN	NaN	NaN	NaN	NaN	0	NaN	NaN	NaN	NaN	NaN	-2.03224	-3.00911	NaN	2	-2.52068	0.488435	0.000338248	NaN	NaN	NaN	NaN	NaN	0
121	A9UM29;Q569R7	Uncharacterized protein;LOC733191 protein (Fragment);	LOC733191	#N/A	#N/A	#N/A	HBG053576;HBG053576	XB-GENE-17345935	vbp1	NaN	NaN	NaN	0	NaN	NaN	89566	NaN	NaN	NaN	NaN	NaN	0	NaN	NaN	NaN	NaN	NaN	NaN	NaN	NaN	0	NaN	NaN	NaN	NaN	NaN	NaN	NaN	NaN	0	NaN	NaN	NaN	NaN	NaN	NaN	NaN	NaN	0
122	B0BLY3	LOC100137711 protein	LOC100137711	LOC100137711 protein	asph	ASPH	HBG053956	XB-GENE-6255831	asph	NaN	NaN	NaN	0	NaN	NaN	2522550	NaN	NaN	NaN	NaN	NaN	0	NaN	NaN	NaN	NaN	NaN	NaN	NaN	NaN	0	NaN	NaN	NaN	NaN	NaN	NaN	NaN	NaN	0	NaN	NaN	NaN	NaN	NaN	NaN	NaN	NaN	0
123	B0FLR3;Q6PF53	Ephrin-B2b;Efnb2a protein (Ephrin-B2a);	efnb2b;efnb2	#N/A	#N/A	#N/A	HBG051448;HBG051448	XB-GENE-865797;XB-GENE-6255186	efnb2;efnb2	NaN	NaN	NaN	0	NaN	NaN	105970	NaN	NaN	NaN	NaN	NaN	0	NaN	NaN	NaN	NaN	NaN	NaN	NaN	NaN	0	NaN	NaN	NaN	NaN	NaN	NaN	NaN	NaN	0	NaN	NaN	NaN	NaN	NaN	NaN	NaN	NaN	0
124	B0JZW1	LOC100158264 protein (Fragment)	LOC100158264	LOC100158264 protein (Fragment)	LOC100158264	#N/A	HBG105454			NaN	NaN	NaN	0	NaN	NaN	544705	NaN	NaN	NaN	NaN	NaN	0	NaN	NaN	NaN	NaN	NaN	NaN	NaN	NaN	0	NaN	NaN	NaN	NaN	NaN	NaN	NaN	NaN	0	NaN	NaN	NaN	NaN	NaN	NaN	NaN	NaN	0
127	B1GX82;B1GX83;Q8AXB4	Non-specific serine/threonine protein kinase (EC 2.7.11.1);Non-specific serine/threonine protein kinase (EC 2.7.11.1);Serine/threonine-protein kinase PAK 3 (EC 2.7.11.1) (p21-activated kinase 3) (PAK-3)	pak3	#N/A	#N/A	#N/A	HBG108518;HBG108518;HBG108518	XB-GENE-961767;XB-GENE-961767	pak3;pak3	NaN	NaN	NaN	0	NaN	NaN	50895	NaN	NaN	NaN	NaN	NaN	0	NaN	NaN	NaN	NaN	NaN	NaN	NaN	NaN	0	NaN	NaN	NaN	NaN	NaN	NaN	NaN	NaN	0	NaN	NaN	NaN	NaN	NaN	NaN	NaN	NaN	0
129	B1H1S5	LOC100158293 protein	LOC100158293	LOC100158293 protein	zpr1	ZPR1	HBG002608	XB-GENE-941933	zpr1	NaN	NaN	NaN	0	NaN	NaN	34152.1	NaN	NaN	NaN	NaN	NaN	0	NaN	NaN	NaN	NaN	NaN	NaN	NaN	NaN	0	NaN	NaN	NaN	NaN	NaN	NaN	NaN	NaN	0	NaN	NaN	NaN	NaN	NaN	NaN	NaN	NaN	0
130	B1H1W2	LOC100158319 protein (Fragment)	LOC100158319	Hexosyltransferase (EC 2.4.1.-) (Fragment)	LOC100158319	#N/A	HBG050941			NaN	NaN	NaN	0	NaN	NaN	213818	NaN	NaN	NaN	NaN	NaN	0	NaN	NaN	NaN	NaN	NaN	NaN	NaN	NaN	0	NaN	NaN	NaN	NaN	NaN	NaN	NaN	NaN	0	NaN	NaN	NaN	NaN	NaN	NaN	NaN	NaN	0
131	Q8AVH0;P43444;B1H1Y4;Q2T9K5;Q32NN4;O73819	Guanine nucleotide-binding protein subunit alpha-11;Guanine nucleotide-binding protein subunit alpha-14	gna11;LOC779103;Gna14;MGC131017;gna14	#N/A	#N/A	#N/A	HBG063184;HBG063184;HBG063184;HBG063184;HBG063184;HBG063184	XB-GENE-944503;XB-GENE-945101;XB-GENE-6254627	gna11;gna14;gna14	NaN	NaN	NaN	0	NaN	NaN	89135	NaN	NaN	NaN	NaN	NaN	0	NaN	NaN	NaN	NaN	NaN	NaN	NaN	NaN	0	NaN	NaN	NaN	NaN	NaN	NaN	NaN	NaN	0	NaN	NaN	NaN	NaN	NaN	NaN	NaN	NaN	0
133	B1WBB4	Poly(U)-specific endoribonuclease-B	endou-b	Poly(U)-specific endoribonuclease-B (EC 3.1.-.-) (Protein endoU-B) (Uridylate-specific endoribonuclease-B) (XendoU-B)	endou-b	#N/A	HBG107849	XB-GENE-6252901	endou	NaN	NaN	NaN	0	NaN	NaN	1791425	NaN	NaN	NaN	NaN	NaN	0	NaN	NaN	NaN	NaN	NaN	NaN	NaN	NaN	0	NaN	NaN	NaN	NaN	NaN	NaN	NaN	NaN	0	NaN	NaN	NaN	NaN	NaN	NaN	NaN	NaN	0
136	B1WBE0	LOC100158438 protein	LOC100158438	LOC100158438 protein	eprs	EPRS	HBG017875	XB-GENE-966795	eprs	NaN	NaN	NaN	0	NaN	NaN	147096	NaN	NaN	NaN	NaN	NaN	0	NaN	NaN	NaN	NaN	NaN	NaN	NaN	NaN	0	NaN	NaN	NaN	NaN	NaN	NaN	NaN	NaN	0	NaN	NaN	NaN	NaN	NaN	NaN	NaN	NaN	0
137	B3DLL2;Q8AVN9;Q2TAU3	Zinc finger protein 346	jaz;znf346	#N/A	#N/A	#N/A	HBG061007;HBG061007;HBG061007	XB-GENE-967548	znf346	NaN	NaN	NaN	0	NaN	NaN	23329	NaN	NaN	NaN	NaN	NaN	0	NaN	NaN	NaN	NaN	NaN	NaN	NaN	NaN	0	NaN	NaN	NaN	NaN	NaN	NaN	NaN	NaN	0	NaN	NaN	NaN	NaN	NaN	NaN	NaN	NaN	0
138	B3VIA2	Calcium-transporting ATPase (EC 3.6.3.8)		Calcium-transporting ATPase (EC 3.6.3.8)	XELAEV_18017459mg	#N/A	HBG061286			NaN	NaN	NaN	0	NaN	NaN	179772	NaN	NaN	NaN	NaN	NaN	0	NaN	NaN	NaN	NaN	NaN	NaN	NaN	NaN	0	NaN	NaN	NaN	NaN	NaN	NaN	NaN	NaN	0	NaN	NaN	NaN	NaN	NaN	NaN	NaN	NaN	0
139	B5MFE9	Olfactomedin-like protein 3	olfml3	Olfactomedin-like protein 3 (Olfactomedin-noelin-tiarin factor 1)	olfml3	OLFML3	HBG108213	XB-GENE-6022244	olfml3	NaN	NaN	NaN	0	NaN	NaN	2358370	-0.0827161	NaN	NaN	NaN	NaN	1	NaN	0	NaN	NaN	NaN	NaN	NaN	NaN	0	NaN	NaN	NaN	NaN	NaN	NaN	NaN	NaN	0	NaN	NaN	NaN	0.766041	1.01856	NaN	-0.631993	-0.136643	4
140	Q7ZTK3;B6RBR2;Q32NT6	Ece1 protein;Endothelin converting enzyme-1 (EC 3.4.24.71);Ece1 protein	ece1;ECE-1	#N/A	#N/A	#N/A	HBG005554;HBG005554;HBG005554	XB-GENE-1014221	ece1	NaN	NaN	NaN	0	NaN	NaN	125738	NaN	NaN	NaN	NaN	NaN	0	NaN	NaN	NaN	NaN	NaN	NaN	NaN	NaN	0	NaN	NaN	NaN	NaN	NaN	NaN	NaN	NaN	0	NaN	NaN	NaN	NaN	NaN	NaN	NaN	NaN	0
141	B6SE89;B6SE88	Smooth muscle myosin heavy chain isoform SM2 (Fragment);Smooth muscle myosin heavy chain isoform SM1 (Fragment);	MYH11	#N/A	#N/A	#N/A	HBG079849;HBG079849			NaN	NaN	NaN	0	NaN	NaN	80246	NaN	NaN	NaN	NaN	NaN	0	NaN	NaN	NaN	NaN	NaN	NaN	NaN	NaN	0	NaN	NaN	NaN	NaN	NaN	NaN	NaN	NaN	0	NaN	NaN	NaN	NaN	NaN	NaN	NaN	NaN	0
143	O42584;B7ZP66	Nucleoplasmin-like protein NO29	NO29	#N/A	#N/A	#N/A	HBG045601;HBG045601	XB-GENE-17345983;XB-GENE-17345983	npm3;npm3	NaN	NaN	NaN	0	NaN	NaN	69445	NaN	NaN	NaN	NaN	NaN	0	NaN	NaN	NaN	NaN	NaN	NaN	NaN	NaN	0	NaN	NaN	NaN	NaN	NaN	NaN	NaN	NaN	0	NaN	NaN	NaN	NaN	NaN	NaN	NaN	NaN	0
144	Q7SZU3;Q07254;B7ZPG6;Q6GNB4	40S ribosomal protein S10	rps10;LOC445824	#N/A	#N/A	#N/A	HBG001253;HBG001253;HBG001253;HBG001253	XB-GENE-969783;XB-GENE-969783	rps10;rps10	NaN	NaN	NaN	0	NaN	NaN	12197450	NaN	0.297387	NaN	NaN	-0.091067	2	0.10316	0.194227	NaN	NaN	NaN	NaN	NaN	NaN	0	NaN	NaN	NaN	-0.905194	NaN	NaN	NaN	NaN	1	NaN	0	NaN	NaN	NaN	NaN	NaN	NaN	0
146	Q9DG02;B7ZPP0	Calcium/calmodulin-dependent protein kinase type II delta chain	camk2d	#N/A	#N/A	#N/A	HBG108055;HBG108055	XB-GENE-868304;XB-GENE-868304	camk2d;camk2d	NaN	NaN	NaN	0	NaN	NaN	580999	NaN	NaN	NaN	NaN	NaN	0	NaN	NaN	NaN	NaN	NaN	NaN	NaN	NaN	0	NaN	NaN	NaN	NaN	NaN	NaN	NaN	NaN	0	NaN	NaN	NaN	NaN	NaN	NaN	NaN	NaN	0
147	Q8AVK1;Q6GPY0;B7ZPQ6	Mitochondrial import inner membrane translocase subunit Tim13-B;Mitochondrial import inner membrane translocase subunit Tim13-A	timm13-b;timm13-a;timm13	#N/A	#N/A	#N/A	HBG079645;HBG079645;HBG079645	XB-GENE-993983;XB-GENE-993983;XB-GENE-6251644	timm13;timm13;timm13	NaN	NaN	NaN	0	NaN	NaN	6184100	2.12503	NaN	NaN	NaN	NaN	1	NaN	0	NaN	3.90703	NaN	NaN	NaN	NaN	1	NaN	0	NaN	2.89431	NaN	NaN	NaN	NaN	1	NaN	0	NaN	NaN	NaN	NaN	NaN	NaN	0
148	P09380;B7ZPW2;P09380-2	Single-stranded DNA-binding protein 1-A, mitochondrial;Single-stranded DNA-binding protein	ssbp1-a;XL 31	#N/A	#N/A	#N/A	HBG001181;HBG001181	XB-GENE-6252172;XB-GENE-6252172	ssbp1;ssbp1	NaN	NaN	NaN	0	NaN	NaN	541540	NaN	NaN	NaN	NaN	NaN	0	NaN	NaN	NaN	NaN	NaN	NaN	NaN	NaN	0	NaN	NaN	NaN	NaN	NaN	NaN	NaN	NaN	0	NaN	NaN	NaN	NaN	NaN	NaN	NaN	NaN	0
150	P18758;B7ZPZ8	Thymosin beta-4	tmsb4;tmsb4x	#N/A	#N/A	#N/A	HBG012534;HBG012534	XB-GENE-6253898;XB-GENE-6253898	tmsb4x;tmsb4x	NaN	NaN	NaN	0	NaN	NaN	12799850	NaN	-0.428775	-1.46845	NaN	NaN	2	-0.948612	0.519837	0.210796	NaN	NaN	-1.62166	NaN	NaN	1	NaN	0	NaN	-0.549503	0.410641	NaN	NaN	NaN	2	-0.0694312	0.480072	NaN	NaN	NaN	NaN	NaN	NaN	0
151	P42664;B7ZQ15	Embryonic protein UVS.2	uvs.2	#N/A	#N/A	#N/A	HBG100849;HBG100849	XB-GENE-6252624;XB-GENE-6252624	uvs.2;uvs.2	NaN	NaN	NaN	0	NaN	NaN	119521	NaN	NaN	NaN	NaN	NaN	0	NaN	NaN	NaN	NaN	NaN	NaN	NaN	NaN	0	NaN	NaN	NaN	NaN	NaN	NaN	NaN	NaN	0	NaN	NaN	NaN	NaN	NaN	NaN	NaN	NaN	0
152	B7ZQE6	Beta-1,3-N-acetylglucosaminyltransferase (EC 2.4.1.222) (O-fucosylpeptide 3-beta-N-acetylglucosaminyltransferase)	LOC397855	Beta-1,3-N-acetylglucosaminyltransferase (EC 2.4.1.222) (O-fucosylpeptide 3-beta-N-acetylglucosaminyltransferase)	LOC397855	#N/A	HBG007986			NaN	NaN	NaN	0	NaN	NaN	15290	NaN	NaN	NaN	NaN	NaN	0	NaN	NaN	NaN	NaN	NaN	NaN	NaN	NaN	0	NaN	NaN	NaN	NaN	NaN	NaN	NaN	NaN	0	NaN	NaN	NaN	NaN	NaN	NaN	NaN	NaN	0
153	B7ZQI0;Q06PM8;C7S812	Glial cell line-derived neurotrophic factor	gdnf	#N/A	#N/A	#N/A	HBG106680;HBG106680	XB-GENE-865016	gdnf	NaN	NaN	NaN	0	NaN	NaN	59410	NaN	NaN	NaN	NaN	NaN	0	NaN	NaN	NaN	NaN	NaN	NaN	NaN	NaN	0	NaN	NaN	NaN	NaN	NaN	NaN	NaN	NaN	0	NaN	NaN	NaN	NaN	NaN	NaN	NaN	NaN	0
155	Q9DFS1;B7ZQK9;Q9DFS0	Cadherin 6, type 2, K-cadherin (Cadherin-6);Cadherin 6, type 2, K-cadherin;Cadherin-6'	cdh6-A	#N/A	#N/A	#N/A	HBG005217;HBG005217;HBG005217	XB-GENE-865103	cdh6	NaN	NaN	NaN	0	NaN	NaN	1.48683e+06	NaN	NaN	NaN	NaN	NaN	0	NaN	NaN	NaN	NaN	NaN	NaN	NaN	NaN	0	NaN	NaN	NaN	NaN	NaN	NaN	NaN	NaN	0	NaN	NaN	NaN	NaN	1.10508	NaN	NaN	NaN	1
156	P87379-2;B7ZQN4;Q6GPJ9;P87379	Growth factor receptor-bound protein 2-B;Growth factor receptor-bound protein 2-A	Grb2;grb2-b;grb2-a	#N/A	#N/A	#N/A	HBG005404;HBG005404;HBG005404	XB-GENE-6070021;XB-GENE-6253891;XB-GENE-6253891	grb2;grb2;grb2	NaN	NaN	NaN	0	NaN	NaN	95307	NaN	NaN	NaN	NaN	2.92455	1	NaN	0	NaN	NaN	NaN	NaN	NaN	NaN	0	NaN	NaN	NaN	NaN	NaN	NaN	NaN	NaN	0	NaN	NaN	NaN	NaN	NaN	NaN	NaN	NaN	0
159	B7ZQR5	Endou-A protein	endou-A	Endou-A protein	endou	#N/A	HBG107849	XB-GENE-5883648	endou	NaN	NaN	NaN	0	NaN	NaN	1121500	NaN	1.43766	NaN	NaN	NaN	1	NaN	0	NaN	NaN	NaN	NaN	NaN	NaN	0	NaN	NaN	NaN	NaN	NaN	NaN	NaN	NaN	0	NaN	NaN	NaN	NaN	NaN	NaN	NaN	NaN	0
160	Q9W603;B7ZQW8	FACT complex subunit SPT16	supt16h;SUPT16H	#N/A	#N/A	#N/A	HBG092544;HBG092544	XB-GENE-979310	supt16h	NaN	NaN	NaN	0	NaN	NaN	12973	NaN	NaN	NaN	NaN	NaN	0	NaN	NaN	NaN	NaN	NaN	NaN	NaN	NaN	0	NaN	NaN	NaN	NaN	NaN	NaN	NaN	NaN	0	NaN	NaN	NaN	NaN	NaN	NaN	NaN	-0.455566	1
161	O12960;B7ZQX1;B7ZQW9	ADAM 13;A disintegrin and metalloprotease domain 13;A disintegrin and metalloprotease domain 13	ADAM13	#N/A	#N/A	#N/A	HBG006978;HBG006978;HBG006978	XB-GENE-988112	adam33	NaN	NaN	NaN	0	NaN	NaN	303650	NaN	NaN	NaN	NaN	NaN	0	NaN	NaN	NaN	NaN	NaN	NaN	NaN	NaN	0	NaN	NaN	NaN	NaN	NaN	NaN	NaN	NaN	0	NaN	NaN	NaN	NaN	NaN	NaN	NaN	NaN	0
164	O73786;B7ZR05;Q91567	Tyrosine-protein kinase (EC 2.7.10.2);Tyrosine-protein kinase (EC 2.7.10.2);G56 protein (Fragment)	CSK;csk-A;G56	#N/A	#N/A	#N/A	HBG008761;HBG008761			NaN	NaN	NaN	0	NaN	NaN	93945	NaN	NaN	NaN	NaN	NaN	0	NaN	NaN	NaN	NaN	NaN	NaN	NaN	NaN	0	NaN	NaN	NaN	NaN	NaN	NaN	NaN	NaN	0	NaN	NaN	NaN	NaN	NaN	NaN	NaN	NaN	0
165	Q9DE33;B7ZR20	Septin-2A	sept2-a;XlSeptA	#N/A	#N/A	#N/A	HBG065093;HBG065093	XB-GENE-865354;XB-GENE-865354	2-Sep;2-Sep	NaN	NaN	NaN	0	NaN	NaN	4929000	-0.0209161	-0.456041	-0.165152	NaN	-0.24468	4	-0.221697	0.157286	NaN	NaN	NaN	NaN	NaN	0.14438	1	NaN	0	NaN	0.142566	-1.10319	NaN	NaN	1.06394	3	0.034438	0.888027	NaN	0.0104078	-0.398102	NaN	-1.09015	0.0734265	4
167	Q70AK3;Q6DDY0;B7ZR53	Leucine-rich repeat transmembrane protein FLRT3 (Fibronectin-like domain-containing leucine-rich transmembrane protein 3);LOC503672 protein;	flrt3;LOC503672	#N/A	#N/A	#N/A	HBG051629;HBG051629	XB-GENE-490905;XB-GENE-17334173	flrt3;flrt3	NaN	NaN	NaN	0	NaN	NaN	24235	NaN	NaN	NaN	NaN	NaN	0	NaN	NaN	NaN	NaN	NaN	NaN	NaN	NaN	0	NaN	NaN	NaN	NaN	NaN	NaN	NaN	NaN	0	NaN	NaN	NaN	NaN	NaN	NaN	NaN	NaN	0
168	B7ZR96	LOC397919 protein	LOC397919	LOC397919 protein	LOC397919	#N/A	HBG002295			NaN	NaN	NaN	0	NaN	NaN	656105	NaN	NaN	NaN	NaN	NaN	0	NaN	NaN	NaN	NaN	NaN	NaN	NaN	NaN	0	NaN	NaN	NaN	NaN	NaN	NaN	NaN	NaN	0	NaN	NaN	NaN	NaN	NaN	NaN	NaN	-0.443503	1
170	Q4JQQ2;B7ZRB7;B7ZRB5	Soluble toll-like receptor 5;Uncharacterized protein;Tlrs5 protein	TLRS5;tlrs5	#N/A	#N/A	#N/A	HBG106683;HBG106683;HBG106683			NaN	NaN	NaN	0	NaN	NaN	21987	NaN	NaN	NaN	NaN	NaN	0	NaN	NaN	NaN	NaN	NaN	NaN	NaN	NaN	0	NaN	NaN	NaN	NaN	NaN	NaN	NaN	NaN	0	NaN	NaN	NaN	NaN	NaN	NaN	NaN	NaN	0
171	Q91562;B7ZRF1	Tumor suppressor;Dcca-A protein;	XDCCa;dcca-A	#N/A	#N/A	#N/A	HBG005455;HBG005455	XB-GENE-5872596	dcc	NaN	NaN	NaN	0	NaN	NaN	28530	NaN	NaN	NaN	NaN	NaN	0	NaN	NaN	NaN	NaN	NaN	NaN	NaN	NaN	0	NaN	NaN	NaN	NaN	NaN	NaN	NaN	NaN	0	NaN	NaN	NaN	NaN	NaN	NaN	NaN	NaN	0
172	Q2KM82;B7ZRL8	Transporter	SLC6A1;slc6a1	#N/A	#N/A	#N/A	HBG071421;HBG071421	XB-GENE-5944481	unnamed	NaN	NaN	NaN	0	NaN	NaN	1568635	NaN	NaN	NaN	NaN	NaN	0	NaN	NaN	NaN	NaN	NaN	NaN	NaN	NaN	0	NaN	NaN	NaN	NaN	NaN	NaN	NaN	NaN	0	NaN	NaN	NaN	NaN	NaN	NaN	NaN	NaN	0
173	Q2V730;B7ZRN1	Disintegrin metalloproteinase;Disintegrin metalloproteinase;	ADAM17;adam17	#N/A	#N/A	#N/A	HBG050457;HBG050457	XB-GENE-492538	adam17	NaN	NaN	NaN	0	NaN	NaN	254955	NaN	NaN	NaN	NaN	NaN	0	NaN	NaN	NaN	NaN	NaN	NaN	NaN	NaN	0	NaN	NaN	NaN	NaN	NaN	NaN	NaN	NaN	0	NaN	NaN	NaN	NaN	NaN	NaN	NaN	NaN	0
175	Q6XXY8;B7ZRX6;Q9YGV4;B7ZRQ8	Transporter associated with antigen processing 2;Transporter associated with antigen processing 2;TAP2 protein;LOC398090 protein	TAP2;LOC398090	#N/A	#N/A	#N/A	HBG008358;HBG008358;HBG008358;HBG008358	XB-GENE-481684	tap2	NaN	NaN	NaN	0	NaN	NaN	16007	NaN	NaN	NaN	NaN	NaN	0	NaN	NaN	NaN	NaN	NaN	NaN	NaN	NaN	0	NaN	NaN	NaN	NaN	NaN	NaN	NaN	NaN	0	NaN	NaN	NaN	NaN	NaN	NaN	NaN	NaN	0
177	B7ZRU8;Q9YI90	Microtubule-associated protein	Mtap4	#N/A	#N/A	#N/A	HBG079087;HBG079087	XB-GENE-6254422	map4	NaN	NaN	NaN	0	NaN	NaN	164064	NaN	NaN	NaN	NaN	NaN	0	NaN	NaN	NaN	NaN	NaN	NaN	NaN	NaN	0	NaN	NaN	NaN	NaN	NaN	NaN	NaN	NaN	0	NaN	NaN	NaN	NaN	NaN	NaN	NaN	NaN	0
179	B7ZRZ8	Low density lipoprotein receptor-1	LOC397757	Low density lipoprotein receptor-1	LOC397757	#N/A	HBG006250			NaN	NaN	NaN	0	NaN	NaN	244505	NaN	NaN	NaN	NaN	NaN	0	NaN	NaN	NaN	NaN	NaN	NaN	NaN	NaN	0	NaN	NaN	NaN	NaN	NaN	NaN	NaN	NaN	0	NaN	NaN	NaN	NaN	NaN	NaN	NaN	NaN	0
180	Q90WM2;B7ZS06;B7ZS04	Brevican soluble core protein;LOC398229 protein;Brevican soluble core protein	LOC398229	#N/A	#N/A	#N/A	HBG073945;HBG073945;HBG073945	XB-GENE-5829332	bcan	NaN	NaN	NaN	0	NaN	NaN	19073	NaN	NaN	NaN	NaN	NaN	0	NaN	NaN	NaN	NaN	NaN	NaN	NaN	NaN	0	NaN	NaN	NaN	NaN	NaN	NaN	NaN	NaN	0	NaN	NaN	NaN	NaN	NaN	NaN	NaN	NaN	0
185	K7ZLK1;B7ZS96	Transthyretin	TTR;ttr	#N/A	#N/A	#N/A	HBG000285	XB-GENE-865269	ttr	NaN	NaN	NaN	0	NaN	NaN	9208590	NaN	NaN	NaN	NaN	NaN	0	NaN	NaN	NaN	NaN	NaN	NaN	NaN	NaN	0	NaN	NaN	NaN	NaN	NaN	NaN	NaN	NaN	0	NaN	NaN	NaN	NaN	NaN	NaN	NaN	1.35716	1
186	Q90WZ3;B7ZSC6	Slit;Slit2-a protein;	slit2-a	#N/A	#N/A	#N/A	HBG057959;HBG057959	XB-GENE-1004413	slit2	NaN	NaN	NaN	0	NaN	NaN	205445	NaN	NaN	NaN	NaN	NaN	0	NaN	NaN	NaN	NaN	NaN	NaN	NaN	NaN	0	NaN	NaN	NaN	NaN	NaN	NaN	NaN	NaN	0	NaN	NaN	NaN	NaN	NaN	NaN	NaN	NaN	0
189	B8PXJ7	Secreted modular calcium-binding protein	SMOC-1	Secreted modular calcium-binding protein	smoc1	SMOC1	HBG058558	XB-GENE-6083947	smoc1	NaN	NaN	NaN	0	NaN	NaN	1059080	-0.888063	0.651917	NaN	NaN	NaN	2	-0.118073	0.76999	NaN	NaN	NaN	NaN	NaN	NaN	0	NaN	NaN	NaN	NaN	1.32008	NaN	NaN	NaN	1	NaN	0	NaN	NaN	0.621404	NaN	NaN	NaN	1
190	B9V8Q6	Ionotropic glutamate receptor subunit GluR3 (Fragment)		Ionotropic glutamate receptor subunit GluR3 (Fragment)	0	#N/A				NaN	NaN	NaN	0	NaN	NaN	3583100	NaN	NaN	NaN	NaN	NaN	0	NaN	NaN	NaN	NaN	NaN	NaN	NaN	NaN	0	NaN	NaN	NaN	NaN	NaN	NaN	NaN	NaN	0	NaN	NaN	NaN	NaN	NaN	NaN	NaN	NaN	0
191	D2KAS8	Robo 2 (Fragment)		Robo 2 (Fragment)	0	#N/A				NaN	NaN	NaN	0	NaN	NaN	87466	NaN	NaN	NaN	NaN	NaN	0	NaN	NaN	NaN	NaN	NaN	NaN	NaN	NaN	0	NaN	NaN	NaN	NaN	NaN	NaN	NaN	NaN	0	NaN	NaN	NaN	NaN	NaN	NaN	NaN	1.13954	1
193	Q66J72;D5JEJ6;D5JEJ7	MGC81721 protein;Nectin-2alpha;Nectin-2beta	MGC81721	#N/A	#N/A	#N/A	HBG019169	XB-GENE-947435	nectin2	NaN	NaN	NaN	0	NaN	NaN	241480	NaN	NaN	NaN	NaN	NaN	0	NaN	NaN	NaN	NaN	NaN	NaN	NaN	NaN	0	NaN	NaN	NaN	NaN	NaN	NaN	NaN	NaN	0	NaN	NaN	NaN	NaN	NaN	NaN	NaN	NaN	0
194	D8WYW7;Q90ZP3	Ly-6/uPAR-related protein-1a (Ly-6/uPAR-related protein-1b) (Fragment);Ly-6/uPAR-related protein-1;	lurp1a;LURP-1	#N/A	#N/A	#N/A		XB-GENE-865731	slurp1l	NaN	NaN	NaN	0	NaN	NaN	101230	NaN	NaN	NaN	NaN	NaN	0	NaN	NaN	NaN	NaN	NaN	NaN	NaN	NaN	0	NaN	NaN	NaN	NaN	NaN	NaN	NaN	NaN	0	NaN	NaN	NaN	NaN	NaN	NaN	NaN	NaN	0
195	E5LG93	Centrosomal protein	Cep192	Centrosomal protein	cep192	#N/A		XB-GENE-5880699	cep192	NaN	NaN	NaN	0	NaN	NaN	6719.6	NaN	NaN	NaN	NaN	NaN	0	NaN	NaN	NaN	NaN	NaN	NaN	NaN	NaN	0	NaN	NaN	NaN	NaN	NaN	NaN	NaN	NaN	0	NaN	NaN	NaN	NaN	NaN	NaN	NaN	NaN	0
197	F1DQN6	Non-muscle caldesmon		Non-muscle caldesmon	0	#N/A				NaN	NaN	NaN	0	NaN	NaN	61367	NaN	NaN	NaN	NaN	NaN	0	NaN	NaN	NaN	NaN	NaN	NaN	NaN	NaN	0	NaN	NaN	NaN	NaN	NaN	NaN	NaN	NaN	0	NaN	NaN	NaN	NaN	NaN	NaN	NaN	NaN	0
198	F6KDD5	NADH-ubiquinone oxidoreductase chain 1 (EC 1.6.5.3)	nad1	NADH-ubiquinone oxidoreductase chain 1 (EC 1.6.5.3)	nad1	#N/A				NaN	NaN	NaN	0	NaN	NaN	149000	NaN	NaN	NaN	NaN	NaN	0	NaN	NaN	NaN	NaN	NaN	NaN	NaN	NaN	0	NaN	NaN	NaN	NaN	NaN	NaN	NaN	NaN	0	NaN	NaN	NaN	NaN	NaN	NaN	NaN	NaN	0
199	Q9ZZM1;P00407;F6KDD8	Cytochrome c oxidase subunit 2	mt-co2;cox2	#N/A	#N/A	#N/A	HBG012727;HBG012727			NaN	NaN	NaN	0	NaN	NaN	75364500	-0.610886	NaN	NaN	0.845822	0.809638	3	0.348191	0.678331	NaN	NaN	NaN	NaN	NaN	NaN	0	NaN	NaN	NaN	-0.448111	0.214552	-1.72261	-0.778178	-0.321077	5	-0.611085	0.64121	0.167733	2.67022	0.534118	NaN	-1.05678	NaN	3
200	P03931;F6KDD9	ATP synthase protein 8	mt-atp8;atp8	#N/A	#N/A	#N/A	HBG017400	XB-GENE-6251963;XB-GENE-6251963	atp8;atp8	NaN	NaN	NaN	0	NaN	NaN	6094900	NaN	NaN	NaN	NaN	NaN	0	NaN	NaN	NaN	NaN	NaN	NaN	NaN	NaN	0	NaN	NaN	NaN	NaN	NaN	NaN	NaN	NaN	0	NaN	NaN	NaN	NaN	NaN	NaN	NaN	NaN	0
201	P03922;F6KDE5	NADH-ubiquinone oxidoreductase chain 5	mt-nd5;nad5	#N/A	#N/A	#N/A	HBG108343	XB-GENE-6251967	nd5	NaN	NaN	NaN	0	NaN	NaN	2563050	1.72738	NaN	NaN	NaN	NaN	1	NaN	0	NaN	NaN	NaN	NaN	NaN	NaN	0	NaN	NaN	NaN	NaN	NaN	NaN	NaN	NaN	0	NaN	NaN	NaN	1.38108	1.1288	NaN	NaN	NaN	2
203	F6LI76	Prominin-1 transcript variant 7	Prom-1	Prominin-1 transcript variant 7	Prom-1	#N/A				NaN	NaN	NaN	0	NaN	NaN	1397310	NaN	NaN	NaN	NaN	NaN	0	NaN	NaN	NaN	NaN	NaN	NaN	NaN	NaN	0	NaN	NaN	NaN	NaN	NaN	NaN	NaN	NaN	0	NaN	NaN	NaN	NaN	NaN	NaN	NaN	NaN	0
205	Q6GM49;G3GBS4	MGC83969 protein;Peroxiredoxin 3;	MGC83969;PRDX3	#N/A	#N/A	#N/A	HBG000286	XB-GENE-994382	prdx3	NaN	NaN	NaN	0	NaN	NaN	1648115	NaN	NaN	NaN	NaN	NaN	0	NaN	NaN	NaN	NaN	NaN	NaN	NaN	NaN	0	NaN	NaN	NaN	NaN	NaN	NaN	NaN	NaN	0	NaN	NaN	NaN	NaN	NaN	NaN	NaN	NaN	0
206	G9HMR7	Chondroitin sulfate proteoglycan 2 isoform 2		Chondroitin sulfate proteoglycan 2 isoform 2	0	#N/A				NaN	NaN	NaN	0	NaN	NaN	5827.2	NaN	NaN	NaN	NaN	NaN	0	NaN	NaN	NaN	NaN	NaN	NaN	NaN	NaN	0	NaN	NaN	NaN	NaN	NaN	NaN	NaN	NaN	0	NaN	NaN	NaN	NaN	NaN	NaN	NaN	NaN	0
208	I3PB85	IFN-gamma-inducible-lysosomal thiol reductase	GILT	IFN-gamma-inducible-lysosomal thiol reductase	ifi30	IFI30		XB-GENE-17335959	ifi30	NaN	NaN	NaN	0	NaN	NaN	2342400	NaN	-0.614627	0.353987	NaN	NaN	2	-0.13032	0.484307	NaN	NaN	-0.326694	-0.824908	NaN	NaN	2	-0.575801	0.249107	0.355301	NaN	NaN	NaN	NaN	NaN	0	NaN	NaN	NaN	NaN	NaN	NaN	NaN	NaN	0
209	O12948	Red-sensitive opsin	opn1lw1	Red-sensitive opsin (Red cone photoreceptor pigment)	opn1lw1	#N/A	HBG107442	XB-GENE-955013	opn1lw	NaN	NaN	NaN	0	NaN	NaN	6641305	NaN	NaN	NaN	NaN	NaN	0	NaN	NaN	NaN	NaN	NaN	NaN	NaN	NaN	0	NaN	NaN	NaN	NaN	NaN	NaN	NaN	NaN	0	NaN	NaN	NaN	NaN	NaN	NaN	-0.778089	NaN	1
211	Q8AUR4;O12997;O12996	MGC52923 protein (MGC53213 protein);Fast skeletal troponin C beta (MGC53213 protein);Fast skeletal troponin C alpha	MGC52923;tnnc2	#N/A	#N/A	#N/A	HBG012180;HBG012180;HBG012180	XB-GENE-865359	tnnc2	NaN	NaN	NaN	0	NaN	NaN	366400	NaN	NaN	-0.733851	NaN	NaN	1	NaN	0	NaN	NaN	NaN	NaN	NaN	NaN	0	NaN	NaN	NaN	NaN	NaN	NaN	NaN	NaN	0	NaN	NaN	NaN	NaN	NaN	NaN	NaN	NaN	0
215	O42123	Peptidyl-prolyl cis-trans isomerase FKBP1A	fkbp1a	Peptidyl-prolyl cis-trans isomerase FKBP1A (PPIase FKBP1A) (EC 5.2.1.8) (12 kDa FK506-binding protein) (12 kDa FKBP) (FKBP-12) (FK506-binding protein 1A) (FKBP-1A) (Immunophilin FKBP12) (Rotamase)	fkbp1a	#N/A	HBG051623	XB-GENE-5836974	fkbp1a	NaN	NaN	NaN	0	NaN	NaN	19264500	1.1195	NaN	NaN	NaN	NaN	1	NaN	0	NaN	NaN	NaN	NaN	NaN	NaN	0	NaN	NaN	NaN	NaN	NaN	NaN	NaN	NaN	0	NaN	NaN	NaN	NaN	NaN	NaN	NaN	NaN	0
217	O42155;Q802A7	Heterochromatin protein 1 alpha (Fragment);Cbx5-prov protein (Heterochromatin protein 1 alpha);	XHp1-alpha;cbx5	#N/A	#N/A	#N/A	HBG000400;HBG000400	XB-GENE-972733	cbx5	NaN	NaN	NaN	0	NaN	NaN	137930	NaN	NaN	NaN	NaN	NaN	0	NaN	NaN	NaN	NaN	NaN	NaN	NaN	NaN	0	NaN	NaN	NaN	NaN	NaN	NaN	NaN	NaN	0	NaN	NaN	NaN	NaN	NaN	NaN	NaN	NaN	0
218	O42156;Q802A8;Q7ZWZ6	Heterochromatin protein 1 gamma (Fragment);Cbx3 protein (Heterochromatin protein 1 gamma);Cbx3-prov protein	XHp1-gamma;cbx3	#N/A	#N/A	#N/A	HBG000400;HBG000400;HBG000400	XB-GENE-492319;XB-GENE-6256525	cbx3;cbx3	NaN	NaN	NaN	0	NaN	NaN	6475300	4.21432	3.12301	NaN	NaN	0.545593	3	2.62764	1.53816	NaN	NaN	NaN	NaN	NaN	0.191214	1	NaN	0	NaN	NaN	NaN	NaN	-0.793317	NaN	1	NaN	0	NaN	1.20207	NaN	NaN	NaN	NaN	1
220	O42196	Cysteine string protein	csp	DnaJ homolog subfamily C member 5 (Cysteine string protein) (CSP) (Xcsp)	dnajc5	#N/A	HBG005414	XB-GENE-6254416	dnajc5	NaN	NaN	NaN	0	NaN	NaN	13832600	NaN	NaN	NaN	NaN	NaN	0	NaN	NaN	NaN	NaN	NaN	NaN	NaN	NaN	0	NaN	NaN	NaN	NaN	NaN	NaN	NaN	NaN	0	NaN	NaN	NaN	1.19624	0.54588	NaN	NaN	NaN	2
222	Q91695;Q7ZYT5;O42227	Probable histone deacetylase 1-A;Histone deacetylase;Probable histone deacetylase 1-B	hdac1-a;hdac1-b	#N/A	#N/A	#N/A	HBG057112;HBG057112;HBG057112	XB-GENE-6252325;XB-GENE-865283;XB-GENE-865283	hdac1;hdac1;hdac1	NaN	NaN	NaN	0	NaN	NaN	285768	NaN	NaN	NaN	NaN	NaN	0	NaN	NaN	NaN	NaN	NaN	NaN	NaN	NaN	0	NaN	NaN	NaN	NaN	NaN	NaN	NaN	NaN	0	NaN	NaN	NaN	NaN	NaN	NaN	NaN	NaN	0
223	Q6GNY0;O42242	Nuclear transport factor 2	NTF2;ntf2	#N/A	#N/A	#N/A	HBG025070;HBG025070			NaN	NaN	NaN	0	NaN	NaN	509465	NaN	NaN	NaN	NaN	NaN	0	NaN	NaN	NaN	NaN	NaN	NaN	NaN	NaN	0	NaN	NaN	NaN	NaN	NaN	NaN	NaN	NaN	0	NaN	NaN	NaN	NaN	NaN	NaN	NaN	NaN	0
225	O42587;Q7SZ30;Q7ZWL9;O42586	26S protease regulatory subunit 6A-A;26S protease regulatory subunit 6A-B	psmc3-a;psmc3-b	#N/A	#N/A	#N/A	HBG000109;HBG000109;HBG000109;HBG000109	XB-GENE-962533;XB-GENE-1009853	nthl1;psmc3	NaN	NaN	NaN	0	NaN	NaN	1396560	-0.549998	NaN	NaN	NaN	NaN	1	NaN	0	NaN	NaN	NaN	NaN	NaN	NaN	0	NaN	NaN	NaN	NaN	NaN	NaN	NaN	NaN	0	NaN	NaN	NaN	-0.426875	NaN	NaN	-0.766908	-2.15628	3
226	Q505L5;O42607	Ctgf protein;Connective tissue growth factor XCTGF;	ctgf	#N/A	#N/A	#N/A	HBG000635;HBG000635	XB-GENE-855558	ctgf	NaN	NaN	NaN	0	NaN	NaN	110474	0.547089	NaN	NaN	NaN	NaN	1	NaN	0	NaN	NaN	NaN	NaN	NaN	NaN	0	NaN	NaN	NaN	NaN	NaN	NaN	NaN	NaN	0	NaN	NaN	NaN	NaN	NaN	NaN	NaN	NaN	0
231	O57428	Hyaluronan synthase-related protein	has-rs	Hyaluronan synthase-related protein (Hyaluronan synthase-related sequence) (xHAS-rs)	has-rs	#N/A	HBG000189	XB-GENE-6252031	has-rs	NaN	NaN	NaN	0	NaN	NaN	416545	NaN	NaN	NaN	NaN	NaN	0	NaN	NaN	NaN	NaN	NaN	NaN	NaN	NaN	0	NaN	NaN	NaN	NaN	NaN	NaN	NaN	NaN	0	NaN	NaN	NaN	NaN	NaN	NaN	NaN	NaN	0
233	O57458	Receptor protein-tyrosine kinase (EC 2.7.10.1) (Fragment)	xEphB2	Receptor protein-tyrosine kinase (EC 2.7.10.1) (Fragment)	xEphB2	#N/A	HBG062180			NaN	NaN	NaN	0	NaN	NaN	25155	NaN	NaN	NaN	NaN	NaN	0	NaN	NaN	NaN	NaN	NaN	NaN	NaN	NaN	0	NaN	NaN	NaN	NaN	NaN	NaN	NaN	NaN	0	NaN	NaN	NaN	NaN	NaN	NaN	NaN	-0.174514	1
235	O57532	Unc-18 (Fragment)	unc-18	Unc-18 (Fragment)	unc-18	#N/A				NaN	NaN	NaN	0	NaN	NaN	997052	NaN	NaN	NaN	NaN	NaN	0	NaN	NaN	NaN	NaN	NaN	NaN	NaN	NaN	0	NaN	NaN	NaN	NaN	NaN	NaN	NaN	NaN	0	NaN	NaN	NaN	NaN	NaN	NaN	NaN	NaN	0
236	Q6DE81;O57537	Uncharacterized protein (Fragment);NF-protocadherin;	NFPC	#N/A	#N/A	#N/A	HBG053523;HBG053523	XB-GENE-1007361	pcdh7	NaN	NaN	NaN	0	NaN	NaN	913352	NaN	NaN	NaN	NaN	NaN	0	NaN	NaN	NaN	NaN	NaN	NaN	NaN	NaN	0	NaN	NaN	NaN	NaN	NaN	NaN	NaN	NaN	0	NaN	NaN	NaN	NaN	NaN	NaN	0.719632	NaN	1
237	O57683;Q4QR12;Q7ZYA4	Splicing factor 3B subunit 1	sf3b1;Sf3b1	#N/A	#N/A	#N/A	HBG079173;HBG086792;HBG086792	XB-GENE-959871	sf3b1	NaN	NaN	NaN	0	NaN	NaN	434546	0.191527	NaN	NaN	NaN	NaN	1	NaN	0	NaN	NaN	NaN	NaN	NaN	NaN	0	NaN	NaN	NaN	NaN	NaN	NaN	NaN	NaN	0	NaN	NaN	NaN	NaN	NaN	NaN	NaN	NaN	0
239	O73681	Alpha-tropomyosin	TM	Alpha-tropomyosin	TM	#N/A	HBG107404			NaN	NaN	NaN	0	NaN	NaN	1289900	NaN	NaN	-0.0050072	NaN	NaN	1	NaN	0	NaN	NaN	NaN	2.7134	NaN	-0.386472	2	1.16346	1.54993	NaN	NaN	NaN	NaN	NaN	NaN	0	NaN	NaN	NaN	NaN	NaN	NaN	NaN	NaN	0
240	O73753	Neuroblastoma suppressor of tumorigenicity 1	nbl1	Neuroblastoma suppressor of tumorigenicity 1	nbl1	MINOS1-NBL1	HBG031736	XB-GENE-865248	nbl1	NaN	NaN	NaN	0	NaN	NaN	931510	NaN	NaN	NaN	NaN	NaN	0	NaN	NaN	NaN	NaN	NaN	NaN	NaN	NaN	0	NaN	NaN	NaN	NaN	NaN	NaN	NaN	NaN	0	NaN	NaN	NaN	NaN	NaN	NaN	NaN	NaN	0
241	Q4LDN2;O73766;Q7ZWN7;Q32N69;Q9YGK9	Lamina associated protein 2-beta isoform;Lamina associated protein 2-beta isoform (Lamina-associated polypeptide 2 omega);MGC53918 protein;LAP2 protein;Lamina associated polypeptide 2;;	lap2omega;LAP2	#N/A	#N/A	#N/A	HBG000166;HBG000166;HBG000166;HBG000166;HBG000166	XB-GENE-865826;XB-GENE-17338005;XB-GENE-17338005	tmpo;tmpo;tmpo	NaN	NaN	NaN	0	NaN	NaN	813605	NaN	NaN	NaN	NaN	NaN	0	NaN	NaN	NaN	NaN	NaN	NaN	NaN	NaN	0	NaN	NaN	NaN	NaN	NaN	NaN	NaN	NaN	0	NaN	NaN	NaN	NaN	NaN	NaN	NaN	NaN	0
242	O73821;Q9IAU5	Secreted Xwnt8 inhibitor sizzled;Putative wnt inhibitor frzb3;	szl	#N/A	#N/A	#N/A	HBG052928;HBG052928	XB-GENE-482081	szl	NaN	NaN	NaN	0	NaN	NaN	42655	-0.377467	NaN	NaN	NaN	NaN	1	NaN	0	NaN	NaN	NaN	NaN	NaN	NaN	0	NaN	NaN	NaN	NaN	NaN	NaN	NaN	NaN	0	NaN	NaN	NaN	NaN	NaN	NaN	NaN	NaN	0
243	O73932;O57526	Insulin-like growth factor 2 mRNA-binding protein 3-A;Insulin-like growth factor 2 mRNA-binding protein 3-B	igf2bp3-a;igf2bp3-b	#N/A	#N/A	#N/A	HBG052725;HBG052725	XB-GENE-864935;XB-GENE-6255198	igf2bp3;igf2bp3	NaN	NaN	NaN	0	NaN	NaN	276350	NaN	NaN	NaN	NaN	NaN	0	NaN	NaN	NaN	NaN	NaN	NaN	NaN	NaN	0	NaN	NaN	NaN	NaN	NaN	NaN	NaN	NaN	0	NaN	NaN	NaN	NaN	NaN	NaN	NaN	NaN	0
251	O93503	Myristoylated alanine-rich C kinase substrate	MARCKS	Myristoylated alanine-rich C kinase substrate	MARCKS	MARCKS	HBG098058			NaN	NaN	NaN	0	NaN	NaN	19782500	-0.352584	0.526369	NaN	NaN	1.1912	3	0.454994	0.632263	0.364501	NaN	NaN	NaN	NaN	NaN	0	NaN	NaN	NaN	NaN	NaN	NaN	NaN	NaN	0	NaN	NaN	NaN	0.841018	1.25637	0.424017	-0.178938	-0.169418	5
252	O93614	Rap1 GTPase-GDP dissociation stimulator 1-A	rap1gds1-a	Rap1 GTPase-GDP dissociation stimulator 1-A (Rap1gds1-A protein) (RalB-binding protein A) (XsmgGDS-A) (smgGDS-A)	rap1gds1-a	#N/A	HBG001622	XB-GENE-1004458	rap1gds1	NaN	NaN	NaN	0	NaN	NaN	1119835	NaN	NaN	NaN	NaN	NaN	0	NaN	NaN	NaN	NaN	NaN	NaN	NaN	NaN	0	NaN	NaN	NaN	NaN	NaN	NaN	NaN	NaN	0	NaN	NaN	NaN	NaN	-1.49435	NaN	NaN	NaN	1
254	P01212	Proenkephalin-A-A;Synenkephalin;Met-enkephalin;Met-enkephalin-Arg-Gly-Tyr;Met-enkephalin-Arg-Phe	penk-a	Proenkephalin-A-A [Cleaved into: Synenkephalin; Met-enkephalin; Met-enkephalin-Arg-Gly-Tyr; Met-enkephalin-Arg-Phe]	penk-a	#N/A	HBG000063			NaN	NaN	NaN	0	NaN	NaN	44170	NaN	NaN	NaN	NaN	NaN	0	NaN	NaN	NaN	NaN	NaN	NaN	NaN	NaN	0	NaN	NaN	NaN	NaN	NaN	NaN	NaN	NaN	0	NaN	NaN	NaN	NaN	NaN	NaN	NaN	NaN	0
259	P02377;Q7SZA3	40S ribosomal protein S24	rps24	#N/A	#N/A	#N/A	HBG000969;HBG000969	XB-GENE-967651	rps24	NaN	NaN	NaN	0	NaN	NaN	15581700	0.673903	1.19351	NaN	NaN	NaN	2	0.933706	0.259803	0.21691	NaN	NaN	NaN	NaN	NaN	0	NaN	NaN	NaN	NaN	NaN	NaN	NaN	NaN	0	NaN	NaN	NaN	NaN	NaN	NaN	0.0749564	0.883098	2
260	Q7SY96;P02385	60S ribosomal protein L4-B	rpl4-b	#N/A	#N/A	#N/A	HBG001453;HBG001453	XB-GENE-6255762;XB-GENE-6255762	rpl4;rpl4	NaN	NaN	NaN	0	NaN	NaN	4500.3	NaN	NaN	NaN	NaN	NaN	0	NaN	NaN	NaN	NaN	NaN	NaN	NaN	NaN	0	NaN	NaN	NaN	NaN	NaN	NaN	NaN	NaN	0	NaN	NaN	NaN	NaN	NaN	NaN	NaN	NaN	0
263	P05781	Keratin, type I cytoskeletal 47 kDa	xk81b2	Keratin, type I cytoskeletal 47 kDa	xk81b2	#N/A	HBG013015			NaN	NaN	NaN	0	NaN	NaN	18450790	-0.277001	-0.0453599	NaN	NaN	NaN	2	-0.16118	0.115821	NaN	NaN	NaN	NaN	NaN	NaN	0	NaN	NaN	NaN	NaN	NaN	NaN	NaN	NaN	0	NaN	NaN	NaN	NaN	NaN	NaN	NaN	NaN	0
264	Q6NUG9;P06172	Retinol-binding protein 4	LOC397705;rbp4	#N/A	#N/A	#N/A	HBG004493;HBG004493	XB-GENE-5842069	rbp4	NaN	NaN	NaN	0	NaN	NaN	4310.9	NaN	NaN	NaN	NaN	NaN	0	NaN	NaN	NaN	NaN	NaN	NaN	NaN	NaN	0	NaN	NaN	NaN	NaN	NaN	NaN	NaN	NaN	0	NaN	NaN	NaN	NaN	NaN	NaN	NaN	NaN	0
265	P06637	Hemoglobin subunit alpha-4	hba4	Hemoglobin subunit alpha-4 (Alpha-4-globin) (Alpha-T4) (Hemoglobin alpha-4 chain)	hba4	HBZ	HBG009709	XB-GENE-6255815	hba4	NaN	NaN	NaN	0	NaN	NaN	1.2216e+06	NaN	NaN	NaN	NaN	NaN	0	NaN	NaN	NaN	NaN	NaN	NaN	NaN	NaN	0	NaN	NaN	NaN	NaN	NaN	NaN	NaN	NaN	0	NaN	NaN	NaN	NaN	NaN	NaN	NaN	NaN	0
267	P06900	Histone H2B 1.2		Histone H2B 1.2 (H2B1.2)	0	#N/A	HBG007774			NaN	NaN	NaN	0	NaN	NaN	7576000	-0.0140041	0.246097	NaN	NaN	0.465448	3	0.232514	0.195971	NaN	NaN	NaN	NaN	NaN	NaN	0	NaN	NaN	NaN	NaN	NaN	NaN	NaN	NaN	0	NaN	NaN	NaN	NaN	NaN	NaN	NaN	NaN	0
272	P08777	Keratin, type I cytoskeletal 47 kDa	xk81a1	Keratin, type I cytoskeletal 47 kDa	xk81a1	KRT12	HBG013015			NaN	NaN	NaN	0	NaN	NaN	989820	NaN	NaN	NaN	NaN	NaN	0	NaN	NaN	NaN	NaN	NaN	NaN	NaN	NaN	0	NaN	NaN	NaN	NaN	NaN	NaN	NaN	NaN	0	NaN	NaN	NaN	NaN	NaN	NaN	NaN	NaN	0
274	P08802	Keratin, type I cytoskeletal 18-A	krt18-a	Keratin, type I cytoskeletal 18-A (Cytokeratin-18-A) (CK-18-A) (Keratin, type I cytoskeletal endo B) (Keratin-18-A) (K18-A)	krt18-a	#N/A	HBG013015	XB-GENE-6256308	krt18	NaN	NaN	NaN	0	NaN	NaN	15137	NaN	NaN	NaN	NaN	NaN	0	NaN	NaN	NaN	NaN	NaN	NaN	NaN	NaN	0	NaN	NaN	NaN	NaN	NaN	NaN	NaN	NaN	0	NaN	NaN	NaN	NaN	NaN	NaN	NaN	NaN	0
276	P09381	Single-stranded DNA-binding protein 1-B, mitochondrial	ssbp1-b	Single-stranded DNA-binding protein 1-B, mitochondrial (Single-stranded DNA-binding protein 2, mitochondrial) (MtSSB-2) (XlSSB2) (Single-stranded DNA-binding protein R, mitochondrial) (MtSSBr)	ssbp1-b	#N/A	HBG001181	XB-GENE-979715	ssbp1	NaN	NaN	NaN	0	NaN	NaN	1704320	NaN	NaN	NaN	NaN	NaN	0	NaN	NaN	NaN	NaN	NaN	NaN	NaN	NaN	0	NaN	NaN	NaN	NaN	NaN	NaN	NaN	NaN	0	NaN	NaN	NaN	NaN	NaN	NaN	NaN	NaN	0
277	Q66J82;Q4V7U3;Q32NW5;P09406	U1 small nuclear ribonucleoprotein 70 kDa	LOC397946;snrnp70	#N/A	#N/A	#N/A	HBG012300;HBG012300;HBG012300;HBG097827	XB-GENE-992825	snrnp70	NaN	NaN	NaN	0	NaN	NaN	156075	NaN	NaN	NaN	NaN	NaN	0	NaN	NaN	NaN	NaN	NaN	NaN	NaN	NaN	0	NaN	NaN	NaN	NaN	NaN	NaN	NaN	NaN	0	NaN	NaN	NaN	NaN	NaN	NaN	NaN	NaN	0
278	P11048	Lamin-A	lmna	Lamin-A	lmna	LMNA	HBG013015	XB-GENE-920728	lmna	NaN	NaN	NaN	0	NaN	NaN	153014	NaN	NaN	NaN	NaN	NaN	0	NaN	NaN	NaN	NaN	NaN	NaN	NaN	NaN	0	NaN	NaN	NaN	NaN	NaN	NaN	NaN	NaN	0	NaN	NaN	NaN	NaN	NaN	NaN	NaN	NaN	0
279	P13116;Q7ZX73;Q2TAR1;P13115	Tyrosine-protein kinase Src-2;Tyrosine-protein kinase Src-1	src-b;src;src1-A;src-a	#N/A	#N/A	#N/A	HBG008761;HBG008761;HBG008761;HBG008761	XB-GENE-489824;XB-GENE-489824;XB-GENE-6252879	src;src;src	NaN	NaN	NaN	0	NaN	NaN	62395	NaN	NaN	NaN	NaN	NaN	0	NaN	NaN	NaN	NaN	NaN	NaN	NaN	NaN	0	NaN	NaN	NaN	NaN	NaN	NaN	NaN	NaN	0	NaN	NaN	NaN	NaN	NaN	NaN	NaN	NaN	0
282	P13926	Superoxide dismutase [Cu-Zn] A	sod1-a	Superoxide dismutase [Cu-Zn] A (XSODA) (EC 1.15.1.1)	sod1-a	#N/A	HBG000062	XB-GENE-6252314	sod1	NaN	NaN	NaN	0	NaN	NaN	50008500	NaN	-0.975041	0.441718	NaN	NaN	2	-0.266662	0.708379	NaN	NaN	NaN	NaN	NaN	NaN	0	NaN	NaN	NaN	NaN	NaN	NaN	NaN	NaN	0	NaN	NaN	NaN	0.766298	-0.0867649	NaN	NaN	NaN	2
285	P16170-2	Neural cell adhesion molecule 1-A	ncam1-a	#N/A	#N/A	#N/A				NaN	NaN	NaN	0	NaN	NaN	7382.2	NaN	NaN	NaN	NaN	NaN	0	NaN	NaN	NaN	NaN	NaN	NaN	NaN	NaN	0	NaN	NaN	NaN	NaN	NaN	NaN	NaN	NaN	0	NaN	NaN	NaN	NaN	NaN	NaN	NaN	NaN	0
286	P16176	Transforming growth factor beta-1	tgfb1	Transforming growth factor beta-1 (TGF-beta-1) (TGF-beta-5)	tgfb1	TGFB1	HBG074115	XB-GENE-865765	tgfb1	NaN	NaN	NaN	0	NaN	NaN	99586	NaN	NaN	NaN	NaN	NaN	0	NaN	NaN	NaN	NaN	NaN	NaN	NaN	NaN	0	NaN	NaN	NaN	NaN	NaN	NaN	NaN	NaN	0	NaN	NaN	NaN	NaN	NaN	NaN	NaN	NaN	0
288	P17247	Transforming growth factor beta-2	tgfb2	Transforming growth factor beta-2 (TGF-beta-2)	tgfb2	TGFB2	HBG074115	XB-GENE-865387	tgfb2	NaN	NaN	NaN	0	NaN	NaN	356595	NaN	NaN	NaN	NaN	NaN	0	NaN	NaN	NaN	NaN	NaN	NaN	NaN	NaN	0	NaN	NaN	NaN	NaN	NaN	NaN	NaN	NaN	0	NaN	NaN	NaN	NaN	NaN	NaN	NaN	NaN	0
289	P17507	Elongation factor 1-alpha, oocyte form	eef1ao	Elongation factor 1-alpha, oocyte form (EF-1-alpha-O) (EF-1AO) (42S p48)	eef1ao	#N/A	HBG000179	XB-GENE-1218993	eef1a1o	NaN	NaN	NaN	0	NaN	NaN	4206540	NaN	NaN	NaN	NaN	NaN	0	NaN	NaN	NaN	NaN	NaN	NaN	NaN	NaN	0	NaN	NaN	NaN	NaN	NaN	NaN	NaN	NaN	0	NaN	NaN	NaN	NaN	NaN	NaN	-1.29536	0.321889	2
290	Q7ZXA2;P17508	Elongation factor 1-alpha;Elongation factor 1-alpha, oocyte form	eef1a-o1	#N/A	#N/A	#N/A	HBG000179;HBG000179			NaN	NaN	NaN	0	NaN	NaN	927780	0.152546	NaN	NaN	NaN	NaN	1	NaN	0	NaN	NaN	NaN	NaN	NaN	NaN	0	NaN	NaN	NaN	NaN	NaN	NaN	NaN	NaN	0	NaN	NaN	NaN	NaN	NaN	NaN	NaN	NaN	0
291	P17663	Ferritin heavy chain B	fth1-b	Ferritin heavy chain B (Ferritin H subunit B) (Ferritin heavy chain 1) (EC 1.16.3.1)	fth1-b	#N/A	HBG000410	XB-GENE-6256345	fth1	NaN	NaN	NaN	0	NaN	NaN	7.87952e+06	NaN	NaN	NaN	NaN	NaN	0	NaN	NaN	NaN	NaN	NaN	NaN	NaN	NaN	0	NaN	NaN	NaN	NaN	NaN	NaN	NaN	NaN	0	NaN	NaN	NaN	NaN	NaN	NaN	NaN	-1.29742	1
294	P19009	Vitellogenin-A1		Vitellogenin-A1 (VTG A1) (Fragment)	0	#N/A				NaN	NaN	NaN	0	NaN	NaN	68864000	0.429522	0.25002	0.0662701	1.53369	NaN	4	0.569876	0.571088	0.269367	NaN	NaN	0.0326393	NaN	0.257803	2	0.145221	0.112582	NaN	NaN	NaN	NaN	NaN	NaN	0	NaN	NaN	NaN	-0.410413	-0.303978	NaN	-2.33769	NaN	3
295	P19011	Vitellogenin-B2		Vitellogenin-B2 (VTG B2) (Fragment)	0	#N/A				NaN	NaN	NaN	0	NaN	NaN	25867500	NaN	NaN	NaN	NaN	NaN	0	NaN	NaN	NaN	NaN	NaN	NaN	NaN	NaN	0	NaN	NaN	NaN	NaN	NaN	NaN	NaN	NaN	0	NaN	NaN	NaN	NaN	NaN	NaN	NaN	NaN	0
298	P20342	40S ribosomal protein S15	rps15	40S ribosomal protein S15 (RIG protein)	rps15	RPS15	HBG000709	XB-GENE-5833061	rps15	NaN	NaN	NaN	0	NaN	NaN	5799010	NaN	NaN	NaN	NaN	NaN	0	NaN	NaN	NaN	NaN	NaN	NaN	NaN	NaN	0	NaN	NaN	NaN	NaN	NaN	NaN	NaN	NaN	0	NaN	NaN	NaN	NaN	NaN	NaN	-0.132886	0.334536	2
302	P21574;P21574-2;P45441	Y-box-binding protein 2-A;Y-box-binding protein 2-B	ybx2-a;ybx2-b	#N/A	#N/A	#N/A	HBG079361;HBG079361	XB-GENE-6252609;XB-GENE-6254213	ybx2;ybx2	NaN	NaN	NaN	0	NaN	NaN	205610	NaN	NaN	NaN	NaN	NaN	0	NaN	NaN	NaN	NaN	NaN	NaN	NaN	NaN	0	NaN	NaN	NaN	NaN	NaN	NaN	NaN	NaN	0	NaN	NaN	NaN	NaN	NaN	NaN	NaN	NaN	0
304	Q6GNA5;P22232;Q7ZX93	rRNA 2-O-methyltransferase fibrillarin	LOC398434;fbl	#N/A	#N/A	#N/A	HBG002472;HBG002472;HBG002472	XB-GENE-6256327	fbl	NaN	NaN	NaN	0	NaN	NaN	9173.9	NaN	NaN	NaN	NaN	NaN	0	NaN	NaN	NaN	NaN	NaN	NaN	NaN	NaN	0	NaN	NaN	NaN	NaN	NaN	NaN	NaN	NaN	0	NaN	NaN	NaN	NaN	NaN	NaN	NaN	NaN	0
305	P23403	40S ribosomal protein S20	rps20	40S ribosomal protein S20 (S22)	rps20	RPS20	HBG004448	XB-GENE-1001347	rps20	NaN	NaN	NaN	0	NaN	NaN	18770700	NaN	NaN	NaN	NaN	-2.04978	1	NaN	0	NaN	NaN	NaN	NaN	NaN	-3.07745	1	NaN	0	NaN	NaN	NaN	NaN	-1.31171	NaN	1	NaN	0	NaN	NaN	NaN	NaN	0.486301	0.481791	2
309	Q7ZX54;Q7SZ33;P24790	Vimentin-4	vim4	#N/A	#N/A	#N/A	HBG013015;HBG013015;HBG013015	XB-GENE-6255792	vim	NaN	NaN	NaN	0	NaN	NaN	89797	NaN	NaN	NaN	NaN	-0.408373	1	NaN	0	NaN	NaN	NaN	NaN	NaN	NaN	0	NaN	NaN	NaN	NaN	NaN	NaN	NaN	NaN	0	NaN	NaN	NaN	NaN	NaN	NaN	NaN	NaN	0
310	P26696	Mitogen-activated protein kinase 1	mapk1	Mitogen-activated protein kinase 1 (MAP kinase 1) (MAPK 1) (EC 2.7.11.24) (M phase MAP kinase) (Myelin basic protein kinase) (MBP kinase) (Myelin xP42 protein kinase)	mapk1	MAPK1	HBG014652	XB-GENE-865273	mapk1	NaN	NaN	NaN	0	NaN	NaN	319510	NaN	NaN	NaN	NaN	0.101477	1	NaN	0	NaN	NaN	NaN	NaN	NaN	NaN	0	NaN	NaN	NaN	NaN	NaN	NaN	NaN	NaN	0	NaN	NaN	NaN	NaN	NaN	NaN	-1.77809	0.353669	2
311	P27044	Guanine nucleotide-binding protein G(i) subunit alpha-1	gnai1	Guanine nucleotide-binding protein G(i) subunit alpha-1 (Adenylate cyclase-inhibiting G alpha protein)	gnai1	GNAI1	HBG063184	XB-GENE-942100	gnai1	NaN	NaN	NaN	0	NaN	NaN	598810	NaN	NaN	3.33148	NaN	NaN	1	NaN	0	NaN	NaN	NaN	NaN	NaN	NaN	0	NaN	NaN	NaN	NaN	NaN	NaN	NaN	1.30521	1	NaN	0	NaN	NaN	NaN	NaN	-0.572483	NaN	1
314	Q7ZTK2;Q32N81;P28049	Lupus La protein homolog B	ssb-b	#N/A	#N/A	#N/A	HBG001407;HBG001407;HBG001407	XB-GENE-866058	ssb	NaN	NaN	NaN	0	NaN	NaN	95276	NaN	NaN	NaN	NaN	NaN	0	NaN	NaN	NaN	NaN	NaN	NaN	NaN	NaN	0	NaN	NaN	NaN	2.12097	NaN	NaN	NaN	NaN	1	NaN	0	NaN	NaN	NaN	NaN	NaN	NaN	0
315	P28824;Q5XH75	Neuropilin-1	nrp1;LOC397804	#N/A	#N/A	#N/A	HBG000502;HBG000502	XB-GENE-865400	nrp1	NaN	NaN	NaN	0	NaN	NaN	1636000	0.920616	0.0969633	-1.64063	-0.055476	0.0627196	5	-0.123161	0.834238	NaN	NaN	NaN	NaN	NaN	NaN	0	NaN	NaN	NaN	NaN	NaN	NaN	1.6174	0.690513	2	1.15396	0.463443	0.0980577	0.157082	0.307987	NaN	NaN	NaN	2
317	Q6INY3;P29693	Elongation factor 1-delta	LOC397892;eef1d	#N/A	#N/A	#N/A	HBG000787;HBG000787	XB-GENE-958974	eef1d	NaN	NaN	NaN	0	NaN	NaN	59340	NaN	NaN	NaN	NaN	NaN	0	NaN	NaN	NaN	NaN	NaN	NaN	NaN	NaN	0	NaN	NaN	NaN	NaN	NaN	NaN	NaN	NaN	0	NaN	NaN	NaN	NaN	NaN	NaN	NaN	NaN	0
318	P30664;Q5XK83	DNA replication licensing factor mcm4-B;DNA replication licensing factor mcm4-A	mcm4-b;mcm4-a	#N/A	#N/A	#N/A	HBG102781;HBG102781	XB-GENE-1011486;XB-GENE-6252896	mcm4;mcm4	NaN	NaN	NaN	0	NaN	NaN	577370	NaN	NaN	NaN	NaN	NaN	0	NaN	NaN	NaN	NaN	NaN	NaN	NaN	0.273215	1	NaN	0	NaN	NaN	NaN	0.351432	NaN	NaN	1	NaN	0	NaN	NaN	NaN	NaN	NaN	-0.0346399	1
320	P30944	Cadherin-1	cdh1	Cadherin-1 (Epithelial cadherin) (E-cadherin) (Uvomorulin) (xTCAD-1)	cdh1	CDH1	HBG106438	XB-GENE-6464305	cdh1	NaN	NaN	NaN	0	NaN	NaN	35588	NaN	NaN	NaN	NaN	NaN	0	NaN	NaN	NaN	NaN	NaN	NaN	NaN	NaN	0	NaN	NaN	NaN	NaN	NaN	NaN	NaN	NaN	0	NaN	NaN	NaN	NaN	NaN	NaN	NaN	NaN	0
325	Q7SZ10;P36874	Serine/threonine-protein phosphatase PP1-gamma catalytic subunit B;Serine/threonine-protein phosphatase PP1-gamma catalytic subunit A	ppp1cc-b;ppp1cc-a	#N/A	#N/A	#N/A	HBG000216;HBG000216	XB-GENE-967940	ppp1cc	NaN	NaN	NaN	0	NaN	NaN	451232	NaN	NaN	NaN	NaN	NaN	0	NaN	NaN	NaN	NaN	NaN	NaN	NaN	NaN	0	NaN	NaN	NaN	NaN	NaN	NaN	NaN	NaN	0	NaN	NaN	NaN	NaN	NaN	NaN	NaN	NaN	0
326	P38407	Guanine nucleotide-binding protein G(t) subunit alpha	gnat	Guanine nucleotide-binding protein G(t) subunit alpha (Transducin alpha chain)	gnat	#N/A	HBG063184			NaN	NaN	NaN	0	NaN	NaN	8982950	NaN	NaN	NaN	NaN	NaN	0	NaN	NaN	NaN	NaN	NaN	NaN	NaN	NaN	0	NaN	NaN	NaN	NaN	NaN	NaN	NaN	NaN	0	NaN	NaN	NaN	NaN	NaN	NaN	-0.576988	-0.0386092	2
335	P47904	40S ribosomal protein S27	rps27	40S ribosomal protein S27	rps27	RPS27	HBG000252	XB-GENE-6253776	rps27	NaN	NaN	NaN	0	NaN	NaN	6169000	2.0169	0.351164	NaN	NaN	0.342578	3	0.903546	0.787266	0.148133	NaN	NaN	0.706812	NaN	NaN	1	NaN	0	NaN	NaN	NaN	NaN	NaN	NaN	0	NaN	NaN	NaN	NaN	NaN	NaN	NaN	NaN	0
336	P48530	Midkine-A	mdk-a	Midkine-A (MK-A) (XMK) (Pleiotrophic factor-alpha-1) (PTF-alpha-1) (X-PTF-alpha1)	mdk-a	#N/A	HBG008317	XB-GENE-488506	mdk	NaN	NaN	NaN	0	NaN	NaN	137234500	NaN	NaN	NaN	NaN	NaN	0	NaN	NaN	NaN	NaN	NaN	-0.791688	NaN	NaN	1	NaN	0	NaN	NaN	NaN	NaN	NaN	NaN	0	NaN	NaN	NaN	NaN	NaN	NaN	NaN	NaN	0
338	P48532	Pleiotrophin-A	ptn-a	Pleiotrophin-A (PTN-A) (Pleiotrophic factor-beta-1) (PTF-beta-1) (X-PTF-beta1)	ptn-a	#N/A	HBG008317	XB-GENE-865472	ptn	NaN	NaN	NaN	0	NaN	NaN	252663	NaN	NaN	NaN	NaN	NaN	0	NaN	NaN	NaN	NaN	NaN	NaN	NaN	NaN	0	NaN	NaN	NaN	NaN	NaN	NaN	NaN	NaN	0	NaN	NaN	NaN	NaN	NaN	NaN	NaN	NaN	0
342	P50568;Q9PSA5	Cellular retinoic acid-binding protein 2	crabp2	#N/A	#N/A	#N/A	HBG005633;HBG005633	XB-GENE-6252659	crabp2	NaN	NaN	NaN	0	NaN	NaN	1505520	NaN	NaN	NaN	NaN	NaN	0	NaN	NaN	NaN	NaN	NaN	NaN	NaN	NaN	0	NaN	NaN	NaN	NaN	NaN	NaN	NaN	NaN	0	NaN	NaN	NaN	NaN	NaN	NaN	0.0885994	NaN	1
343	P50886	60S ribosomal protein L22	rpl22	60S ribosomal protein L22	rpl22	RPL22	HBG004373	XB-GENE-978445	rpl22	NaN	NaN	NaN	0	NaN	NaN	34912000	-2.80261	-4.38674	NaN	NaN	2.55757	3	-1.54393	2.97143	NaN	NaN	NaN	NaN	NaN	NaN	0	NaN	NaN	NaN	NaN	NaN	NaN	NaN	NaN	0	NaN	NaN	NaN	NaN	NaN	NaN	1.40612	NaN	1
346	Q3KPP1;P51990-2;P51990	Heterogeneous nuclear ribonucleoprotein A2 homolog 2	MGC52881	#N/A	#N/A	#N/A	HBG002295;HBG002295			NaN	NaN	NaN	0	NaN	NaN	890570	NaN	NaN	NaN	NaN	NaN	0	NaN	NaN	NaN	NaN	NaN	NaN	NaN	NaN	0	NaN	NaN	NaN	NaN	NaN	NaN	NaN	NaN	0	NaN	NaN	NaN	NaN	NaN	NaN	NaN	-1.51489	1
348	P55860	Neuromodulin	gap43	Neuromodulin (Axonal membrane protein GAP-43) (Growth-associated protein 43)	gap43	GAP43	HBG006468	XB-GENE-5899429	gap43	NaN	NaN	NaN	0	NaN	NaN	12012000	NaN	NaN	NaN	1.49728	NaN	1	NaN	0	NaN	NaN	NaN	NaN	NaN	NaN	0	NaN	NaN	NaN	NaN	NaN	NaN	NaN	NaN	0	NaN	NaN	NaN	-0.0696468	-2.63363	NaN	0.449012	1.416	4
350	P55862;Q6PCI7	DNA replication licensing factor mcm5-A;DNA replication licensing factor mcm5-B	mcm5-a;mcm5-b	#N/A	#N/A	#N/A	HBG104907;HBG104907	XB-GENE-985671;XB-GENE-6256510	mcm5;mcm5	NaN	NaN	NaN	0	NaN	NaN	191390	NaN	NaN	NaN	NaN	NaN	0	NaN	NaN	NaN	NaN	NaN	NaN	NaN	NaN	0	NaN	NaN	NaN	1.03106	NaN	NaN	NaN	NaN	1	NaN	0	NaN	NaN	NaN	NaN	NaN	NaN	0
351	P55941	Gamma-crystallin-4	cryg4	Gamma-crystallin-4 (Gamma-4-CRY) (Gamma-crystallin IV) (Fragment)	cryg4	#N/A	HBG003364			NaN	NaN	NaN	0	NaN	NaN	1078600	NaN	NaN	NaN	NaN	NaN	0	NaN	NaN	NaN	NaN	NaN	NaN	NaN	NaN	0	NaN	NaN	NaN	NaN	NaN	NaN	NaN	NaN	0	NaN	NaN	NaN	NaN	NaN	NaN	NaN	NaN	0
353	P62321	Small nuclear ribonucleoprotein F	snrpf	Small nuclear ribonucleoprotein F (snRNP-F) (Sm protein F) (Sm-F) (SmF)	snrpf	SNRPF	HBG052369	XB-GENE-1188432	snrpf	NaN	NaN	NaN	0	NaN	NaN	3824850	0.738486	NaN	NaN	NaN	NaN	1	NaN	0	NaN	NaN	NaN	NaN	NaN	NaN	0	NaN	NaN	NaN	NaN	NaN	NaN	NaN	NaN	0	NaN	NaN	NaN	NaN	NaN	NaN	NaN	NaN	0
354	P62323	Small nuclear ribonucleoprotein Sm D3	snrpd3	Small nuclear ribonucleoprotein Sm D3 (Sm-D3) (snRNP core protein D3)	snrpd3	SNRPD3	HBG105305	XB-GENE-1014508	snrpd3	NaN	NaN	NaN	0	NaN	NaN	423655	NaN	NaN	NaN	NaN	NaN	0	NaN	NaN	NaN	NaN	NaN	NaN	NaN	NaN	0	NaN	NaN	NaN	NaN	NaN	NaN	NaN	NaN	0	NaN	NaN	NaN	NaN	NaN	NaN	NaN	NaN	0
356	P70000;Q91594;B7ZQB4	Cellular nucleic acid binding protein;Cellular nucleic acid binding protein;CNBP protein	CNBP	#N/A	#N/A	#N/A	HBG000397;HBG000397;HBG000397	XB-GENE-919603	cnbp	NaN	NaN	NaN	0	NaN	NaN	259770	NaN	NaN	NaN	NaN	NaN	0	NaN	NaN	NaN	NaN	NaN	NaN	NaN	NaN	0	NaN	NaN	NaN	NaN	NaN	NaN	NaN	NaN	0	NaN	NaN	NaN	NaN	NaN	NaN	NaN	NaN	0
357	Q7ZTN9;P70006	MGC54016 protein;Hepatocyte growth factor-like protein;	MGC54016	#N/A	#N/A	#N/A	HBG004381;HBG004381	XB-GENE-865755	mst1	NaN	NaN	NaN	0	NaN	NaN	14170	NaN	NaN	NaN	NaN	NaN	0	NaN	NaN	NaN	NaN	NaN	NaN	NaN	NaN	0	NaN	NaN	NaN	NaN	NaN	NaN	NaN	NaN	0	NaN	NaN	NaN	NaN	NaN	NaN	NaN	NaN	0
360	P79883	Cadherin-4	cdh4	Cadherin-4 (Maternally-expressed neural cadherin) (XmN-cadherin)	cdh4	CDH4	HBG106438	XB-GENE-6500246	cdh4	NaN	NaN	NaN	0	NaN	NaN	1892500	NaN	NaN	NaN	NaN	NaN	0	NaN	NaN	NaN	NaN	NaN	0.153559	NaN	NaN	1	NaN	0	NaN	NaN	NaN	NaN	NaN	NaN	0	NaN	NaN	NaN	0.821215	2.25558	NaN	NaN	NaN	2
361	P79929;Q6GR67	LOC397932 protein (Ran binding protein 1);LOC397932 protein;	LOC397932	#N/A	#N/A	#N/A	HBG006958;HBG006958	XB-GENE-17334176	ranbp1	NaN	NaN	NaN	0	NaN	NaN	24133065	NaN	NaN	NaN	NaN	NaN	0	NaN	NaN	NaN	NaN	NaN	NaN	NaN	NaN	0	NaN	NaN	NaN	NaN	NaN	NaN	NaN	NaN	0	NaN	NaN	NaN	NaN	NaN	NaN	-1.11898	NaN	1
362	P79932;Q5XGY5	Pyruvate dehydrogenase E1-beta subunit (Fragment);PdhE1beta-2 protein;	PdhE1beta-2	#N/A	#N/A	#N/A	HBG000917;HBG000917	XB-GENE-6252034	pdhb	NaN	NaN	NaN	0	NaN	NaN	77468	NaN	NaN	NaN	NaN	NaN	0	NaN	NaN	NaN	NaN	NaN	NaN	NaN	NaN	0	NaN	NaN	NaN	NaN	NaN	NaN	NaN	NaN	0	NaN	NaN	NaN	NaN	NaN	NaN	NaN	NaN	0
363	P79933	Xefiltin	ina	Xefiltin	ina	INA	HBG013015	XB-GENE-866191	ina	NaN	NaN	NaN	0	NaN	NaN	777500	0.681567	NaN	NaN	NaN	NaN	1	NaN	0	NaN	NaN	NaN	NaN	NaN	NaN	0	NaN	NaN	NaN	NaN	NaN	NaN	NaN	NaN	0	NaN	NaN	NaN	-1.03971	0.13573	NaN	NaN	NaN	2
364	Q7ZXT4;P79941	Delta-like protein	MGC52561;X-Delta-2	#N/A	#N/A	#N/A	HBG007139;HBG007139	XB-GENE-968501	dlc	NaN	NaN	NaN	0	NaN	NaN	5159.5	NaN	NaN	NaN	NaN	NaN	0	NaN	NaN	NaN	NaN	NaN	NaN	NaN	NaN	0	NaN	NaN	NaN	NaN	NaN	NaN	NaN	NaN	0	NaN	NaN	NaN	NaN	NaN	NaN	NaN	NaN	0
367	Q00387	Serine protease inhibitor A6	serpina6	Serine protease inhibitor A6 (Serpin A6) (Estrogen-regulated protein EP45)	serpina6	#N/A	HBG005957	XB-GENE-6252882	serpina6	NaN	NaN	NaN	0	NaN	NaN	1520660	NaN	NaN	NaN	NaN	NaN	0	NaN	NaN	NaN	NaN	1.36763	-1.26719	NaN	NaN	2	0.0502166	1.31741	NaN	NaN	NaN	-0.527427	0.176453	NaN	2	-0.175487	0.35194	NaN	NaN	NaN	NaN	NaN	NaN	0
368	Q6IP24;Q01173	Tropomyosin alpha-1 chain	tpm1	#N/A	#N/A	#N/A	HBG107404;HBG107404	XB-GENE-865564	tpm1	NaN	NaN	NaN	0	NaN	NaN	609120	NaN	NaN	NaN	NaN	NaN	0	NaN	NaN	NaN	NaN	NaN	NaN	NaN	NaN	0	NaN	NaN	NaN	NaN	NaN	NaN	NaN	NaN	0	NaN	NaN	NaN	NaN	NaN	NaN	NaN	NaN	0
369	Q91866;Q01173-2	Tm7 protein (Tropomyosin)	Tm7	#N/A	#N/A	#N/A	HBG107404			NaN	NaN	NaN	0	NaN	NaN	487450	NaN	NaN	NaN	NaN	NaN	0	NaN	NaN	NaN	NaN	NaN	NaN	NaN	NaN	0	NaN	NaN	NaN	NaN	NaN	NaN	NaN	NaN	0	NaN	NaN	NaN	NaN	NaN	NaN	-0.873369	NaN	1
370	Q01550;Q6DEB2	Tanabin		#N/A	#N/A	#N/A	HBG017891;HBG017891	XB-GENE-865974	nes	NaN	NaN	NaN	0	NaN	NaN	17143	NaN	NaN	NaN	NaN	NaN	0	NaN	NaN	NaN	NaN	NaN	NaN	NaN	NaN	0	NaN	NaN	NaN	NaN	NaN	NaN	NaN	NaN	0	NaN	NaN	NaN	NaN	NaN	NaN	NaN	NaN	0
371	Q6NRZ5;Q01588	Replication protein A 70 kDa DNA-binding subunit	LOC397937;rpa1	#N/A	#N/A	#N/A	HBG010502;HBG010502	XB-GENE-945055	rpa1	NaN	NaN	NaN	0	NaN	NaN	365846	NaN	NaN	NaN	NaN	NaN	0	NaN	NaN	NaN	NaN	NaN	NaN	NaN	NaN	0	NaN	NaN	NaN	NaN	NaN	NaN	NaN	NaN	0	NaN	NaN	NaN	NaN	NaN	NaN	NaN	NaN	0
373	Q03364;Q6GNP8	Fibroblast growth factor receptor 2;Fibroblast growth factor receptor	fgfr2;Fgfr2	#N/A	#N/A	#N/A	HBG000345;HBG000345	XB-GENE-1018301	fgfr2	NaN	NaN	NaN	0	NaN	NaN	49602.2	NaN	NaN	NaN	NaN	NaN	0	NaN	NaN	NaN	NaN	NaN	NaN	NaN	NaN	0	NaN	NaN	NaN	NaN	NaN	NaN	NaN	NaN	0	NaN	NaN	NaN	NaN	NaN	NaN	NaN	NaN	0
374	Q03369	U1 small nuclear ribonucleoprotein C	snrpc	U1 small nuclear ribonucleoprotein C (U1 snRNP C) (U1-C) (U1C)	snrpc	SNRPC		XB-GENE-866414	snrpc	NaN	NaN	NaN	0	NaN	NaN	112928	NaN	NaN	NaN	NaN	NaN	0	NaN	NaN	NaN	NaN	NaN	NaN	NaN	NaN	0	NaN	NaN	NaN	NaN	NaN	NaN	NaN	NaN	0	NaN	NaN	NaN	NaN	NaN	NaN	NaN	NaN	0
376	Q6GP35;Q05AU9	MGC80716 protein;LOC779088 protein (Fragment);	MGC80716;LOC779088	#N/A	#N/A	#N/A	HBG009351;HBG009351	XB-GENE-5901117	rras2	NaN	NaN	NaN	0	NaN	NaN	673765	NaN	NaN	NaN	NaN	NaN	0	NaN	NaN	NaN	NaN	NaN	NaN	NaN	NaN	0	NaN	NaN	NaN	NaN	NaN	NaN	NaN	NaN	0	NaN	NaN	NaN	NaN	NaN	NaN	NaN	NaN	0
377	Q5XK69;Q05AV6	Receptor expression-enhancing protein (Fragment);Receptor expression-enhancing protein;	LOC494868	#N/A	#N/A	#N/A	HBG000796;HBG000796	XB-GENE-974928	reep6	NaN	NaN	NaN	0	NaN	NaN	4928550	NaN	NaN	NaN	NaN	NaN	0	NaN	NaN	NaN	NaN	NaN	NaN	NaN	NaN	0	NaN	NaN	NaN	NaN	NaN	NaN	NaN	NaN	0	NaN	NaN	NaN	NaN	NaN	NaN	NaN	1.43231	1
378	Q05AW3	MGC154553 protein	MGC154553	MGC154553 protein	nup43	NUP43	HBG052696	XB-GENE-1017300	nup43	NaN	NaN	NaN	0	NaN	NaN	547884	NaN	NaN	NaN	NaN	NaN	0	NaN	NaN	NaN	NaN	NaN	NaN	NaN	NaN	0	NaN	NaN	NaN	NaN	NaN	NaN	NaN	NaN	0	NaN	NaN	NaN	NaN	NaN	NaN	NaN	NaN	0
379	Q3B8M3;Q05AY2	Eukaryotic translation initiation factor 3 subunit E-B;Eukaryotic translation initiation factor 3 subunit E-A	eif3e-b;eif3e-a	#N/A	#N/A	#N/A	HBG001097;HBG001097	XB-GENE-946253;XB-GENE-6251453	eif3e;eif3e	NaN	NaN	NaN	0	NaN	NaN	2391500	-2.35715	-1.13762	NaN	NaN	NaN	2	-1.74739	0.609766	0.0171785	NaN	NaN	NaN	NaN	NaN	0	NaN	NaN	NaN	NaN	NaN	NaN	NaN	NaN	0	NaN	NaN	NaN	-2.87443	-4.2019	NaN	NaN	NaN	2
381	Q6IND0;Q05AY6	LOC432261 protein (Fragment);LOC432261 protein (Fragment);	LOC432261	#N/A	#N/A	#N/A	HBG054193;HBG054193			NaN	NaN	NaN	0	NaN	NaN	30622.5	NaN	NaN	NaN	NaN	NaN	0	NaN	NaN	NaN	NaN	NaN	NaN	NaN	NaN	0	NaN	NaN	NaN	NaN	NaN	NaN	NaN	NaN	0	NaN	NaN	NaN	NaN	NaN	NaN	NaN	NaN	0
382	Q05BI7;Q7SY83	MGC64447 protein;MGC64447 protein;	MGC64447	#N/A	#N/A	#N/A	HBG004457;HBG004457	XB-GENE-17346339	phb	NaN	NaN	NaN	0	NaN	NaN	753290	NaN	NaN	NaN	NaN	NaN	0	NaN	NaN	NaN	NaN	NaN	NaN	NaN	NaN	0	NaN	NaN	NaN	NaN	NaN	NaN	NaN	NaN	0	NaN	NaN	NaN	NaN	NaN	NaN	NaN	NaN	0
383	Q06233	Tenascin (Fragment)	TN	Tenascin (Fragment)	TN	#N/A				NaN	NaN	NaN	0	NaN	NaN	4341250	NaN	NaN	NaN	NaN	NaN	0	NaN	NaN	NaN	NaN	NaN	NaN	NaN	NaN	0	NaN	NaN	NaN	NaN	NaN	NaN	NaN	NaN	0	NaN	NaN	NaN	NaN	NaN	NaN	NaN	NaN	0
385	Q08AZ0;Q63ZI3	LOC494827 protein;LOC494827 protein (Fragment);	LOC494827	#N/A	#N/A	#N/A	HBG079483;HBG079483	XB-GENE-950670	ppm1l	NaN	NaN	NaN	0	NaN	NaN	2667765	NaN	NaN	NaN	NaN	NaN	0	NaN	NaN	NaN	NaN	NaN	NaN	NaN	NaN	0	NaN	NaN	NaN	NaN	NaN	NaN	NaN	NaN	0	NaN	NaN	NaN	NaN	NaN	NaN	NaN	0.368113	1
388	Q8AVL6;Q08B08	MGC53587 protein;MGC53587 protein;	MGC53587	#N/A	#N/A	#N/A	HBG056605;HBG056605	XB-GENE-6251647	unnamed	NaN	NaN	NaN	0	NaN	NaN	107940	NaN	NaN	NaN	NaN	NaN	0	NaN	NaN	NaN	NaN	NaN	NaN	NaN	NaN	0	NaN	NaN	NaN	NaN	NaN	NaN	NaN	NaN	0	NaN	NaN	NaN	NaN	NaN	NaN	NaN	NaN	0
393	Q09001	Stathmin-2-A	stmn2-a	Stathmin-2-A (SCG10 protein homolog A)	stmn2-a	#N/A	HBG054037	XB-GENE-962969	stmn2	NaN	NaN	NaN	0	NaN	NaN	521550	-1.95529	NaN	NaN	NaN	NaN	1	NaN	0	NaN	NaN	NaN	NaN	NaN	NaN	0	NaN	NaN	NaN	NaN	NaN	NaN	NaN	NaN	0	NaN	NaN	NaN	NaN	NaN	NaN	NaN	NaN	0
394	Q5FWX3;Q0D260	Ubiquitin carboxyl-terminal hydrolase (EC 3.4.19.12) (Fragment);Ubiquitin carboxyl-terminal hydrolase (EC 3.4.19.12);	LOC733154	#N/A	#N/A	#N/A	HBG056021;HBG056021	XB-GENE-968747	uchl5	NaN	NaN	NaN	0	NaN	NaN	1650690	NaN	NaN	NaN	NaN	NaN	0	NaN	NaN	NaN	NaN	NaN	NaN	NaN	NaN	0	NaN	NaN	NaN	NaN	NaN	NaN	NaN	NaN	0	NaN	NaN	NaN	0.227036	NaN	NaN	NaN	0.486084	2
396	Q0EAE6	DNA polymerase epsilon p12 subunit	POLE4	DNA polymerase epsilon p12 subunit	pole4	POLE4	HBG051399	XB-GENE-5722012	pole4	NaN	NaN	NaN	0	NaN	NaN	98446	NaN	NaN	NaN	NaN	NaN	0	NaN	NaN	NaN	NaN	NaN	NaN	NaN	NaN	0	NaN	NaN	NaN	NaN	NaN	NaN	NaN	NaN	0	NaN	NaN	NaN	NaN	NaN	NaN	NaN	NaN	0
397	Q0IH09;Q5U5B8	MGC154905 protein;LOC495306 protein;	MGC154905;LOC495306	#N/A	#N/A	#N/A	HBG000199;HBG000199	XB-GENE-6252463;XB-GENE-6253979	pfdn6;pfdn6	NaN	NaN	NaN	0	NaN	NaN	3789050	NaN	NaN	NaN	NaN	NaN	0	NaN	NaN	NaN	NaN	NaN	NaN	NaN	NaN	0	NaN	NaN	NaN	NaN	NaN	NaN	NaN	NaN	0	NaN	NaN	NaN	NaN	NaN	NaN	NaN	NaN	0
398	Q0IH17	LOC100125665 protein	LOC100125665	LOC100125665 protein	capn3	CAPN3	HBG004492	XB-GENE-5875757	capn3	NaN	NaN	NaN	0	NaN	NaN	139880	NaN	NaN	NaN	NaN	NaN	0	NaN	NaN	NaN	NaN	NaN	NaN	NaN	NaN	0	NaN	NaN	NaN	NaN	NaN	NaN	NaN	NaN	0	NaN	NaN	NaN	NaN	NaN	NaN	NaN	-1.72019	1
399	Q0IH31	MGC154809 protein	MGC154809	MGC154809 protein	snrpg	SNRPG	HBG000513	XB-GENE-5874589	snrpg	NaN	NaN	NaN	0	NaN	NaN	980080	NaN	NaN	NaN	NaN	NaN	0	NaN	NaN	NaN	NaN	NaN	NaN	NaN	NaN	0	NaN	NaN	NaN	NaN	NaN	NaN	NaN	NaN	0	NaN	NaN	NaN	NaN	NaN	NaN	NaN	NaN	0
400	Q6INH3;Q0IH35	MGC82600 protein;MGC154791 protein;	MGC82600;MGC154791	#N/A	#N/A	#N/A	HBG009528;HBG009528	XB-GENE-979678	slc25a11	NaN	NaN	NaN	0	NaN	NaN	1867419	NaN	NaN	NaN	NaN	NaN	0	NaN	NaN	NaN	NaN	NaN	NaN	NaN	NaN	0	NaN	NaN	NaN	NaN	NaN	NaN	NaN	NaN	0	NaN	NaN	NaN	NaN	NaN	NaN	NaN	NaN	0
401	Q0IH72	Nuclease EXOG, mitochondrial	exog	Nuclease EXOG, mitochondrial (EC 3.1.30.-) (Endonuclease G-like 1) (Endo G-like 1)	exog	EXOG	HBG107857	XB-GENE-981842	exog	NaN	NaN	NaN	0	NaN	NaN	781520000	NaN	NaN	NaN	NaN	NaN	0	NaN	NaN	NaN	NaN	NaN	NaN	NaN	NaN	0	NaN	NaN	NaN	NaN	NaN	NaN	NaN	NaN	0	NaN	NaN	NaN	NaN	NaN	NaN	NaN	NaN	0
402	Q0IH96	Clta protein	clta	Clathrin light chain	clta	CLTA	HBG003386	XB-GENE-6256467	clta	NaN	NaN	NaN	0	NaN	NaN	7107650	NaN	NaN	NaN	NaN	-0.775496	1	NaN	0	NaN	NaN	NaN	NaN	NaN	NaN	0	NaN	NaN	NaN	NaN	NaN	-1.91112	0.119773	0.65177	3	-0.379859	1.10433	NaN	0.556037	NaN	NaN	NaN	NaN	1
403	Q0IHA0	Rcn1 protein	rcn1	Rcn1 protein	rcn1	RCN1	HBG002834	XB-GENE-865955	rcn1	NaN	NaN	NaN	0	NaN	NaN	653515	NaN	NaN	NaN	NaN	NaN	0	NaN	NaN	NaN	NaN	NaN	NaN	NaN	NaN	0	NaN	NaN	NaN	NaN	NaN	NaN	0.864454	NaN	1	NaN	0	NaN	NaN	NaN	NaN	-1.58833	NaN	1
404	Q0IHC0	Nudt9 protein	nudt9	Nudt9 protein	nudt9	#N/A	HBG052693	XB-GENE-6252786	nudt9	NaN	NaN	NaN	0	NaN	NaN	393740	NaN	NaN	NaN	NaN	NaN	0	NaN	NaN	NaN	NaN	NaN	NaN	NaN	NaN	0	NaN	NaN	NaN	NaN	NaN	NaN	NaN	1.31418	1	NaN	0	NaN	NaN	NaN	NaN	NaN	NaN	0
405	Q6GNL2;Q0IHD5	MGC81024 protein;MGC154438 protein;	MGC81024;MGC154438	#N/A	#N/A	#N/A	HBG054419;HBG054419	XB-GENE-865522;XB-GENE-17339866	ppp1r14b;ppp1r14b	NaN	NaN	NaN	0	NaN	NaN	574610	NaN	NaN	NaN	NaN	NaN	0	NaN	NaN	NaN	NaN	NaN	NaN	NaN	NaN	0	NaN	NaN	NaN	NaN	NaN	NaN	NaN	NaN	0	NaN	NaN	NaN	NaN	NaN	NaN	NaN	NaN	0
407	Q0IHG2	Tmeff2 protein	tmeff2	Tmeff2 protein	tmeff2	TMEFF2	HBG053816	XB-GENE-6252442	tmeff2	NaN	NaN	NaN	0	NaN	NaN	878806	NaN	NaN	NaN	NaN	NaN	0	NaN	NaN	NaN	NaN	NaN	NaN	NaN	NaN	0	NaN	NaN	NaN	NaN	NaN	NaN	NaN	NaN	0	NaN	NaN	NaN	NaN	NaN	NaN	NaN	NaN	0
408	Q0IHG7;Q6PA14;Q6IP06	Serine/threonine-protein kinase 4;Serine/threonine-protein kinase 4 37kDa subunit;Serine/threonine-protein kinase 4 18kDa subunit;Serine/threonine-protein kinase 3;Serine/threonine-protein kinase 3 36kDa subunit;Serine/threonine-protein kinase 3 20kDa subunit	stk4;stk3	#N/A	#N/A	#N/A	HBG108518;HBG108518;HBG108518	XB-GENE-955926;XB-GENE-960737	stk4;stk3	NaN	NaN	NaN	0	NaN	NaN	0	NaN	NaN	NaN	NaN	NaN	0	NaN	NaN	NaN	NaN	NaN	NaN	NaN	NaN	0	NaN	NaN	NaN	NaN	NaN	NaN	NaN	NaN	0	NaN	NaN	NaN	NaN	NaN	NaN	NaN	NaN	0
411	Q6DD81;Q0P032;Q6DCX1	Serpine2-prov protein;Protease nexin-1;MGC80587 protein	serpine2-prov;PN-1;MGC80587	#N/A	#N/A	#N/A	HBG061170;HBG106493;HBG106493	XB-GENE-947574;XB-GENE-17344079	serpine2;serpine2	NaN	NaN	NaN	0	NaN	NaN	32673	NaN	NaN	NaN	NaN	NaN	0	NaN	NaN	NaN	NaN	NaN	NaN	NaN	NaN	0	NaN	NaN	NaN	NaN	NaN	NaN	NaN	NaN	0	NaN	NaN	NaN	NaN	NaN	NaN	NaN	NaN	0
414	Q5U261;Q1EQW0	Adamts1 protein;ADAM metallopeptidase with thrombospondin type 1 motif, 1;	adamts1;ADAMTS1	#N/A	#N/A	#N/A	HBG004313;HBG004313	XB-GENE-492604	adamts1	NaN	NaN	NaN	0	NaN	NaN	309845	NaN	NaN	NaN	NaN	NaN	0	NaN	NaN	NaN	NaN	NaN	NaN	NaN	NaN	0	NaN	NaN	NaN	NaN	NaN	NaN	NaN	NaN	0	NaN	NaN	NaN	NaN	NaN	NaN	NaN	NaN	0
415	Q5U259;Q1JQ73-2;Q1JQ73	ELAV-like protein 1-B;ELAV-like protein 1-A	elavl1-b;elavl1-a	#N/A	#N/A	#N/A	HBG002295;HBG002295	XB-GENE-865489;XB-GENE-6254178	elavl1;elavl1	NaN	NaN	NaN	0	NaN	NaN	209260	NaN	NaN	NaN	NaN	NaN	0	NaN	NaN	NaN	NaN	NaN	NaN	NaN	NaN	0	NaN	NaN	NaN	NaN	NaN	NaN	NaN	NaN	0	NaN	NaN	NaN	NaN	NaN	NaN	NaN	NaN	0
416	Q1XCD9	High mobility group B3b protein (LOC734200 protein)	hmgb3	High mobility group B3b protein (LOC734200 protein)	hmgb3	HMGB3	HBG009000	XB-GENE-1002020	hmgb3	NaN	NaN	NaN	0	NaN	NaN	4580800	NaN	NaN	NaN	NaN	NaN	0	NaN	NaN	NaN	NaN	NaN	NaN	NaN	NaN	0	NaN	NaN	NaN	NaN	NaN	NaN	NaN	NaN	0	NaN	NaN	NaN	NaN	NaN	NaN	NaN	-1.52661	1
419	Q2NLB2	LOC735232 protein	LOC735232	LOC735232 protein	mphosph6	MPHOSPH6	HBG031714	XB-GENE-6254080	mphosph6	NaN	NaN	NaN	0	NaN	NaN	16159	NaN	NaN	NaN	NaN	NaN	0	NaN	NaN	NaN	NaN	NaN	NaN	NaN	NaN	0	NaN	NaN	NaN	NaN	NaN	NaN	NaN	NaN	0	NaN	NaN	NaN	NaN	NaN	NaN	NaN	NaN	0
421	Q2T9I7;Q6GN57	LOC443681 protein;LOC443681 protein (Fragment);	LOC443681	#N/A	#N/A	#N/A	HBG056994;HBG056994	XB-GENE-990494	rrn3	NaN	NaN	NaN	0	NaN	NaN	47536	NaN	NaN	NaN	NaN	NaN	0	NaN	NaN	NaN	NaN	NaN	NaN	NaN	NaN	0	NaN	NaN	NaN	NaN	NaN	NaN	NaN	NaN	0	NaN	NaN	NaN	NaN	NaN	NaN	NaN	NaN	0
424	Q2TAP8	Coiled-coil-helix-coiled-coil-helix domain-containing protein 7	chchd7	Coiled-coil-helix-coiled-coil-helix domain-containing protein 7	chchd7	CHCHD7	HBG050939	XB-GENE-6254513	chchd7	NaN	NaN	NaN	0	NaN	NaN	131550	NaN	NaN	NaN	NaN	NaN	0	NaN	NaN	NaN	NaN	NaN	NaN	NaN	NaN	0	NaN	NaN	NaN	NaN	NaN	NaN	NaN	NaN	0	NaN	NaN	NaN	NaN	NaN	NaN	NaN	NaN	0
425	Q2TAR5	MGC131029 protein	MGC131029	MGC131029 protein	rhob	RHOB	HBG009351	XB-GENE-6077451	rhob	NaN	NaN	NaN	0	NaN	NaN	1563935	NaN	NaN	NaN	NaN	NaN	0	NaN	NaN	NaN	NaN	NaN	NaN	NaN	NaN	0	NaN	NaN	NaN	NaN	NaN	NaN	NaN	NaN	0	NaN	NaN	NaN	NaN	NaN	NaN	NaN	NaN	0
426	Q2TAS8	alpha-1,2-Mannosidase (EC 3.2.1.-)	MGC130950	alpha-1,2-Mannosidase (EC 3.2.1.-)	MGC130950	#N/A	HBG052389			NaN	NaN	NaN	0	NaN	NaN	2401955	NaN	-0.748035	NaN	NaN	-0.054959	2	-0.401497	0.346538	0.484258	NaN	NaN	NaN	NaN	NaN	0	NaN	NaN	NaN	NaN	NaN	NaN	NaN	NaN	0	NaN	NaN	NaN	-0.772143	NaN	NaN	-0.0945738	NaN	2
427	Q2V0J2;Q7ZX79	54 kD nuclear RNA-binding protein;p54nrb protein;	p54nrb	#N/A	#N/A	#N/A	HBG009801;HBG009801	XB-GENE-1002501	nono	NaN	NaN	NaN	0	NaN	NaN	1254075	NaN	NaN	NaN	NaN	NaN	0	NaN	NaN	NaN	NaN	NaN	NaN	NaN	NaN	0	NaN	NaN	NaN	-2.22412	NaN	NaN	NaN	0.26978	2	-0.977172	1.24695	NaN	NaN	NaN	NaN	NaN	-0.0582041	1
428	Q2VPF1;Q6GPZ8;Q7ZTM8	LOC398448 protein;LOC443599 protein (Fragment);LOC398448 protein (Fragment)	LOC398448;LOC443599	#N/A	#N/A	#N/A	HBG104971;HBG104971	XB-GENE-5864661	tra2b	NaN	NaN	NaN	0	NaN	NaN	743255	NaN	NaN	NaN	NaN	NaN	0	NaN	NaN	NaN	NaN	NaN	NaN	NaN	NaN	0	NaN	NaN	NaN	NaN	NaN	NaN	NaN	NaN	0	NaN	NaN	NaN	NaN	NaN	NaN	NaN	NaN	0
429	Q2VPG6	Uncharacterized protein		Uncharacterized protein	XELAEV_18007424mg	#N/A	HBG000970			NaN	NaN	NaN	0	NaN	NaN	117258	NaN	NaN	NaN	NaN	NaN	0	NaN	NaN	NaN	NaN	NaN	NaN	NaN	NaN	0	NaN	NaN	NaN	NaN	NaN	NaN	NaN	NaN	0	NaN	NaN	NaN	NaN	NaN	NaN	NaN	NaN	0
430	Q2VPG7	MGC132185 protein	MGC132185	MGC132185 protein	napg	NAPG	HBG001648	XB-GENE-6254706	napg	NaN	NaN	NaN	0	NaN	NaN	964960	NaN	NaN	NaN	NaN	NaN	0	NaN	NaN	NaN	NaN	NaN	NaN	NaN	NaN	0	NaN	NaN	NaN	NaN	NaN	NaN	NaN	NaN	0	NaN	NaN	NaN	NaN	NaN	NaN	NaN	-3.6473	1
431	Q2VPG9	Succinyl-CoA ligase subunit beta (EC 6.2.1.-)	MGC132166	Succinate--CoA ligase [GDP-forming] subunit beta, mitochondrial (EC 6.2.1.4) (GTP-specific succinyl-CoA synthetase subunit beta) (G-SCS) (GTPSCS) (Succinyl-CoA synthetase beta-G chain) (SCS-betaG)	suclg2	SUCLG2	HBG055555	XB-GENE-956246	suclg2	NaN	NaN	NaN	0	NaN	NaN	205381	NaN	NaN	NaN	NaN	NaN	0	NaN	NaN	NaN	NaN	NaN	NaN	NaN	NaN	0	NaN	NaN	NaN	NaN	NaN	NaN	NaN	NaN	0	NaN	NaN	NaN	NaN	NaN	NaN	NaN	NaN	0
434	Q4V7V5;Q2VPI1	Uncharacterized protein (Fragment);MGC132028 protein;	MGC132028	#N/A	#N/A	#N/A	HBG047516;HBG047516	XB-GENE-6254711	snw1	NaN	NaN	NaN	0	NaN	NaN	19750	NaN	NaN	NaN	NaN	NaN	0	NaN	NaN	NaN	NaN	NaN	NaN	NaN	NaN	0	NaN	NaN	NaN	NaN	NaN	NaN	NaN	NaN	0	NaN	NaN	NaN	NaN	NaN	NaN	NaN	NaN	0
436	Q2VPL8	MGC131189 protein	MGC131189	MGC131189 protein	aldh6a1	ALDH6A1	HBG105023	XB-GENE-1006695	aldh6a1	NaN	NaN	NaN	0	NaN	NaN	4233720	NaN	NaN	NaN	NaN	NaN	0	NaN	NaN	NaN	NaN	NaN	NaN	NaN	NaN	0	NaN	NaN	NaN	NaN	NaN	NaN	NaN	-1.21071	1	NaN	0	NaN	-1.33208	NaN	NaN	0.720467	NaN	2
440	Q32N32-2;Q32N32	Protein casc4	casc4	#N/A	#N/A	#N/A	HBG057061	XB-GENE-6255485	casc4	NaN	NaN	NaN	0	NaN	NaN	387350	NaN	NaN	-2.63109	NaN	NaN	1	NaN	0	NaN	NaN	NaN	-3.20898	NaN	NaN	1	NaN	0	NaN	NaN	-3.13606	NaN	NaN	NaN	1	NaN	0	NaN	NaN	NaN	NaN	NaN	NaN	0
441	Q32N42	Uncharacterized protein		Uncharacterized protein	0	#N/A	HBG051922			NaN	NaN	NaN	0	NaN	NaN	175102	NaN	NaN	NaN	NaN	NaN	0	NaN	NaN	NaN	NaN	NaN	NaN	NaN	NaN	0	NaN	NaN	NaN	NaN	NaN	NaN	NaN	NaN	0	NaN	NaN	NaN	NaN	NaN	NaN	NaN	NaN	0
443	Q7ZWT7;Q32N79;Q6NUA2	Wars-prov protein;Uncharacterized protein;MGC81110 protein	MGC81110	#N/A	#N/A	#N/A	HBG002325;HBG002325;HBG002325	XB-GENE-954242;XB-GENE-17342064	wars;wars	NaN	NaN	NaN	0	NaN	NaN	205924	NaN	NaN	NaN	NaN	NaN	0	NaN	NaN	NaN	NaN	NaN	NaN	NaN	NaN	0	NaN	NaN	NaN	NaN	NaN	NaN	NaN	NaN	0	NaN	NaN	NaN	NaN	NaN	NaN	NaN	0.102553	1
444	Q32NA2;Q5FWN9	UPF0690 protein C1orf52 homolog B;UPF0690 protein C1orf52 homolog A		#N/A	#N/A	#N/A	HBG066291;HBG066291	XB-GENE-975911;XB-GENE-6254710	c1orf52;c1orf52	NaN	NaN	NaN	0	NaN	NaN	125701	NaN	NaN	NaN	NaN	NaN	0	NaN	NaN	NaN	NaN	NaN	NaN	NaN	NaN	0	NaN	NaN	NaN	NaN	NaN	NaN	NaN	NaN	0	NaN	NaN	NaN	NaN	NaN	NaN	NaN	NaN	0
445	Q32NI7	LOC733407 protein (Fragment)	LOC733407	LOC733407 protein (Fragment)	LOC733407	#N/A	HBG050787			NaN	NaN	NaN	0	NaN	NaN	0	NaN	NaN	NaN	NaN	NaN	0	NaN	NaN	NaN	NaN	NaN	NaN	NaN	NaN	0	NaN	NaN	NaN	NaN	NaN	NaN	NaN	NaN	0	NaN	NaN	NaN	NaN	NaN	NaN	NaN	NaN	0
446	Q32NK0	MGC131089 protein	MGC131089	MGC131089 protein	myef2	MYEF2	HBG054880	XB-GENE-866532	myef2	NaN	NaN	NaN	0	NaN	NaN	127003	NaN	NaN	NaN	NaN	NaN	0	NaN	NaN	NaN	NaN	NaN	NaN	NaN	NaN	0	NaN	NaN	NaN	NaN	NaN	NaN	NaN	NaN	0	NaN	NaN	NaN	NaN	NaN	NaN	NaN	NaN	0
447	Q32NK6	MGC131075 protein	MGC131075	MGC131075 protein	hagh	HAGH	HBG001152	XB-GENE-6254719	hagh	NaN	NaN	NaN	0	NaN	NaN	1136815	-1.43957	0.614512	NaN	NaN	NaN	2	-0.41253	1.02704	NaN	NaN	NaN	NaN	NaN	NaN	0	NaN	NaN	NaN	NaN	-1.36109	NaN	NaN	NaN	1	NaN	0	NaN	NaN	NaN	NaN	NaN	NaN	0
449	Q32NR2	MGC130922 protein	MGC130922	MGC130922 protein	matn2	#N/A	HBG056906	XB-GENE-6254738	matn2	NaN	NaN	NaN	0	NaN	NaN	3857700	NaN	NaN	NaN	NaN	NaN	0	NaN	NaN	NaN	NaN	NaN	NaN	NaN	NaN	0	NaN	NaN	NaN	NaN	NaN	NaN	NaN	NaN	0	NaN	NaN	NaN	NaN	NaN	NaN	NaN	NaN	0
453	Q32NU1;Q7SYQ9	Uncharacterized protein;PP protein (Fragment);	PP	#N/A	#N/A	#N/A	HBG000491;HBG000491			NaN	NaN	NaN	0	NaN	NaN	87024.5	NaN	NaN	NaN	NaN	NaN	0	NaN	NaN	NaN	NaN	NaN	NaN	NaN	NaN	0	NaN	NaN	NaN	NaN	NaN	NaN	NaN	NaN	0	NaN	NaN	NaN	NaN	NaN	NaN	NaN	NaN	0
454	Q6IP47;Q3B8A0	MGC78958 protein (Ribonucleotide reductase M2 beta);MGC78958 protein;	rrm2.1;MGC78958	#N/A	#N/A	#N/A	HBG001647;HBG001647	XB-GENE-947057	rrm2.1	NaN	NaN	NaN	0	NaN	NaN	25531	NaN	NaN	NaN	NaN	NaN	0	NaN	NaN	NaN	NaN	NaN	NaN	NaN	NaN	0	NaN	NaN	NaN	NaN	NaN	NaN	NaN	NaN	0	NaN	NaN	NaN	NaN	NaN	NaN	NaN	NaN	0
456	Q7ZTP5;Q3B8B4;Q5FWM9	Txndc4 protein (Fragment);Uncharacterized protein;Uncharacterized protein (Fragment)	Txndc4	#N/A	#N/A	#N/A	HBG059036;HBG059036;HBG059036	XB-GENE-962194	erp44	NaN	NaN	NaN	0	NaN	NaN	1568410	NaN	NaN	NaN	NaN	NaN	0	NaN	NaN	NaN	NaN	NaN	NaN	NaN	NaN	0	NaN	NaN	NaN	NaN	NaN	NaN	NaN	0.517833	1	NaN	0	NaN	NaN	NaN	NaN	NaN	NaN	0
457	Q3B8C5	Acyl carrier protein	MGC131368	Acyl carrier protein	ndufab1	NDUFAB1	HBG024318	XB-GENE-971077	ndufab1	NaN	NaN	NaN	0	NaN	NaN	2857300	NaN	NaN	NaN	NaN	NaN	0	NaN	NaN	NaN	NaN	NaN	NaN	NaN	NaN	0	NaN	NaN	NaN	NaN	NaN	NaN	NaN	NaN	0	NaN	NaN	NaN	NaN	NaN	NaN	NaN	NaN	0
458	Q3B8C6	MGC131357 protein	MGC131357	NADH dehydrogenase [ubiquinone] 1 alpha subcomplex subunit 8	ndufa8	NDUFA8	HBG001244	XB-GENE-979568	ndufa8	NaN	NaN	NaN	0	NaN	NaN	3167150	NaN	NaN	NaN	NaN	-0.579875	1	NaN	0	NaN	NaN	NaN	NaN	NaN	NaN	0	NaN	NaN	NaN	NaN	NaN	NaN	-1.77511	-1.5983	2	-1.68671	0.0884055	0.0142411	-0.933769	NaN	NaN	NaN	NaN	1
459	Q3B8E0;Q6DJP4	MGC131302 protein;MGC81898 protein;	MGC131302;MGC81898	#N/A	#N/A	#N/A	HBG058643;HBG058643	XB-GENE-961295;XB-GENE-17340895	tpd52;tpd52	NaN	NaN	NaN	0	NaN	NaN	76213	NaN	NaN	NaN	NaN	NaN	0	NaN	NaN	NaN	NaN	NaN	NaN	NaN	NaN	0	NaN	NaN	NaN	NaN	NaN	NaN	NaN	NaN	0	NaN	NaN	NaN	NaN	NaN	NaN	NaN	NaN	0
460	Q3B8E1	MGC131298 protein	MGC131298	MGC131298 protein	phpt1	PHPT1	HBG053589	XB-GENE-6255010	phpt1	NaN	NaN	NaN	0	NaN	NaN	103906	NaN	NaN	NaN	NaN	NaN	0	NaN	NaN	NaN	NaN	NaN	NaN	NaN	NaN	0	NaN	NaN	NaN	NaN	NaN	NaN	NaN	NaN	0	NaN	NaN	NaN	NaN	NaN	NaN	NaN	NaN	0
461	Q3B8E9	Intraflagellar transport protein 43 homolog	ift43	Intraflagellar transport protein 43 homolog	ift43	IFT43	HBG081288	XB-GENE-5909289	ift43	NaN	NaN	NaN	0	NaN	NaN	3094.9	NaN	NaN	NaN	NaN	NaN	0	NaN	NaN	NaN	NaN	NaN	NaN	NaN	NaN	0	NaN	NaN	NaN	NaN	NaN	NaN	NaN	NaN	0	NaN	NaN	NaN	NaN	NaN	NaN	NaN	NaN	0
462	Q3B8F2	MGC131231 protein	MGC131231	Ubiquitin thioesterase (EC 3.4.19.12)	otub1	#N/A	HBG053383	XB-GENE-5909030	otub1	NaN	NaN	NaN	0	NaN	NaN	2011320	NaN	NaN	NaN	NaN	-1.462	1	NaN	0	NaN	NaN	NaN	NaN	NaN	NaN	0	NaN	NaN	NaN	NaN	NaN	NaN	NaN	NaN	0	NaN	NaN	NaN	NaN	NaN	NaN	NaN	NaN	0
463	Q6INE3;Q3B8H2	Toll-interacting protein B;Toll-interacting protein A	tollip-b;tollip-a	#N/A	#N/A	#N/A		XB-GENE-946212;XB-GENE-6255027	tollip;tollip	NaN	NaN	NaN	0	NaN	NaN	2980075	NaN	NaN	NaN	NaN	NaN	0	NaN	NaN	NaN	NaN	NaN	NaN	NaN	NaN	0	NaN	NaN	NaN	NaN	NaN	NaN	NaN	NaN	0	NaN	NaN	NaN	NaN	NaN	NaN	NaN	NaN	0
466	Q3B8J8	Succinate dehydrogenase [ubiquinone] iron-sulfur subunit, mitochondrial	sdhb	Succinate dehydrogenase [ubiquinone] iron-sulfur subunit, mitochondrial (EC 1.3.5.1) (Iron-sulfur subunit of complex II) (Ip)	sdhb	SDHB	HBG005483	XB-GENE-970197	sdhb	NaN	NaN	NaN	0	NaN	NaN	1475080	NaN	NaN	NaN	NaN	-0.029377	1	NaN	0	NaN	NaN	NaN	NaN	NaN	NaN	0	NaN	NaN	NaN	NaN	NaN	NaN	NaN	0.833305	1	NaN	0	NaN	NaN	NaN	NaN	0.365341	NaN	1
467	Q6IRM0;Q6GPR7;Q3B8K8	MGC84633 protein;MGC82659 protein;MGC82659 protein	MGC84633;MGC82659	#N/A	#N/A	#N/A	HBG008165;HBG008165;HBG008165	XB-GENE-6256253	pebp1	NaN	NaN	NaN	0	NaN	NaN	414770	NaN	NaN	NaN	NaN	NaN	0	NaN	NaN	NaN	NaN	NaN	NaN	NaN	NaN	0	NaN	NaN	NaN	NaN	NaN	NaN	NaN	NaN	0	NaN	NaN	NaN	NaN	NaN	NaN	NaN	NaN	0
468	Q5M7B9;Q3B8M1	Peptidyl-prolyl cis-trans isomerase	fkbp3	#N/A	#N/A	#N/A	HBG105391;HBG105391	XB-GENE-1016904	fkbp3	NaN	NaN	NaN	0	NaN	NaN	23806	NaN	NaN	NaN	NaN	NaN	0	NaN	NaN	NaN	NaN	NaN	NaN	NaN	NaN	0	NaN	NaN	NaN	NaN	NaN	NaN	NaN	NaN	0	NaN	NaN	NaN	NaN	NaN	NaN	NaN	NaN	0
469	Q3KPK1	MGC132396 protein	MGC132396	MGC132396 protein	tbcb	TBCB	HBG003239	XB-GENE-865897	tbcb	NaN	NaN	NaN	0	NaN	NaN	979390	NaN	NaN	NaN	NaN	NaN	0	NaN	NaN	NaN	NaN	NaN	NaN	NaN	NaN	0	NaN	NaN	NaN	NaN	NaN	NaN	NaN	NaN	0	NaN	NaN	NaN	NaN	NaN	NaN	0.149498	-0.0588991	2
470	Q7T250;Q3KPK5;Q6GP73	Chloride intracellular channel protein;Chloride intracellular channel protein;Chloride intracellular channel protein	CLIC1;MGC80632	#N/A	#N/A	#N/A	HBG050994;HBG050994;HBG050994	XB-GENE-17346559	clic1	NaN	NaN	NaN	0	NaN	NaN	414610	NaN	NaN	NaN	NaN	NaN	0	NaN	NaN	NaN	NaN	NaN	NaN	NaN	NaN	0	NaN	NaN	NaN	NaN	NaN	NaN	NaN	NaN	0	NaN	NaN	NaN	NaN	NaN	NaN	NaN	NaN	0
472	Q3KPN1	LOC733384 protein (Fragment)	LOC733384	LOC733384 protein (Fragment)	LOC733384	#N/A	HBG052303			NaN	NaN	NaN	0	NaN	NaN	356005	NaN	-0.265438	NaN	NaN	NaN	1	NaN	0	NaN	NaN	NaN	NaN	NaN	NaN	0	NaN	NaN	NaN	NaN	NaN	NaN	NaN	NaN	0	NaN	NaN	NaN	NaN	NaN	NaN	NaN	NaN	0
473	Q3KPN5	MGC132184 protein	MGC132184	MGC132184 protein	basp1	BASP1	HBG000966	XB-GENE-6254995	basp1	NaN	NaN	NaN	0	NaN	NaN	8163200	NaN	0.0119445	NaN	NaN	NaN	1	NaN	0	NaN	NaN	NaN	NaN	NaN	0.682046	1	NaN	0	NaN	NaN	0.87825	-0.529074	NaN	-0.515974	3	-0.0555994	0.660353	NaN	-1.98201	-1.11368	NaN	NaN	NaN	2
475	Q5XGT3;Q3KPP7;Q7SYU5	Fructose-bisphosphate aldolase	MGC64482	#N/A	#N/A	#N/A	HBG002386;HBG002386;HBG002386			NaN	NaN	NaN	0	NaN	NaN	0	NaN	NaN	NaN	NaN	NaN	0	NaN	NaN	NaN	NaN	NaN	NaN	NaN	NaN	0	NaN	NaN	NaN	NaN	NaN	NaN	NaN	NaN	0	NaN	NaN	NaN	NaN	NaN	NaN	NaN	2.80423	1
476	Q3KPQ6	LOC780746 protein (Fragment)	LOC780746	LOC780746 protein (Fragment)	LOC780746	#N/A	HBG061301			NaN	NaN	NaN	0	NaN	NaN	20493500	NaN	NaN	NaN	NaN	2.24534	1	NaN	0	NaN	NaN	NaN	NaN	NaN	2.30686	1	NaN	0	NaN	NaN	NaN	NaN	NaN	-0.52785	1	NaN	0	NaN	1.27234	NaN	NaN	NaN	NaN	1
477	Q3KPR4	MGC131372 protein	MGC131372	MGC131372 protein	qdpr	QDPR	HBG001000	XB-GENE-968584	qdpr	NaN	NaN	NaN	0	NaN	NaN	554970	NaN	NaN	NaN	NaN	NaN	0	NaN	NaN	NaN	NaN	NaN	NaN	NaN	NaN	0	NaN	NaN	NaN	NaN	NaN	NaN	NaN	NaN	0	NaN	NaN	NaN	NaN	NaN	NaN	NaN	NaN	0
478	Q3KPS0	MGC131361 protein	MGC131361	MGC131361 protein	txndc17	#N/A	HBG079628	XB-GENE-6078440	txndc17	NaN	NaN	NaN	0	NaN	NaN	81554	NaN	NaN	NaN	NaN	NaN	0	NaN	NaN	NaN	NaN	NaN	NaN	NaN	NaN	0	NaN	NaN	NaN	NaN	NaN	NaN	NaN	NaN	0	NaN	NaN	NaN	NaN	NaN	NaN	NaN	NaN	0
479	Q3KPT5	Enhancer of yellow 2 transcription factor homolog	eny2	Transcription and mRNA export factor ENY2 (Enhancer of yellow 2 transcription factor homolog)	eny2	ENY2	HBG107852	XB-GENE-961814	eny2	NaN	NaN	NaN	0	NaN	NaN	675050	NaN	NaN	NaN	NaN	NaN	0	NaN	NaN	NaN	NaN	NaN	NaN	NaN	NaN	0	NaN	NaN	NaN	NaN	NaN	NaN	NaN	NaN	0	NaN	NaN	NaN	NaN	NaN	NaN	NaN	NaN	0
481	Q3KPY6	MGC131202 protein	MGC131202	MGC131202 protein	sf3b5	SF3B5	HBG054589	XB-GENE-6254262	sf3b5	NaN	NaN	NaN	0	NaN	NaN	370935	NaN	NaN	NaN	NaN	NaN	0	NaN	NaN	NaN	NaN	NaN	NaN	NaN	NaN	0	NaN	NaN	NaN	NaN	NaN	NaN	NaN	NaN	0	NaN	NaN	NaN	NaN	NaN	NaN	NaN	NaN	0
482	Q3KQ12	LOC733345 protein (Fragment)	LOC733345	LOC733345 protein (Fragment)	LOC733345	#N/A	HBG013304			NaN	NaN	NaN	0	NaN	NaN	231840	NaN	NaN	NaN	NaN	NaN	0	NaN	NaN	NaN	NaN	NaN	NaN	NaN	NaN	0	NaN	NaN	NaN	NaN	NaN	NaN	NaN	NaN	0	NaN	NaN	NaN	NaN	NaN	NaN	NaN	NaN	0
483	Q3KQ13	MGC131121 protein	MGC131121	MGC131121 protein	MGC131121	#N/A	HBG013015			NaN	NaN	NaN	0	NaN	NaN	6201250	NaN	NaN	NaN	NaN	NaN	0	NaN	NaN	NaN	NaN	NaN	NaN	NaN	NaN	0	NaN	NaN	NaN	NaN	NaN	NaN	NaN	NaN	0	NaN	NaN	NaN	NaN	NaN	NaN	NaN	NaN	0
484	Q3KQ23	Ubiquitin-like modifier-activating enzyme 5	uba5	Ubiquitin-like modifier-activating enzyme 5 (Ubiquitin-activating enzyme 5) (UFM1-activating enzyme) (Ubiquitin-activating enzyme E1 domain-containing protein 1)	uba5	UBA5	HBG056496	XB-GENE-955667	uba5	NaN	NaN	NaN	0	NaN	NaN	305655	NaN	NaN	NaN	NaN	NaN	0	NaN	NaN	NaN	NaN	NaN	NaN	NaN	NaN	0	NaN	NaN	NaN	NaN	NaN	NaN	NaN	NaN	0	NaN	NaN	NaN	NaN	NaN	NaN	NaN	NaN	0
485	Q76MF6;Q3KQ41;Q32NV5	JC7 (Fragment);JC7 protein;Uncharacterized protein	JC7	#N/A	#N/A	#N/A	HBG052687;HBG052687;HBG052687	XB-GENE-866018;XB-GENE-17342307	nucks1;nucks1	NaN	NaN	NaN	0	NaN	NaN	98764.5	NaN	NaN	NaN	NaN	NaN	0	NaN	NaN	NaN	NaN	NaN	NaN	NaN	NaN	0	NaN	NaN	NaN	NaN	NaN	NaN	NaN	NaN	0	NaN	NaN	NaN	NaN	NaN	NaN	NaN	NaN	0
488	Q3KQ78	MGC130893 protein	MGC130893	MGC130893 protein	ndufb4	#N/A	HBG001159	XB-GENE-6254270	ndufb4	NaN	NaN	NaN	0	NaN	NaN	874320	2.61618	NaN	NaN	NaN	NaN	1	NaN	0	NaN	NaN	NaN	NaN	NaN	NaN	0	NaN	NaN	NaN	NaN	NaN	NaN	NaN	NaN	0	NaN	NaN	NaN	NaN	NaN	NaN	NaN	NaN	0
489	Q3KQ82	Profilin	MGC130883	Profilin	pfn1	PFN1	HBG053683	XB-GENE-6078860	pfn1	NaN	NaN	NaN	0	NaN	NaN	4239450	-0.29199	NaN	5.27366	NaN	-1.32511	3	1.21885	2.89804	NaN	NaN	NaN	2.25217	NaN	NaN	1	NaN	0	NaN	NaN	5.03204	NaN	NaN	NaN	1	NaN	0	NaN	NaN	NaN	NaN	NaN	NaN	0
492	Q3KQC9;Q6INX6	Rps16 protein;MGC80065 protein;	rps16;MGC80065	#N/A	#N/A	#N/A	HBG055171;HBG055171	XB-GENE-5786746	rps16	NaN	NaN	NaN	0	NaN	NaN	10138600	1.20546	NaN	NaN	NaN	2.42317	2	1.81431	0.608855	0.0124435	NaN	NaN	0.738176	NaN	NaN	1	NaN	0	NaN	0.248816	NaN	NaN	NaN	NaN	1	NaN	0	NaN	NaN	NaN	NaN	-0.632292	0.351056	2
493	Q5PPT3;Q3KQF3	ATP-dependent Clp protease proteolytic subunit	LOC496087	#N/A	#N/A	#N/A	HBG001689;HBG001689	XB-GENE-969411	clpp	NaN	NaN	NaN	0	NaN	NaN	402410	NaN	NaN	NaN	NaN	NaN	0	NaN	NaN	NaN	NaN	NaN	NaN	NaN	NaN	0	NaN	NaN	NaN	NaN	NaN	NaN	NaN	NaN	0	NaN	NaN	NaN	NaN	NaN	NaN	NaN	NaN	0
494	Q5PPV9;Q3KQF7	LOC496064 protein (Fragment);LOC496064 protein;	LOC496064	#N/A	#N/A	#N/A	HBG051447;HBG051447	XB-GENE-5942534	efna1	NaN	NaN	NaN	0	NaN	NaN	2383825	NaN	NaN	NaN	NaN	NaN	0	NaN	NaN	NaN	NaN	NaN	NaN	NaN	NaN	0	NaN	NaN	NaN	NaN	NaN	NaN	NaN	NaN	0	NaN	NaN	NaN	NaN	NaN	NaN	NaN	NaN	0
495	Q5M989;Q4QR22;Q3KQG0	LOC496165 protein (Fragment);MGC114925 protein;LOC496165 protein	LOC496165;MGC114925	#N/A	#N/A	#N/A	HBG002317;HBG002317;HBG002317	XB-GENE-943227;XB-GENE-17341887	etfa;etfa	NaN	NaN	NaN	0	NaN	NaN	30045	NaN	NaN	NaN	NaN	NaN	0	NaN	NaN	NaN	NaN	NaN	NaN	NaN	NaN	0	NaN	NaN	NaN	NaN	NaN	NaN	NaN	NaN	0	NaN	NaN	NaN	NaN	NaN	NaN	NaN	NaN	0
497	Q498C5	Costars family protein ABRACL	abracl	Costars family protein ABRACL (ABRA C-terminal-like protein)	abracl	#N/A	HBG050912	XB-GENE-6255293	abracl	NaN	NaN	NaN	0	NaN	NaN	1201100	NaN	NaN	NaN	NaN	NaN	0	NaN	NaN	NaN	NaN	NaN	NaN	NaN	NaN	0	NaN	NaN	NaN	NaN	NaN	NaN	NaN	NaN	0	NaN	NaN	NaN	NaN	NaN	NaN	NaN	NaN	0
499	Q498G9;Q7ZY32;Q7ZX67;Q6NRU1	MGC114990 protein;Rap2c-prov protein;Rap 2A GTPase (Rap-2-prov protein) (Rap2A GTPase);Uncharacterized protein	MGC114990;rap2a	#N/A	#N/A	#N/A	HBG009351;HBG009351;HBG009351;HBG009351	XB-GENE-479955;XB-GENE-489031	rap2a;rap2c	NaN	NaN	NaN	0	NaN	NaN	64248	NaN	NaN	NaN	NaN	NaN	0	NaN	NaN	NaN	NaN	NaN	NaN	NaN	NaN	0	NaN	NaN	NaN	NaN	NaN	NaN	NaN	NaN	0	NaN	NaN	NaN	NaN	NaN	NaN	NaN	NaN	0
500	Q498H2;Q66KZ8;A1L2Q6	Glutathione S-transferase	LOC446920;LOC100036921	#N/A	#N/A	#N/A	HBG053749;HBG053749;HBG108324	XB-GENE-966113	gsta1	NaN	NaN	NaN	0	NaN	NaN	242190	NaN	NaN	NaN	NaN	NaN	0	NaN	NaN	NaN	NaN	NaN	NaN	NaN	NaN	0	NaN	NaN	NaN	NaN	NaN	NaN	NaN	NaN	0	NaN	NaN	NaN	NaN	NaN	NaN	NaN	NaN	0
501	Q68ET0;Q498H8	MGC84744 protein;MGC84744 protein;	MGC84744	#N/A	#N/A	#N/A	HBG012180;HBG012180	XB-GENE-5931845	myl6	NaN	NaN	NaN	0	NaN	NaN	1078885	NaN	NaN	NaN	NaN	NaN	0	NaN	NaN	NaN	NaN	NaN	NaN	NaN	NaN	0	NaN	NaN	NaN	NaN	NaN	NaN	NaN	NaN	0	NaN	NaN	NaN	NaN	NaN	NaN	NaN	NaN	0
502	Q498I1;Q6NTT1;Q7ZX89	LOC398508 protein;LOC398508 protein (Fragment);LOC398508 protein (Fragment)	LOC398508	#N/A	#N/A	#N/A	HBG051838;HBG051838;HBG051838	XB-GENE-5815742;XB-GENE-5815742	grhpr.2;grhpr.2	NaN	NaN	NaN	0	NaN	NaN	49802	-0.25487	NaN	NaN	NaN	NaN	1	NaN	0	NaN	NaN	NaN	NaN	NaN	NaN	0	NaN	NaN	NaN	NaN	NaN	NaN	NaN	NaN	0	NaN	NaN	NaN	NaN	NaN	NaN	NaN	NaN	0
503	Q498I4	MGC114846 protein	MGC114846	MGC114846 protein	aldh16a1	ALDH16A1	HBG069396	XB-GENE-5726662	aldh16a1	NaN	NaN	NaN	0	NaN	NaN	194390	1.06632	NaN	NaN	NaN	NaN	1	NaN	0	NaN	NaN	NaN	NaN	NaN	NaN	0	NaN	NaN	NaN	NaN	NaN	NaN	-2.69538	-0.758003	2	-1.72669	0.968689	0.0127185	NaN	NaN	NaN	-1.17665	NaN	1
505	Q498J7	Zygotic DNA replication licensing factor mcm6-A	zmcm6-a	Zygotic DNA replication licensing factor mcm6-A (EC 3.6.4.12) (Zygotic minichromosome maintenance protein 6-A) (zMCM6-A) (zMCM6a)	zmcm6-a	#N/A	HBG006334	XB-GENE-962683	mcm6.2	NaN	NaN	NaN	0	NaN	NaN	166769	NaN	NaN	NaN	NaN	NaN	0	NaN	NaN	NaN	NaN	NaN	NaN	NaN	NaN	0	NaN	NaN	NaN	0.159226	NaN	NaN	NaN	NaN	1	NaN	0	NaN	NaN	NaN	NaN	NaN	NaN	0
506	Q498K0	Galactocerebrosidase	galc	Galactocerebrosidase (GALCERase) (EC 3.2.1.46) (Galactosylceramidase)	galc	GALC		XB-GENE-1000113	galc	NaN	NaN	NaN	0	NaN	NaN	6060.5	NaN	NaN	NaN	NaN	NaN	0	NaN	NaN	NaN	NaN	NaN	NaN	NaN	NaN	0	NaN	NaN	NaN	NaN	NaN	NaN	NaN	NaN	0	NaN	NaN	NaN	NaN	NaN	NaN	NaN	NaN	0
509	Q4FZP3	Cytochrome c oxidase subunit 6A, mitochondrial	MGC116489	Cytochrome c oxidase subunit 6A, mitochondrial (Cytochrome c oxidase polypeptide VIa)	cox6a1	COX6A2	HBG060482	XB-GENE-6255568	cox6a1	NaN	NaN	NaN	0	NaN	NaN	171902	NaN	NaN	NaN	NaN	NaN	0	NaN	NaN	NaN	NaN	NaN	NaN	NaN	NaN	0	NaN	NaN	NaN	NaN	NaN	NaN	NaN	NaN	0	NaN	NaN	NaN	NaN	NaN	NaN	NaN	NaN	0
511	Q8QFW7;Q4FZQ3	Ribosomal protein L34 (Rpl34 protein) (Rpl34-prov protein);Rpl34 protein;	rpl34	#N/A	#N/A	#N/A	HBG024280;HBG024280	XB-GENE-957325	rpl34	NaN	NaN	NaN	0	NaN	NaN	8936450	NaN	NaN	NaN	NaN	NaN	0	NaN	NaN	NaN	NaN	NaN	NaN	NaN	NaN	0	NaN	NaN	NaN	NaN	NaN	NaN	NaN	NaN	0	NaN	NaN	NaN	NaN	NaN	NaN	NaN	NaN	0
512	Q4FZQ7	MGC116425 protein	MGC116425	MGC116425 protein	rpl35	RPL35	HBG000862	XB-GENE-969834	rpl35	NaN	NaN	NaN	0	NaN	NaN	17545400	NaN	NaN	NaN	NaN	NaN	0	NaN	NaN	NaN	NaN	NaN	NaN	NaN	NaN	0	NaN	NaN	NaN	NaN	NaN	NaN	NaN	NaN	0	NaN	NaN	NaN	NaN	NaN	NaN	NaN	NaN	0
513	Q4KL98	MGC116533 protein	MGC116533	MGC116533 protein	stoml2	STOML2		XB-GENE-1017048	stoml2	NaN	NaN	NaN	0	NaN	NaN	609725	NaN	NaN	NaN	NaN	NaN	0	NaN	NaN	NaN	NaN	NaN	NaN	NaN	NaN	0	NaN	NaN	NaN	NaN	NaN	NaN	NaN	NaN	0	NaN	NaN	NaN	NaN	NaN	NaN	NaN	NaN	0
514	Q4KLA6	LOC733306 protein (Fragment)	LOC733306	LOC733306 protein (Fragment)	LOC733306	#N/A				NaN	NaN	NaN	0	NaN	NaN	2110435	NaN	NaN	NaN	NaN	NaN	0	NaN	NaN	NaN	NaN	NaN	NaN	NaN	NaN	0	NaN	NaN	NaN	NaN	NaN	NaN	NaN	NaN	0	NaN	NaN	NaN	NaN	NaN	NaN	NaN	NaN	0
515	Q4KLC8	MGC116481 protein	MGC116481	MGC116481 protein	cnpy2	AC073896.1	HBG052514	XB-GENE-17333812	cnpy2	NaN	NaN	NaN	0	NaN	NaN	78087	NaN	NaN	NaN	NaN	NaN	0	NaN	NaN	NaN	NaN	NaN	NaN	NaN	NaN	0	NaN	NaN	NaN	NaN	NaN	NaN	NaN	NaN	0	NaN	NaN	NaN	NaN	NaN	NaN	NaN	NaN	0
516	Q4KLF5	Transcription factor BTF3 homolog 4	btf3l4	Transcription factor BTF3 homolog 4 (Basic transcription factor 3-like 4)	btf3l4	BTF3L4	HBG004906	XB-GENE-948242	btf3l4	NaN	NaN	NaN	0	NaN	NaN	9826900	0.446703	0.644148	-1.06124	NaN	NaN	3	0.00987095	0.761666	NaN	NaN	NaN	-0.377961	NaN	NaN	1	NaN	0	NaN	-0.426641	NaN	0.337581	NaN	NaN	2	-0.0445301	0.382111	NaN	NaN	NaN	NaN	NaN	-0.11903	1
518	Q4KLV8;A4IFW8	LOC733291 protein (Fragment);LOC733291 protein (Fragment);	LOC733291	#N/A	#N/A	#N/A	HBG106325;HBG106325			NaN	NaN	NaN	0	NaN	NaN	1019700	1.19486	NaN	NaN	NaN	1.13625	2	1.16555	0.0293055	0.133237	NaN	NaN	NaN	NaN	NaN	0	NaN	NaN	NaN	NaN	-0.430992	3.52456	-2.31171	-0.319434	4	0.115605	2.12137	NaN	0.455051	0.151579	NaN	NaN	NaN	2
521	Q4KLX4;Q5XHA9	Calcium-transporting ATPase (EC 3.6.3.8);LOC495046 protein (Fragment);	LOC495046	#N/A	#N/A	#N/A	HBG105648;HBG105648			NaN	NaN	NaN	0	NaN	NaN	48423	NaN	NaN	NaN	NaN	NaN	0	NaN	NaN	NaN	NaN	NaN	NaN	NaN	NaN	0	NaN	NaN	NaN	NaN	NaN	NaN	NaN	NaN	0	NaN	NaN	NaN	NaN	NaN	NaN	NaN	NaN	0
522	Q4KLX5;Q7ZY54	S-adenosylmethionine synthase	m(2)21ab-prov;m(2)21ab	#N/A	#N/A	#N/A	HBG001562;HBG001562	XB-GENE-981945	mat2a	NaN	NaN	NaN	0	NaN	NaN	1556435	NaN	NaN	NaN	NaN	NaN	0	NaN	NaN	NaN	NaN	NaN	NaN	NaN	NaN	0	NaN	NaN	NaN	NaN	NaN	NaN	NaN	NaN	0	NaN	NaN	NaN	NaN	NaN	NaN	NaN	-0.404052	1
523	Q4QR02	LOC733275 protein (Fragment)	LOC733275	LOC733275 protein (Fragment)	LOC733275	#N/A	HBG023123			NaN	NaN	NaN	0	NaN	NaN	155550	NaN	NaN	NaN	NaN	NaN	0	NaN	NaN	NaN	NaN	NaN	NaN	NaN	NaN	0	NaN	NaN	NaN	NaN	NaN	NaN	NaN	NaN	0	NaN	NaN	NaN	NaN	NaN	NaN	NaN	NaN	0
524	Q4QR32	MGC114875 protein	MGC114875	MGC114875 protein	rps29	RPS29	HBG004459	XB-GENE-1016221	rps29	NaN	NaN	NaN	0	NaN	NaN	3084050	-1.323	NaN	NaN	NaN	NaN	1	NaN	0	NaN	NaN	NaN	NaN	NaN	NaN	0	NaN	NaN	NaN	NaN	NaN	NaN	NaN	NaN	0	NaN	NaN	NaN	NaN	NaN	NaN	NaN	NaN	0
525	Q6AZI4;Q4QR35	LOC446231 protein (Fragment);LOC446231 protein;	LOC446231;ube2l3	#N/A	#N/A	#N/A	HBG063308;HBG063308	XB-GENE-970764	ube2l3	NaN	NaN	NaN	0	NaN	NaN	6238250	-0.225178	NaN	NaN	NaN	0.719603	2	0.247212	0.472391	NaN	NaN	NaN	NaN	NaN	NaN	0	NaN	NaN	NaN	NaN	NaN	NaN	NaN	NaN	0	NaN	NaN	NaN	NaN	NaN	NaN	1.27191	1.70755	2
531	Q6GQ52;Q4QR62	Mitochondrial import inner membrane translocase subunit Tim10-B;Mitochondrial import inner membrane translocase subunit Tim10-A	timm10-b;timm10-a	#N/A	#N/A	#N/A	HBG055029;HBG055029	XB-GENE-6251518;XB-GENE-6256179	timm10;timm10	NaN	NaN	NaN	0	NaN	NaN	654160	0.0581125	NaN	NaN	NaN	NaN	1	NaN	0	NaN	NaN	NaN	NaN	NaN	NaN	0	NaN	NaN	NaN	NaN	NaN	NaN	NaN	NaN	0	NaN	NaN	NaN	NaN	NaN	NaN	NaN	NaN	0
533	Q4V7K5	MGC115616 protein	MGC115616	MGC115616 protein	mesdc2	MESDC2	HBG052460	XB-GENE-940837	mesd	NaN	NaN	NaN	0	NaN	NaN	811880	NaN	NaN	NaN	NaN	NaN	0	NaN	NaN	NaN	NaN	NaN	NaN	NaN	NaN	0	NaN	NaN	NaN	NaN	NaN	NaN	NaN	NaN	0	NaN	NaN	NaN	NaN	NaN	NaN	NaN	NaN	0
534	Q4V7M0	Strap protein	strap	Strap protein	strap	STRAP	HBG055228	XB-GENE-17338920	strap	NaN	NaN	NaN	0	NaN	NaN	1289005	NaN	NaN	NaN	NaN	NaN	0	NaN	NaN	NaN	NaN	NaN	NaN	NaN	NaN	0	NaN	NaN	NaN	NaN	NaN	NaN	NaN	NaN	0	NaN	NaN	NaN	NaN	NaN	NaN	1.21784	0.287971	2
535	Q4V7M2;Q5XH36	Cysteine-rich with EGF-like domain protein 2-B;Cysteine-rich with EGF-like domain protein 2-A	creld2-b;creld2-a	#N/A	#N/A	#N/A	HBG081344;HBG081344	XB-GENE-999017;XB-GENE-6255881	creld2;creld2	NaN	NaN	NaN	0	NaN	NaN	118290	NaN	NaN	NaN	NaN	NaN	0	NaN	NaN	NaN	NaN	NaN	NaN	NaN	NaN	0	NaN	NaN	NaN	NaN	NaN	NaN	NaN	NaN	0	NaN	NaN	NaN	NaN	NaN	NaN	NaN	NaN	0
536	Q4V7N8	Anamorsin	ciapin1	Anamorsin (Cytokine-induced apoptosis inhibitor 1) (Fe-S cluster assembly protein DRE2 homolog)	ciapin1	CIAPIN1	HBG051104	XB-GENE-998249	ciapin1	NaN	NaN	NaN	0	NaN	NaN	745940	-0.943273	NaN	NaN	NaN	NaN	1	NaN	0	NaN	NaN	NaN	NaN	NaN	NaN	0	NaN	NaN	NaN	NaN	NaN	NaN	NaN	NaN	0	NaN	NaN	NaN	NaN	NaN	NaN	NaN	NaN	0
537	Q4V7R1	Mitochondrial import inner membrane translocase subunit Tim9	timm9	Mitochondrial import inner membrane translocase subunit Tim9	timm9	TIMM9	HBG083156	XB-GENE-983803	timm9	NaN	NaN	NaN	0	NaN	NaN	12477000	0.964064	NaN	NaN	NaN	NaN	1	NaN	0	NaN	NaN	NaN	0.943779	NaN	NaN	1	NaN	0	NaN	NaN	NaN	NaN	NaN	NaN	0	NaN	NaN	NaN	NaN	NaN	NaN	NaN	NaN	0
538	Q4V7U9	GrpE protein homolog	MGC115379	GrpE protein homolog	grpel1	GRPEL1	HBG051846	XB-GENE-973863	grpel1	NaN	NaN	NaN	0	NaN	NaN	71252	NaN	NaN	NaN	NaN	NaN	0	NaN	NaN	NaN	NaN	NaN	NaN	NaN	NaN	0	NaN	NaN	NaN	NaN	NaN	NaN	NaN	NaN	0	NaN	NaN	NaN	NaN	NaN	NaN	NaN	NaN	0
541	Q6EE34;Q4V813	S-(hydroxymethyl)glutathione dehydrogenase (EC 1.1.1.284) (Fragment);S-(hydroxymethyl)glutathione dehydrogenase (EC 1.1.1.284);	adh5	#N/A	#N/A	#N/A	HBG000195;HBG000195	XB-GENE-977220	adh5	NaN	NaN	NaN	0	NaN	NaN	2058155	NaN	NaN	NaN	NaN	NaN	0	NaN	NaN	NaN	NaN	NaN	NaN	NaN	NaN	0	NaN	NaN	NaN	NaN	NaN	NaN	NaN	NaN	0	NaN	NaN	NaN	NaN	NaN	NaN	-0.987527	NaN	1
542	Q7ZYD0;Q4V819	Gorasp2 protein;MGC114834 protein;	gorasp2;MGC114834	#N/A	#N/A	#N/A	HBG051826;HBG051826	XB-GENE-943273;XB-GENE-17340429	gorasp2;gorasp2	NaN	NaN	NaN	0	NaN	NaN	314514	NaN	NaN	NaN	NaN	NaN	0	NaN	NaN	NaN	NaN	NaN	NaN	NaN	NaN	0	NaN	NaN	NaN	NaN	NaN	NaN	NaN	NaN	0	NaN	NaN	NaN	NaN	NaN	NaN	NaN	NaN	0
545	Q4V857	MGC114659 protein	MGC114659	MGC114659 protein	ap1m1	AP1M1	HBG050516	XB-GENE-1006863	ap1m1	NaN	NaN	NaN	0	NaN	NaN	1.23877e+06	NaN	NaN	NaN	NaN	NaN	0	NaN	NaN	NaN	NaN	NaN	NaN	NaN	NaN	0	NaN	NaN	NaN	NaN	NaN	NaN	NaN	NaN	0	NaN	NaN	NaN	NaN	NaN	NaN	NaN	0.630216	1
546	Q6DD43;Q4V859;Q6GPL0;Q5ID03	LOC446221 protein (Fragment);LOC446221 protein;MGC83587 protein;Enabled protein	LOC446221;MGC83587;Ena	#N/A	#N/A	#N/A	HBG006655;HBG006655;HBG006655	XB-GENE-1188330;XB-GENE-17335722	enah;enah	NaN	NaN	NaN	0	NaN	NaN	25248	NaN	NaN	NaN	NaN	NaN	0	NaN	NaN	NaN	NaN	NaN	NaN	NaN	NaN	0	NaN	NaN	NaN	NaN	NaN	NaN	NaN	NaN	0	NaN	NaN	NaN	NaN	NaN	NaN	NaN	NaN	0
547	Q4V871	MGC114621 protein	MGC114621	MGC114621 protein	MGC114621	#N/A	HBG002291			NaN	NaN	NaN	0	NaN	NaN	228230000	NaN	-1.18061	NaN	NaN	1.50814	2	0.163763	1.34437	NaN	NaN	NaN	NaN	NaN	NaN	0	NaN	NaN	NaN	NaN	NaN	NaN	NaN	NaN	0	NaN	NaN	NaN	0.00070605	NaN	NaN	NaN	NaN	1
550	Q501R0	Uncharacterized protein		Uncharacterized protein	0	#N/A	HBG069502			NaN	NaN	NaN	0	NaN	NaN	29695	NaN	NaN	NaN	NaN	NaN	0	NaN	NaN	NaN	NaN	NaN	NaN	NaN	NaN	0	NaN	NaN	NaN	NaN	NaN	NaN	NaN	NaN	0	NaN	NaN	NaN	NaN	NaN	NaN	NaN	NaN	0
551	Q505M5	MGC115064 protein	MGC115064	MGC115064 protein	rad23b	RAD23B	HBG055042	XB-GENE-17337853	rad23b	NaN	NaN	NaN	0	NaN	NaN	3267715	NaN	NaN	NaN	NaN	NaN	0	NaN	NaN	NaN	NaN	NaN	NaN	NaN	NaN	0	NaN	NaN	NaN	NaN	NaN	NaN	NaN	NaN	0	NaN	NaN	NaN	NaN	NaN	NaN	NaN	0.379851	1
552	Q505M7	LOC733389 protein (LOC734152 protein) (Fragment)	LOC734152	LOC733389 protein (LOC734152 protein) (Fragment)	LOC734152	#N/A	HBG000224			NaN	NaN	NaN	0	NaN	NaN	4495000	-0.103341	-0.309835	NaN	NaN	1.47025	3	0.352357	0.79495	NaN	NaN	NaN	NaN	NaN	NaN	0	NaN	NaN	NaN	NaN	NaN	NaN	NaN	NaN	0	NaN	NaN	NaN	-1.29478	NaN	NaN	0.558479	NaN	2
556	Q52KD6	MGC84969 protein	MGC84969	Phospholipid scramblase	plscr1	PLSCR2	HBG019157	XB-GENE-6256184	plscr1	NaN	NaN	NaN	0	NaN	NaN	99516	NaN	NaN	NaN	NaN	NaN	0	NaN	NaN	NaN	NaN	NaN	NaN	NaN	NaN	0	NaN	NaN	NaN	NaN	NaN	NaN	NaN	NaN	0	NaN	NaN	NaN	NaN	NaN	NaN	NaN	NaN	0
557	Q52KE0	Lsm2 protein	lsm2	Lsm2 protein	lsm2	LSM2	HBG000486	XB-GENE-865023	lsm2	NaN	NaN	NaN	0	NaN	NaN	2691850	0.122924	NaN	NaN	NaN	0.49311	2	0.308017	0.185093	NaN	NaN	NaN	NaN	NaN	NaN	0	NaN	NaN	NaN	NaN	NaN	NaN	NaN	NaN	0	NaN	NaN	NaN	NaN	NaN	NaN	NaN	NaN	0
559	Q52KN2	Uncharacterized protein		Uncharacterized protein	crybb1	CRYBB1	HBG003364	XB-GENE-17335429	crybb1	NaN	NaN	NaN	0	NaN	NaN	3339450	NaN	NaN	NaN	NaN	NaN	0	NaN	NaN	NaN	NaN	NaN	NaN	NaN	NaN	0	NaN	NaN	NaN	NaN	NaN	NaN	NaN	NaN	0	NaN	NaN	NaN	NaN	NaN	NaN	NaN	NaN	0
563	Q52KW2	LOC733215 protein (Fragment)	LOC733215	LOC733215 protein (Fragment)	LOC733215	#N/A	HBG000226			NaN	NaN	NaN	0	NaN	NaN	964235	NaN	NaN	NaN	NaN	NaN	0	NaN	NaN	NaN	NaN	NaN	NaN	NaN	NaN	0	NaN	NaN	NaN	NaN	NaN	NaN	NaN	NaN	0	NaN	NaN	NaN	NaN	NaN	NaN	NaN	NaN	0
564	Q52KZ0	S-methyl-5-thioadenosine phosphorylase	mtap	S-methyl-5'-thioadenosine phosphorylase (EC 2.4.2.28) (5'-methylthioadenosine phosphorylase) (MTA phosphorylase) (MTAP) (MTAPase)	mtap	MTAP	HBG002487	XB-GENE-971782	mtap	NaN	NaN	NaN	0	NaN	NaN	859824	NaN	NaN	NaN	NaN	NaN	0	NaN	NaN	NaN	NaN	NaN	NaN	NaN	NaN	0	NaN	NaN	NaN	NaN	NaN	NaN	NaN	NaN	0	NaN	NaN	NaN	NaN	NaN	NaN	NaN	NaN	0
565	Q52L13	Serine/threonine-protein phosphatase	MGC114734	Serine/threonine-protein phosphatase (EC 3.1.3.16)	ppp6c	PPP6C	HBG000216	XB-GENE-1017133	ppp6c	NaN	NaN	NaN	0	NaN	NaN	838265	NaN	NaN	NaN	NaN	NaN	0	NaN	NaN	NaN	NaN	NaN	NaN	NaN	NaN	0	NaN	NaN	NaN	NaN	NaN	NaN	NaN	NaN	0	NaN	NaN	NaN	NaN	NaN	NaN	NaN	NaN	0
567	Q6P7H8;Q52L44	MGC68650 protein;MGC68650 protein;	MGC68650	#N/A	#N/A	#N/A	HBG003970;HBG003970	XB-GENE-993791	pccb	NaN	NaN	NaN	0	NaN	NaN	129254	NaN	NaN	NaN	NaN	NaN	0	NaN	NaN	NaN	NaN	NaN	NaN	NaN	NaN	0	NaN	NaN	NaN	NaN	NaN	NaN	NaN	NaN	0	NaN	NaN	NaN	NaN	NaN	NaN	NaN	NaN	0
571	Q566F0	Pentaxin (Pentraxin) (Fragment)	LOC733197	Pentaxin (Pentraxin) (Fragment)	LOC733197	#N/A	HBG003608			NaN	NaN	NaN	0	NaN	NaN	1.09365e+06	NaN	NaN	NaN	NaN	NaN	0	NaN	NaN	NaN	NaN	NaN	NaN	NaN	NaN	0	NaN	NaN	NaN	NaN	NaN	NaN	NaN	NaN	0	NaN	NaN	NaN	NaN	NaN	NaN	NaN	NaN	0
572	Q566F3	MGC114950 protein	MGC114950	MGC114950 protein	slc45a2	SLC45A2	HBG018570	XB-GENE-947690	slc45a2	NaN	NaN	NaN	0	NaN	NaN	7813650	NaN	NaN	NaN	NaN	NaN	0	NaN	NaN	NaN	NaN	NaN	NaN	NaN	NaN	0	NaN	NaN	NaN	NaN	NaN	NaN	NaN	NaN	0	NaN	NaN	NaN	NaN	NaN	NaN	NaN	NaN	0
574	Q566H1	MGC115310 protein	MGC115310	MGC115310 protein	crmp1	CRMP1	HBG000806	XB-GENE-992567	crmp1	NaN	NaN	NaN	0	NaN	NaN	2182465	-0.035714	NaN	NaN	NaN	NaN	1	NaN	0	NaN	NaN	NaN	NaN	NaN	NaN	0	NaN	NaN	NaN	NaN	NaN	NaN	NaN	NaN	0	NaN	NaN	NaN	2.29566	NaN	NaN	-0.0248964	NaN	2
575	Q566H2;Q9PUD4;B7ZRM1	MGC115109 protein;Synapsin IIa;Synapsin IIa	MGC115109;SYN II;syn2-A	#N/A	#N/A	#N/A	HBG016354;HBG016354;HBG016354	XB-GENE-959240;XB-GENE-6252419	syn2;syn2	NaN	NaN	NaN	0	NaN	NaN	2080180	NaN	NaN	NaN	NaN	NaN	0	NaN	NaN	NaN	NaN	NaN	NaN	NaN	NaN	0	NaN	NaN	NaN	NaN	NaN	NaN	NaN	NaN	0	NaN	NaN	NaN	NaN	NaN	NaN	-1.13061	0.367803	2
576	Q566H9	MGC115278 protein	MGC115278	MGC115278 protein	ckap4	CKAP4	HBG053795	XB-GENE-5855840	ckap4	NaN	NaN	NaN	0	NaN	NaN	177650	NaN	NaN	NaN	NaN	NaN	0	NaN	NaN	NaN	NaN	NaN	NaN	NaN	NaN	0	NaN	NaN	NaN	NaN	NaN	NaN	NaN	NaN	0	NaN	NaN	NaN	NaN	NaN	NaN	NaN	NaN	0
578	Q569R9	Sri protein	sri	Sri protein	sri	SRI	HBG004492	XB-GENE-17332456	sri	NaN	NaN	NaN	0	NaN	NaN	7260025	NaN	NaN	NaN	NaN	NaN	0	NaN	NaN	NaN	NaN	NaN	NaN	NaN	NaN	0	NaN	NaN	NaN	NaN	NaN	NaN	NaN	NaN	0	NaN	NaN	NaN	NaN	NaN	NaN	-0.327146	NaN	1
582	Q9PW31;Q58E25	RAC1 protein (Rac GTPase);MGC114731 protein;	rac3;MGC114731	#N/A	#N/A	#N/A	HBG009351;HBG009351	XB-GENE-489012;XB-GENE-6254025	rac1;rac3	NaN	NaN	NaN	0	NaN	NaN	14529050	NaN	NaN	NaN	NaN	NaN	0	NaN	NaN	NaN	NaN	NaN	NaN	NaN	NaN	0	NaN	NaN	NaN	NaN	NaN	NaN	NaN	NaN	0	NaN	NaN	NaN	NaN	NaN	NaN	NaN	-0.0339567	1
583	Q58E26	Thioredoxin-related transmembrane protein 2	tmx2	Thioredoxin-related transmembrane protein 2 (Thioredoxin domain-containing protein 14)	tmx2	TMX2		XB-GENE-865871	tmx2	NaN	NaN	NaN	0	NaN	NaN	398568	NaN	NaN	NaN	NaN	NaN	0	NaN	NaN	NaN	NaN	NaN	NaN	NaN	NaN	0	NaN	NaN	NaN	NaN	NaN	NaN	NaN	NaN	0	NaN	NaN	NaN	NaN	NaN	NaN	NaN	NaN	0
584	Q58E92	SH3 domain-binding glutamic acid-rich-like protein	MGC84939	SH3 domain-binding glutamic acid-rich-like protein	sh3bgrl	#N/A	HBG054781	XB-GENE-994513	sh3bgrl	NaN	NaN	NaN	0	NaN	NaN	93466	NaN	NaN	NaN	NaN	NaN	0	NaN	NaN	NaN	NaN	NaN	NaN	NaN	NaN	0	NaN	NaN	NaN	NaN	NaN	NaN	NaN	NaN	0	NaN	NaN	NaN	NaN	NaN	NaN	NaN	NaN	0
585	Q6GNG3;Q58E96	Protein disulfide-isomerase TMX3	tmx3;txndc10b	#N/A	#N/A	#N/A	HBG099412	XB-GENE-946771;XB-GENE-6251454	tmx3;tmx3	NaN	NaN	NaN	0	NaN	NaN	553086	0.718913	NaN	NaN	NaN	NaN	1	NaN	0	NaN	0.357576	NaN	NaN	NaN	NaN	1	NaN	0	NaN	NaN	NaN	NaN	NaN	NaN	0	NaN	NaN	NaN	NaN	NaN	NaN	NaN	NaN	0
586	Q58EA2	THO complex subunit 4-A	alyref-a	THO complex subunit 4-A (Tho4-A) (Aly/REF export factor-A)	alyref-a	#N/A		XB-GENE-973560	alyref	NaN	NaN	NaN	0	NaN	NaN	248030	NaN	NaN	NaN	NaN	NaN	0	NaN	NaN	NaN	NaN	NaN	NaN	NaN	NaN	0	NaN	NaN	NaN	NaN	NaN	NaN	NaN	NaN	0	NaN	NaN	NaN	NaN	NaN	NaN	NaN	NaN	0
590	Q5DQT9;A5D8Q6;Q6JRW3;Q6JRW0;Q6JRW2;Q6JRW1	Reticulon;Reticulon;Reticulon;Reticulon;Reticulon;Reticulon;	Nogo-B2;RTN4	#N/A	#N/A	#N/A	HBG000838;HBG000838;HBG000838;HBG000838;HBG000838;HBG000838			NaN	NaN	NaN	0	NaN	NaN	154420	NaN	NaN	NaN	NaN	NaN	0	NaN	NaN	NaN	NaN	NaN	NaN	NaN	NaN	0	NaN	NaN	NaN	NaN	NaN	NaN	NaN	NaN	0	NaN	NaN	NaN	-1.5649	NaN	NaN	NaN	NaN	1
593	Q5EAU8	MGC85147 protein	MGC85147	MGC85147 protein	rabggtb	RABGGTB	HBG008182	XB-GENE-953604	rabggtb	NaN	NaN	NaN	0	NaN	NaN	9484.1	NaN	NaN	NaN	NaN	NaN	0	NaN	NaN	NaN	NaN	NaN	NaN	NaN	NaN	0	NaN	NaN	NaN	NaN	NaN	NaN	NaN	NaN	0	NaN	NaN	NaN	NaN	NaN	NaN	NaN	NaN	0
595	Q5EAV5;P54106	Methylosome subunit pICln	ICLN;clns1a	#N/A	#N/A	#N/A	HBG003108;HBG003108			NaN	NaN	NaN	0	NaN	NaN	4580050	NaN	NaN	NaN	NaN	NaN	0	NaN	NaN	NaN	NaN	NaN	NaN	NaN	NaN	0	NaN	NaN	NaN	NaN	NaN	NaN	NaN	NaN	0	NaN	NaN	NaN	NaN	NaN	NaN	NaN	NaN	0
596	Q5EC16;Q6IP25	Cardiac myosin heavy chain-alpha;LOC432141 protein (Fragment);	MHC-alpha;LOC432141	#N/A	#N/A	#N/A	HBG004704;HBG004704	XB-GENE-968721	myh6	NaN	NaN	NaN	0	NaN	NaN	82380.5	NaN	NaN	NaN	NaN	NaN	0	NaN	NaN	NaN	NaN	NaN	NaN	NaN	NaN	0	NaN	NaN	NaN	NaN	NaN	NaN	NaN	NaN	0	NaN	NaN	NaN	NaN	NaN	NaN	NaN	NaN	0
597	Q5EC17	Ventricular myosin heavy chain	vMHC	Ventricular myosin heavy chain	myh15	#N/A	HBG004704	XB-GENE-999081	myh15	NaN	NaN	NaN	0	NaN	NaN	27463	NaN	NaN	NaN	NaN	NaN	0	NaN	NaN	NaN	NaN	NaN	NaN	NaN	NaN	0	NaN	NaN	NaN	NaN	NaN	NaN	NaN	NaN	0	NaN	NaN	NaN	NaN	NaN	NaN	NaN	NaN	0
598	Q5EE04	Nucleoprotein TPR	tpr	Nucleoprotein TPR (NPC-associated intranuclear protein) (Translocated promoter region and nuclear basket protein) (Fragment)	tpr	TPR	HBG009158			NaN	NaN	NaN	0	NaN	NaN	2905900	NaN	NaN	NaN	NaN	NaN	0	NaN	NaN	NaN	NaN	NaN	NaN	NaN	NaN	0	NaN	NaN	NaN	NaN	NaN	NaN	NaN	NaN	0	NaN	NaN	NaN	NaN	NaN	NaN	-2.38402	NaN	1
599	Q5EE46;Q5EE47;Q5EE48	Proprotein convertase 6D;Proprotein convertase 6C;Proprotein convertase 6B	PC6	#N/A	#N/A	#N/A	HBG008705;HBG008705;HBG008705	XB-GENE-959601	pcsk5	NaN	NaN	NaN	0	NaN	NaN	139490	NaN	NaN	NaN	NaN	NaN	0	NaN	NaN	NaN	NaN	NaN	NaN	NaN	NaN	0	NaN	NaN	NaN	NaN	NaN	NaN	NaN	NaN	0	NaN	NaN	NaN	NaN	NaN	NaN	NaN	NaN	0
600	Q5FV82	MGC99228 protein	MGC99228	MGC99228 protein	mfge8	MFGE8	HBG002385	XB-GENE-866485	mfge8	NaN	NaN	NaN	0	NaN	NaN	1614550	NaN	NaN	NaN	NaN	NaN	0	NaN	NaN	NaN	NaN	NaN	-0.0324952	NaN	NaN	1	NaN	0	NaN	NaN	NaN	NaN	NaN	NaN	0	NaN	NaN	NaN	NaN	NaN	NaN	NaN	NaN	0
601	Q5FWK8	MGC85124 protein	MGC85124	MGC85124 protein	alox12b	ALOX15B	HBG005150	XB-GENE-5909112	alox12b	NaN	NaN	NaN	0	NaN	NaN	37898	NaN	NaN	NaN	NaN	NaN	0	NaN	NaN	NaN	NaN	NaN	NaN	NaN	NaN	0	NaN	NaN	NaN	NaN	NaN	NaN	NaN	-1.62296	1	NaN	0	NaN	NaN	NaN	NaN	NaN	NaN	0
602	Q5FWM7	MGC84940 protein	MGC84940	MGC84940 protein	fabp4	FABP5	HBG005633	XB-GENE-6251653	fabp4	NaN	NaN	NaN	0	NaN	NaN	1457500	NaN	NaN	NaN	NaN	NaN	0	NaN	NaN	NaN	NaN	NaN	NaN	NaN	NaN	0	NaN	NaN	NaN	NaN	NaN	NaN	NaN	NaN	0	NaN	NaN	NaN	NaN	NaN	NaN	NaN	NaN	0
603	Q5XGU5;Q5FWN8	DnaJ homolog subfamily B member 6-B;DnaJ homolog subfamily B member 6-A	dnajb6-b;dnajb6-a	#N/A	#N/A	#N/A	HBG066998;HBG066998	XB-GENE-972418;XB-GENE-954099	dnajb6;dnajb6	NaN	NaN	NaN	0	NaN	NaN	674210	NaN	NaN	NaN	NaN	NaN	0	NaN	NaN	NaN	NaN	NaN	NaN	NaN	NaN	0	NaN	NaN	NaN	NaN	NaN	NaN	NaN	NaN	0	NaN	NaN	NaN	NaN	NaN	NaN	NaN	NaN	0
606	Q5FWY4	Maternal DNA replication licensing factor mcm6	mmcm6	Maternal DNA replication licensing factor mcm6 (EC 3.6.4.12) (Maternal minichromosome maintenance protein 6) (mMCM6) (xMCM6)	mmcm6	#N/A	HBG006334	XB-GENE-5870555	mcm6	NaN	NaN	NaN	0	NaN	NaN	21319	NaN	NaN	NaN	NaN	NaN	0	NaN	NaN	NaN	NaN	NaN	NaN	NaN	NaN	0	NaN	NaN	NaN	NaN	NaN	NaN	NaN	NaN	0	NaN	NaN	NaN	NaN	NaN	NaN	NaN	NaN	0
607	Q5HZ68	Guanidinoacetate N-methyltransferase B	gamt-b	Guanidinoacetate N-methyltransferase B (EC 2.1.1.2)	gamt-b	#N/A	HBG005801			NaN	NaN	NaN	0	NaN	NaN	3354800	NaN	NaN	NaN	NaN	NaN	0	NaN	NaN	NaN	NaN	NaN	NaN	NaN	NaN	0	NaN	NaN	NaN	NaN	NaN	NaN	NaN	NaN	0	NaN	NaN	NaN	NaN	NaN	NaN	-0.54077	NaN	1
609	Q5HZL5	Lactosylceramide 1,3-N-acetyl-beta-D-glucosaminyltransferase A	b3gnt5-a	Lactosylceramide 1,3-N-acetyl-beta-D-glucosaminyltransferase A (EC 2.4.1.206) (Lactotriaosylceramide synthase A) (Lc(3)Cer synthase A) (Lc3 synthase A) (UDP-GlcNAc:beta-Gal beta-1,3-N-acetylglucosaminyltransferase 5A) (BGnT-5A) (Beta-1,3-Gn-T5A) (Beta-1,3-N-acetylglucosaminyltransferase 5A) (Beta3Gn-T5A)	b3gnt5-a	#N/A	HBG101684	XB-GENE-955716	b3gnt5	NaN	NaN	NaN	0	NaN	NaN	84005	NaN	NaN	NaN	NaN	NaN	0	NaN	NaN	NaN	NaN	NaN	NaN	NaN	NaN	0	NaN	NaN	NaN	NaN	NaN	NaN	NaN	NaN	0	NaN	NaN	NaN	NaN	NaN	NaN	NaN	NaN	0
610	Q5HZM2	LOC496358 protein	LOC496358	LOC496358 protein	sgta	SGTA	HBG000885	XB-GENE-962237	sgta	NaN	NaN	NaN	0	NaN	NaN	376240	NaN	NaN	NaN	NaN	NaN	0	NaN	NaN	NaN	NaN	NaN	NaN	NaN	NaN	0	NaN	NaN	NaN	NaN	NaN	NaN	NaN	NaN	0	NaN	NaN	NaN	NaN	NaN	NaN	NaN	NaN	0
612	Q5HZR0	LOC496329 protein	LOC496329	LOC496329 protein	bcas2	BCAS2	HBG050675	XB-GENE-6078160	bcas2	NaN	NaN	NaN	0	NaN	NaN	38284	NaN	NaN	NaN	NaN	NaN	0	NaN	NaN	NaN	NaN	NaN	NaN	NaN	NaN	0	NaN	NaN	NaN	NaN	NaN	NaN	NaN	NaN	0	NaN	NaN	NaN	NaN	NaN	NaN	NaN	NaN	0
614	Q5HZR7	LOC496323 protein	LOC496323	LOC496323 protein	mob4	MOB4	HBG052490	XB-GENE-948296	mob4	NaN	NaN	NaN	0	NaN	NaN	31415	NaN	NaN	NaN	NaN	NaN	0	NaN	NaN	NaN	NaN	NaN	NaN	NaN	NaN	0	NaN	NaN	NaN	NaN	NaN	NaN	NaN	NaN	0	NaN	NaN	NaN	NaN	NaN	NaN	NaN	NaN	0
615	Q5HZS1	LOC496320 protein	LOC496320	LOC496320 protein	LOC496320	#N/A	HBG052866			NaN	NaN	NaN	0	NaN	NaN	1890770	NaN	NaN	NaN	NaN	NaN	0	NaN	NaN	NaN	NaN	NaN	NaN	NaN	NaN	0	NaN	NaN	NaN	NaN	NaN	NaN	NaN	NaN	0	NaN	NaN	NaN	NaN	NaN	NaN	1.02933	NaN	1
616	Q5I000	LOC496306 protein	phf5a	LOC496306 protein	phf5a	PHF5A	HBG053587	XB-GENE-976805	phf5a	NaN	NaN	NaN	0	NaN	NaN	723695	NaN	NaN	NaN	NaN	NaN	0	NaN	NaN	NaN	NaN	NaN	NaN	NaN	NaN	0	NaN	NaN	NaN	NaN	NaN	NaN	NaN	NaN	0	NaN	NaN	NaN	NaN	NaN	NaN	NaN	NaN	0
619	Q5M781	Dynein light chain dlc8b (Dynll2 protein)	dynll2	Dynein light chain dlc8b (Dynll2 protein)	dynll2	DYNLL2	HBG002133	XB-GENE-866553	dynll2	NaN	NaN	NaN	0	NaN	NaN	73498	NaN	NaN	NaN	NaN	NaN	0	NaN	NaN	NaN	NaN	NaN	NaN	NaN	NaN	0	NaN	NaN	NaN	NaN	NaN	NaN	NaN	NaN	0	NaN	NaN	NaN	NaN	NaN	NaN	NaN	NaN	0
620	Q5U555;Q5M7D5	LOC495365 protein;LOC496233 protein;	LOC495365;LOC496233	#N/A	#N/A	#N/A	HBG000450;HBG000450	XB-GENE-997495;XB-GENE-17339218	ndufs3;ndufs3	NaN	NaN	NaN	0	NaN	NaN	3575350	-1.03239	NaN	NaN	NaN	NaN	1	NaN	0	NaN	NaN	NaN	NaN	NaN	NaN	0	NaN	NaN	NaN	-1.38159	NaN	NaN	1.04859	NaN	2	-0.166501	1.21509	NaN	NaN	NaN	NaN	-1.17503	NaN	1
622	Q5M983	LOC496171 protein (Fragment)	LOC496171	LOC496171 protein (Fragment)	LOC496171	#N/A	HBG059861			NaN	NaN	NaN	0	NaN	NaN	36586	NaN	NaN	NaN	NaN	NaN	0	NaN	NaN	NaN	NaN	NaN	NaN	NaN	NaN	0	NaN	NaN	NaN	NaN	NaN	NaN	NaN	NaN	0	NaN	NaN	NaN	NaN	NaN	NaN	NaN	NaN	0
624	Q5M993	LOC496161 protein	LOC496161	LOC496161 protein	glrx3	GLRX3	HBG054719	XB-GENE-866128	glrx3	NaN	NaN	NaN	0	NaN	NaN	495874	-0.45542	-0.713318	NaN	NaN	NaN	2	-0.584369	0.128949	0.355147	NaN	NaN	0.51365	NaN	NaN	1	NaN	0	NaN	NaN	NaN	NaN	NaN	NaN	0	NaN	NaN	NaN	NaN	NaN	NaN	NaN	NaN	0
626	Q5M9B0	LOC496146 protein	LOC496146	LOC496146 protein	LOC496146	#N/A	HBG051035	XB-GENE-973285	rtraf	NaN	NaN	NaN	0	NaN	NaN	149830	NaN	NaN	NaN	NaN	NaN	0	NaN	NaN	NaN	NaN	NaN	NaN	NaN	NaN	0	NaN	NaN	NaN	NaN	NaN	NaN	NaN	NaN	0	NaN	NaN	NaN	NaN	NaN	NaN	NaN	NaN	0
629	Q5PPT1;Q6GNH9	LOC496089 protein;MGC82793 protein (Peroxiredoxin 4);	LOC496089;prdx4	#N/A	#N/A	#N/A	HBG000286;HBG000286	XB-GENE-976767;XB-GENE-17334552	prdx4;prdx4	NaN	NaN	NaN	0	NaN	NaN	7915500	0.411549	-0.987621	-1.20552	NaN	-2.56443	4	-1.08651	1.05503	NaN	0.0235258	NaN	0.0758158	NaN	NaN	2	0.0496708	0.026145	NaN	0.131965	NaN	NaN	NaN	NaN	1	NaN	0	NaN	NaN	NaN	NaN	-0.535917	NaN	1
631	Q5PPV6	LOC496066 protein (Fragment)	LOC496066	LOC496066 protein (Fragment)	LOC496066	#N/A	HBG000952			NaN	NaN	NaN	0	NaN	NaN	157208	NaN	NaN	NaN	NaN	NaN	0	NaN	NaN	NaN	NaN	NaN	NaN	NaN	NaN	0	NaN	NaN	NaN	NaN	NaN	NaN	NaN	NaN	0	NaN	NaN	NaN	NaN	NaN	NaN	NaN	NaN	0
633	Q6DD41;Q5PPW6	MGC80358 protein;LOC496057 protein;	MGC80358;LOC496057	#N/A	#N/A	#N/A	HBG024385;HBG024385	XB-GENE-970750	sdf2l1	NaN	NaN	NaN	0	NaN	NaN	35921	NaN	NaN	NaN	NaN	NaN	0	NaN	NaN	NaN	NaN	NaN	NaN	NaN	NaN	0	NaN	NaN	NaN	NaN	NaN	NaN	NaN	NaN	0	NaN	NaN	NaN	NaN	NaN	NaN	NaN	NaN	0
634	Q8UW67;Q5PPX8	Synaptogyrin;Synaptogyrin;	syngr1;LOC496048	#N/A	#N/A	#N/A	HBG000896;HBG000896	XB-GENE-866400;XB-GENE-17329990	syngr1;syngr1	NaN	NaN	NaN	0	NaN	NaN	5956995	NaN	NaN	NaN	NaN	NaN	0	NaN	NaN	NaN	NaN	NaN	NaN	NaN	NaN	0	NaN	NaN	NaN	NaN	NaN	NaN	NaN	NaN	0	NaN	NaN	NaN	NaN	NaN	NaN	NaN	NaN	0
636	Q5PQ01	Phosphatidylinositol 5-phosphate 4-kinase type-2 gamma	pip4k2c	Phosphatidylinositol 5-phosphate 4-kinase type-2 gamma (EC 2.7.1.149) (Phosphatidylinositol 5-phosphate 4-kinase type II gamma) (PI(5)P 4-kinase type II gamma) (PIP4KII-gamma)	pip4k2c	PIP4K2C	HBG000072	XB-GENE-964855	pip4k2c	NaN	NaN	NaN	0	NaN	NaN	328262	NaN	NaN	NaN	NaN	NaN	0	NaN	NaN	NaN	NaN	NaN	NaN	NaN	NaN	0	NaN	NaN	NaN	NaN	NaN	NaN	NaN	NaN	0	NaN	NaN	NaN	NaN	NaN	NaN	NaN	NaN	0
637	Q5PQ07;Q66KP6;Q6IMD6	LOC496022 protein;LOC446926 protein (Fragment);Twisted gastrulation 2	LOC496022;LOC446926	#N/A	#N/A	#N/A	HBG055753;HBG055753;HBG055753	XB-GENE-865729	twsg2	NaN	NaN	NaN	0	NaN	NaN	549655	NaN	NaN	NaN	NaN	NaN	0	NaN	NaN	NaN	NaN	NaN	NaN	NaN	NaN	0	NaN	NaN	NaN	NaN	NaN	NaN	NaN	NaN	0	NaN	NaN	NaN	NaN	NaN	NaN	NaN	NaN	0
638	Q5PQ17	LOC496012 protein	LOC496012	LOC496012 protein	tomm22	TOMM22	HBG061819	XB-GENE-951178	tomm22	NaN	NaN	NaN	0	NaN	NaN	1649510	NaN	NaN	NaN	NaN	NaN	0	NaN	NaN	NaN	NaN	NaN	NaN	NaN	NaN	0	NaN	NaN	NaN	NaN	NaN	NaN	NaN	NaN	0	NaN	NaN	NaN	NaN	NaN	NaN	NaN	NaN	0
639	Q5PQ24	Proteasome subunit beta type	LOC496005	Proteasome subunit beta type (EC 3.4.25.1)	psmb3	PSMB3	HBG004446	XB-GENE-1008330	psmb3	NaN	NaN	NaN	0	NaN	NaN	110460	NaN	NaN	NaN	NaN	NaN	0	NaN	NaN	NaN	NaN	NaN	NaN	NaN	NaN	0	NaN	NaN	NaN	NaN	NaN	NaN	NaN	NaN	0	NaN	NaN	NaN	NaN	NaN	NaN	0.696059	NaN	1
642	Q5PQ84;Q6NUB6	Nucleoside diphosphate kinase (EC 2.7.4.6);Nucleoside diphosphate kinase (EC 2.7.4.6);	LOC495951;MGC81083	#N/A	#N/A	#N/A	HBG000423;HBG000423	XB-GENE-5926545;XB-GENE-6253015	nme4;nme4	NaN	NaN	NaN	0	NaN	NaN	1689160	NaN	NaN	NaN	NaN	NaN	0	NaN	NaN	NaN	NaN	NaN	NaN	NaN	NaN	0	NaN	NaN	NaN	NaN	NaN	NaN	NaN	NaN	0	NaN	NaN	NaN	NaN	NaN	NaN	NaN	NaN	0
644	Q5PQA5	Isochorismatase domain-containing protein 1	isoc1	Isochorismatase domain-containing protein 1	isoc1	ISOC1	HBG056777	XB-GENE-6253024	isoc1	NaN	NaN	NaN	0	NaN	NaN	180194	NaN	NaN	NaN	NaN	NaN	0	NaN	NaN	NaN	NaN	NaN	NaN	NaN	NaN	0	NaN	NaN	NaN	NaN	NaN	NaN	NaN	NaN	0	NaN	NaN	NaN	NaN	NaN	NaN	NaN	NaN	0
645	Q5RJX5	LOC495828 protein	LOC495828	Na(+)/H(+) exchange regulatory cofactor NHE-RF	slc9a3r1	SLC9A3R1	HBG052616	XB-GENE-17341728	slc9a3r1	NaN	NaN	NaN	0	NaN	NaN	23429.5	NaN	NaN	NaN	NaN	NaN	0	NaN	NaN	NaN	NaN	NaN	NaN	NaN	NaN	0	NaN	NaN	NaN	NaN	NaN	NaN	NaN	NaN	0	NaN	NaN	NaN	NaN	NaN	NaN	NaN	NaN	0
647	Q5U238	Uncharacterized protein		Uncharacterized protein	0	#N/A	HBG004083			NaN	NaN	NaN	0	NaN	NaN	31821	NaN	NaN	NaN	NaN	NaN	0	NaN	NaN	NaN	NaN	NaN	NaN	NaN	NaN	0	NaN	NaN	NaN	NaN	NaN	NaN	NaN	NaN	0	NaN	NaN	NaN	NaN	NaN	NaN	NaN	NaN	0
650	Q5U4L0;Q6GR52	LOC100101274 protein;Uncharacterized protein;	LOC100101274	#N/A	#N/A	#N/A	HBG052157;HBG052157			NaN	NaN	NaN	0	NaN	NaN	297200	NaN	NaN	NaN	NaN	NaN	0	NaN	NaN	NaN	NaN	NaN	NaN	0.918831	NaN	1	NaN	0	NaN	NaN	NaN	NaN	NaN	NaN	0	NaN	NaN	NaN	NaN	NaN	NaN	0.604968	NaN	1
651	Q9I9C1;Q9I9B3;Q5U4L7;Q9I995	Putative calpastatin;Calpastatin, putative;Uncharacterized protein (Fragment);Calpastatin	CALP1;calp2;calp3	#N/A	#N/A	#N/A	HBG000183;HBG000183;HBG000183;HBG000183	XB-GENE-983332;XB-GENE-17333631	cast;cast	NaN	NaN	NaN	0	NaN	NaN	34465	NaN	NaN	NaN	NaN	NaN	0	NaN	NaN	NaN	NaN	NaN	NaN	NaN	NaN	0	NaN	NaN	NaN	NaN	NaN	NaN	NaN	NaN	0	NaN	NaN	NaN	NaN	NaN	NaN	NaN	NaN	0
652	Q5U4M7;Q7ZY74;Q6P2M1	Itm1 protein;Itm1 protein (Fragment);LOC779022 protein (Fragment)	Itm1;LOC779022	#N/A	#N/A	#N/A	HBG010606;HBG010606;HBG010606	XB-GENE-973644	stt3a	NaN	NaN	NaN	0	NaN	NaN	267518	NaN	NaN	NaN	NaN	NaN	0	NaN	NaN	NaN	NaN	NaN	NaN	NaN	NaN	0	NaN	NaN	NaN	NaN	NaN	NaN	NaN	NaN	0	NaN	NaN	NaN	NaN	NaN	NaN	NaN	NaN	0
653	Q5U4N1	LOC495462 protein	LOC495462	Transmembrane 9 superfamily member	tm9sf2	TM9SF2	HBG054197	XB-GENE-953111	tm9sf2	NaN	NaN	NaN	0	NaN	NaN	186802	NaN	NaN	NaN	NaN	NaN	0	NaN	NaN	NaN	NaN	NaN	NaN	NaN	NaN	0	NaN	NaN	NaN	NaN	NaN	NaN	NaN	NaN	0	NaN	NaN	NaN	NaN	NaN	NaN	NaN	NaN	0
655	Q5U4S4	Beta-synuclein	LOC495448	Beta-synuclein	sncb	SNCB	HBG000481	XB-GENE-973313	sncb	NaN	NaN	NaN	0	NaN	NaN	3886600	-0.525621	NaN	NaN	NaN	NaN	1	NaN	0	NaN	NaN	NaN	NaN	NaN	NaN	0	NaN	NaN	NaN	NaN	NaN	NaN	NaN	NaN	0	NaN	NaN	NaN	NaN	NaN	NaN	NaN	NaN	0
656	Q5U4T5;Q91808;Q91807	Msi1h protein;LOC397764 protein (Nervous system-specific RNA-binding protein (nrp-1B));Nervous system-specific RNA-binding protein (nrp-1A)	Msi1h;LOC397764	#N/A	#N/A	#N/A	HBG002295;HBG002295;HBG002295	XB-GENE-865981;XB-GENE-17346573	msi1;msi1	NaN	NaN	NaN	0	NaN	NaN	104720	NaN	NaN	NaN	NaN	NaN	0	NaN	NaN	NaN	NaN	NaN	NaN	NaN	NaN	0	NaN	NaN	NaN	NaN	NaN	NaN	NaN	NaN	0	NaN	NaN	NaN	NaN	NaN	NaN	NaN	NaN	0
658	Q5U4X0;O93565	Gnai3 protein;Guanine nucleotide-binding protein Gi alpha subunit (Fragment);	gnai3	#N/A	#N/A	#N/A	HBG063184;HBG063184	XB-GENE-6050865	gnai2	NaN	NaN	NaN	0	NaN	NaN	2820320	NaN	NaN	NaN	NaN	-1.71803	1	NaN	0	NaN	NaN	NaN	NaN	NaN	NaN	0	NaN	NaN	NaN	NaN	NaN	NaN	NaN	NaN	0	NaN	NaN	NaN	NaN	NaN	NaN	0.131911	NaN	1
660	Q5U510;Q6AZP5	LOC495401 protein;Rpa3-prov protein;	LOC495401;rpa3-prov	#N/A	#N/A	#N/A	HBG003004;HBG003004	XB-GENE-991992;XB-GENE-17339932	rpa3;rpa3	NaN	NaN	NaN	0	NaN	NaN	393030	NaN	NaN	NaN	NaN	NaN	0	NaN	NaN	NaN	NaN	NaN	NaN	NaN	NaN	0	NaN	NaN	NaN	NaN	NaN	NaN	NaN	NaN	0	NaN	NaN	NaN	NaN	NaN	NaN	NaN	NaN	0
661	Q5U511	LOC495400 protein	LOC495400	LOC495400 protein	vapb	VAPB	HBG028551	XB-GENE-6253857	vapb	NaN	NaN	NaN	0	NaN	NaN	2520050	0.636955	NaN	NaN	NaN	NaN	1	NaN	0	NaN	NaN	NaN	NaN	NaN	NaN	0	NaN	NaN	NaN	NaN	NaN	NaN	NaN	NaN	0	NaN	NaN	NaN	NaN	NaN	NaN	NaN	-0.526296	1
662	Q90ZM9;Q5U523	Neuritin-A;Neuritin-B	nrn1-a;nrn1-b	#N/A	#N/A	#N/A	HBG052772;HBG052772	XB-GENE-988299;XB-GENE-6252721	nrn1;nrn1	NaN	NaN	NaN	0	NaN	NaN	2389000	3.07811	2.41126	2.85425	NaN	3.16427	4	2.87697	0.291718	6.53173e-10	2.49033	NaN	0.638634	NaN	NaN	2	1.56448	0.92585	0.0932487	NaN	NaN	NaN	NaN	1.42892	1	NaN	0	NaN	NaN	NaN	NaN	NaN	NaN	0
664	Q5U558	LOC495362 protein	LOC495362	LOC495362 protein	gmfb	GMFB	HBG003045	XB-GENE-6077283	gmfb	NaN	NaN	NaN	0	NaN	NaN	2183550	NaN	NaN	NaN	NaN	NaN	0	NaN	NaN	NaN	NaN	NaN	NaN	NaN	NaN	0	NaN	NaN	NaN	NaN	NaN	NaN	NaN	-2.0514	1	NaN	0	NaN	NaN	NaN	NaN	NaN	NaN	0
667	Q91846;Q5U578	Secretogranin II (Fragment);LOC397939 protein;	LOC397939	#N/A	#N/A	#N/A	HBG054148;HBG054148	XB-GENE-954301	scg2	NaN	NaN	NaN	0	NaN	NaN	2449350	NaN	NaN	NaN	NaN	0.729741	1	NaN	0	NaN	NaN	NaN	-2.06927	NaN	NaN	1	NaN	0	NaN	NaN	NaN	NaN	NaN	NaN	0	NaN	NaN	NaN	1.09192	NaN	NaN	NaN	NaN	1
668	Q5U579	LOC495343 protein (Fragment)	LOC495343	LOC495343 protein (Fragment)	LOC495343	#N/A	HBG001272			NaN	NaN	NaN	0	NaN	NaN	135090	NaN	NaN	NaN	NaN	NaN	0	NaN	NaN	NaN	NaN	NaN	NaN	NaN	NaN	0	NaN	NaN	NaN	NaN	NaN	NaN	NaN	NaN	0	NaN	NaN	NaN	NaN	NaN	NaN	NaN	NaN	0
669	Q5XGT2;Q5U582	LOC495147 protein;LOC495340 protein;	LOC495147;vsnl1	#N/A	#N/A	#N/A	HBG108179;HBG108179	XB-GENE-952051;XB-GENE-6254308	vsnl1;vsnl1	NaN	NaN	NaN	0	NaN	NaN	1886800	NaN	NaN	NaN	NaN	NaN	0	NaN	NaN	NaN	NaN	NaN	NaN	NaN	NaN	0	NaN	NaN	NaN	NaN	NaN	NaN	NaN	NaN	0	NaN	NaN	NaN	NaN	NaN	NaN	NaN	-3.03845	1
670	Q5U592	LOC495330 protein	LOC495330	LOC495330 protein	olfm2	OLFM2	HBG006513	XB-GENE-958659	olfm2	NaN	NaN	NaN	0	NaN	NaN	634450	NaN	NaN	NaN	NaN	NaN	0	NaN	NaN	NaN	NaN	NaN	NaN	NaN	NaN	0	NaN	NaN	NaN	NaN	NaN	NaN	NaN	NaN	0	NaN	NaN	NaN	NaN	NaN	NaN	NaN	NaN	0
671	Q5U594;Q8UW96	LOC398288 protein;Mu/m-calpain large subunit;	LOC398288	#N/A	#N/A	#N/A	HBG012645;HBG012645			NaN	NaN	NaN	0	NaN	NaN	106272	NaN	NaN	NaN	NaN	NaN	0	NaN	NaN	NaN	NaN	NaN	NaN	NaN	NaN	0	NaN	NaN	NaN	NaN	NaN	NaN	NaN	NaN	0	NaN	NaN	NaN	NaN	NaN	NaN	NaN	NaN	0
672	Q5U5A4	LOC495319 protein	LOC495319	Tubulin beta chain	tubb3	TUBB3	HBG000089	XB-GENE-5886414	tubb3	NaN	NaN	NaN	0	NaN	NaN	22512700	-0.19774	0.203005	-1.37428	-0.168529	-0.440249	5	-0.395558	0.530819	0.333048	NaN	NaN	NaN	NaN	NaN	0	NaN	NaN	NaN	NaN	NaN	NaN	1.13748	0.105082	2	0.62128	0.516199	0.324754	1.60697	-0.469749	NaN	-0.80934	-0.642784	4
673	Q5U5A5	LOC495318 protein	LOC495318	LOC495318 protein	lsm4	LSM4	HBG000486	XB-GENE-945540	lsm4	NaN	NaN	NaN	0	NaN	NaN	3770355	NaN	NaN	NaN	NaN	NaN	0	NaN	NaN	NaN	NaN	NaN	NaN	NaN	NaN	0	NaN	NaN	NaN	NaN	NaN	NaN	3.34619	4.95212	2	4.14915	0.802965	5.29718e-11	NaN	NaN	NaN	NaN	NaN	0
675	Q5U5C4;Q7ZXR5	Pa2g4 protein;Pa2g4 protein (Fragment);	Pa2g4	#N/A	#N/A	#N/A	HBG053117;HBG053117	XB-GENE-17332628	pa2g4	NaN	NaN	NaN	0	NaN	NaN	327528	NaN	NaN	NaN	NaN	NaN	0	NaN	NaN	NaN	NaN	NaN	NaN	NaN	NaN	0	NaN	NaN	NaN	NaN	NaN	NaN	NaN	NaN	0	NaN	NaN	NaN	NaN	NaN	NaN	NaN	NaN	0
679	Q6VF38;Q5VKN7	Tyrosinase (Fragment);Tyrosinase (Fragment);	Tyr;tyr	#N/A	#N/A	#N/A	HBG003553;HBG003553			NaN	NaN	NaN	0	NaN	NaN	930384	NaN	NaN	NaN	NaN	NaN	0	NaN	NaN	NaN	NaN	NaN	NaN	NaN	NaN	0	NaN	NaN	NaN	NaN	NaN	NaN	NaN	NaN	0	NaN	NaN	NaN	NaN	NaN	NaN	NaN	NaN	0
680	Q5XGK2	Transcription factor BTF3	LOC495200	Transcription factor BTF3	btf3	BTF3	HBG004906	XB-GENE-985808	btf3	NaN	NaN	NaN	0	NaN	NaN	4938200	-0.779174	0.193836	0.956001	NaN	NaN	3	0.123554	0.710123	NaN	NaN	NaN	NaN	NaN	NaN	0	NaN	NaN	NaN	NaN	NaN	NaN	NaN	NaN	0	NaN	NaN	NaN	NaN	NaN	NaN	NaN	NaN	0
685	Q5XGN0	LOC495184 protein	LOC495184	LOC495184 protein	penk	PENK	HBG000063	XB-GENE-942765	penk	NaN	NaN	NaN	0	NaN	NaN	13158	NaN	NaN	NaN	NaN	NaN	0	NaN	NaN	NaN	NaN	NaN	NaN	NaN	NaN	0	NaN	NaN	NaN	NaN	NaN	NaN	NaN	NaN	0	NaN	NaN	NaN	NaN	NaN	NaN	NaN	NaN	0
686	Q5XGN6	LOC495181 protein	LOC495181	LOC495181 protein	csdc2	CSDC2	HBG050947	XB-GENE-6489345	csdc2	NaN	NaN	NaN	0	NaN	NaN	0	NaN	NaN	NaN	NaN	NaN	0	NaN	NaN	NaN	NaN	NaN	NaN	NaN	NaN	0	NaN	NaN	NaN	NaN	NaN	NaN	NaN	NaN	0	NaN	NaN	NaN	NaN	NaN	NaN	NaN	NaN	0
689	Q5XGQ9	LOC495163 protein	LOC495163	LOC495163 protein	tmem59	TMEM59	HBG018206	XB-GENE-970580	tmem59	NaN	NaN	NaN	0	NaN	NaN	1093360	NaN	NaN	NaN	NaN	NaN	0	NaN	NaN	NaN	NaN	NaN	NaN	NaN	NaN	0	NaN	NaN	NaN	NaN	NaN	NaN	NaN	NaN	0	NaN	NaN	NaN	NaN	NaN	NaN	NaN	NaN	0
691	Q5XGR5	LOC495269 protein (Fragment)	LOC495269	LOC495269 protein (Fragment)	LOC495269	#N/A	HBG054719			NaN	NaN	NaN	0	NaN	NaN	590335	NaN	NaN	NaN	NaN	NaN	0	NaN	NaN	NaN	NaN	NaN	NaN	NaN	NaN	0	NaN	NaN	NaN	NaN	NaN	NaN	NaN	NaN	0	NaN	NaN	NaN	NaN	NaN	NaN	NaN	NaN	0
692	Q5XGR6	Ndufa10a protein	ndufa10a	NADH dehydrogenase [ubiquinone] 1 alpha subcomplex subunit 10, mitochondrial	ndufa10	NDUFA10	HBG002308	XB-GENE-6254304	ndufa10	NaN	NaN	NaN	0	NaN	NaN	152050	NaN	NaN	NaN	NaN	NaN	0	NaN	NaN	NaN	NaN	NaN	NaN	NaN	NaN	0	NaN	NaN	NaN	NaN	NaN	NaN	NaN	NaN	0	NaN	NaN	NaN	NaN	NaN	NaN	1.47917	NaN	1
695	Q5XGW0	V-type proton ATPase subunit G 3	atp6v1g3	V-type proton ATPase subunit G 3 (V-ATPase subunit G 3)	atp6v1g3	ATP6V1G3	HBG057827	XB-GENE-6254107	atp6v1g3	NaN	NaN	NaN	0	NaN	NaN	218930	NaN	NaN	NaN	NaN	NaN	0	NaN	NaN	NaN	NaN	NaN	NaN	NaN	NaN	0	NaN	NaN	NaN	NaN	NaN	NaN	NaN	NaN	0	NaN	NaN	NaN	NaN	NaN	NaN	NaN	NaN	0
696	Q5XGW6	Charged multivesicular body protein 4b	chmp4b	Charged multivesicular body protein 4b (Chromatin-modifying protein 4b) (CHMP4b)	chmp4b	CHMP4B	HBG050928	XB-GENE-6077842	chmp4b	NaN	NaN	NaN	0	NaN	NaN	999100	1.49915	NaN	NaN	NaN	NaN	1	NaN	0	NaN	NaN	NaN	NaN	NaN	NaN	0	NaN	NaN	NaN	NaN	NaN	NaN	NaN	NaN	0	NaN	NaN	NaN	NaN	NaN	NaN	NaN	NaN	0
698	Q5XH03	Erlin-2-A	erlin2-a	Erlin-2-A (Endoplasmic reticulum lipid raft-associated protein 2-A) (Stomatin-prohibitin-flotillin-HflC/K domain-containing protein 2-A) (SPFH domain-containing protein 2-A)	erlin2-a	#N/A		XB-GENE-950149	erlin2	NaN	NaN	NaN	0	NaN	NaN	250110	1.26324	NaN	NaN	NaN	NaN	1	NaN	0	NaN	NaN	NaN	NaN	NaN	NaN	0	NaN	NaN	NaN	1.73969	NaN	NaN	NaN	NaN	1	NaN	0	NaN	NaN	NaN	NaN	NaN	NaN	0
699	Q5XH14	V-type proton ATPase subunit C 1	atp6v1c1	V-type proton ATPase subunit C 1 (V-ATPase subunit C 1) (Vacuolar proton pump subunit C 1)	atp6v1c1	ATP6V1C1	HBG002470	XB-GENE-948415	atp6v1c1	NaN	NaN	NaN	0	NaN	NaN	1876880	NaN	NaN	NaN	NaN	NaN	0	NaN	NaN	NaN	NaN	NaN	NaN	NaN	NaN	0	NaN	NaN	NaN	NaN	NaN	NaN	NaN	NaN	0	NaN	NaN	NaN	NaN	NaN	NaN	NaN	0.764629	1
700	Q5XH25;Q802E8	Malic enzyme	me2	#N/A	#N/A	#N/A	HBG000746;HBG000746	XB-GENE-943061	me2	NaN	NaN	NaN	0	NaN	NaN	1594080	NaN	NaN	NaN	NaN	NaN	0	NaN	NaN	NaN	NaN	NaN	NaN	NaN	NaN	0	NaN	NaN	NaN	NaN	NaN	NaN	-1.51792	0.362317	2	-0.577802	0.940119	0.338991	1.3548	NaN	NaN	-1.30487	NaN	2
702	Q5XH35;Q6NRT7	LOC495075 protein;MGC81452 protein;	LOC495075;MGC81452	#N/A	#N/A	#N/A	HBG059465;HBG059465	XB-GENE-866109;XB-GENE-17340844	akt1s1;akt1s1	NaN	NaN	NaN	0	NaN	NaN	34065	NaN	NaN	NaN	NaN	NaN	0	NaN	NaN	NaN	NaN	NaN	NaN	NaN	NaN	0	NaN	NaN	NaN	NaN	NaN	NaN	NaN	NaN	0	NaN	NaN	NaN	NaN	NaN	NaN	NaN	NaN	0
703	Q5XHA6	LOC495049 protein	LOC495049	LOC495049 protein	srp19	SRP19	HBG059463	XB-GENE-5919816	srp19	NaN	NaN	NaN	0	NaN	NaN	287230	NaN	NaN	NaN	NaN	NaN	0	NaN	NaN	NaN	NaN	NaN	NaN	NaN	NaN	0	NaN	NaN	NaN	NaN	NaN	NaN	NaN	NaN	0	NaN	NaN	NaN	NaN	NaN	NaN	NaN	NaN	0
704	Q5XHA8-2;Q7ZXP9;Q5XHA8	CTP synthase 1-B;CTP synthase 1-A	ctps1-b;ctps1-a	#N/A	#N/A	#N/A	HBG002243;HBG002243	XB-GENE-957436;XB-GENE-6254536	ctps1;ctps1	NaN	NaN	NaN	0	NaN	NaN	19698	NaN	NaN	NaN	NaN	NaN	0	NaN	NaN	NaN	NaN	NaN	NaN	NaN	NaN	0	NaN	NaN	NaN	NaN	NaN	NaN	NaN	NaN	0	NaN	NaN	NaN	NaN	NaN	NaN	NaN	NaN	0
705	Q5XHC5	Insulin-like growth factor-binding protein 2	igfbp2	Insulin-like growth factor-binding protein 2 (IGF-binding protein 2) (IGFBP-2)	igfbp2	IGFBP2				NaN	NaN	NaN	0	NaN	NaN	659020	NaN	NaN	NaN	NaN	NaN	0	NaN	NaN	NaN	NaN	NaN	NaN	NaN	NaN	0	NaN	NaN	NaN	NaN	NaN	-0.0186238	NaN	NaN	1	NaN	0	NaN	NaN	NaN	NaN	NaN	NaN	0
706	Q5XHC9	LOC495035 protein	LOC495035	LOC495035 protein	abcf3	ABCF3	HBG050440	XB-GENE-17342000	abcf3	NaN	NaN	NaN	0	NaN	NaN	5740.7	NaN	NaN	NaN	NaN	NaN	0	NaN	NaN	NaN	NaN	NaN	NaN	NaN	NaN	0	NaN	NaN	NaN	NaN	NaN	NaN	NaN	NaN	0	NaN	NaN	NaN	NaN	NaN	NaN	NaN	NaN	0
709	Q5XHE8;Q6AX52	Uncharacterized protein;LOC397907 protein (Fragment);	krt5.4;LOC397907	#N/A	#N/A	#N/A	HBG013015;HBG013015	XB-GENE-876600	krt5.4	NaN	NaN	NaN	0	NaN	NaN	81755	NaN	NaN	NaN	NaN	NaN	0	NaN	NaN	NaN	NaN	NaN	NaN	NaN	NaN	0	NaN	NaN	NaN	NaN	NaN	NaN	NaN	NaN	0	NaN	NaN	NaN	NaN	NaN	NaN	NaN	NaN	0
711	Q5XHG4;Q5U514	LOC495006 protein;LOC495399 protein;	LOC495006;LOC495399	#N/A	#N/A	#N/A	HBG053621;HBG053621	XB-GENE-964760	plrg1	NaN	NaN	NaN	0	NaN	NaN	7725.3	NaN	NaN	NaN	NaN	NaN	0	NaN	NaN	NaN	NaN	NaN	NaN	NaN	NaN	0	NaN	NaN	NaN	NaN	NaN	NaN	NaN	NaN	0	NaN	NaN	NaN	NaN	NaN	NaN	NaN	NaN	0
713	Q5XHH5;Q9YHU0	C-terminal-binding protein 1	LOC494997;ctbp1	#N/A	#N/A	#N/A	HBG001898;HBG001898	XB-GENE-864974	ctbp1	NaN	NaN	NaN	0	NaN	NaN	426406	NaN	NaN	NaN	NaN	NaN	0	NaN	NaN	NaN	NaN	NaN	NaN	NaN	NaN	0	NaN	NaN	NaN	NaN	NaN	NaN	NaN	NaN	0	NaN	NaN	NaN	NaN	NaN	NaN	NaN	NaN	0
714	Q5XHH9	Tetratricopeptide repeat protein 39B	ttc39b	Tetratricopeptide repeat protein 39B (TPR repeat protein 39B)	ttc39b	TTC39B	HBG057941	XB-GENE-1016441	ttc39b	NaN	NaN	NaN	0	NaN	NaN	174772	NaN	NaN	NaN	NaN	NaN	0	NaN	NaN	NaN	NaN	NaN	NaN	NaN	NaN	0	NaN	NaN	NaN	NaN	NaN	NaN	NaN	NaN	0	NaN	NaN	NaN	NaN	NaN	NaN	NaN	NaN	0
715	Q5XHI0	LOC494993 protein	LOC494993	LOC494993 protein	thumpd1	THUMPD1	HBG053030	XB-GENE-6254741	thumpd1	NaN	NaN	NaN	0	NaN	NaN	309640	NaN	NaN	NaN	NaN	NaN	0	NaN	NaN	NaN	NaN	NaN	NaN	NaN	NaN	0	NaN	NaN	NaN	NaN	NaN	NaN	NaN	NaN	0	NaN	NaN	NaN	NaN	NaN	NaN	NaN	NaN	0
717	Q91643;Q7SYA4;Q5XHJ4;Q32NQ9	Centrin;Cetn2-prov protein;Xcen protein;MGC130946 protein	Xcen;MGC130946	#N/A	#N/A	#N/A	HBG012180;HBG012180;HBG012180;HBG012180	XB-GENE-6254088;XB-GENE-967622	cetn4;cetn1	NaN	NaN	NaN	0	NaN	NaN	170270	NaN	NaN	NaN	NaN	NaN	0	NaN	NaN	NaN	NaN	NaN	NaN	NaN	NaN	0	NaN	NaN	NaN	NaN	NaN	NaN	NaN	NaN	0	NaN	NaN	NaN	NaN	NaN	NaN	NaN	NaN	0
719	Q5XHJ9;Q6IP35;Q3KQC8	LOC494984 protein;MGC78983 protein;Uncharacterized protein	LOC494984;MGC78983	#N/A	#N/A	#N/A	HBG010574;HBG010574;HBG010574	XB-GENE-1007026;XB-GENE-17346214	hdgf;hdgf	NaN	NaN	NaN	0	NaN	NaN	658020	NaN	NaN	NaN	NaN	NaN	0	NaN	NaN	NaN	NaN	NaN	NaN	NaN	NaN	0	NaN	NaN	NaN	NaN	NaN	NaN	NaN	NaN	0	NaN	NaN	NaN	NaN	NaN	NaN	NaN	NaN	0
721	Q5XK88	Prss27 protein	prss27	Prss27 protein	xepsin	PRSS27	HBG013304	XB-GENE-6252449	xepsin	NaN	NaN	NaN	0	NaN	NaN	72897	NaN	NaN	NaN	NaN	NaN	0	NaN	NaN	NaN	NaN	NaN	NaN	NaN	NaN	0	NaN	NaN	NaN	NaN	NaN	NaN	NaN	NaN	0	NaN	NaN	NaN	NaN	NaN	NaN	NaN	NaN	0
722	Q5XKA7	LOC494833 protein	LOC494833	LOC494833 protein	kng1	#N/A		XB-GENE-865308	kng1	NaN	NaN	NaN	0	NaN	NaN	29611	NaN	NaN	NaN	NaN	NaN	0	NaN	NaN	NaN	NaN	NaN	NaN	NaN	NaN	0	NaN	NaN	NaN	NaN	NaN	NaN	NaN	NaN	0	NaN	NaN	NaN	NaN	NaN	NaN	NaN	NaN	0
724	Q63ZG7	Carboxypeptidase (EC 3.4.16.-)	LOC494810	Carboxypeptidase (EC 3.4.16.-)	ctsa	CTSA	HBG053652	XB-GENE-1014673	ctsa	NaN	NaN	NaN	0	NaN	NaN	769516	NaN	NaN	NaN	NaN	NaN	0	NaN	NaN	NaN	NaN	NaN	NaN	NaN	NaN	0	NaN	NaN	NaN	NaN	NaN	NaN	NaN	NaN	0	NaN	NaN	NaN	NaN	NaN	NaN	NaN	NaN	0
726	Q63ZI5	LOC494800 protein	LOC494800	LOC494800 protein	ctsz	CTSZ	HBG004456	XB-GENE-959213	ctsz	NaN	NaN	NaN	0	NaN	NaN	190675	NaN	NaN	NaN	NaN	NaN	0	NaN	NaN	NaN	NaN	NaN	NaN	NaN	NaN	0	NaN	NaN	NaN	NaN	NaN	NaN	NaN	NaN	0	NaN	NaN	NaN	NaN	NaN	NaN	NaN	NaN	0
727	Q63ZJ1	LOC494796 protein	LOC494796	LOC494796 protein	suclg1	SUCLG1	HBG000957	XB-GENE-865154	suclg1	NaN	NaN	NaN	0	NaN	NaN	874285	NaN	NaN	NaN	NaN	NaN	0	NaN	NaN	NaN	NaN	NaN	NaN	NaN	NaN	0	NaN	NaN	NaN	NaN	NaN	NaN	NaN	NaN	0	NaN	NaN	NaN	NaN	NaN	NaN	NaN	NaN	0
729	Q6AX32;Q63ZJ8	MGC86295 protein;MGC86295 protein;	MGC86295	#N/A	#N/A	#N/A	HBG000271;HBG000271	XB-GENE-5847563	tmed7	NaN	NaN	NaN	0	NaN	NaN	1674715	NaN	NaN	NaN	NaN	NaN	0	NaN	NaN	NaN	NaN	NaN	NaN	NaN	NaN	0	NaN	NaN	NaN	NaN	NaN	NaN	NaN	NaN	0	NaN	NaN	NaN	NaN	NaN	NaN	NaN	NaN	0
731	Q63ZK2	LOC494789 protein	LOC494789	LOC494789 protein	tmed9	TMED9	HBG105357	XB-GENE-6077926	tmed9	NaN	NaN	NaN	0	NaN	NaN	729677	NaN	NaN	NaN	NaN	NaN	0	NaN	NaN	NaN	NaN	NaN	NaN	NaN	NaN	0	NaN	NaN	NaN	NaN	NaN	NaN	NaN	NaN	0	NaN	NaN	NaN	NaN	NaN	NaN	NaN	NaN	0
732	Q63ZM4;Q7ZYC7;Q7SZ63	Armet protein;Armet protein (Fragment);Uncharacterized protein (Fragment)	Armet	#N/A	#N/A	#N/A	HBG050577;HBG050577;HBG050577	XB-GENE-953092	manf	NaN	NaN	NaN	0	NaN	NaN	964870	NaN	0.027895	-0.582983	NaN	0.541147	3	-0.00464707	0.459501	NaN	NaN	NaN	0.744901	NaN	NaN	1	NaN	0	NaN	NaN	NaN	NaN	-1.11618	NaN	1	NaN	0	NaN	NaN	NaN	NaN	NaN	NaN	0
735	Q63ZQ1	Septin-2B	sept2-b	Septin-2B	sept2-b	#N/A	HBG065093	XB-GENE-6255319	42980	NaN	NaN	NaN	0	NaN	NaN	947855	NaN	NaN	NaN	NaN	NaN	0	NaN	NaN	NaN	NaN	NaN	NaN	NaN	NaN	0	NaN	NaN	NaN	NaN	NaN	NaN	NaN	-1.29487	1	NaN	0	NaN	NaN	NaN	NaN	NaN	NaN	0
736	Q640C5;Q68FI3	D-dopachrome decarboxylase-B;D-dopachrome decarboxylase-A	ddt-b;ddt-a	#N/A	#N/A	#N/A	HBG003240;HBG003240	XB-GENE-6255328;XB-GENE-6254136	ddt;ddt	NaN	NaN	NaN	0	NaN	NaN	113120	NaN	NaN	NaN	NaN	NaN	0	NaN	NaN	NaN	NaN	NaN	NaN	NaN	NaN	0	NaN	NaN	NaN	NaN	NaN	NaN	NaN	NaN	0	NaN	NaN	NaN	NaN	NaN	NaN	NaN	NaN	0
737	Q640C8	LOC494703 protein	LOC494703	LOC494703 protein	LOC494703	#N/A	HBG050604			NaN	NaN	NaN	0	NaN	NaN	1609780	NaN	NaN	NaN	NaN	NaN	0	NaN	NaN	NaN	NaN	NaN	NaN	NaN	NaN	0	NaN	NaN	NaN	NaN	NaN	NaN	NaN	NaN	0	NaN	NaN	NaN	NaN	NaN	NaN	NaN	NaN	0
740	Q640F3;Q6NTV2	Psme3b protein;Psme3 protein;	psme3b;psme3	#N/A	#N/A	#N/A	HBG053745;HBG053745	XB-GENE-981885;XB-GENE-17339441	psme3;psme3	NaN	NaN	NaN	0	NaN	NaN	92748	NaN	NaN	NaN	NaN	NaN	0	NaN	NaN	NaN	NaN	NaN	NaN	NaN	NaN	0	NaN	NaN	NaN	NaN	NaN	NaN	NaN	NaN	0	NaN	NaN	NaN	NaN	NaN	NaN	NaN	NaN	0
741	Q640G3	LOC494679 protein (Fragment)	LOC494679	LOC494679 protein (Fragment)	LOC494679	#N/A	HBG000224			NaN	NaN	NaN	0	NaN	NaN	562880	NaN	NaN	NaN	NaN	NaN	0	NaN	NaN	NaN	NaN	NaN	NaN	NaN	NaN	0	NaN	NaN	NaN	-2.18953	NaN	NaN	NaN	NaN	1	NaN	0	NaN	NaN	NaN	NaN	NaN	NaN	0
742	Q640H2	LOC494715 protein	LOC494715	LOC494715 protein	scp2	SCP2	HBG006506	XB-GENE-975767	scp2	NaN	NaN	NaN	0	NaN	NaN	316410	NaN	NaN	NaN	NaN	NaN	0	NaN	NaN	NaN	NaN	NaN	NaN	NaN	NaN	0	NaN	NaN	NaN	NaN	NaN	NaN	NaN	NaN	0	NaN	NaN	NaN	NaN	NaN	NaN	NaN	NaN	0
748	Q640V5	MGC85351 protein	MGC85351	MGC85351 protein	zmpste24	ZMPSTE24	HBG051541	XB-GENE-954290	zmpste24	NaN	NaN	NaN	0	NaN	NaN	288470	NaN	NaN	NaN	NaN	NaN	0	NaN	NaN	NaN	NaN	NaN	NaN	NaN	NaN	0	NaN	NaN	NaN	NaN	NaN	NaN	NaN	NaN	0	NaN	NaN	NaN	NaN	NaN	NaN	NaN	NaN	0
750	Q640X9	MGC84299 protein	MGC84299	MGC84299 protein	cplx1	CPLX1	HBG062792	XB-GENE-5815666	cplx1	NaN	NaN	NaN	0	NaN	NaN	5139900	NaN	NaN	NaN	NaN	NaN	0	NaN	NaN	NaN	NaN	NaN	NaN	NaN	NaN	0	NaN	NaN	NaN	NaN	NaN	NaN	NaN	NaN	0	NaN	NaN	NaN	-0.820531	NaN	NaN	NaN	NaN	1
752	Q640Z1-2;Q640Z1	Protein NDRG4-A	ndrg4-a	#N/A	#N/A	#N/A	HBG052591	XB-GENE-941133	ndrg3	NaN	NaN	NaN	0	NaN	NaN	122960	NaN	NaN	NaN	NaN	NaN	0	NaN	NaN	NaN	NaN	NaN	NaN	NaN	NaN	0	NaN	NaN	NaN	NaN	NaN	NaN	NaN	NaN	0	NaN	NaN	NaN	NaN	NaN	NaN	1.76201	2.24008	2
753	Q641B2	Eukaryotic translation initiation factor 3 subunit G-B	eif3g-b	Eukaryotic translation initiation factor 3 subunit G-B (eIF3g-B) (Eukaryotic translation initiation factor 3 RNA-binding subunit B) (eIF-3 RNA-binding subunit B) (Eukaryotic translation initiation factor 3 subunit 4-B)	eif3g-b	#N/A	HBG026850	XB-GENE-6070476	eif3g	NaN	NaN	NaN	0	NaN	NaN	636460	NaN	-0.0579469	NaN	NaN	NaN	1	NaN	0	NaN	NaN	NaN	NaN	NaN	NaN	0	NaN	NaN	NaN	NaN	NaN	NaN	NaN	0.204224	1	NaN	0	NaN	NaN	NaN	NaN	NaN	NaN	0
755	Q68FI4;Q641B9	Actin-related protein 2/3 complex subunit 5	arpc5;MGC83272	#N/A	#N/A	#N/A	HBG050583;HBG050583	XB-GENE-866317	arpc5	NaN	NaN	NaN	0	NaN	NaN	147840	NaN	NaN	NaN	NaN	NaN	0	NaN	NaN	NaN	NaN	NaN	NaN	NaN	NaN	0	NaN	NaN	NaN	NaN	NaN	NaN	NaN	NaN	0	NaN	NaN	NaN	NaN	NaN	NaN	NaN	NaN	0
757	Q641E0	MGC81928 protein	MGC81928	MGC81928 protein	etfdh	ETFDH	HBG005615	XB-GENE-972272	etfdh	NaN	NaN	NaN	0	NaN	NaN	211870	NaN	NaN	NaN	NaN	NaN	0	NaN	NaN	NaN	NaN	NaN	NaN	NaN	NaN	0	NaN	NaN	NaN	NaN	NaN	NaN	NaN	NaN	0	NaN	NaN	NaN	NaN	NaN	NaN	NaN	NaN	0
758	Q641F7	MGC81732 protein	MGC81732	MGC81732 protein	ppid	PPID	HBG053654	XB-GENE-866600	ppid	NaN	NaN	NaN	0	NaN	NaN	3854750	-0.356572	0.393886	NaN	NaN	NaN	2	0.018657	0.375229	NaN	NaN	NaN	NaN	NaN	NaN	0	NaN	NaN	NaN	NaN	NaN	-0.0701947	NaN	0.666326	2	0.298065	0.36826	NaN	NaN	NaN	NaN	NaN	-0.223201	1
760	Q641G7	Actin-related protein 2/3 complex subunit 4	arpc4	Actin-related protein 2/3 complex subunit 4	arpc4	ARPC4	HBG050582	XB-GENE-865976	arpc4	NaN	NaN	NaN	0	NaN	NaN	1912815	NaN	NaN	NaN	NaN	NaN	0	NaN	NaN	NaN	NaN	NaN	NaN	NaN	NaN	0	NaN	NaN	NaN	NaN	NaN	NaN	NaN	NaN	0	NaN	NaN	NaN	NaN	NaN	NaN	NaN	NaN	0
762	Q641I4	Ogt-prov protein	ogt-prov	Ogt-prov protein	ogt	OGT	HBG000351	XB-GENE-966153	ogt	NaN	NaN	NaN	0	NaN	NaN	461220	NaN	NaN	NaN	NaN	NaN	0	NaN	NaN	NaN	NaN	NaN	NaN	NaN	NaN	0	NaN	NaN	NaN	NaN	NaN	NaN	NaN	NaN	0	NaN	NaN	NaN	-0.211989	NaN	NaN	NaN	NaN	1
765	Q642P6	MGC85437 protein	MGC85437	MGC85437 protein	rpe65	RPE65	HBG050679	XB-GENE-968704	rpe65	NaN	NaN	NaN	0	NaN	NaN	302888	NaN	NaN	NaN	NaN	NaN	0	NaN	NaN	NaN	NaN	NaN	NaN	NaN	NaN	0	NaN	NaN	NaN	NaN	NaN	NaN	NaN	NaN	0	NaN	NaN	NaN	NaN	NaN	NaN	NaN	NaN	0
[truncated: 1,334 more rows]
[truncated: 50 more columns]

## Sheet: time point averaged
id	Majority protein IDs	Protein names	Gene names	New protein name	New gene name	Human ortholog	Hovergen	Xenbase id	Xenbase gene name	M/L basal translation_count	M/L basal translation_average	M/L basal translation_av_stdev	IBAQ light	Netrin_5min_count	Netrin_5min_average	Netrin_5min_stdev.p	Netrin_5min_p.adj	Netrin_15min_count	Netrin_15min_average	Netrin_15min_STDEV	Netrin_15min_p.adj	Netrin_30min_count	Netrin_30min_average	Netrin_30min_stdev	Netrin_30min_p.adj	BDNF_5min_count	BDNF_5min_average	BDNF_5min_stdev	BDNF_5min_p.adj	BDNF_15min_count	BDNF_15min_average	BDNF_15min_stdev	BDNF_15min_p.adj	BDNF_30min_count	BDNF_30min_average	BDNF_30min_stdev	BDNF_30min_p.adj	Sema3a_5min_count	Sema3a_5min_average	Sema3a_5min_stdev	Sema3a_5min_p.adj	Sema3a_15min_count	Sema3a_15min_average	Sema3a_15min_stdev	Sema3a_15min_p.adj	Sema3a_30min_count	Sema3a_30min_average	Sema3a_30min_stdev	Sema3a_30min_p.adj
[truncated: 2,473 more rows]
[truncated: 5 more columns]

[truncated: 1 more sheets: Netrin BDNF Sema averaged]
