# Supplementary material for: Rapid Cue-Specific Remodeling of the Nascent Axonal Proteome
Source: Neuron. 2018 Jul 11;99(1):29–46.e4. doi: 10.1016/j.neuron.2018.06.004 (PMC6048689; doi:10.1016/j.neuron.2018.06.004)
Supplement: Table S4. Cue-Induced Nascent Axonal Proteomes, Related to Figure 7 [file mmc3.xlsx]

## Sheet: DATA
							BDNF + Sp-cAMP/Control							Repulsive BDNF averaged			Sema3A + 8-Br-cGMP/Control							Repulsive Sema3A averaged
id	Majority protein IDs	Protein names	Gene names	Xenbase ID	Xenbase gene name	Hovergen	replicate 1	replicate 2	replicate 3	count	average	st.deviation	p.adj	count	average	st.deviation	replicate 1	replicate 2	replicate 3	count	average	st.deviation	p.adj	count	average	st.deviation
0	Q4KLR0;Q32NX8;Q8JHX7;A0AUS4		LOC398314	XB-GENE-982540	dlat	HBG005063;HBG005063;HBG005063;HBG005063	NaN	NaN	NaN	0	NaN	NaN	NaN	0	NaN	NaN	NaN	NaN	NaN	0	NaN	NaN	NaN	0	NaN	NaN
1	A0AUT2;Q6U7I9	Ubiquitin carboxyl-terminal hydrolase	IsoT	XB-GENE-6255446	usp5	HBG002833;HBG002833	NaN	NaN	NaN	0	NaN	NaN	NaN	5	0.112304	NaN	NaN	NaN	NaN	0	NaN	NaN	NaN	0	NaN	NaN
2	A0AUT4		LOC100036778			HBG106507	NaN	NaN	NaN	0	NaN	NaN	NaN	3	-0.127165	NaN	NaN	NaN	NaN	0	NaN	NaN	NaN	0	NaN	NaN
3	Q6GQG0;A0AUT9;Q801P3		MGC80093;Copz1	XB-GENE-6251726;XB-GENE-17334629	copz1;copz1	HBG051077;HBG051077;HBG051077	-0.336675	-0.0710298	1.29073	3	0.294342	0.712851	0.618606	0	NaN	NaN	-0.651048	-0.468994	0.512547	3	-0.202498	0.511047	0.761202	0	NaN	NaN
4	Q66KP1;A0AUU3		cox7a2a;cox7a2b	XB-GENE-1003873;XB-GENE-6251439	cox7a2;cox7a2	HBG051095;HBG051095	NaN	NaN	NaN	0	NaN	NaN	NaN	0	NaN	NaN	NaN	NaN	NaN	0	NaN	NaN	NaN	0	NaN	NaN
5	A0JMR3;Q92123;Q6IP41	Sodium/potassium-transporting ATPase subunit alpha-1	atp1a1a.1;atp1a1	XB-GENE-6254180	atp1a1	HBG004298;HBG004298;HBG004298	1.65163	0.186468	0.41878	3	0.752293	0.642961	0.128345	11	0.0612245	1.03785	1.49243	1.01367	0.260659	3	0.922253	0.507006	0.0754509	5	-0.921036	1.58328
6	Q5FWU9;A0JMT2;B1WBA6;Q2VPG2		LOC733162;LOC733435	XB-GENE-986253	eif4g1	HBG052083;HBG052083;HBG052083;HBG052083	NaN	NaN	NaN	0	NaN	NaN	NaN	0	NaN	NaN	NaN	NaN	NaN	0	NaN	NaN	NaN	0	NaN	NaN
7	A0JMY2;Q7ZXR4;Q4V828;Q6INF0;Q32NA7		LOC398501	XB-GENE-1011676	nptn	HBG008120;HBG008120;HBG008120;HBG008120;HBG008120	NaN	NaN	NaN	0	NaN	NaN	NaN	0	NaN	NaN	NaN	2.47033	NaN	1	2.47033	NaN	NaN	1	1.22428	NaN
8	A0JMY8		plscr2	XB-GENE-6256184;XB-GENE-5819758	plscr1;plscr2	HBG019157;HBG019157	1.98413	NaN	1.70421	2	1.84417	0.13996	0.00104209	4	1.72215	NaN	NaN	3.86843	NaN	1	3.86843	NaN	NaN	1	-0.806848	NaN
9	A0JPG2;Q08B51;Q98UE9		angptl2;LOC100158351	XB-GENE-6252707	angptl2	HBG103336;HBG103336	NaN	NaN	NaN	0	NaN	NaN	NaN	2	1.55729	NaN	1.31913	-0.675416	NaN	2	0.321857	0.997273	0.695606	0	NaN	NaN
10	A9ULU6;A0JPG5;Q3KQ64		LOC100036792;LOC733343			HBG039233;HBG039233;HBG039233	NaN	NaN	NaN	0	NaN	NaN	NaN	0	NaN	NaN	NaN	-2.11999	NaN	1	-2.11999	NaN	NaN	0	NaN	NaN
11	A0MZ58;A0MZ59;Q5XK84	Histone-arginine methyltransferase CARM1	carm1	XB-GENE-865101;XB-GENE-6256127	carm1;carm1p1	HBG050797;HBG050797;HBG050797	NaN	NaN	NaN	0	NaN	NaN	NaN	1	0.0990777	NaN	NaN	NaN	NaN	0	NaN	NaN	NaN	0	NaN	NaN
12	A0T1H8;Q7SY90	Catalase		XB-GENE-976961	cat.2	HBG003986;HBG003986	-1.80061	NaN	-1.48958	2	-1.64509	0.155515	0.00379277	2	0.477426	NaN	-1.5727	-1.93385	NaN	2	-1.75327	0.180575	0.00274464	0	NaN	NaN
13	A1A5I4;Q9DDA9	Protein kinase C and casein kinase substrate in neurons protein 2	pacsin2	XB-GENE-489582	pacsin2	HBG053486;HBG053486;HBG053486	NaN	NaN	NaN	0	NaN	NaN	NaN	0	NaN	NaN	NaN	NaN	NaN	0	NaN	NaN	NaN	0	NaN	NaN
14	Q8AVB5;A1A628;Q0IHK2		Sfrs1			HBG002295;HBG002295;HBG002295	1.80365	2.80159	1.36633	3	1.99052	0.600657	7.31171e-06	6	0.472129	NaN	-0.00158523	0.3704	-0.839428	3	-0.156871	0.505969	0.812567	1	-1.04234	NaN
15	A1A638		dbib	XB-GENE-6256171	dbi	HBG000398	NaN	NaN	NaN	0	NaN	NaN	NaN	0	NaN	NaN	NaN	NaN	NaN	0	NaN	NaN	NaN	5	-0.201501	0.705845
16	A1A641		LOC100036823			HBG000410	NaN	NaN	NaN	0	NaN	NaN	NaN	0	NaN	NaN	NaN	NaN	NaN	0	NaN	NaN	NaN	0	NaN	NaN
17	Q08AW0;A1A646;B1H1N8		LOC100036826	XB-GENE-17343276	vat1	HBG002466;HBG002466;HBG002466	-1.69176	0.610168	-0.747936	3	-0.609843	0.944818	0.231044	10	-0.183371	0.742772	-0.566417	-0.512812	0.2744	3	-0.268276	0.384354	0.687645	0	NaN	NaN
18	A1L1C3		LOC100037064			HBG059850	NaN	NaN	NaN	0	NaN	NaN	NaN	0	NaN	NaN	NaN	NaN	NaN	0	NaN	NaN	NaN	0	NaN	NaN
19	A1L1G3			XB-GENE-6251678	loxl3	HBG052336;HBG052336	1.2437	4.27392	0.128338	3	1.88199	1.75157	NaN	10	0.227633	1.39219	-0.246435	-0.613744	0.552945	3	-0.102411	0.487065	0.865015	2	-0.450661	NaN
20	A1L2H5		LOC100036849	XB-GENE-984903	ap1b1	HBG050515	NaN	NaN	NaN	0	NaN	NaN	NaN	0	NaN	NaN	NaN	NaN	NaN	0	NaN	NaN	NaN	0	NaN	NaN
21	A1L2I0		LOC100036854			HBG016709	NaN	NaN	NaN	0	NaN	NaN	NaN	0	NaN	NaN	-4.75073	-4.87412	-3.75074	3	-4.45853	0.503012	1.61987e-24	0	NaN	NaN
22	A1L2K1	Meteorin-like protein	metrnl	XB-GENE-6078852	metrnl	HBG052461	NaN	NaN	2.62263	1	2.62263	NaN	NaN	9	-1.03055	0.837435	1.02066	NaN	NaN	1	1.02066	NaN	NaN	4	1.05675	NaN
23	H7C831;A1L2N4		CD38;LOC100036901	XB-GENE-945956	cd38	HBG005277	0.446808	NaN	NaN	1	0.446808	NaN	NaN	3	-0.71718	NaN	NaN	0.836187	NaN	1	0.836187	NaN	NaN	0	NaN	NaN
24	A1L2N5		LOC100036902			HBG003771	-0.310697	-2.13552	0.000133835	3	-0.815361	0.942079	0.0979774	2	-0.273775	NaN	-1.37074	-1.26532	-1.66816	3	-1.43474	0.170572	0.00270619	5	-2.21228	0.922506
25	A1L2P4		LOC100036910	XB-GENE-17335907	casp3	HBG050802	NaN	NaN	NaN	0	NaN	NaN	NaN	0	NaN	NaN	NaN	NaN	NaN	0	NaN	NaN	NaN	0	NaN	NaN
26	A1L2Q0		LOC100036916	XB-GENE-5920016	ptx3	HBG008331	-0.361412	0.0446556	-0.164307	3	-0.160354	0.1658	0.799891	6	0.639579	NaN	NaN	0.327581	NaN	1	0.327581	NaN	NaN	0	NaN	NaN
27	A1L2T4;Q6DJN8		LOC100036945;MGC81924	XB-GENE-5742189;XB-GENE-17343998	dnajb11;dnajb11	HBG066727;HBG066727	NaN	NaN	NaN	0	NaN	NaN	NaN	2	0.1607	NaN	NaN	NaN	NaN	0	NaN	NaN	NaN	0	NaN	NaN
28	A1L2V6		ts	XB-GENE-1001390	tyms	HBG001934	NaN	NaN	NaN	0	NaN	NaN	NaN	0	NaN	NaN	NaN	NaN	NaN	0	NaN	NaN	NaN	0	NaN	NaN
29	A1L2Y2;A4FVE9		LOC100036987;LOC100049132	XB-GENE-17332928	ndufb8	HBG000931;HBG000931	NaN	NaN	NaN	0	NaN	NaN	NaN	0	NaN	NaN	NaN	NaN	NaN	0	NaN	NaN	NaN	0	NaN	NaN
30	Q7ZXX7;B0JZW4;Q5U4U7;Q32N98;Q0P3R3;A1L3E7;Q4KLD8		LOC495430	XB-GENE-6253846;XB-GENE-17338579	txndc12;txndc12	HBG107174;HBG107174;HBG107174;HBG107174;HBG107174;HBG107174;HBG107174	NaN	NaN	NaN	0	NaN	NaN	NaN	0	NaN	NaN	NaN	NaN	NaN	0	NaN	NaN	NaN	0	NaN	NaN
31	Q801E5;Q7ZY91;A1L3F2;Q7SYH2		MGC53818	XB-GENE-865580	hrg	HBG061490;HBG061490;HBG061490	NaN	NaN	NaN	0	NaN	NaN	NaN	1	2.00451	NaN	NaN	NaN	NaN	0	NaN	NaN	NaN	0	NaN	NaN
32	A1L3J1;Q4FZV9		LOC100037021;MGC115725	XB-GENE-6079214;XB-GENE-17332620	bsg;bsg	HBG008120;HBG008120	NaN	NaN	NaN	0	NaN	NaN	NaN	0	NaN	NaN	NaN	NaN	-1.1087	1	-1.1087	NaN	NaN	0	NaN	NaN
33	A1L3J7		LOC100037025	XB-GENE-997259	ganab	HBG051683	-0.30755	0.52194	-1.86502	3	-0.55021	0.989464	0.290735	9	0.518464	0.729697	1.84963	1.51854	NaN	2	1.68409	0.165545	0.00394075	0	NaN	NaN
34	A1L3K0	Elongation factor 1-alpha	LOC100037028			HBG000179	NaN	NaN	NaN	0	NaN	NaN	NaN	0	NaN	NaN	NaN	NaN	NaN	0	NaN	NaN	NaN	0	NaN	NaN
35	A1L3K2	Pyruvate kinase	LOC100037030			HBG000941	NaN	NaN	NaN	0	NaN	NaN	NaN	2	0.640694	NaN	NaN	NaN	NaN	0	NaN	NaN	NaN	0	NaN	NaN
36	A1L3K3		LOC100037031			HBG059747	NaN	NaN	NaN	0	NaN	NaN	NaN	0	NaN	NaN	NaN	NaN	NaN	0	NaN	NaN	NaN	0	NaN	NaN
37	A1L3K7		LOC100037034			HBG000067	NaN	NaN	NaN	0	NaN	NaN	NaN	4	-0.246517	NaN	NaN	NaN	NaN	0	NaN	NaN	NaN	0	NaN	NaN
38	Q91671;A1L3M9		lman1-a	XB-GENE-866187	lman1	HBG052332;HBG052332	NaN	NaN	NaN	0	NaN	NaN	NaN	0	NaN	NaN	NaN	NaN	NaN	0	NaN	NaN	NaN	0	NaN	NaN
39	A1L3N8	Fructose-bisphosphate aldolase	LOC100037142			HBG002386	NaN	NaN	NaN	0	NaN	NaN	NaN	0	NaN	NaN	NaN	NaN	NaN	0	NaN	NaN	NaN	0	NaN	NaN
40	A2BD72		LOC100037108			HBG000481	NaN	NaN	NaN	0	NaN	NaN	NaN	0	NaN	NaN	NaN	NaN	NaN	0	NaN	NaN	NaN	0	NaN	NaN
41	A2BD73		LOC100037109			HBG000418	NaN	NaN	NaN	0	NaN	NaN	NaN	1	0.616091	NaN	NaN	NaN	NaN	0	NaN	NaN	NaN	0	NaN	NaN
42	A2BD76		LOC100037112	XB-GENE-1006757	polr2g	HBG055233	NaN	NaN	NaN	0	NaN	NaN	NaN	1	-1.62921	NaN	NaN	NaN	NaN	0	NaN	NaN	NaN	0	NaN	NaN
43	P06892;A2BD97;Q91369	Histone H1A	LOC100037078;H1A			HBG009035	-0.324063	-1.55602	-0.173499	3	-0.684527	0.619296	0.167482	7	0.560529	NaN	-1.68774	-2.40764	0.937551	3	-1.05261	1.43762	NaN	1	1.60278	NaN
44	A2BDA0	Histone H4		XB-GENE-6466049	hist1h4d	HBG051878	NaN	NaN	NaN	0	NaN	NaN	NaN	1	1.5989	NaN	NaN	NaN	NaN	0	NaN	NaN	NaN	2	1.44444	NaN
45	A2BDA2	40S ribosomal protein SA	LOC100037080			HBG054466	NaN	NaN	NaN	0	NaN	NaN	NaN	4	0.0424712	NaN	0.358756	NaN	NaN	1	0.358756	NaN	NaN	5	0.4719	0.59239
46	A2BDA4;Q91349		LOC100037082;nup62	XB-GENE-6253895	nup62	HBG052699;HBG098279	NaN	NaN	NaN	0	NaN	NaN	NaN	0	NaN	NaN	NaN	NaN	NaN	0	NaN	NaN	NaN	0	NaN	NaN
47	A2BDA7		LOC100037085			HBG059852	NaN	NaN	NaN	0	NaN	NaN	NaN	0	NaN	NaN	NaN	NaN	NaN	0	NaN	NaN	NaN	0	NaN	NaN
49	A2BDB0	Actin, cytoplasmic 2;Actin, cytoplasmic 2, N-terminally processed	dfna20			HBG003771	7.26711e-06	-0.477324	NaN	2	-0.238658	0.238666	0.756236	4	0.946642	NaN	-1.34176	-0.916809	NaN	2	-1.12928	0.212476	0.0754509	3	-1.1956	NaN
50	A2BDC7;B5DE49		LOC100037096			HBG083958;HBG083958	NaN	NaN	NaN	0	NaN	NaN	NaN	0	NaN	NaN	NaN	NaN	NaN	0	NaN	NaN	NaN	0	NaN	NaN
51	Q6GM58;Q4V7Z7;A2RRX0		slc43a2;LOC100037120	XB-GENE-987896;XB-GENE-17336533	slc43a2;slc43a2	HBG072879;HBG072879;HBG072879	NaN	NaN	NaN	0	NaN	NaN	NaN	0	NaN	NaN	NaN	NaN	NaN	0	NaN	NaN	NaN	0	NaN	NaN
52	A2RRX4		LOC100037124			HBG003464	0.574529	-0.642046	1.56466	3	0.499048	0.902464	0.348263	4	0.82265	NaN	0.639928	4.73281	1.28054	3	2.21776	1.79754	NaN	0	NaN	NaN
53	A2RV57;Q6DCS6		ATP2A2	XB-GENE-949488;XB-GENE-1012936	atp2a3;atp2a2	HBG105648;HBG105648;HBG105648	-2.12615	-2.3457	-0.342617	3	-1.60482	0.897003	0.00044017	7	-0.0466071	NaN	-1.20599	0.103978	NaN	2	-0.551006	0.654984	0.443597	0	NaN	NaN
54	A2RV78	6-phosphofructokinase	LOC100037146	XB-GENE-865078	pfkp	HBG000976	NaN	-0.826086	NaN	1	-0.826086	NaN	NaN	2	-0.279963	NaN	NaN	-0.955329	NaN	1	-0.955329	NaN	NaN	0	NaN	NaN
55	A2TBB3;G9HMR8;A8WAA2;A8WAA4;A8WAA5;A8WAA3			XB-GENE-922310	vcan	HBG100147;HBG100147;HBG100147;HBG100147;HBG100147	0.779452	0.728104	1.06387	3	0.857142	0.147674	0.0824006	10	-0.392878	0.53182	NaN	0.542276	-0.12191	2	0.210183	0.332093	0.800269	3	-0.333389	NaN
56	A2VD63;Q7ZTB3			XB-GENE-866383	hsp90b1	HBG007374;HBG007374	0.952568	0.119262	1.3339	3	0.80191	0.507188	0.104673	9	-0.123058	0.349546	-0.120301	0.322208	-1.58691	3	-0.461668	0.815917	0.428185	0	NaN	NaN
57	A2VD65		LOC100037173	XB-GENE-6255245	plpbp	HBG053692	NaN	NaN	NaN	0	NaN	NaN	NaN	0	NaN	NaN	NaN	NaN	NaN	0	NaN	NaN	NaN	0	NaN	NaN
58	Q2MDE1;A2VD89		serpin I1;LOC734183	XB-GENE-17330114	serpini1	HBG005957;HBG005957	NaN	NaN	-0.280461	1	-0.280461	NaN	NaN	5	0.100321	NaN	NaN	0.135207	0.607521	2	0.371364	0.236157	0.645561	1	0.575694	NaN
59	A2VD97		LOC100037195	XB-GENE-985835	mccc2	HBG052424	-1.75949	NaN	-0.135519	2	-0.947504	0.811986	0.11765	5	-1.00505	NaN	NaN	NaN	NaN	0	NaN	NaN	NaN	0	NaN	NaN
60	A2VDA2		LOC100037199	XB-GENE-952120;XB-GENE-983094	sri;gca	HBG004492;HBG004492	NaN	NaN	NaN	0	NaN	NaN	NaN	2	-0.589718	NaN	-0.780611	1.23573	NaN	2	0.227559	1.00817	NaN	0	NaN	NaN
61	A2VDA5;Q6EE38			XB-GENE-17331209	rpl7a	HBG002936;HBG002936;HBG002936;HBG002936	NaN	NaN	NaN	0	NaN	NaN	NaN	0	NaN	NaN	NaN	NaN	NaN	0	NaN	NaN	NaN	0	NaN	NaN
62	A2VDB5		LOC100037210	XB-GENE-6254984	ppt1	HBG018186	NaN	NaN	NaN	0	NaN	NaN	NaN	0	NaN	NaN	NaN	NaN	NaN	0	NaN	NaN	NaN	0	NaN	NaN
63	A2VDC2	3-hydroxyisobutyryl-CoA hydrolase, mitochondrial	hibch	XB-GENE-947701	hibch	HBG054809	NaN	NaN	-1.28902	1	-1.28902	NaN	NaN	0	NaN	NaN	NaN	NaN	NaN	0	NaN	NaN	NaN	0	NaN	NaN
64	A2VDC3		LOC100037217	XB-GENE-6078855	unnamed	HBG009709	2.34503	NaN	NaN	1	2.34503	NaN	NaN	2	0.405481	NaN	NaN	2.21456	2.4355	2	2.32503	0.11047	3.88036e-05	0	NaN	NaN
65	Q0X0A4;A2VDC4		LOC779065	XB-GENE-6040215	krt15	HBG013015;HBG013015	NaN	NaN	NaN	0	NaN	NaN	NaN	0	NaN	NaN	NaN	NaN	NaN	0	NaN	NaN	NaN	0	NaN	NaN
66	A2VDD1		LOC100037223	XB-GENE-988165	arhgap18	HBG072023	NaN	-3.35371	-0.709725	2	-2.03172	1.32199	NaN	1	-0.71011	NaN	-0.75642	-2.99692	NaN	2	-1.87667	1.12025	NaN	2	-0.299381	NaN
67	A2VDD4		LOC100037225			HBG098812	NaN	NaN	NaN	0	NaN	NaN	NaN	0	NaN	NaN	NaN	NaN	NaN	0	NaN	NaN	NaN	0	NaN	NaN
68	A2VDE0;Q6AZE5		LOC100037230;rab8b-prov			HBG009351;HBG009351	NaN	NaN	NaN	0	NaN	NaN	NaN	0	NaN	NaN	NaN	NaN	NaN	0	NaN	NaN	NaN	0	NaN	NaN
69	A2VDE2		LOC100037232			HBG006129	NaN	NaN	NaN	0	NaN	NaN	NaN	0	NaN	NaN	NaN	NaN	NaN	0	NaN	NaN	NaN	0	NaN	NaN
70	A2VDE6	Thioredoxin	LOC100037235			HBG009243	NaN	NaN	NaN	0	NaN	NaN	NaN	1	2.12298	NaN	NaN	NaN	NaN	0	NaN	NaN	NaN	2	-1.89766	NaN
71	Q6NTJ8;A3KMH9;Q05AY5		LOC414691			HBG024389;HBG024389;HBG024389	0.265966	1.48913	4.54095	3	2.09868	1.79769	NaN	4	0.621646	NaN	0.86236	1.94444	0.0987653	3	0.968522	0.757224	0.058783	4	0.275345	NaN
72	A3KNB2		LOC100049102	XB-GENE-17330372	xrn2	HBG098642	NaN	NaN	NaN	0	NaN	NaN	NaN	0	NaN	NaN	NaN	NaN	NaN	0	NaN	NaN	NaN	0	NaN	NaN
73	Q91708;A3KND4		C4SR	XB-GENE-6254045	zranb2	HBG066285;HBG066285	NaN	NaN	NaN	0	NaN	NaN	NaN	0	NaN	NaN	NaN	NaN	NaN	0	NaN	NaN	NaN	0	NaN	NaN
74	A3KNF4		LOC100049121			HBG002292	NaN	NaN	NaN	0	NaN	NaN	NaN	2	-0.372996	NaN	NaN	NaN	NaN	0	NaN	NaN	NaN	3	1.83811	NaN
75	A3KNF7		LOC100049124	XB-GENE-6255222	tstd1	HBG107354	NaN	NaN	NaN	0	NaN	NaN	NaN	0	NaN	NaN	NaN	NaN	NaN	0	NaN	NaN	NaN	0	NaN	NaN
76	A4FVE5;Q5M7D3		hsbp1a;hsbp1b	XB-GENE-952443;XB-GENE-6252223	hsbp1;hsbp1	HBG051930;HBG051930	NaN	NaN	NaN	0	NaN	NaN	NaN	0	NaN	NaN	NaN	NaN	NaN	0	NaN	NaN	NaN	0	NaN	NaN
77	A4FVF5		LOC100049136	XB-GENE-5843355	unnamed	HBG014761	NaN	NaN	NaN	0	NaN	NaN	NaN	6	-1.50099	NaN	NaN	NaN	NaN	0	NaN	NaN	NaN	9	0.220691	0.756416
78	A4PB26	Protein CDV3 homolog B	cdv3-b	XB-GENE-5805487	cdv3	HBG063147	NaN	NaN	NaN	0	NaN	NaN	NaN	0	NaN	NaN	NaN	NaN	NaN	0	NaN	NaN	NaN	0	NaN	NaN
79	Q6PCH9;A4PID6	NADPH--cytochrome P450 reductase	npr;NPR	XB-GENE-951366	por	HBG000432;HBG000432	NaN	NaN	NaN	0	NaN	NaN	NaN	0	NaN	NaN	NaN	NaN	NaN	0	NaN	NaN	NaN	0	NaN	NaN
80	Q6DCK8;A4QN32;Q2TAE0		Rnf36			HBG001357;HBG001357;HBG001357	NaN	NaN	NaN	0	NaN	NaN	NaN	0	NaN	NaN	NaN	NaN	NaN	0	NaN	NaN	NaN	0	NaN	NaN
81	A4VCE9		LOC100049722	XB-GENE-5936105	nsf	HBG000324	-0.978354	0.176356	2.88094	3	0.692981	1.61735	NaN	8	-0.184201	0.38968	1.05787	0.154231	0.241315	3	0.484472	0.407009	0.407358	0	NaN	NaN
82	Q0IHJ1;A5D8L0		lpd-8			HBG054438;HBG054438	NaN	NaN	NaN	0	NaN	NaN	NaN	0	NaN	NaN	NaN	NaN	NaN	0	NaN	NaN	NaN	0	NaN	NaN
83	Q6IRP1;Q4FZP8;A5D8L5		grx5-prov;MGC116473	XB-GENE-972927	glrx5	HBG105368;HBG105368;HBG105368	NaN	NaN	NaN	0	NaN	NaN	NaN	0	NaN	NaN	NaN	NaN	NaN	0	NaN	NaN	NaN	0	NaN	NaN
84	A5D8M4		LOC100049747	XB-GENE-5826529	spcs2	HBG093979	NaN	NaN	NaN	0	NaN	NaN	NaN	0	NaN	NaN	NaN	NaN	NaN	0	NaN	NaN	NaN	0	NaN	NaN
85	A5D8M8		LOC100049751	XB-GENE-955491	nqo1	HBG029104	NaN	NaN	-0.186126	1	-0.186126	NaN	NaN	3	-0.75849	NaN	-0.273685	-0.35155	NaN	2	-0.312617	0.0389325	0.696638	0	NaN	NaN
86	Q3KPZ8;A5D8N1		MGC131170;LOC100049754	XB-GENE-971228;XB-GENE-17335420	lsm1;lsm1	HBG027238;HBG027238	NaN	NaN	NaN	0	NaN	NaN	NaN	0	NaN	NaN	NaN	NaN	NaN	0	NaN	NaN	NaN	0	NaN	NaN
87	A5D8P0		LOC100049762	XB-GENE-6253937	krtcap2	HBG057832	NaN	NaN	NaN	0	NaN	NaN	NaN	0	NaN	NaN	NaN	NaN	NaN	0	NaN	NaN	NaN	0	NaN	NaN
88	A5PKP3		LOC100101294	XB-GENE-6251947	gart	HBG053903	NaN	NaN	NaN	0	NaN	NaN	NaN	0	NaN	NaN	NaN	NaN	NaN	0	NaN	NaN	NaN	0	NaN	NaN
89	A5XAW2		KHC			HBG006210	NaN	NaN	NaN	0	NaN	NaN	NaN	6	-0.570642	NaN	NaN	1.02212	NaN	1	1.02212	NaN	NaN	0	NaN	NaN
90	A8E5Z6	Peptidyl-prolyl cis-trans isomerase	LOC100126631			HBG001065	NaN	NaN	NaN	0	NaN	NaN	NaN	0	NaN	NaN	NaN	NaN	NaN	0	NaN	NaN	NaN	0	NaN	NaN
91	B7ZSA7;A8E613		LOC100126645	XB-GENE-969589	aadac	HBG058974;HBG058974	-1.30142	NaN	NaN	1	-1.30142	NaN	NaN	0	NaN	NaN	-2.36439	-1.03528	NaN	2	-1.69984	0.664555	0.00375816	0	NaN	NaN
92	B7ZS51;A8E619		LOC100126651			HBG050815;HBG050815	0.0848465	0.115223	0.848309	3	0.34946	0.352958	0.539859	3	-0.182809	NaN	0.363802	-0.0326127	NaN	2	0.165595	0.198207	0.826498	0	NaN	NaN
93	A8WH47		LOC100127253	XB-GENE-922491	cxadr	HBG105787	NaN	NaN	NaN	0	NaN	NaN	NaN	2	0.343302	NaN	NaN	NaN	NaN	0	NaN	NaN	NaN	0	NaN	NaN
94	A8WH57		cpvl	XB-GENE-1014884	cpvl	HBG010805	NaN	NaN	-2.04206	1	-2.04206	NaN	NaN	1	4.03442	NaN	NaN	-1.71673	NaN	1	-1.71673	NaN	NaN	0	NaN	NaN
95	A9JS19;A3KMT7;Q92021	Nuclear factor 7, brain	xnf7	XB-GENE-6252335	xnf7	HBG001357;HBG001357;HBG001357	NaN	NaN	NaN	0	NaN	NaN	NaN	0	NaN	NaN	NaN	NaN	NaN	0	NaN	NaN	NaN	0	NaN	NaN
96	A9JS79	Proteasome subunit beta type	LOC100127332			HBG108297	-2.02822	-0.324261	1.11271	3	-0.413257	1.28382	NaN	11	0.10186	0.955266	-1.0141	-0.331794	-1.01555	3	-0.787148	0.321984	0.139729	6	0.442748	0.63831
97	A9JS89		cnih4	XB-GENE-993722	cnih4	HBG003814	NaN	NaN	NaN	0	NaN	NaN	NaN	0	NaN	NaN	NaN	NaN	NaN	0	NaN	NaN	NaN	0	NaN	NaN
98	A9JTI9		LOC100127277	XB-GENE-6251647;XB-GENE-5899894;XB-GENE-5953564;XB-GENE-5953590	unnamed;loc100158267;loc100491211;unnamed	HBG056605;HBG056605;HBG056605;HBG056605;HBG066195;HBG066195	NaN	NaN	NaN	0	NaN	NaN	NaN	4	0.635343	NaN	NaN	NaN	NaN	0	NaN	NaN	NaN	0	NaN	NaN
99	A9JTJ1		LOC100127279	XB-GENE-5728400	loc728026		NaN	NaN	NaN	0	NaN	NaN	NaN	0	NaN	NaN	NaN	NaN	NaN	0	NaN	NaN	NaN	0	NaN	NaN
100	P46472;A9ULV8;Q7ZTR7	26S protease regulatory subunit 7	psmc2;xMSS1	XB-GENE-1000023;XB-GENE-1000023	psmc2;psmc2	HBG000109;HBG000109;HBG000109	NaN	NaN	NaN	0	NaN	NaN	NaN	5	-0.193751	NaN	NaN	NaN	NaN	0	NaN	NaN	NaN	0	NaN	NaN
101	A9ULW7		LOC100137632	XB-GENE-865915	fnta	HBG004498	NaN	NaN	NaN	0	NaN	NaN	NaN	0	NaN	NaN	NaN	NaN	NaN	0	NaN	NaN	NaN	0	NaN	NaN
102	A9ULZ4		LOC100137655	XB-GENE-865708	marcksl1	HBG100378	NaN	NaN	NaN	0	NaN	NaN	NaN	0	NaN	NaN	NaN	NaN	NaN	0	NaN	NaN	NaN	0	NaN	NaN
103	A9UM09		LOC100137668	XB-GENE-6256110	uqcr10	HBG056661	NaN	NaN	NaN	0	NaN	NaN	NaN	0	NaN	NaN	NaN	NaN	NaN	0	NaN	NaN	NaN	0	NaN	NaN
104	A9UM19		LOC100137677	XB-GENE-5871799	loc100490530	HBG001844	-0.170566	-1.91859	-0.409384	3	-0.832847	0.773902	0.0897962	9	0.0131182	0.706486	NaN	NaN	NaN	0	NaN	NaN	NaN	1	2.37333	NaN
105	A9UM22		LOC100137679			HBG005465	NaN	NaN	NaN	0	NaN	NaN	NaN	0	NaN	NaN	NaN	-4.29584	NaN	1	-4.29584	NaN	NaN	0	NaN	NaN
106	B0BLY3		LOC100137711	XB-GENE-6255831	asph	HBG053956	NaN	NaN	NaN	0	NaN	NaN	NaN	0	NaN	NaN	NaN	NaN	NaN	0	NaN	NaN	NaN	0	NaN	NaN
107	B0JZW3	Beta-hexosaminidase	LOC100158266			HBG005961	-0.0678564	0.867099	-1.62092	3	-0.273892	1.02612	NaN	5	-0.19503	NaN	-1.09368	-1.52664	0.400159	3	-0.740054	0.8254	0.172127	0	NaN	NaN
108	B0LM40			XB-GENE-994071	kpnb1	HBG002369	-0.718306	NaN	1.65348	2	0.467587	1.18589	NaN	7	0.114864	NaN	-0.952067	-0.258885	NaN	2	-0.605476	0.346591	0.398869	0	NaN	NaN
109	Q1AGV7;B1H1N2	Syndecan 4-A	sdc4-a;LOC734218	XB-GENE-6251682;XB-GENE-6251682	sdc4;sdc4	HBG004501;HBG004501	0.256155	-0.758596	-0.710732	3	-0.404391	0.467485	0.462928	4	1.31819	NaN	NaN	1.1361	NaN	1	1.1361	NaN	NaN	0	NaN	NaN
110	Q08B59;B1H1R5		LOC100158343	XB-GENE-866008	lsp1	HBG001610;HBG001610	NaN	NaN	NaN	0	NaN	NaN	NaN	0	NaN	NaN	NaN	NaN	NaN	0	NaN	NaN	NaN	0	NaN	NaN
111	B1H1T4		LOC100158300	XB-GENE-6252959	ablim1	HBG031499	NaN	NaN	NaN	0	NaN	NaN	NaN	0	NaN	NaN	NaN	NaN	NaN	0	NaN	NaN	NaN	0	NaN	NaN
112	B1H1U4;Q91757	Glycogen synthase kinase-3 beta	gsk3b	XB-GENE-865674	gsk3b	HBG014652;HBG014652	NaN	NaN	NaN	0	NaN	NaN	NaN	0	NaN	NaN	NaN	NaN	NaN	0	NaN	NaN	NaN	0	NaN	NaN
113	Q8AVH0;P43444;B1H1Y4;Q2T9K5;Q32NN4;O73819	Guanine nucleotide-binding protein subunit alpha-11;Guanine nucleotide-binding protein subunit alpha-14	gna11;LOC779103;Gna14;MGC131017;gna14	XB-GENE-944503;XB-GENE-945101;XB-GENE-6254627;XB-GENE-1011754	gna11;gna14;gna14;gna15	HBG063184;HBG063184;HBG063184;HBG063184;HBG063184;HBG063184;HBG063184	NaN	0.0355083	NaN	1	0.0355083	NaN	NaN	0	NaN	NaN	NaN	-0.385049	-3.00907	2	-1.69706	1.31201	NaN	0	NaN	NaN
114	B1WBA9	Microtubule-associated protein	LOC100158413				NaN	NaN	NaN	0	NaN	NaN	NaN	0	NaN	NaN	NaN	NaN	NaN	0	NaN	NaN	NaN	0	NaN	NaN
115	B1WBB4	Poly(U)-specific endoribonuclease-B	endou-b	XB-GENE-6252901	endou	HBG107849	NaN	NaN	NaN	0	NaN	NaN	NaN	1	-0.606365	NaN	NaN	NaN	NaN	0	NaN	NaN	NaN	0	NaN	NaN
116	B1WBB5		LOC100158417	XB-GENE-17342068	cpe	HBG003410	0.891752	-0.337549	0.576597	3	0.376933	0.521341	0.503021	11	0.0223542	0.439656	0.206691	0.022674	0.825811	3	0.351725	0.343544	0.56866	7	-0.137432	0.505278
117	B1WBD3		LOC100158432	XB-GENE-963526	aars	HBG017874	-0.696289	-0.00386646	-1.04808	3	-0.582745	0.433793	0.256795	7	-0.288342	NaN	-1.65853	0.311177	NaN	2	-0.673677	0.984854	0.337546	1	0.281074	NaN
118	B1WBE0;B1H1R9		LOC100158438;LOC100158287	XB-GENE-966795	eprs	HBG017875;HBG103006	NaN	NaN	NaN	0	NaN	NaN	NaN	0	NaN	NaN	NaN	NaN	NaN	0	NaN	NaN	NaN	0	NaN	NaN
119	O12978;B2GTX0		LOC100158443	XB-GENE-6252734	a2m	HBG000039;HBG000039	NaN	NaN	NaN	0	NaN	NaN	NaN	0	NaN	NaN	NaN	NaN	NaN	0	NaN	NaN	NaN	0	NaN	NaN
120	B2GTY0		LOC100158449			HBG007091	NaN	NaN	NaN	0	NaN	NaN	NaN	0	NaN	NaN	NaN	NaN	NaN	0	NaN	NaN	NaN	0	NaN	NaN
121	B3DLK7		LOC100037071			HBG003783	NaN	NaN	NaN	0	NaN	NaN	NaN	1	0.308325	NaN	NaN	NaN	NaN	0	NaN	NaN	NaN	0	NaN	NaN
122	B3DLL2;Q8AVN9;Q2TAU3	Zinc finger protein 346	jaz;znf346	XB-GENE-967548	znf346	HBG061007;HBG061007;HBG061007	NaN	NaN	NaN	0	NaN	NaN	NaN	0	NaN	NaN	NaN	NaN	NaN	0	NaN	NaN	NaN	0	NaN	NaN
123	B3VIA2					HBG061286	-5.56897	-2.24211	-5.87413	3	-4.56174	1.64495	NaN	1	-2.23975	NaN	-2.85345	-5.7566	NaN	2	-4.30502	1.45158	NaN	0	NaN	NaN
124	B5DE44			XB-GENE-6020154	dpp8	HBG061620	NaN	NaN	NaN	0	NaN	NaN	NaN	0	NaN	NaN	NaN	NaN	NaN	0	NaN	NaN	NaN	0	NaN	NaN
125	B5MFE9	Olfactomedin-like protein 3	olfml3	XB-GENE-6022244	olfml3	HBG108213	NaN	NaN	NaN	0	NaN	NaN	NaN	4	0.379765	NaN	NaN	NaN	NaN	0	NaN	NaN	NaN	0	NaN	NaN
126	Q9IB75;B7FEW6	Biglycan	bgn;BGN	XB-GENE-17331698;XB-GENE-17331698	bgn;bgn	HBG016052;HBG016052	0.273791	1.5427	0.227678	3	0.68139	0.609329	0.169616	10	-0.28412	0.281244	-0.0110312	1.45956	1.68188	3	1.04347	0.751148	0.0380194	1	-1.07874	NaN
127	O42584;B7ZP66	Nucleoplasmin-like protein NO29	NO29	XB-GENE-17345983;XB-GENE-17345983	npm3;npm3	HBG045601;HBG045601	NaN	NaN	NaN	0	NaN	NaN	NaN	0	NaN	NaN	NaN	NaN	NaN	0	NaN	NaN	NaN	2	1.69031	NaN
128	Q6DJD4;Q09002;B7ZP90;Q09001	Stathmin;Stathmin-2-B;Stathmin-2-A	MGC84472;stmn2-b;scg10;stmn2-a	XB-GENE-962969;XB-GENE-6254239	stmn2;stmn2	HBG054037;HBG054037;HBG054037;HBG054037	NaN	NaN	NaN	0	NaN	NaN	NaN	0	NaN	NaN	NaN	NaN	NaN	0	NaN	NaN	NaN	0	NaN	NaN
129	Q7SZU3;Q07254;B7ZPG6;Q6GNB4	40S ribosomal protein S10	rps10;LOC445824	XB-GENE-969783;XB-GENE-969783	rps10;rps10	HBG001253;HBG001253;HBG001253;HBG001253	NaN	NaN	NaN	0	NaN	NaN	NaN	0	NaN	NaN	NaN	NaN	NaN	0	NaN	NaN	NaN	0	NaN	NaN
130	Q7ZWY3;P51644;B7ZPK2	ADP-ribosylation factor 4	LOC398551;arf4	XB-GENE-865045;XB-GENE-865045	arf4;arf4	HBG002073;HBG002073;HBG002073	-2.08615	NaN	-3.7411	2	-2.91362	0.827475	6.28604e-08	1	-2.44857	NaN	NaN	0.244455	NaN	1	0.244455	NaN	NaN	2	2.72245	NaN
131	Q9DG02;B7ZPP0	Calcium/calmodulin-dependent protein kinase type II delta chain	camk2d	XB-GENE-868304;XB-GENE-868304	camk2d;camk2d	HBG108055;HBG108055	NaN	NaN	NaN	0	NaN	NaN	NaN	2	0.104399	NaN	NaN	NaN	NaN	0	NaN	NaN	NaN	0	NaN	NaN
132	Q8AVK1;Q6GPY0;B7ZPQ6	Mitochondrial import inner membrane translocase subunit Tim13-B;Mitochondrial import inner membrane translocase subunit Tim13-A	timm13-b;timm13-a;timm13	XB-GENE-993983;XB-GENE-993983;XB-GENE-6251644	timm13;timm13;timm13	HBG079645;HBG079645;HBG079645	NaN	NaN	NaN	0	NaN	NaN	NaN	0	NaN	NaN	NaN	NaN	NaN	0	NaN	NaN	NaN	3	0.113005	NaN
133	Q5PQ42;Q9W6F8;B7ZPZ2	Wnt inhibitory factor 1	wif1;WIF-1	XB-GENE-865617;XB-GENE-865617	wif1;wif1	HBG017335;HBG017335;HBG017335	NaN	NaN	NaN	0	NaN	NaN	NaN	0	NaN	NaN	NaN	NaN	NaN	0	NaN	NaN	NaN	0	NaN	NaN
134	B7ZQ92;O13027			XB-GENE-1006336	epn2	HBG006690;HBG006690	NaN	NaN	NaN	0	NaN	NaN	NaN	0	NaN	NaN	NaN	NaN	NaN	0	NaN	NaN	NaN	0	NaN	NaN
135	Q91594;P70000;B7ZQB4		CNBP	XB-GENE-919603	cnbp	HBG000397;HBG000397;HBG000397	NaN	NaN	NaN	0	NaN	NaN	NaN	0	NaN	NaN	NaN	NaN	NaN	0	NaN	NaN	NaN	0	NaN	NaN
136	B7ZQI2		LOC100049154			HBG003608	-3.40413	-2.85737	-1.58808	3	-2.61653	0.760707	3.42214e-09	8	-0.214649	0.926801	-1.015	0.302222	-2.46055	3	-1.05778	1.1283	NaN	1	0.859918	NaN
137	Q9DFS1;B7ZQK9;Q9DFS0		cdh6-A	XB-GENE-865103	cdh6	HBG005217;HBG005217;HBG005217	-1.35054	-1.00886	NaN	2	-1.1797	0.17084	0.0472042	3	-0.623335	NaN	NaN	-2.60922	-1.94908	2	-2.27915	0.33007	5.34789e-05	0	NaN	NaN
138	B7ZQN4;Q6GPJ9;P87379	Growth factor receptor-bound protein 2-B;Growth factor receptor-bound protein 2-A	Grb2;grb2-b;grb2-a	XB-GENE-6070021;XB-GENE-6253891;XB-GENE-6253891	grb2;grb2;grb2	HBG005404;HBG005404;HBG005404	NaN	NaN	NaN	0	NaN	NaN	NaN	0	NaN	NaN	NaN	NaN	NaN	0	NaN	NaN	NaN	0	NaN	NaN
139	Q8UWC3;B7ZQN6		Cttn	XB-GENE-17342101	cttn	HBG005994;HBG005994	NaN	NaN	NaN	0	NaN	NaN	NaN	0	NaN	NaN	NaN	NaN	NaN	0	NaN	NaN	NaN	0	NaN	NaN
140	B7ZQP4;P51992;P51968	Heterogeneous nuclear ribonucleoprotein A3 homolog 2;Heterogeneous nuclear ribonucleoprotein A3 homolog 1		XB-GENE-5879146	hnrnpa3	HBG002295;HBG002295;HBG002295	-0.751645	-1.48932	-0.186491	3	-0.809152	0.53343	0.101225	7	0.611074	NaN	-0.397051	0.0295584	0.269377	3	-0.0327052	0.275607	0.955092	0	NaN	NaN
141	Q6RUW2;B7ZQQ5;B7ZQQ3		LOC403365	XB-GENE-866495	edil3	HBG002385;HBG002385;HBG002385	NaN	NaN	NaN	0	NaN	NaN	NaN	0	NaN	NaN	NaN	NaN	NaN	0	NaN	NaN	NaN	0	NaN	NaN
142	Q8JFY9;B7ZQR5	Poly(U)-specific endoribonuclease-A	endou-a;endou-A	XB-GENE-5883648;XB-GENE-5883648	endou;endou	HBG107849;HBG107849	NaN	NaN	NaN	0	NaN	NaN	NaN	0	NaN	NaN	NaN	NaN	NaN	0	NaN	NaN	NaN	0	NaN	NaN
143	Q9W603;B7ZQW8;Q2TAH7	FACT complex subunit SPT16	supt16h;SUPT16H	XB-GENE-979310	supt16h	HBG092544;HBG092544	NaN	NaN	NaN	0	NaN	NaN	NaN	1	-0.623089	NaN	NaN	NaN	NaN	0	NaN	NaN	NaN	0	NaN	NaN
144	B7ZQZ7;Q6IMN2					HBG051781;HBG051781	NaN	NaN	NaN	0	NaN	NaN	NaN	7	0.518132	NaN	-0.523841	-1.03799	NaN	2	-0.780915	0.257075	0.253867	0	NaN	NaN
145	O73786;B7ZR05;Q91567		CSK;csk-A;G56			HBG008761;HBG008761	NaN	NaN	NaN	0	NaN	NaN	NaN	0	NaN	NaN	NaN	NaN	NaN	0	NaN	NaN	NaN	0	NaN	NaN
146	Q9DE33;B7ZR20	Septin-2A	sept2-a;XlSeptA	XB-GENE-865354;XB-GENE-865354	2-Sep;2-Sep	HBG065093;HBG065093	NaN	NaN	NaN	0	NaN	NaN	NaN	0	NaN	NaN	NaN	NaN	NaN	0	NaN	NaN	NaN	0	NaN	NaN
147	B7ZR28;P06180;Q6DDS8	Histone-binding protein N1/N2	N1	XB-GENE-980259	nasp	HBG002186;HBG002186;HBG002186	-0.828362	0.193695	-1.08823	3	-0.574299	0.55332	0.265404	9	-0.889891	0.59042	0.00345234	NaN	NaN	1	0.00345234	NaN	NaN	3	0.984192	NaN
148	B7ZR52		LOC397861			HBG051444	3.48054	6.31318	5.66677	3	5.1535	1.21204	NaN	2	-0.649036	NaN	4.01547	5.64557	NaN	2	4.83052	0.81505	1.24875e-19	0	NaN	NaN
149	Q70AK3;Q6DDY0;B7ZR53		flrt3;LOC503672	XB-GENE-490905;XB-GENE-17334173	flrt3;flrt3	HBG051629;HBG051629	NaN	NaN	NaN	0	NaN	NaN	NaN	0	NaN	NaN	NaN	NaN	NaN	0	NaN	NaN	NaN	0	NaN	NaN
150	P10825;B7ZR93;B7ZR87	Guanine nucleotide-binding protein G(o) subunit alpha	gna0;LOC397896			HBG063184;HBG063184;HBG063184	1.02305	NaN	1.29068	2	1.15687	0.133815	0.0509933	0	NaN	NaN	NaN	1.58739	NaN	1	1.58739	NaN	NaN	0	NaN	NaN
151	B7ZR96		LOC397919			HBG002295;HBG002295	NaN	-2.06159	NaN	1	-2.06159	NaN	NaN	1	-0.339447	NaN	NaN	-2.188	NaN	1	-2.188	NaN	NaN	0	NaN	NaN
152	B7ZR98;Q06459		LOC397919	XB-GENE-989990	ncl	HBG002295;HBG002295;HBG002295;HBG002295	-1.50735	-1.65062	-1.13117	3	-1.42971	0.219055	0.00202893	11	0.169213	0.912443	-0.28974	-0.979757	-1.28964	3	-0.853046	0.417925	0.1061	8	1.0237	1.00169
153	Q91562;B7ZRF1		XDCCa;dcca-A	XB-GENE-5872596	dcc	HBG005455;HBG005455	NaN	NaN	NaN	0	NaN	NaN	NaN	2	-0.650133	NaN	NaN	NaN	NaN	0	NaN	NaN	NaN	0	NaN	NaN
154	Q2KM82;B7ZRL8	Transporter	SLC6A1;slc6a1	XB-GENE-5944481	unnamed	HBG071421;HBG071421	NaN	NaN	NaN	0	NaN	NaN	NaN	0	NaN	NaN	NaN	NaN	NaN	0	NaN	NaN	NaN	0	NaN	NaN
155	Q2V730;B7ZRN1		ADAM17;adam17	XB-GENE-492538	adam17	HBG050457;HBG050457	NaN	NaN	NaN	0	NaN	NaN	NaN	0	NaN	NaN	NaN	NaN	NaN	0	NaN	NaN	NaN	0	NaN	NaN
156	Q8AXR1;B7ZRP7;Q6GPF9		3a	XB-GENE-984458;XB-GENE-5953059	masp1;unnamed	HBG000559;HBG000559;HBG000559;HBG000559;HBG000559;HBG000559;HBG108381	1.74167	2.55599	0.942394	3	1.74668	0.658757	0.000104749	11	-0.00226569	0.68771	NaN	0.732247	NaN	1	0.732247	NaN	NaN	2	-2.13261	NaN
157	Q06441;B7ZSJ5;B7ZRT5	Thrombospondin-4	thbs4;LOC397943			HBG000636;HBG000636;HBG000636	NaN	NaN	NaN	0	NaN	NaN	NaN	0	NaN	NaN	NaN	NaN	NaN	0	NaN	NaN	NaN	0	NaN	NaN
158	P79921;B7ZRU7		cntn-A	XB-GENE-866088	cntn1	HBG051047;HBG051047	-0.610214	0.87562	NaN	2	0.132703	0.742917	0.872472	8	-0.0324176	0.453565	-0.965701	-1.76224	0.60172	3	-0.70874	0.982038	0.192846	1	-1.74669	NaN
159	B7ZRU8;Q9YI90	Microtubule-associated protein	Mtap4	XB-GENE-6254422	map4	HBG079087;HBG079087	NaN	NaN	NaN	0	NaN	NaN	NaN	0	NaN	NaN	NaN	NaN	NaN	0	NaN	NaN	NaN	0	NaN	NaN
160	Q7SYT9;Q6GM60;B7ZRY8;P29219	Inositol monophosphatase 1	MGC83403;impa1	XB-GENE-1004324	impa1	HBG052123;HBG052123;HBG052123;HBG052123	NaN	NaN	NaN	0	NaN	NaN	NaN	0	NaN	NaN	NaN	NaN	NaN	0	NaN	NaN	NaN	0	NaN	NaN
161	B7ZS06;Q90WM2;B7ZS04		LOC398229	XB-GENE-5829332	bcan	HBG073945;HBG073945;HBG073945	NaN	NaN	NaN	0	NaN	NaN	NaN	0	NaN	NaN	NaN	NaN	NaN	0	NaN	NaN	NaN	0	NaN	NaN
162	B7ZS79;B7ZS77;Q91925;P98070	Bone morphogenetic protein 1	Bmp1;bmp1			HBG004859;HBG004859;HBG004859;HBG004859	0.316263	0.207708	-0.007917	3	0.172018	0.134731	0.792138	12	0.144604	0.604573	0.426442	0.198399	0.298585	3	0.307809	0.0933263	0.637737	8	0.0397593	0.655491
163	Q7SZI7;B7ZS84	Retinol-binding protein 3	rbp3	XB-GENE-1008802;XB-GENE-1008802	rbp3;rbp3	HBG006175;HBG006175	0.471725	0.00630292	0.432231	3	0.30342	0.210711	0.608667	14	-0.260872	0.309561	-0.301691	0.422693	0.343709	3	0.154904	0.324467	0.814257	9	-0.039663	0.521087
164	Q9IAJ1;B7ZS86		XPTP-D	XB-GENE-865171	ptprd	HBG053758;HBG053758	0.0478327	2.38557	3.8548	3	2.09607	1.56761	NaN	10	0.955975	1.71103	NaN	-0.0912525	3.77208	2	1.84041	1.93167	NaN	2	0.242844	NaN
165	K7ZLK1;B7ZS96	Transthyretin	TTR;ttr	XB-GENE-865269	ttr	HBG000285	NaN	-2.03104	NaN	1	-2.03104	NaN	NaN	3	-0.0621326	NaN	NaN	NaN	NaN	0	NaN	NaN	NaN	0	NaN	NaN
166	Q90WZ3;B7ZSC6		slit2-a	XB-GENE-1004413	slit2	HBG057959;HBG057959	NaN	NaN	NaN	0	NaN	NaN	NaN	0	NaN	NaN	NaN	NaN	NaN	0	NaN	NaN	NaN	0	NaN	NaN
167	B7ZSH2;Q99087	Low-density lipoprotein receptor 1	ldlr2-a;ldlr-a	XB-GENE-6252601	ldlr	HBG006250;HBG006250;HBG056768	NaN	NaN	NaN	0	NaN	NaN	NaN	4	-0.168185	NaN	NaN	1.33627	-1.06092	2	0.137675	1.1986	NaN	0	NaN	NaN
168	B7ZSI3;A2RVA8					HBG003364;HBG003364	NaN	NaN	NaN	0	NaN	NaN	NaN	6	0.231636	NaN	-0.527158	-0.389707	-0.417574	3	-0.444813	0.0593277	0.449196	1	-0.907497	NaN
169	B7ZSK5;Q90Z04	Cell adhesion molecule-related/down-regulated by oncogenes	cdon-A;cdon	XB-GENE-922842	cdon	HBG081073;HBG081073	NaN	-1.26468	-0.81842	2	-1.04155	0.22313	0.0840839	5	-0.0401292	NaN	NaN	-0.560854	-1.51258	2	-1.03672	0.475863	0.109456	1	-0.965948	NaN
170	B8PXJ7		SMOC-1	XB-GENE-6083947	smoc1	HBG058558	NaN	NaN	NaN	0	NaN	NaN	NaN	0	NaN	NaN	NaN	NaN	NaN	0	NaN	NaN	NaN	0	NaN	NaN
258	D2KAS8						NaN	NaN	NaN	0	NaN	NaN	NaN	0	NaN	NaN	NaN	NaN	NaN	0	NaN	NaN	NaN	0	NaN	NaN
259	D3YLI7						NaN	NaN	NaN	0	NaN	NaN	NaN	6	0.620836	NaN	-0.037601	-0.627519	NaN	2	-0.33256	0.294959	0.687645	3	-0.154268	NaN
260	Q66J72;D5JEJ6;D5JEJ7		MGC81721	XB-GENE-947435	nectin2	HBG019169	NaN	NaN	NaN	0	NaN	NaN	NaN	0	NaN	NaN	NaN	NaN	NaN	0	NaN	NaN	NaN	0	NaN	NaN
261	E5LEX9		Gabbr1				NaN	NaN	NaN	0	NaN	NaN	NaN	0	NaN	NaN	NaN	NaN	NaN	0	NaN	NaN	NaN	0	NaN	NaN
262	E5LEY0;Q52KV6		Gabbr2;LOC733216			HBG080355	NaN	NaN	NaN	0	NaN	NaN	NaN	0	NaN	NaN	NaN	NaN	NaN	0	NaN	NaN	NaN	0	NaN	NaN
263	E7FIE3		silver	XB-GENE-6252245	pmel		NaN	NaN	NaN	0	NaN	NaN	NaN	4	-0.105508	NaN	NaN	NaN	NaN	0	NaN	NaN	NaN	0	NaN	NaN
264	F6KDD5		nad1				NaN	NaN	NaN	0	NaN	NaN	NaN	2	-0.4014	NaN	NaN	NaN	NaN	0	NaN	NaN	NaN	0	NaN	NaN
265	F6KDD7;Q36244;P00398	Cytochrome c oxidase subunit 1	cox1;COXI;mt-co1	XB-GENE-6251957	cox1	HBG003841	NaN	NaN	NaN	0	NaN	NaN	NaN	0	NaN	NaN	NaN	NaN	NaN	0	NaN	NaN	NaN	0	NaN	NaN
266	F6KDD8;Q9ZZM1;P00407	Cytochrome c oxidase subunit 2	cox2;mt-co2			HBG012727;HBG012727	1.44596	0.718427	2.45689	3	1.54043	0.712861	0.000769116	4	0.228806	NaN	0.147329	0.515162	0.0166665	3	0.226386	0.211048	0.731134	3	0.929903	NaN
267	P03931;F6KDD9	ATP synthase protein 8	mt-atp8;atp8	XB-GENE-6251963;XB-GENE-6251963	atp8;atp8	HBG017400	NaN	NaN	NaN	0	NaN	NaN	NaN	0	NaN	NaN	NaN	NaN	NaN	0	NaN	NaN	NaN	0	NaN	NaN
268	F6KDE0	ATP synthase subunit a	atp6				NaN	NaN	NaN	0	NaN	NaN	NaN	0	NaN	NaN	NaN	NaN	NaN	0	NaN	NaN	NaN	0	NaN	NaN
269	P00419;F6KDE1	Cytochrome c oxidase subunit 3	mt-co3;cox3	XB-GENE-6251961	cox3	HBG016686	NaN	NaN	NaN	0	NaN	NaN	NaN	0	NaN	NaN	NaN	NaN	NaN	0	NaN	NaN	NaN	0	NaN	NaN
270	F6KDE2	NADH-ubiquinone oxidoreductase chain 3	nad3				NaN	NaN	NaN	0	NaN	NaN	NaN	0	NaN	NaN	NaN	1.83202	NaN	1	1.83202	NaN	NaN	0	NaN	NaN
271	P03922;F6KDE5	NADH-ubiquinone oxidoreductase chain 5	mt-nd5;nad5	XB-GENE-6251967	nd5	HBG108343	0.40247	NaN	-1.55921	2	-0.57837	0.98084	0.376986	5	0.577589	NaN	-0.17351	0.41072	NaN	2	0.118605	0.292115	0.865015	0	NaN	NaN
272	V9ZCM8;P03927;F6KDE6	NADH-ubiquinone oxidoreductase chain 6	mt-nd6;nad6	XB-GENE-6251966	nd6	HBG007487	NaN	NaN	NaN	0	NaN	NaN	NaN	0	NaN	NaN	NaN	NaN	NaN	0	NaN	NaN	NaN	0	NaN	NaN
274	F6LI74;D0PWG3;F6LI75		Prom-1;Proml-1				-1.07988	0.497235	-0.141381	3	-0.241342	0.647723	0.692127	11	-0.0643415	0.338809	0.37384	-0.347281	-0.83271	3	-0.268717	0.495695	0.687645	4	-1.61735	NaN
275	F6LI76		Prom-1				NaN	NaN	NaN	0	NaN	NaN	NaN	0	NaN	NaN	NaN	NaN	NaN	0	NaN	NaN	NaN	0	NaN	NaN
276	O93514;F8V3X7;Q90ZF2;Q6AX49		AXPC;PCDH-1;axpc	XB-GENE-983608	pcdh1	HBG053523;HBG053523;HBG053523	NaN	NaN	NaN	0	NaN	NaN	NaN	0	NaN	NaN	NaN	NaN	NaN	0	NaN	NaN	NaN	0	NaN	NaN
277	G1ESZ8	Beta-hexosaminidase					NaN	NaN	NaN	0	NaN	NaN	NaN	0	NaN	NaN	NaN	NaN	NaN	0	NaN	NaN	NaN	0	NaN	NaN
278	G3GBS3;Q6ING3		PRDX2;MGC83078	XB-GENE-945858	prdx2	HBG000286	-0.69942	-1.69882	0.000936419	3	-0.799101	0.697493	0.105449	11	0.245056	1.22285	0.340673	-0.531983	-0.35404	3	-0.181783	0.376507	0.792313	6	0.236625	0.640335
279	G9HMR7						NaN	NaN	NaN	0	NaN	NaN	NaN	0	NaN	NaN	NaN	NaN	NaN	0	NaN	NaN	NaN	0	NaN	NaN
280	H1A8Z1	Ribonucleoside-diphosphate reductase	RRM1				-1.94611	-1.95365	0.124047	3	-1.25857	0.977663	0.00668611	10	-0.142409	0.682178	0.203692	0.749195	0.0333296	3	0.328739	0.305334	0.606846	2	-0.0864165	NaN
281	I3PB85		GILT	XB-GENE-17335959	ifi30		NaN	1.86317	NaN	1	1.86317	NaN	NaN	1	-1.63495	NaN	0.972446	NaN	2.9742	2	1.97332	1.00088	NaN	0	NaN	NaN
282	K4JEU1;Q7ZXC8		Myo5	XB-GENE-1004105	myo5a	HBG105641	NaN	NaN	NaN	0	NaN	NaN	NaN	0	NaN	NaN	NaN	NaN	NaN	0	NaN	NaN	NaN	0	NaN	NaN
283	O12948	Red-sensitive opsin	opn1lw1	XB-GENE-955013	opn1lw	HBG107442	NaN	NaN	NaN	0	NaN	NaN	NaN	4	0.711415	NaN	NaN	NaN	NaN	0	NaN	NaN	NaN	0	NaN	NaN
284	O12975	Fructose-bisphosphate aldolase	aldoa	XB-GENE-959797	aldoa	HBG002386	NaN	NaN	NaN	0	NaN	NaN	NaN	0	NaN	NaN	NaN	NaN	NaN	0	NaN	NaN	NaN	0	NaN	NaN
285	O13000;Q3KPV9	Proteasome subunit beta type	LOC397716	XB-GENE-17342778	psmb6	HBG000123;HBG000123	-4.26896	-2.83009	-6.03575	3	-4.37827	1.31099	NaN	7	-0.0192183	NaN	-1.30663	-1.89965	-3.21866	3	-2.14165	0.799119	2.5398e-06	6	-0.735679	0.549697
286	O13011;O93564		gnao1	XB-GENE-921656	gnao1	HBG063184;HBG063184	1.23423	-0.541675	1.01934	3	0.570632	0.791397	0.269069	12	0.147122	0.863172	-0.60719	-0.719246	-0.578401	3	-0.634946	0.060757	0.254735	7	-0.170595	1.32657
287	O13022	Dihydropyrimidinase-related protein 3-A	dpysl3-a	XB-GENE-944735	dpysl3		0.972605	0.316407	4.4667	3	1.91857	1.82161	NaN	11	-0.0487674	0.294786	6.14188	3.63367	-0.463782	3	3.10392	2.72264	NaN	4	-0.393471	NaN
288	Q6DCC0;O13099		LOC397995;NF-M(2)	XB-GENE-866125;XB-GENE-6252137;XB-GENE-6252136	nefl;nefm;nefm	HBG013015;HBG013015;HBG013015;HBG013015;HBG013015;HBG013015	NaN	NaN	NaN	0	NaN	NaN	NaN	4	-0.588102	NaN	NaN	NaN	NaN	0	NaN	NaN	NaN	0	NaN	NaN
289	O42123	Peptidyl-prolyl cis-trans isomerase FKBP1A	fkbp1a	XB-GENE-6077914;XB-GENE-5836974	fkbp1b;fkbp1a	HBG051623;HBG051623	NaN	NaN	NaN	0	NaN	NaN	NaN	0	NaN	NaN	NaN	NaN	NaN	0	NaN	NaN	NaN	2	0.641826	NaN
290	Q6NS01;O42126		VLDLR	XB-GENE-971963	vldlr	HBG006250;HBG006250	2.82779	NaN	NaN	1	2.82779	NaN	NaN	5	0.0433405	NaN	NaN	NaN	NaN	0	NaN	NaN	NaN	0	NaN	NaN
291	O42149	Protein mago nashi homolog	magoh	XB-GENE-493544	magoh	HBG004353	-0.0629656	0.116175	NaN	2	0.0266047	0.0895703	0.976007	1	1.41968	NaN	-1.79736	-1.39652	NaN	2	-1.59694	0.20042	0.00669633	0	NaN	NaN
292	O42156;Q802A8;Q7ZWZ6		XHp1-gamma;cbx3	XB-GENE-492319;XB-GENE-6256525;XB-GENE-6078605	cbx3;cbx3;cbx1	HBG000400;HBG000400;HBG000400;HBG000400	NaN	NaN	NaN	0	NaN	NaN	NaN	3	0.005003	NaN	-2.50536	NaN	-2.35877	2	-2.43206	0.073295	1.59663e-05	1	-1.20017	NaN
293	O42193		ranbp1	XB-GENE-866013	ranbp1	HBG006958	NaN	NaN	NaN	0	NaN	NaN	NaN	5	0.764638	NaN	3.85125	1.50329	-1.36181	3	1.33091	2.13171	NaN	3	-0.0903235	NaN
294	O42196	Cysteine string protein	csp	XB-GENE-6254416	dnajc5	HBG005414	1.6356	2.39103	0.482901	3	1.50318	0.784598	0.00104209	1	0.994638	NaN	2.3678	1.15467	2.94732	3	2.1566	0.746929	2.2826e-06	0	NaN	NaN
295	O42205;Q6GPS6	Serine/threonine-protein phosphatase	PP5	XB-GENE-982050	ppp5c	HBG000216;HBG000216;HBG000216	1.20412	NaN	0.602651	2	0.903386	0.300734	0.138282	2	1.01009	NaN	NaN	NaN	NaN	0	NaN	NaN	NaN	0	NaN	NaN
296	O42472	Syndecan	Xsyn-1				-0.0468166	-0.29007	-2.31286	3	-0.883249	1.01575	NaN	1	-0.137529	NaN	NaN	-0.226028	-0.973367	2	-0.599697	0.373669	0.401706	0	NaN	NaN
297	O42474	Syndecan	sdc3	XB-GENE-865997	sdc3	HBG004144	NaN	NaN	NaN	0	NaN	NaN	NaN	2	-1.11021	NaN	NaN	NaN	NaN	0	NaN	NaN	NaN	0	NaN	NaN
298	O42507;Q7ZWK3		thbs3	XB-GENE-5762006	thbs3	HBG000636;HBG000636	NaN	NaN	NaN	0	NaN	NaN	NaN	0	NaN	NaN	NaN	NaN	NaN	0	NaN	NaN	NaN	1	0.884736	NaN
299	O42587;Q7SZ30;O42586;Q7ZWL9	26S protease regulatory subunit 6A-A;26S protease regulatory subunit 6A-B	psmc3-a;psmc3-b	XB-GENE-962533;XB-GENE-1009853	nthl1;psmc3	HBG000109;HBG000109;HBG000109;HBG000109	NaN	NaN	NaN	0	NaN	NaN	NaN	5	-0.387933	NaN	NaN	NaN	NaN	0	NaN	NaN	NaN	0	NaN	NaN
300	O57339		Netrin-1			HBG006464	NaN	NaN	NaN	0	NaN	NaN	NaN	0	NaN	NaN	NaN	NaN	NaN	0	NaN	NaN	NaN	0	NaN	NaN
301	O57343		syp	XB-GENE-943865	syp	HBG006681	3.73228	0.882206	NaN	2	2.30724	1.42504	NaN	8	0.876665	1.13187	NaN	1.91808	NaN	1	1.91808	NaN	NaN	4	-0.0465358	NaN
302	O57344		syp	XB-GENE-6254665	syp	HBG006681	-1.22665	0.0211065	-0.430275	3	-0.545273	0.515844	0.294189	11	-0.790621	0.69661	-1.70623	-1.08525	-1.6826	3	-1.49136	0.287325	0.00168287	9	0.98845	0.659796
303	Q66KI3;O57381		BMP-1	XB-GENE-6252324	bmp1	HBG004859;HBG004859	-1.27118	-0.648009	1.36607	3	-0.184373	1.12546	NaN	11	0.510451	0.915893	2.20325	0.83194	-0.742774	3	0.764139	1.20366	NaN	4	1.13128	NaN
304	O57428	Hyaluronan synthase-related protein	has-rs	XB-GENE-6252031	has-rs	HBG000189	NaN	NaN	NaN	0	NaN	NaN	NaN	0	NaN	NaN	NaN	NaN	NaN	0	NaN	NaN	NaN	0	NaN	NaN
305	Q801N4;O57438;Q9DEF7;Q6AXB0	Serine/threonine-protein phosphatase	MGC79144	XB-GENE-952303	ppp3ca	HBG002819;HBG002819;HBG002819;HBG002819	0.237684	NaN	NaN	1	0.237684	NaN	NaN	5	-0.161532	NaN	NaN	NaN	NaN	0	NaN	NaN	NaN	0	NaN	NaN
306	Q6P9I4;O57439		MGC68975	XB-GENE-6254908	slc7a5	HBG000476;HBG000476	NaN	NaN	NaN	0	NaN	NaN	NaN	0	NaN	NaN	NaN	NaN	NaN	0	NaN	NaN	NaN	0	NaN	NaN
307	O57458		xEphB2			HBG062180	NaN	NaN	NaN	0	NaN	NaN	NaN	1	-0.394013	NaN	NaN	NaN	NaN	0	NaN	NaN	NaN	0	NaN	NaN
308	O57468		ywhae	XB-GENE-996381	ywhae	HBG050423	-0.573267	-0.102913	-0.268757	3	-0.314979	0.194783	0.591937	12	0.360383	0.55195	0.213042	-0.016356	-0.173318	3	0.00778933	0.158652	0.986559	9	-0.315525	0.393587
309	O57532		unc-18				NaN	NaN	NaN	0	NaN	NaN	NaN	0	NaN	NaN	NaN	NaN	NaN	0	NaN	NaN	NaN	0	NaN	NaN
310	Q6DE81;O57537		NFPC	XB-GENE-1007361	pcdh7	HBG053523;HBG053523	NaN	NaN	NaN	0	NaN	NaN	NaN	3	0.0962851	NaN	NaN	NaN	NaN	0	NaN	NaN	NaN	0	NaN	NaN
311	O57683;Q4QR12;Q7ZYA4	Splicing factor 3B subunit 1	sf3b1;Sf3b1	XB-GENE-959871	sf3b1	HBG079173;HBG086792;HBG086792	NaN	NaN	NaN	0	NaN	NaN	NaN	0	NaN	NaN	NaN	NaN	NaN	0	NaN	NaN	NaN	0	NaN	NaN
312	O73676						-1.60667	-1.74006	0.551981	3	-0.931583	1.05045	NaN	11	0.732373	1.41324	-0.714647	-0.668469	-0.358628	3	-0.580581	0.158073	0.307776	9	-1.93855	0.657856
313	O73681;Q6IRA2		TM;XTm4			HBG107404;HBG107404	NaN	NaN	NaN	0	NaN	NaN	NaN	0	NaN	NaN	NaN	NaN	NaN	0	NaN	NaN	NaN	0	NaN	NaN
314	O73753	Neuroblastoma suppressor of tumorigenicity 1	nbl1	XB-GENE-865248	nbl1	HBG031736	NaN	NaN	NaN	0	NaN	NaN	NaN	0	NaN	NaN	NaN	NaN	NaN	0	NaN	NaN	NaN	0	NaN	NaN
315	Q7ZWN7;Q32N69;Q9YGK9;Q4LDN2;O73766		LAP2;lap2omega	XB-GENE-865826;XB-GENE-17338005;XB-GENE-17338005	tmpo;tmpo;tmpo	HBG000166;HBG000166;HBG000166;HBG000166;HBG000166	NaN	NaN	NaN	0	NaN	NaN	NaN	0	NaN	NaN	NaN	NaN	NaN	0	NaN	NaN	NaN	0	NaN	NaN
316	O73823	T-cell acute lymphocytic leukemia protein 1	tal1	XB-GENE-865312	tal1	HBG104399	1.33255	3.1709	2.87334	3	2.45893	0.805682	2.07349e-08	0	NaN	NaN	2.4845	2.03928	2.72538	3	2.41639	0.28421	8.5841e-08	0	NaN	NaN
317	O73932	Insulin-like growth factor 2 mRNA-binding protein 3-A	igf2bp3-a	XB-GENE-864935	igf2bp3	HBG052725	NaN	NaN	NaN	0	NaN	NaN	NaN	2	-0.318121	NaN	NaN	NaN	NaN	0	NaN	NaN	NaN	0	NaN	NaN
318	O93234		st8sia2	XB-GENE-960447	st8sia2	HBG056466	NaN	NaN	NaN	0	NaN	NaN	NaN	1	-1.01007	NaN	NaN	NaN	NaN	0	NaN	NaN	NaN	0	NaN	NaN
319	O93235	Cold-inducible RNA-binding protein A	cirbp-a	XB-GENE-6256647	cirbp	HBG107480	-0.37351	-0.066031	-0.0232023	3	-0.154248	0.156025	0.811181	8	-0.0460955	0.683963	-0.33693	-0.421727	0.465306	3	-0.0977837	0.399667	0.865015	9	-0.44336	0.348483
320	O93250		LOC397710	XB-GENE-17338911	cntn1	HBG051047	NaN	NaN	NaN	0	NaN	NaN	NaN	2	1.35045	NaN	NaN	NaN	NaN	0	NaN	NaN	NaN	0	NaN	NaN
321	O93264		Xcad-11	XB-GENE-864996	cdh11	HBG005217	0.79518	0.358316	0.951487	3	0.701661	0.251028	0.160733	6	0.00540817	NaN	1.30445	0.261281	-0.0229792	3	0.514251	0.570679	0.371181	2	-0.551207	NaN
322	O93335;Q5U4V0		LOC495494	XB-GENE-866290	tnpo1	HBG058963;HBG058963	NaN	NaN	NaN	0	NaN	NaN	NaN	0	NaN	NaN	NaN	NaN	NaN	0	NaN	NaN	NaN	0	NaN	NaN
324	Q8AVZ3;O93398			XB-GENE-489662	lmnb1	HBG013015;HBG013015	-1.58256	-0.593785	-2.49481	3	-1.55705	0.7763	0.000658208	10	-0.305432	0.678433	0.786068	0.510642	-0.465304	3	0.277135	0.53689	0.684362	5	-0.58047	1.44743
325	O93400	Actin, cytoplasmic 1;Actin, cytoplasmic 1, N-terminally processed	actb	XB-GENE-866011	actb	HBG003771	-0.298381	-0.364017	-0.438521	3	-0.366973	0.0572501	0.517244	14	0.107033	0.374004	-0.283013	-0.482153	0.0105218	3	-0.251548	0.20236	0.698275	9	-0.511488	0.305409
326	O93477	Adenosylhomocysteinase B	ahcy-b	XB-GENE-950023	ahcy	HBG005041	NaN	2.80596	0.410749	2	1.60835	1.19761	NaN	10	0.718102	1.03793	2.77401	NaN	NaN	1	2.77401	NaN	NaN	1	1.16342	NaN
327	O93503		MARCKS			HBG098058	NaN	NaN	NaN	0	NaN	NaN	NaN	7	0.341172	NaN	NaN	NaN	NaN	0	NaN	NaN	NaN	8	2.37123	2.27328
328	O93522;B7ZS76;Q801T0		LOC398083	XB-GENE-1002225	myh9	HBG004704;HBG004704;HBG004704;HBG004704;HBG079849;HBG079849;HBG104130;HBG107076;HBG107076	0.262461	1.18556	-1.53488	3	-0.028953	1.12957	NaN	9	-0.137073	1.24386	1.21254	-0.743922	0.293982	3	0.2542	0.799217	0.696638	1	1.31438	NaN
329	O93614	Rap1 GTPase-GDP dissociation stimulator 1-A	rap1gds1-a	XB-GENE-1004458	rap1gds1	HBG001622	NaN	NaN	NaN	0	NaN	NaN	NaN	1	-0.103245	NaN	NaN	NaN	NaN	0	NaN	NaN	NaN	0	NaN	NaN
330	P02137	Hemoglobin larval subunit beta-1		XB-GENE-5844733	hbd	HBG009709	NaN	NaN	NaN	0	NaN	NaN	NaN	3	0.488476	NaN	0.0134752	0.558075	0.277019	3	0.282856	0.22237	0.679929	0	NaN	NaN
331	Q92130;P02281;Q92131	Histone H2B;Histone H2B 1.1	H2B	XB-GENE-6493994	hist1h2bj	HBG007774;HBG007774;HBG007774	-2.15082	-0.932764	-2.06288	3	-1.71549	0.554633	0.000146349	9	0.543544	0.522881	-1.26475	-1.72797	-0.631266	3	-1.208	0.449523	0.013435	6	1.08801	0.932048
332	P02350	40S ribosomal protein S3-A	rps3-a	XB-GENE-978304	rps3	HBG002195	1.0199	1.71909	0.303694	3	1.01423	0.577847	0.034736	9	0.200375	1.06262	1.21602	2.06748	0.790385	3	1.35796	0.530945	0.00442027	5	0.51312	0.60092
333	P02362	40S ribosomal protein S7	rps7	XB-GENE-977331	rps7	HBG001698	NaN	NaN	NaN	0	NaN	NaN	NaN	4	0.0213588	NaN	NaN	0.619686	3.44899	2	2.03434	1.41465	NaN	0	NaN	NaN
334	P02377;Q7SZA3	40S ribosomal protein S24	rps24	XB-GENE-967651	rps24	HBG000969;HBG000969	NaN	NaN	NaN	0	NaN	NaN	NaN	2	0.335616	NaN	NaN	-0.217331	NaN	1	-0.217331	NaN	NaN	0	NaN	NaN
335	P04751;P04752;Q7ZWR7;Q6IP22;P10995;Q7SYU4;Q6NS10;Q52QH5	Actin, alpha cardiac muscle 1;Actin, alpha skeletal muscle 3;Actin, alpha skeletal muscle 2	actc1;act3;MGC79012;act2;MGC64484;acta2	XB-GENE-865367;XB-GENE-491942;XB-GENE-866302;XB-GENE-6253091	actc1;acta1;acta2;act3	HBG003771;HBG003771;HBG003771;HBG003771;HBG003771;HBG003771;HBG003771;HBG003771	-0.466741	0.165025	-1.56142	3	-0.621045	0.713214	0.2193	11	-0.426799	0.737442	0.165293	-0.340271	-0.14101	3	-0.105329	0.207932	0.865015	6	-1.09306	0.716278
336	Q6NUG9;P06172	Retinol-binding protein 4	LOC397705;rbp4	XB-GENE-5842069	rbp4	HBG004493;HBG004493	NaN	NaN	NaN	0	NaN	NaN	NaN	0	NaN	NaN	NaN	NaN	NaN	0	NaN	NaN	NaN	0	NaN	NaN
337	P06636;Q7SYU7	Hemoglobin subunit alpha-3	hba3	XB-GENE-973877;XB-GENE-5888533	hba3;hbz	HBG009709;HBG009709;HBG009709	NaN	NaN	NaN	0	NaN	NaN	NaN	0	NaN	NaN	NaN	NaN	-1.79257	1	-1.79257	NaN	NaN	0	NaN	NaN
338	P06637	Hemoglobin subunit alpha-4	hba4	XB-GENE-6255815	hba4	HBG009709	NaN	NaN	NaN	0	NaN	NaN	NaN	0	NaN	NaN	0.635762	-0.679115	-0.275492	3	-0.106282	0.549969	0.865015	0	NaN	NaN
339	Q6AZS1;P06897;Q6AZJ8;Q6GM86	Histone H2A;Histone H2A type 1;Histone H2A.x	MGC82198;LOC494591;h2afx	XB-GENE-6493983;XB-GENE-994962;XB-GENE-5719408;XB-GENE-5861911;XB-GENE-5901408;XB-GENE-6030947	h2afx;hist1h2aj;hist2h2ab;hist1h2am;hist1h2aa;hist1h2ad	HBG009342;HBG009342;HBG009342;HBG009342;HBG009342;HBG009342;HBG009342	0.763637	2.03441	1.11215	3	1.3034	0.536127	0.00487962	8	-0.0685841	1.04588	1.46311	1.83725	0.418942	3	1.23977	0.600173	0.0108965	1	1.70276	NaN
340	P06900	Histone H2B 1.2				HBG007774	NaN	NaN	NaN	0	NaN	NaN	NaN	2	-0.321194	NaN	NaN	NaN	NaN	0	NaN	NaN	NaN	0	NaN	NaN
341	P07222;Q7ZTP6	Nucleophosmin	npm1	XB-GENE-1019578	npm1	HBG001860;HBG001860	0.207203	1.08845	2.52131	3	1.27232	0.953635	0.00604774	11	0.546693	0.973889	-0.420627	-0.655823	NaN	2	-0.538225	0.117598	0.45733	9	0.975304	0.948689
342	P08429	60S ribosomal protein L4-A	rpl4-a	XB-GENE-968399	rpl4	HBG001453	-1.51011	-0.919471	1.27512	3	-0.38482	1.19827	NaN	8	-0.676047	0.698784	-0.831577	0.235313	0.635918	3	0.013218	0.619344	0.979876	0	NaN	NaN
343	P08478;Q6GMA5;P12890	Peptidyl-glycine alpha-amidating monooxygenase A;Peptidylglycine alpha-hydroxylating monooxygenase A;Peptidyl-alpha-hydroxyglycine alpha-amidating lyase A;Peptidyl-glycine alpha-amidating monooxygenase B;Peptidylglycine alpha-hydroxylating monooxygenase B;Peptidyl-alpha-hydroxyglycine alpha-amidating lyase B	pam-a;LOC397736;pam-b	XB-GENE-950939;XB-GENE-6252615	pam;pam	HBG004217;HBG004218;HBG004218	NaN	NaN	NaN	0	NaN	NaN	NaN	6	0.0894868	NaN	NaN	NaN	NaN	0	NaN	NaN	NaN	1	2.36773	NaN
344	P08537	Tubulin alpha chain	tuba	XB-GENE-866046;XB-GENE-6464328	tuba8;tuba3e	HBG000089;HBG000089	-0.402457	-0.572937	-0.537076	3	-0.504157	0.0733876	0.34295	15	-0.0705985	0.601741	-1.05047	-0.88596	-1.33045	3	-1.08896	0.183492	0.0284291	9	-0.907933	0.381227
345	P08776	Keratin, type II cytoskeletal 8				HBG013015	NaN	NaN	NaN	0	NaN	NaN	NaN	4	-0.398391	NaN	0.343059	-1.61119	1.15599	3	-0.0373803	1.16128	NaN	2	0.281898	NaN
346	P08777	Keratin, type I cytoskeletal 47 kDa	xk81a1			HBG013015	NaN	NaN	NaN	0	NaN	NaN	NaN	0	NaN	NaN	NaN	NaN	NaN	0	NaN	NaN	NaN	0	NaN	NaN
347	P08778	Keratin, type I cytoskeletal 47 kDa	xk70a	XB-GENE-6253629;XB-GENE-6252602	krt;krt	HBG013015;HBG013015	NaN	NaN	NaN	0	NaN	NaN	NaN	8	-0.146309	0.586864	NaN	NaN	-2.11986	1	-2.11986	NaN	NaN	4	-0.4976	NaN
348	P08802	Keratin, type I cytoskeletal 18-A	krt18-a	XB-GENE-6256308	krt18	HBG013015	NaN	NaN	-3.82297	1	-3.82297	NaN	NaN	0	NaN	NaN	0.0879964	0.166775	-2.10264	3	-0.615956	1.05174	NaN	0	NaN	NaN
349	Q5XH74;P09010	Lamin-L(I)	LOC397911	XB-GENE-17340188	lmnb1	HBG013015;HBG013015	0.496115	NaN	-0.445538	2	0.0252885	0.470826	0.976007	6	-0.767156	NaN	-1.18367	-0.667712	-1.18324	3	-1.01154	0.243124	0.0457823	2	1.06293	NaN
350	Q66J82;Q4V7U3;Q32NW5;P09406	U1 small nuclear ribonucleoprotein 70 kDa	LOC397946;snrnp70	XB-GENE-992825	snrnp70	HBG012300;HBG012300;HBG012300;HBG097827	NaN	NaN	NaN	0	NaN	NaN	NaN	0	NaN	NaN	NaN	NaN	NaN	0	NaN	NaN	NaN	0	NaN	NaN
351	P13116;Q7ZX73;Q2TAR1;P13115	Tyrosine-protein kinase Src-2;Tyrosine-protein kinase Src-1	src-b;src;src1-A;src-a	XB-GENE-489824;XB-GENE-489824;XB-GENE-6252879	src;src;src	HBG008761;HBG008761;HBG008761;HBG008761	NaN	NaN	NaN	0	NaN	NaN	NaN	0	NaN	NaN	NaN	NaN	NaN	0	NaN	NaN	NaN	0	NaN	NaN
352	P13549	Elongation factor 1-alpha, somatic form	eef1as	XB-GENE-865341	eef1a1	HBG000179	2.09507	2.48154	1.57089	3	2.04917	0.373186	3.81752e-06	10	1.10301	0.880916	1.51432	1.27049	1.68895	3	1.49125	0.171612	0.00168287	5	1.78968	1.57616
353	P13602	Tubulin beta-2 chain	tubb2	XB-GENE-866032	tubb2b	HBG000089	-0.86414	-0.601955	-1.06582	3	-0.843972	0.189908	0.086133	12	-0.223284	0.451803	-2.48144	-1.15944	0.213054	3	-1.14261	1.10009	NaN	9	-0.5578	0.394156
354	P13926	Superoxide dismutase [Cu-Zn] A	sod1-a	XB-GENE-6252314	sod1	HBG000062	NaN	NaN	NaN	0	NaN	NaN	NaN	4	0.747752	NaN	NaN	NaN	NaN	0	NaN	NaN	NaN	7	0.945034	0.928846
355	P15107	Superoxide dismutase [Cu-Zn] B	sod1-b	XB-GENE-6254670	sod1	HBG000062	NaN	NaN	NaN	0	NaN	NaN	NaN	7	-0.147377	NaN	NaN	NaN	NaN	0	NaN	NaN	NaN	9	-0.013377	0.857732
356	P16170;Q66IV0;O73633	Neural cell adhesion molecule 1-A	ncam1-a;LOC397761;N-CAM 1	XB-GENE-6252598	ncam1	HBG052579;HBG052579;HBG052579	-0.377351	-0.256085	0.261338	3	-0.124033	0.276959	0.852753	13	-0.196935	0.580966	-0.43547	0.0392782	-1.32009	3	-0.572094	0.563306	0.315464	8	-0.197285	0.909793
357	P16176	Transforming growth factor beta-1	tgfb1	XB-GENE-865765	tgfb1	HBG074115;HBG086244	NaN	NaN	NaN	0	NaN	NaN	NaN	0	NaN	NaN	NaN	-2.73034	NaN	1	-2.73034	NaN	NaN	0	NaN	NaN
358	P16878	Keratin, type II cytoskeletal		XB-GENE-876884	krt5.7	HBG013015	0.829973	-1.02691	0.0317642	3	-0.0550576	0.760551	0.939414	11	0.36982	0.451423	-0.208463	0.181067	-0.757473	3	-0.261623	0.384997	0.696163	9	0.515059	0.391295
360	P17507	Elongation factor 1-alpha, oocyte form	eef1ao	XB-GENE-1218993;XB-GENE-5853356	eef1a1o;42sp50	HBG000179;HBG000179;HBG000179	-1.39444	-3.16381	-0.50944	3	-1.68923	1.10351	NaN	0	NaN	NaN	NaN	NaN	NaN	0	NaN	NaN	NaN	0	NaN	NaN
361	Q7ZXA2;P17508	Elongation factor 1-alpha;Elongation factor 1-alpha, oocyte form	eef1a-o1			HBG000179;HBG000179	2.51173	NaN	NaN	1	2.51173	NaN	NaN	0	NaN	NaN	NaN	NaN	NaN	0	NaN	NaN	NaN	0	NaN	NaN
362	P17663	Ferritin heavy chain B	fth1-b	XB-GENE-6256345	fth1	HBG000410;HBG000410	NaN	NaN	NaN	0	NaN	NaN	NaN	0	NaN	NaN	NaN	NaN	NaN	0	NaN	NaN	NaN	0	NaN	NaN
363	Q6PF20;P18248	Proliferating cell nuclear antigen	pcna-A;pcna	XB-GENE-972527	pcna	HBG000947;HBG000947	NaN	1.16457	0.64913	2	0.90685	0.25772	0.136714	10	0.431191	0.52414	NaN	NaN	1.53722	1	1.53722	NaN	NaN	8	-0.238814	1.18762
364	P18709;A2BD87	Vitellogenin-A2;Lipovitellin I;Lipovitellin II;Phosvitin	LOC100037071	XB-GENE-5791437	vtga2	HBG003783;HBG003783	-0.325554	-0.707735	-0.586254	3	-0.539848	0.159438	0.299445	14	0.0190956	0.580377	-0.0542684	-0.365752	-0.143292	3	-0.187771	0.130994	0.781246	9	-0.0313253	0.164432
365	P19009	Vitellogenin-A1					-2.64497	NaN	0.0533323	2	-1.29582	1.34915	NaN	5	-0.79277	NaN	-2.98558	-2.71535	NaN	2	-2.85046	0.135115	2.55083e-07	0	NaN	NaN
366	P19011	Vitellogenin-B2					-1.18824	0.240358	-1.6866	3	-0.878161	0.816661	0.0742185	0	NaN	NaN	-0.257015	-0.936128	-1.45242	3	-0.881854	0.489529	0.0926709	0	NaN	NaN
367	P20310	Neural cadherin-1				HBG106438	0.425242	0.836474	1.60322	3	0.954979	0.488153	0.0487032	11	0.280306	0.471415	-0.149509	-0.382835	0.0910213	3	-0.147108	0.193458	0.816669	8	0.700701	0.603997
368	P20342	40S ribosomal protein S15	rps15	XB-GENE-5833061	rps15	HBG000709	NaN	NaN	NaN	0	NaN	NaN	NaN	5	-0.265516	NaN	-0.909918	NaN	NaN	1	-0.909918	NaN	NaN	0	NaN	NaN
369	P20397	Nucleolin	ncl			HBG002295	-0.921821	-0.299648	-0.789937	3	-0.670469	0.267681	0.177562	12	-0.177725	0.682928	-0.987838	-0.281729	1.92057	3	0.217001	1.23862	NaN	9	-0.309927	0.805172
370	P20965;Q6IP09;Q6GNR8	Polyadenylate-binding protein 1-A;Polyadenylate-binding protein 1-B	pabpc1-a;pabpc1-b;MGC80927	XB-GENE-865519;XB-GENE-963463;XB-GENE-6255999;XB-GENE-5742498;XB-GENE-6251876	pabpc4;pabpc1;pabpc1;pabpc1l;pabpc1l	HBG002295;HBG002295;HBG002295;HBG002295;HBG002295	1.40384	NaN	-1.19509	2	0.104375	1.29946	NaN	6	0.164954	NaN	NaN	0.690201	NaN	1	0.690201	NaN	NaN	2	-0.709473	NaN
371	Q8AVY9;P21573	Nuclease-sensitive element-binding protein 1	ybx1	XB-GENE-865405;XB-GENE-1007563	ybx1;ybx3	HBG008757;HBG008757;HBG008757	NaN	NaN	NaN	0	NaN	NaN	NaN	1	-0.761253	NaN	NaN	NaN	NaN	0	NaN	NaN	NaN	0	NaN	NaN
372	P21574;P45441	Y-box-binding protein 2-A;Y-box-binding protein 2-B	ybx2-a;ybx2-b	XB-GENE-6252609;XB-GENE-6254213	ybx2;ybx2	HBG079361;HBG079361	NaN	NaN	NaN	0	NaN	NaN	NaN	0	NaN	NaN	NaN	NaN	NaN	0	NaN	NaN	NaN	0	NaN	NaN
373	P21783	Neurogenic locus notch protein homolog	notch1	XB-GENE-865261	notch1	HBG052650	NaN	NaN	NaN	0	NaN	NaN	NaN	0	NaN	NaN	NaN	NaN	NaN	0	NaN	NaN	NaN	0	NaN	NaN
374	Q6GNA5;P22232;Q7ZX93	rRNA 2-O-methyltransferase fibrillarin	LOC398434;fbl	XB-GENE-6256327	fbl	HBG002472;HBG002472;HBG002472	NaN	NaN	NaN	0	NaN	NaN	NaN	0	NaN	NaN	NaN	NaN	NaN	0	NaN	NaN	NaN	0	NaN	NaN
375	P23403	40S ribosomal protein S20	rps20	XB-GENE-1001347	rps20	HBG004448	NaN	NaN	NaN	0	NaN	NaN	NaN	2	0.374176	NaN	NaN	-0.158404	NaN	1	-0.158404	NaN	NaN	0	NaN	NaN
376	P23787	Transitional endoplasmic reticulum ATPase	vcp	XB-GENE-969578	vcp	HBG001226	-1.06007	0.235879	-0.502295	3	-0.442162	0.530775	0.412543	11	-0.14364	0.619955	-1.51044	-0.932137	0.669065	3	-0.591171	0.921866	0.299818	3	-0.987655	NaN
377	Q52L23;Q7ZXJ0;P24346	Putative ATP-dependent RNA helicase an3	an3	XB-GENE-999738;XB-GENE-17330554	ddx3x;ddx3x	HBG015893;HBG015893;HBG015893	NaN	NaN	NaN	0	NaN	NaN	NaN	1	2.05385	NaN	NaN	NaN	NaN	0	NaN	NaN	NaN	0	NaN	NaN
378	P24495	Proteasome subunit alpha type-2	psma2	XB-GENE-964716	psma2	HBG003005	-1.32931	-0.986838	NaN	2	-1.15807	0.171236	0.0509707	9	-0.486617	0.702533	0.797383	-0.956471	0.468796	3	0.103236	0.761239	0.865015	6	0.276932	1.01074
379	P24789;Q7ZXC6;Q7SYN7	Vimentin-1/2	vim1	XB-GENE-866225	vim	HBG013015;HBG013015;HBG013015	1.32127	2.32325	-1.6432	3	0.667107	1.68407	NaN	9	-0.140096	0.674595	1.73086	0.782995	2.19312	3	1.56899	0.586949	0.000899911	5	-0.0150828	0.832635
380	Q7ZX54;Q7SZ33;P24790	Vimentin-4	vim4	XB-GENE-6255792;XB-GENE-494935;XB-GENE-6254678	vim;des.1;des.1	HBG013015;HBG013015;HBG013015;HBG013015;HBG013015	NaN	NaN	NaN	0	NaN	NaN	NaN	0	NaN	NaN	NaN	NaN	NaN	0	NaN	NaN	NaN	0	NaN	NaN
381	Q7ZXM2;P27006;P24801;Q92128	Annexin;Annexin A2-A;Annexin A2-B	LOC397735;anxa2-a;anxa2-b	XB-GENE-945322;XB-GENE-6252603	anxa2;anxa2	HBG061815;HBG061815;HBG061815;HBG061815	NaN	NaN	NaN	0	NaN	NaN	NaN	0	NaN	NaN	NaN	NaN	NaN	0	NaN	NaN	NaN	0	NaN	NaN
382	P25432;F4ZGF6	Brain-derived neurotrophic factor	bdnf;bndf			HBG006494	NaN	1.03821	NaN	1	1.03821	NaN	NaN	0	NaN	NaN	NaN	NaN	NaN	0	NaN	NaN	NaN	0	NaN	NaN
383	Q7SZ09;P26642	Elongation factor 1-gamma-A	MGC64329;eef1g-a	XB-GENE-975020	eef1g	HBG051444;HBG051444	0.413411	-1.44448	-0.253267	3	-0.428112	0.768491	0.433871	10	-0.317028	0.78491	-0.801645	1.0511	-1.23068	3	-0.327075	0.990132	0.60844	2	0.592666	NaN
384	P27044	Guanine nucleotide-binding protein G(i) subunit alpha-1	gnai1	XB-GENE-865386;XB-GENE-942100;XB-GENE-6254163	gnal;gnai1;gnat2	HBG063184;HBG063184;HBG063184;HBG063184;HBG063184	NaN	-2.50741	-0.681078	2	-1.59424	0.913166	0.00490451	1	-0.537781	NaN	-1.44232	-0.971816	NaN	2	-1.20707	0.235252	0.0527032	1	0.627931	NaN
385	P28021	Casein kinase II subunit beta	csnk2b	XB-GENE-865748	csnk2b	HBG051131	NaN	NaN	NaN	0	NaN	NaN	NaN	0	NaN	NaN	NaN	NaN	NaN	0	NaN	NaN	NaN	0	NaN	NaN
386	P28024;Q7T0M9	Proteasome subunit beta type-4;Proteasome subunit beta type	psmb4	XB-GENE-6253413	psmb4	HBG018194;HBG018194	-0.239667	-1.04975	-0.971197	3	-0.753538	0.364774	0.128345	10	-0.383286	0.43465	-1.32951	-0.146856	-0.796826	3	-0.757731	0.483607	0.161619	4	-1.14273	NaN
387	P28824;Q5XH75	Neuropilin-1	nrp1;LOC397804	XB-GENE-865400	nrp1	HBG000502;HBG000502	-0.267965	-1.20894	-1.40723	3	-0.961378	0.496955	0.0472042	10	-0.26318	0.735029	NaN	-1.28853	NaN	1	-1.28853	NaN	NaN	3	1.36705	NaN
390	P30664;Q5XK83	DNA replication licensing factor mcm4-B;DNA replication licensing factor mcm4-A	mcm4-b;mcm4-a	XB-GENE-1011486;XB-GENE-6252896	mcm4;mcm4	HBG102781;HBG102781	NaN	NaN	NaN	0	NaN	NaN	NaN	2	0.464222	NaN	NaN	NaN	NaN	0	NaN	NaN	NaN	0	NaN	NaN
391	P30759;Q7ZYM1	Arginase-1	arg1	XB-GENE-6254072	arg1	HBG003030;HBG003030	NaN	NaN	NaN	0	NaN	NaN	NaN	0	NaN	NaN	NaN	NaN	NaN	0	NaN	NaN	NaN	0	NaN	NaN
392	P30883	Tubulin beta-4 chain	tubb4	XB-GENE-969453	tubb4b	HBG000089	-0.329799	-0.502911	0.558629	3	-0.0913603	0.465014	0.88913	12	-0.0162808	0.365297	-0.743076	-0.319179	-0.107136	3	-0.389797	0.26438	0.529988	9	-0.0329774	0.321745
393	P31515	Follistatin	fst	XB-GENE-486300	fst	HBG051666	NaN	NaN	NaN	0	NaN	NaN	NaN	2	-0.458622	NaN	NaN	NaN	NaN	0	NaN	NaN	NaN	1	-1.12898	NaN
394	P33147	Neural cadherin-2		XB-GENE-6252662	cdh2	HBG106438	0.0918097	-1.06118	0.11888	3	-0.283497	0.550016	0.63048	11	0.395605	0.595338	0.673365	-0.418369	-0.0886522	3	0.0554479	0.457198	0.918993	9	0.0562634	0.66891
395	P35448;Q5M980	Thrombospondin-1	thbs1;LOC779026	XB-GENE-865586	thbs1	HBG000636;HBG018006	0.668577	0.842019	1.21851	3	0.909702	0.229554	0.0628566	9	-0.484485	0.757383	1.02591	0.995366	-0.314968	3	0.568769	0.625021	0.318344	1	-1.33565	NaN
396	P35615	Eukaryotic peptide chain release factor subunit 1	etf1	XB-GENE-5744946	etf1	HBG005602	1.17253	NaN	2.58919	2	1.88086	0.70833	0.000794881	0	NaN	NaN	NaN	0.709621	NaN	1	0.709621	NaN	NaN	0	NaN	NaN
397	P36335	Neural cell adhesion molecule 1-B	ncam1-b	XB-GENE-923178	ncam1	HBG052579;HBG052579	-0.849602	-0.529406	-0.880922	3	-0.75331	0.15884	0.128345	10	0.379602	1.19272	3.45159	2.16305	1.43809	3	2.35091	0.832672	1.93945e-07	2	-0.067645	NaN
398	Q7SZ10;P36874;Q7ZTR3	Serine/threonine-protein phosphatase PP1-gamma catalytic subunit B;Serine/threonine-protein phosphatase PP1-gamma catalytic subunit A;Serine/threonine-protein phosphatase	ppp1cc-b;ppp1cc-a	XB-GENE-967940;XB-GENE-5948460	ppp1cc;ppp1ca	HBG000216;HBG000216;HBG000216	NaN	-3.11835	-2.58314	2	-2.85074	0.267605	1.13739e-07	0	NaN	NaN	-0.336458	4.39065	NaN	2	2.0271	2.36355	NaN	0	NaN	NaN
399	P38407	Guanine nucleotide-binding protein G(t) subunit alpha	gnat			HBG063184	NaN	NaN	NaN	0	NaN	NaN	NaN	4	0.108431	NaN	2.76772	NaN	NaN	1	2.76772	NaN	NaN	0	NaN	NaN
400	P39017	40S ribosomal protein S6	rps6	XB-GENE-1003294	rps6	HBG011441	NaN	NaN	NaN	0	NaN	NaN	NaN	0	NaN	NaN	NaN	NaN	NaN	0	NaN	NaN	NaN	0	NaN	NaN
401	Q7SZ77;P41115	40S ribosomal protein S11	rps11	XB-GENE-5894068	rps11	HBG004670;HBG004670	NaN	NaN	NaN	0	NaN	NaN	NaN	2	1.79027	NaN	NaN	-2.1195	NaN	1	-2.1195	NaN	NaN	0	NaN	NaN
402	P41116	60S ribosomal protein L8	rpl8	XB-GENE-482213	rpl8	HBG079431	-1.49904	-3.2557	-1.18006	3	-1.97827	0.91262	8.12393e-06	3	-0.643356	NaN	-1.64122	0.44542	NaN	2	-0.5979	1.04332	NaN	0	NaN	NaN
403	P42119	L-lactate dehydrogenase B chain	ldhb			HBG000462	-7.26804e-06	-1.5035	-0.95658	3	-0.820029	0.621347	0.096224	6	0.436468	NaN	0.872858	1.37479	-1.20202	3	0.348543	1.1154	NaN	0	NaN	NaN
404	P42120	L-lactate dehydrogenase A chain	ldha	XB-GENE-6254440	ldhb	HBG000462	-3.31322	-2.24211	-1.88401	3	-2.47978	0.607193	1.68987e-08	0	NaN	NaN	-2.28335	-1.37008	-1.32913	3	-1.66085	0.440489	0.000383399	0	NaN	NaN
406	P45593	Cofilin-1-B	cfl1-b	XB-GENE-6251620	cfl1	HBG000381	-1.91348	NaN	-0.886849	2	-1.40016	0.513316	0.0151497	6	-0.169627	NaN	-0.609913	-0.812738	-0.317766	3	-0.580139	0.203165	0.307776	7	-0.800139	0.862305
407	P45695	Cofilin-1-A	cfl1-a	XB-GENE-1016488	cfl1	HBG000381	0.905843	1.46754	3.78681	3	2.0534	1.24697	NaN	12	0.358505	0.669964	-1.08303	-0.208248	0.140254	3	-0.383675	0.514579	0.538265	9	0.617463	0.331941
408	Q52L00;P47193;Q5XH53;O57345	Vesicle-associated membrane protein 2	vamp2-a;vamp2;LOC495063;xsybi	XB-GENE-1015001;XB-GENE-5788238;XB-GENE-6254664;XB-GENE-6254529	vamp3;vamp2;vamp2;vamp1	HBG006675;HBG006675;HBG006675;HBG006675	0.561212	3.1586	NaN	2	1.85991	1.29869	NaN	11	0.698149	0.52985	-0.655556	-0.103853	1.872	3	0.370864	1.0851	NaN	7	0.81207	0.639172
409	Q7SZB2;P47830	60S ribosomal protein L27a	rpl27a	XB-GENE-5853953	rpl27a	HBG054587;HBG054587	2.12819	-1.86895	2.55435	3	0.937863	1.99233	NaN	8	0.731395	0.770655	1.60266	-1.33857	-0.70784	3	-0.147917	1.26434	NaN	0	NaN	NaN
410	P48530	Midkine-A	mdk-a	XB-GENE-488506	mdk	HBG008317	NaN	0.49129	-0.505293	2	-0.0070015	0.498291	0.990556	10	0.194475	0.573044	-1.10721	NaN	-0.153328	2	-0.630269	0.476941	0.371181	8	-1.59146	0.796549
411	P48531	Midkine-B	mdk-b	XB-GENE-6254190	mdk	HBG008317	NaN	NaN	NaN	0	NaN	NaN	NaN	0	NaN	NaN	NaN	NaN	NaN	0	NaN	NaN	NaN	0	NaN	NaN
412	Q7ZX72;P48676	Peripherin	plasticin;prph	XB-GENE-866295	prph	HBG013015;HBG013015	NaN	NaN	0.935413	1	0.935413	NaN	NaN	10	-0.343964	0.580924	NaN	0.9093	-2.03335	2	-0.562025	1.47132	NaN	4	-0.380299	NaN
413	P49393	40S ribosomal protein S13	rps13	XB-GENE-940111	rps13	HBG000938	NaN	NaN	NaN	0	NaN	NaN	NaN	4	0.392621	NaN	NaN	NaN	-0.219002	1	-0.219002	NaN	NaN	1	-0.16463	NaN
414	P49401	40S ribosomal protein S4	rps4	XB-GENE-967208;XB-GENE-17346803	rps4x;rps4x	HBG000935	-0.145366	-0.0916119	2.15839	3	0.640471	1.07356	NaN	7	-0.249318	NaN	0.732552	-0.101309	NaN	2	0.315621	0.41693	0.696638	0	NaN	NaN
415	P50143	T-complex protein 1 subunit gamma	cct3	XB-GENE-6250719	cct3	HBG104982	1.61646	2.36231	1.39415	3	1.79097	0.414065	6.53457e-05	8	-0.372044	0.769595	-1.29907	-0.461348	-0.339857	3	-0.700092	0.426436	0.197832	0	NaN	NaN
416	P50568;Q9PSA5	Cellular retinoic acid-binding protein 2	crabp2	XB-GENE-6252659	crabp2	HBG005633;HBG005633	NaN	NaN	NaN	0	NaN	NaN	NaN	2	-0.240999	NaN	NaN	NaN	NaN	0	NaN	NaN	NaN	0	NaN	NaN
417	P50886	60S ribosomal protein L22	rpl22	XB-GENE-978445	rpl22	HBG004373	-3.26611	NaN	-2.11109	2	-2.6886	0.57751	6.18342e-07	4	1.10377	NaN	-1.77713	-2.05522	NaN	2	-1.91617	0.139045	0.000907405	0	NaN	NaN
418	P51473	Violet-sensitive opsin		XB-GENE-993056	opn1sw	HBG107442	NaN	NaN	NaN	0	NaN	NaN	NaN	5	-0.575814	NaN	NaN	NaN	NaN	0	NaN	NaN	NaN	0	NaN	NaN
419	P51483	Arrestin-C	arr3	XB-GENE-966163	arr3	HBG002399	NaN	NaN	NaN	0	NaN	NaN	NaN	1	0.722082	NaN	NaN	NaN	NaN	0	NaN	NaN	NaN	0	NaN	NaN
421	Q7ZWV4;P51989	Heterogeneous nuclear ribonucleoprotein A2 homolog 1	hnrpa2b1	XB-GENE-490997	hnrnpa2b1	HBG002295;HBG002295	-0.148339	-2.35522	-0.0400266	3	-0.847862	1.06678	NaN	11	1.33379	0.853079	-0.388014	0.0956045	-0.667435	3	-0.319948	0.315206	0.620787	0	NaN	NaN
422	Q3KPP1;P51990	Heterogeneous nuclear ribonucleoprotein A2 homolog 2	MGC52881			HBG002295;HBG002295	NaN	-1.52354	-3.77562	2	-2.64958	1.12604	NaN	3	-1.5456	NaN	-1.77304	-2.01443	-1.89661	3	-1.89469	0.0985564	3.92496e-05	0	NaN	NaN
423	P52301	GTP-binding nuclear protein Ran	ran	XB-GENE-865870;XB-GENE-17336523	ran;ran	HBG107376	NaN	-2.73096	0.807451	2	-0.961755	1.76921	NaN	7	-0.087603	NaN	NaN	-0.857737	NaN	1	-0.857737	NaN	NaN	2	1.34394	NaN
424	Q5EAV5;P54106	Methylosome subunit pICln	ICLN;clns1a			HBG003108;HBG003108	NaN	NaN	NaN	0	NaN	NaN	NaN	0	NaN	NaN	NaN	NaN	NaN	0	NaN	NaN	NaN	1	1.53452	NaN
425	P55860	Neuromodulin	gap43	XB-GENE-5899429	gap43	HBG006468	NaN	NaN	NaN	0	NaN	NaN	NaN	9	0.128732	1.35359	0.168372	0.915111	0.928526	3	0.67067	0.35522	0.222977	6	-1.09305	0.764176
426	P55861	DNA replication licensing factor mcm2	mcm2	XB-GENE-999979	mcm2	HBG106398	2.88754	0.257272	0.989322	3	1.37804	1.10842	NaN	5	0.859344	NaN	NaN	NaN	NaN	0	NaN	NaN	NaN	0	NaN	NaN
427	P55862	DNA replication licensing factor mcm5-A	mcm5-a	XB-GENE-6256510	mcm5	HBG104907	NaN	NaN	NaN	0	NaN	NaN	NaN	0	NaN	NaN	NaN	NaN	NaN	0	NaN	NaN	NaN	0	NaN	NaN
428	Q7SZA6;P55940;Q9PSY5;O93615;Q06255	Gamma-crystallin-3;Gamma-crystallin-5	cryg3;gcry3;cryg5			HBG003364;HBG003364;HBG003364;HBG003364;HBG003364	NaN	NaN	NaN	0	NaN	NaN	NaN	2	0.36446	NaN	NaN	NaN	-1.65907	1	-1.65907	NaN	NaN	0	NaN	NaN
429	P55941	Gamma-crystallin-4	cryg4			HBG003364	NaN	NaN	NaN	0	NaN	NaN	NaN	1	0.930669	NaN	NaN	NaN	NaN	0	NaN	NaN	NaN	0	NaN	NaN
430	P62155;Q7SZ95	Calmodulin	calm1;Cam	XB-GENE-865359	tnnc2	HBG012180;HBG012180;HBG012180;HBG012180;HBG012180	-0.116282	NaN	0.437873	2	0.160796	0.277077	0.847143	11	-0.112809	0.841603	-1.05173	0.196688	-1.09256	3	-0.649201	0.598366	0.241746	6	2.07482	1.24619
431	P62321	Small nuclear ribonucleoprotein F	snrpf	XB-GENE-1188432	snrpf	HBG052369	NaN	NaN	NaN	0	NaN	NaN	NaN	0	NaN	NaN	NaN	NaN	NaN	0	NaN	NaN	NaN	0	NaN	NaN
432	Q8AVZ5;P62323	Small nuclear ribonucleoprotein Sm D3	MGC52856;snrpd3	XB-GENE-1014508;XB-GENE-17336809	snrpd3;snrpd3	HBG105305;HBG105305	NaN	NaN	NaN	0	NaN	NaN	NaN	0	NaN	NaN	NaN	NaN	NaN	0	NaN	NaN	NaN	0	NaN	NaN
433	P62799	Histone H4		XB-GENE-6493984	hist1h4a	HBG051878	1.0156	0.622355	-0.222464	3	0.47183	0.516523	0.376986	12	-0.208688	1.05315	0.281234	0.0185275	0.327872	3	0.209211	0.136171	0.752581	5	1.80407	0.84046
434	Q7SZ46;P70004		ambp	XB-GENE-5747560	ambp	HBG000225;HBG000225	NaN	NaN	NaN	0	NaN	NaN	NaN	1	-0.559666	NaN	NaN	NaN	NaN	0	NaN	NaN	NaN	0	NaN	NaN
435	P70010;P70071	Nucleoside diphosphate kinase A1;Nucleoside diphosphate kinase	nme2	XB-GENE-923251;XB-GENE-923251	nme2;nme2	HBG000423;HBG000423	1.17523	0.608057	0.855279	3	0.879522	0.232181	0.0742185	10	0.0893201	0.63956	-0.527303	-0.130756	2.34531	3	0.562417	1.27105	NaN	6	0.771997	1.2435
436	P70011	Nucleoside diphosphate kinase A2		XB-GENE-6254044	nme2	HBG000423	-0.896902	NaN	-1.25352	2	-1.07521	0.178309	0.0742185	8	0.0004854	0.932922	NaN	1.22515	NaN	1	1.22515	NaN	NaN	2	-1.31542	NaN
437	Q5HZZ9;P70094	Histone H2A;Histone H2A.Z-like	LOC397949;h2a.zl1	XB-GENE-6256368	h2afz	HBG009342;HBG009342	NaN	NaN	NaN	0	NaN	NaN	NaN	0	NaN	NaN	NaN	NaN	NaN	0	NaN	NaN	NaN	0	NaN	NaN
438	P79883	Cadherin-4	cdh4	XB-GENE-6500246	cdh4	HBG106438	NaN	NaN	NaN	0	NaN	NaN	NaN	5	1.11553	NaN	NaN	NaN	NaN	0	NaN	NaN	NaN	2	0.416663	NaN
439	P79929;Q6GR67		LOC397932	XB-GENE-17334176	ranbp1	HBG006958;HBG006958	NaN	NaN	NaN	0	NaN	NaN	NaN	0	NaN	NaN	NaN	NaN	NaN	0	NaN	NaN	NaN	0	NaN	NaN
440	Q5XH13;P79959	Guanine nucleotide-binding protein G(I)/G(S)/G(T) subunit beta-1	XGbeta1;gnb1	XB-GENE-6076423	gnb1	HBG000188;HBG000188	-1.06122	-1.60182	-1.49696	3	-1.38667	0.234073	0.00275499	11	-0.256458	0.433056	-0.732101	-0.859034	-0.844146	3	-0.81176	0.0566546	0.127315	7	0.46449	0.479337
441	P81004;Q52KY1	Voltage-dependent anion-selective channel protein 2	vdac2	XB-GENE-954844	vdac2	HBG054036;HBG054036	2.10709	0.0606795	1.80695	3	1.32491	0.902302	0.00433144	10	0.847766	1.16285	1.37589	2.26648	0.563057	3	1.40181	0.695661	0.00335547	2	-0.823522	NaN
442	P84233;Q92133;Q6PI79;P02302;Q92132	Histone H3.2;Histone H3;Histone H3.3;Histone H3.3C	H3l;h3f3c;H3r	XB-GENE-865062;XB-GENE-488762;XB-GENE-866635;XB-GENE-5784387	cenpa;h3f3b;hist2h3c;hist1h3g	HBG001172;HBG001172;HBG001172;HBG001172;HBG001172;HBG001172;HBG001172	1.79313	3.53376	2.87836	3	2.73508	0.717795	6.17178e-10	4	0.82498	NaN	8.53845	2.31081	2.58507	3	4.47811	2.87328	NaN	1	4.28598	NaN
443	P87378;Q6PAB9	Adapter molecule crk	crk;crk2	XB-GENE-976119;XB-GENE-17343403;XB-GENE-996363	crkl;crkl;crk	HBG105616;HBG105616;HBG105616;HBG105616	NaN	NaN	NaN	0	NaN	NaN	NaN	0	NaN	NaN	NaN	NaN	NaN	0	NaN	NaN	NaN	0	NaN	NaN
444	Q00387	Serine protease inhibitor A6	serpina6	XB-GENE-6252882	serpina6	HBG005957	NaN	NaN	NaN	0	NaN	NaN	NaN	1	0.111818	NaN	NaN	NaN	NaN	0	NaN	NaN	NaN	0	NaN	NaN
445	Q6IP24;Q01173	Tropomyosin alpha-1 chain	tpm1	XB-GENE-865564	tpm1	HBG107404;HBG107404	NaN	NaN	NaN	0	NaN	NaN	NaN	0	NaN	NaN	NaN	NaN	NaN	0	NaN	NaN	NaN	0	NaN	NaN
446	Q6NRZ5;Q01588	Replication protein A 70 kDa DNA-binding subunit	LOC397937;rpa1	XB-GENE-945055	rpa1	HBG010502;HBG010502	NaN	NaN	NaN	0	NaN	NaN	NaN	1	0.495122	NaN	NaN	NaN	NaN	0	NaN	NaN	NaN	0	NaN	NaN
447	Q6GLS0;Q01707;Q6GM20		pcsk2-A;MGC84034	XB-GENE-960018;XB-GENE-17330431	pcsk2;pcsk2	HBG008705;HBG008705;HBG008705	NaN	NaN	NaN	0	NaN	NaN	NaN	0	NaN	NaN	NaN	NaN	NaN	0	NaN	NaN	NaN	0	NaN	NaN
448	Q04834			XB-GENE-5957448	myh10	HBG004704;HBG079849	NaN	NaN	NaN	0	NaN	NaN	NaN	6	0.14619	NaN	NaN	2.11389	NaN	1	2.11389	NaN	NaN	0	NaN	NaN
449	Q05116	Dual specificity mitogen-activated protein kinase kinase 1	map2k1	XB-GENE-865216	map2k1	HBG108518	NaN	NaN	NaN	0	NaN	NaN	NaN	1	0.467328	NaN	NaN	NaN	NaN	0	NaN	NaN	NaN	0	NaN	NaN
450	Q58E17;Q05AT6		MGC154917	XB-GENE-5848886	rs1	HBG061301;HBG061301	-0.743481	NaN	NaN	1	-0.743481	NaN	NaN	5	-0.191985	NaN	1.42901	NaN	-1.69045	2	-0.13072	1.55973	NaN	1	3.54279	NaN
451	Q6GP35;Q05AU9		MGC80716;LOC779088	XB-GENE-5901117	rras2	HBG009351;HBG009351	NaN	NaN	NaN	0	NaN	NaN	NaN	0	NaN	NaN	NaN	NaN	NaN	0	NaN	NaN	NaN	0	NaN	NaN
452	Q5XK69;Q05AV6		LOC494868	XB-GENE-974928	reep6	HBG000796;HBG000796	NaN	NaN	NaN	0	NaN	NaN	NaN	4	-0.247319	NaN	NaN	NaN	NaN	0	NaN	NaN	NaN	0	NaN	NaN
453	Q05AW3		MGC154553	XB-GENE-1017300	nup43	HBG052696	NaN	NaN	NaN	0	NaN	NaN	NaN	1	0.810563	NaN	NaN	NaN	NaN	0	NaN	NaN	NaN	0	NaN	NaN
454	Q05AY2;Q3B8M3	Eukaryotic translation initiation factor 3 subunit E-A;Eukaryotic translation initiation factor 3 subunit E-B	eif3e-a;eif3e-b	XB-GENE-946253;XB-GENE-6251453	eif3e;eif3e	HBG001097;HBG001097	-3.39077	-0.368534	-0.968419	3	-1.57591	1.30646	NaN	10	-1.01971	1.77099	-1.54126	0.313096	0.503825	3	-0.241446	0.922399	0.712276	1	-0.326869	NaN
455	Q7T0R7;Q05AY3		cn2-prov;cn2	XB-GENE-962331	cndp2	HBG051103;HBG051103	0.338704	0.355399	0.14053	3	0.278211	0.0975935	0.637531	11	0.614795	0.647978	-0.151443	-0.868627	0.262958	3	-0.252371	0.467448	0.698275	4	-0.314084	NaN
456	Q06233		TN				NaN	-0.0730613	NaN	1	-0.0730613	NaN	NaN	0	NaN	NaN	0.465351	0.239832	NaN	2	0.352592	0.112759	0.670917	0	NaN	NaN
457	Q06254	Gamma-crystallin-1	cryg1			HBG003364	1.77759	NaN	0.936043	2	1.35682	0.420774	0.0195378	6	-0.260997	NaN	-0.346604	-0.777992	-0.423034	3	-0.515877	0.187952	0.371181	1	-1.33897	NaN
458	Q08AZ0;Q63ZI3		LOC494827	XB-GENE-950670	ppm1l	HBG079483;HBG079483	NaN	NaN	NaN	0	NaN	NaN	NaN	2	-0.253728	NaN	2.74044	NaN	NaN	1	2.74044	NaN	NaN	2	-0.619485	NaN
459	Q08AZ9		LOC100158374	XB-GENE-877187	dkk3	HBG004476	NaN	NaN	NaN	0	NaN	NaN	NaN	5	-0.751494	NaN	NaN	NaN	NaN	0	NaN	NaN	NaN	0	NaN	NaN
460	Q08B06		LOC100158368	XB-GENE-952273	cpe	HBG003410	0.00429751	-0.0987683	0.326604	3	0.0773777	0.181183	0.903999	11	0.193343	0.593208	-0.215988	0.686634	-0.0226991	3	0.149316	0.388049	0.816259	9	-1.0119	0.969408
461	Q08B19;Q52KZ4		LOC733212			HBG051797;HBG099694	-1.88399	-2.07586	-2.34377	3	-2.10121	0.188558	2.03129e-06	11	-0.264093	0.886338	-2.24666	-2.53828	-2.59784	3	-2.46093	0.153448	5.2185e-08	6	-0.554111	0.519058
463	Q08B28	Ubiquitin carboxyl-terminal hydrolase	LOC100158365	XB-GENE-946617	usp7	HBG082430	NaN	NaN	NaN	0	NaN	NaN	NaN	3	0.525977	NaN	NaN	NaN	NaN	0	NaN	NaN	NaN	0	NaN	NaN
464	Q6PF60;Q08B57;Q5XGY3		LOC100158345;LOC495257	XB-GENE-6252939;XB-GENE-1014805	sema3f;sema3c	HBG055071;HBG055071;HBG055071	NaN	NaN	NaN	0	NaN	NaN	NaN	0	NaN	NaN	NaN	0.113729	NaN	1	0.113729	NaN	NaN	0	NaN	NaN
465	Q08B62		LOC100158340	XB-GENE-17345020	lsp1	HBG001610	NaN	NaN	NaN	0	NaN	NaN	NaN	0	NaN	NaN	NaN	NaN	NaN	0	NaN	NaN	NaN	0	NaN	NaN
466	Q08B63	Lysyl oxidase homolog 2	loxl2	XB-GENE-1010778	loxl2		NaN	NaN	1.83299	1	1.83299	NaN	NaN	9	0.351803	0.798645	-1.63597	1.03306	1.14194	3	0.179677	1.28463	NaN	3	0.800626	NaN
467	Q08B76		LOC100158335	XB-GENE-1011443	plaa	HBG008204	NaN	NaN	NaN	0	NaN	NaN	NaN	1	1.09542	NaN	NaN	NaN	NaN	0	NaN	NaN	NaN	0	NaN	NaN
468	Q5FWX3;Q0D260		LOC733154	XB-GENE-968747	uchl5	HBG056021;HBG056021	NaN	NaN	NaN	0	NaN	NaN	NaN	1	-0.177471	NaN	0.366485	NaN	3.5332	2	1.94984	1.58336	NaN	0	NaN	NaN
469	Q4ZJ76;Q0D264;Q3KQ08		LOC734151;LOC733348	XB-GENE-865869	hebp2	HBG082591;HBG082591;HBG082591	-0.183679	-3.85881	-0.658681	3	-1.56706	1.63208	NaN	10	0.405789	0.599977	-0.0229959	1.62165	-0.510438	3	0.362739	0.912156	0.557314	6	0.412052	0.590982
470	Q0IH09		MGC154905	XB-GENE-6252463	pfdn6	HBG000199	NaN	NaN	NaN	0	NaN	NaN	NaN	0	NaN	NaN	NaN	NaN	NaN	0	NaN	NaN	NaN	0	NaN	NaN
471	Q0IH13	Peptidyl-prolyl cis-trans isomerase E	MGC154898	XB-GENE-979642	ppie	HBG001065	NaN	NaN	NaN	0	NaN	NaN	NaN	0	NaN	NaN	NaN	NaN	NaN	0	NaN	NaN	NaN	0	NaN	NaN
472	Q0IH17		LOC100125665	XB-GENE-5875757	capn3	HBG004492	NaN	NaN	NaN	0	NaN	NaN	NaN	2	-0.530209	NaN	NaN	NaN	NaN	0	NaN	NaN	NaN	0	NaN	NaN
473	Q0IH43	Ubiquitin thioesterase OTU1	yod1	XB-GENE-998963	yod1	HBG097006	NaN	NaN	NaN	0	NaN	NaN	NaN	0	NaN	NaN	NaN	NaN	NaN	0	NaN	NaN	NaN	0	NaN	NaN
474	Q0IH74		tmed5	XB-GENE-6078044	tmed5	HBG000271	NaN	NaN	NaN	0	NaN	NaN	NaN	0	NaN	NaN	NaN	NaN	NaN	0	NaN	NaN	NaN	0	NaN	NaN
476	Q6IRB1;Q0IH88		MGC78865;arpc2	XB-GENE-866076	arpc2	HBG050580;HBG050580	NaN	NaN	NaN	0	NaN	NaN	NaN	0	NaN	NaN	NaN	NaN	NaN	0	NaN	NaN	NaN	0	NaN	NaN
477	Q0IH96;Q58E02		clta;MGC114751	XB-GENE-944175;XB-GENE-6256467	clta;clta	HBG003386;HBG003386	NaN	NaN	NaN	0	NaN	NaN	NaN	2	0.591234	NaN	NaN	NaN	NaN	0	NaN	NaN	NaN	2	-0.239597	NaN
478	Q0IHA0		rcn1	XB-GENE-865955	rcn1	HBG002834	NaN	NaN	NaN	0	NaN	NaN	NaN	0	NaN	NaN	NaN	NaN	NaN	0	NaN	NaN	NaN	0	NaN	NaN
479	Q0IHC0		nudt9	XB-GENE-6252786	nudt9	HBG052693	NaN	NaN	NaN	0	NaN	NaN	NaN	0	NaN	NaN	NaN	NaN	NaN	0	NaN	NaN	NaN	0	NaN	NaN
480	Q0IHF4		MGC154401	XB-GENE-1015509	plp2	HBG099247	NaN	NaN	NaN	0	NaN	NaN	NaN	0	NaN	NaN	NaN	NaN	NaN	0	NaN	NaN	NaN	0	NaN	NaN
481	Q0IHF5;Q8AVE9		MGC154400	XB-GENE-866542;XB-GENE-1013486	fam49a;fam49b	HBG057586;HBG057586	NaN	NaN	NaN	0	NaN	NaN	NaN	1	1.34789	NaN	NaN	NaN	NaN	0	NaN	NaN	NaN	0	NaN	NaN
482	Q0IHG1		MGC154377	XB-GENE-944343	rplp2	HBG014761	NaN	NaN	NaN	0	NaN	NaN	NaN	7	-0.271903	NaN	NaN	NaN	NaN	0	NaN	NaN	NaN	9	0.0454725	0.41041
483	Q0IHG2		tmeff2	XB-GENE-6252442	tmeff2	HBG053816	NaN	NaN	NaN	0	NaN	NaN	NaN	0	NaN	NaN	NaN	NaN	NaN	0	NaN	NaN	NaN	0	NaN	NaN
484	Q0IHH5		LOC100125663	XB-GENE-6256139	sfrpx	HBG052928	NaN	NaN	NaN	0	NaN	NaN	NaN	0	NaN	NaN	NaN	NaN	NaN	0	NaN	NaN	NaN	0	NaN	NaN
485	Q0IHI5		MGC154328	XB-GENE-5817805	rtbdn		-1.0566	-2.24479	NaN	2	-1.6507	0.594095	0.00367902	7	-0.185369	NaN	-1.30542	-1.75223	-1.20484	3	-1.42083	0.237906	0.0029414	2	0.143274	NaN
486	Q0N3X4		IGFBP-like			HBG031621;HBG031621	0.263671	0.556341	-1.39599	3	-0.191993	0.859698	0.760531	11	-0.265355	0.777862	-0.701097	-0.95465	1.80742	3	0.0505577	1.24659	NaN	5	0.190063	0.732728
487	Q7ZY93;Q6GNF9;Q0P3Q4	Methionine aminopeptidase	LOC443662	XB-GENE-1010155;XB-GENE-17334081	metap2;metap2	HBG050495;HBG050495;HBG050495	NaN	NaN	NaN	0	NaN	NaN	NaN	0	NaN	NaN	NaN	NaN	NaN	0	NaN	NaN	NaN	0	NaN	NaN
488	Q6DEC4;Q0P3Q8;A1L3F1;Q7ZXX3;Q3B8K0		MGC78950;LOC398558	XB-GENE-990563	nop58	HBG007270;HBG007270;HBG007270;HBG007270;HBG007270	NaN	NaN	NaN	0	NaN	NaN	NaN	0	NaN	NaN	NaN	NaN	NaN	0	NaN	NaN	NaN	0	NaN	NaN
489	Q0P3R8						-1.18269	NaN	-1.32749	2	-1.25509	0.0724	0.0328638	6	-0.248134	NaN	NaN	NaN	NaN	0	NaN	NaN	NaN	0	NaN	NaN
490	Q6DFI3;Q0VGW5	Sulfurtransferase	tst-prov;mpst	XB-GENE-951800;XB-GENE-17332265	mpst;mpst	HBG002345;HBG002345	NaN	NaN	NaN	0	NaN	NaN	NaN	0	NaN	NaN	NaN	NaN	NaN	0	NaN	NaN	NaN	0	NaN	NaN
491	Q1AGV6	Syndecan 4-B	sdc4-b	XB-GENE-6251681	sdc4	HBG004501	-0.135415	2.31431	1.59106	3	1.25665	1.02767	NaN	0	NaN	NaN	NaN	NaN	NaN	0	NaN	NaN	NaN	0	NaN	NaN
492	Q5U261;Q1EQW0		adamts1;ADAMTS1	XB-GENE-492604	adamts1	HBG004313;HBG004313	NaN	NaN	NaN	0	NaN	NaN	NaN	0	NaN	NaN	NaN	NaN	NaN	0	NaN	NaN	NaN	0	NaN	NaN
493	Q5U259;Q1JQ73	ELAV-like protein 1-B;ELAV-like protein 1-A	elavl1-b;elavl1-a	XB-GENE-865489;XB-GENE-6254178;XB-GENE-866091;XB-GENE-948214	elavl1;elavl1;elavl2;elavl4	HBG002295;HBG002295;HBG002295;HBG002295	NaN	NaN	NaN	0	NaN	NaN	NaN	1	0.626039	NaN	NaN	NaN	NaN	0	NaN	NaN	NaN	0	NaN	NaN
494	Q6GPQ2;Q1PAH4		MGC82693;hsp110	XB-GENE-965201	hsph1	HBG047955;HBG047955	NaN	NaN	NaN	0	NaN	NaN	NaN	4	-0.269707	NaN	NaN	NaN	NaN	0	NaN	NaN	NaN	0	NaN	NaN
495	Q1XCD9		hmgb3	XB-GENE-1002020	hmgb3	HBG009000	NaN	NaN	NaN	0	NaN	NaN	NaN	4	-2.74536	NaN	NaN	NaN	NaN	0	NaN	NaN	NaN	0	NaN	NaN
496	Q202B1	Protein ATP1B4	atp1b4	XB-GENE-975980	atp1b4	HBG050603	NaN	NaN	NaN	0	NaN	NaN	NaN	0	NaN	NaN	NaN	NaN	NaN	0	NaN	NaN	NaN	0	NaN	NaN
497	Q2PPJ1						0.607772	0.027188	-0.0469222	3	0.196013	0.292726	0.755681	12	-0.0559634	0.633292	0.490172	0.825388	-0.123531	3	0.397343	0.392916	0.520416	9	-0.2502	1.10034
498	Q2TAF3	Echinoderm microtubule-associated protein-like 4	eml4	XB-GENE-971033	eml4	HBG051470	NaN	NaN	NaN	0	NaN	NaN	NaN	3	0.18681	NaN	NaN	NaN	NaN	0	NaN	NaN	NaN	0	NaN	NaN
499	Q6DCZ7;Q2TAF6	Formin-binding protein 1-like	fnbp1l;MGC132162	XB-GENE-865835;XB-GENE-17338248	fnbp1l;fnbp1l	HBG002489;HBG002489	NaN	NaN	NaN	0	NaN	NaN	NaN	0	NaN	NaN	NaN	NaN	NaN	0	NaN	NaN	NaN	0	NaN	NaN
500	Q2TAF9		MGC132157	XB-GENE-991764	anp32c	HBG053102	-0.935664	NaN	NaN	1	-0.935664	NaN	NaN	11	0.268782	0.866362	0.773822	NaN	-3.95816	2	-1.59217	2.36599	NaN	5	0.590506	0.610559
501	Q2TAQ2		LOC733439			HBG108254	NaN	NaN	NaN	0	NaN	NaN	NaN	0	NaN	NaN	NaN	NaN	NaN	0	NaN	NaN	NaN	0	NaN	NaN
502	Q2TAR5		MGC131029	XB-GENE-6077451	rhob	HBG009351	NaN	NaN	NaN	0	NaN	NaN	NaN	0	NaN	NaN	NaN	2.81528	NaN	1	2.81528	NaN	NaN	0	NaN	NaN
503	Q2TAS8		MGC130950			HBG052389	NaN	NaN	-0.553696	1	-0.553696	NaN	NaN	2	-0.392814	NaN	1.24639	NaN	NaN	1	1.24639	NaN	NaN	0	NaN	NaN
504	Q2V0J2;Q7ZX79		p54nrb	XB-GENE-1002501	nono	HBG009801;HBG009801	NaN	NaN	NaN	0	NaN	NaN	NaN	2	0.064955	NaN	NaN	NaN	NaN	0	NaN	NaN	NaN	0	NaN	NaN
505	Q2VPG7		MGC132185	XB-GENE-6254706	napg	HBG001648	NaN	NaN	NaN	0	NaN	NaN	NaN	0	NaN	NaN	NaN	NaN	NaN	0	NaN	NaN	NaN	0	NaN	NaN
506	Q2VPG9		MGC132166	XB-GENE-956246	suclg2	HBG055555	NaN	NaN	NaN	0	NaN	NaN	NaN	0	NaN	NaN	NaN	NaN	NaN	0	NaN	NaN	NaN	0	NaN	NaN
507	Q2VPH0		MGC132155	XB-GENE-17340747	nasp	HBG002186	0.430422	-1.45999	-0.473099	3	-0.500889	0.772008	0.346687	10	-0.443665	0.456262	-0.997324	-0.594563	-0.801431	3	-0.797773	0.164447	0.136187	4	-0.420548	NaN
508	Q6IR75;Q2VPH6	COP9 signalosome complex subunit 2	csn2;LOC432342	XB-GENE-954201	cops2	HBG003924;HBG003924	NaN	NaN	NaN	0	NaN	NaN	NaN	0	NaN	NaN	NaN	NaN	NaN	0	NaN	NaN	NaN	0	NaN	NaN
509	Q2VPL7;Q05AV8		LOC733431	XB-GENE-5945929	echs1	HBG010157;HBG082266	0.379111	0.582387	0.35419	3	0.438563	0.102207	0.417273	1	1.07657	NaN	-0.388202	-0.467345	NaN	2	-0.427774	0.0395715	0.571829	0	NaN	NaN
510	Q2VPL8;Q498F4		MGC131189;LOC734217	XB-GENE-1006695	aldh6a1	HBG079490;HBG105023;HBG105023	2.22408	-0.345139	1.89662	3	1.25852	1.14181	NaN	5	-0.173587	NaN	-1.75829	-0.354308	NaN	2	-1.0563	0.701991	0.101823	0	NaN	NaN
511	Q2VPM6		MGC131016	XB-GENE-865234	rab2a	HBG009351	NaN	1.80183	1.64785	2	1.72484	0.07699	0.00239191	10	0.357754	0.464781	NaN	2.5416	0.774841	2	1.65822	0.883379	0.00452453	1	3.15784	NaN
512	Q2VPN9		MGC68905	XB-GENE-6255484	xk81a1	HBG013015	NaN	NaN	NaN	0	NaN	NaN	NaN	3	0.615037	NaN	NaN	NaN	NaN	0	NaN	NaN	NaN	3	-0.715591	NaN
513	Q2VPP6;Q640C0;Q7SYQ7		LOC398627	XB-GENE-6255781	f11r	HBG000518;HBG000518;HBG000518	NaN	NaN	NaN	0	NaN	NaN	NaN	0	NaN	NaN	NaN	NaN	NaN	0	NaN	NaN	NaN	0	NaN	NaN
514	Q32N32	Protein casc4	casc4	XB-GENE-6255485	casc4	HBG057061	NaN	NaN	NaN	0	NaN	NaN	NaN	0	NaN	NaN	NaN	NaN	NaN	0	NaN	NaN	NaN	0	NaN	NaN
515	Q32N52;Q5I040;Q7SYP1;P23667	Complement C3	c3			HBG083832;HBG083832;HBG083832;HBG083832	0.863549	2.34428	NaN	2	1.60391	0.740366	0.00466494	3	-1.25826	NaN	NaN	-0.529613	-0.654641	2	-0.592127	0.062514	0.407358	0	NaN	NaN
516	Q6DDU7;Q32N70	Synaptobrevin homolog YKT6-A;Synaptobrevin homolog YKT6-B	ykt6-a;ykt6-b	XB-GENE-949734;XB-GENE-6254082	ykt6;ykt6	HBG088939;HBG088939	NaN	NaN	-0.532037	1	-0.532037	NaN	NaN	0	NaN	NaN	-0.55878	0.667165	NaN	2	0.0541925	0.612973	0.939824	0	NaN	NaN
517	Q32N72		MGC132149	XB-GENE-6254709	ubap2	HBG058387	NaN	NaN	NaN	0	NaN	NaN	NaN	0	NaN	NaN	NaN	NaN	NaN	0	NaN	NaN	NaN	0	NaN	NaN
518	Q32NK6		MGC131075	XB-GENE-6254719	hagh	HBG001152	NaN	NaN	NaN	0	NaN	NaN	NaN	2	1.55428	NaN	NaN	-2.67217	NaN	1	-2.67217	NaN	NaN	0	NaN	NaN
519	Q32NM0;Q3KPT3	Protein TSSC1	MGC131047;tssc1	XB-GENE-953870;XB-GENE-17336089	eipr1;eipr1	HBG052937;HBG052937	NaN	NaN	NaN	0	NaN	NaN	NaN	0	NaN	NaN	NaN	NaN	NaN	0	NaN	NaN	NaN	0	NaN	NaN
520	Q32NM2		MGC131041			HBG084114	NaN	NaN	NaN	0	NaN	NaN	NaN	6	-0.0895835	NaN	NaN	NaN	NaN	0	NaN	NaN	NaN	0	NaN	NaN
521	Q32NR2		MGC130922	XB-GENE-6254738	matn2	HBG056906	1.70264	1.2775	0.48271	3	1.15428	0.505598	0.0140967	0	NaN	NaN	0.360664	0.911463	0.540773	3	0.6043	0.229306	0.285506	0	NaN	NaN
522	Q32NR8		MGC130896	XB-GENE-975283	ndufs2	HBG000760	0.145026	NaN	NaN	1	0.145026	NaN	NaN	0	NaN	NaN	NaN	0.326463	NaN	1	0.326463	NaN	NaN	0	NaN	NaN
523	Q32NS6		MGC130849	XB-GENE-990091	gpx4	HBG063023	NaN	NaN	NaN	0	NaN	NaN	NaN	5	-0.705393	NaN	NaN	NaN	NaN	0	NaN	NaN	NaN	0	NaN	NaN
524	Q32NS7;Q8AVU3		MGC52825	XB-GENE-1000251	hmgb2	HBG009000;HBG009000	NaN	NaN	NaN	0	NaN	NaN	NaN	1	-1.58101	NaN	NaN	NaN	NaN	0	NaN	NaN	NaN	0	NaN	NaN
525	Q32NT2	Alkaline phosphatase	alpl			HBG007345	NaN	NaN	NaN	0	NaN	NaN	NaN	0	NaN	NaN	NaN	NaN	NaN	0	NaN	NaN	NaN	0	NaN	NaN
526	Q32NU1;Q7SYQ9;Q6GN00		PP;MGC83669	XB-GENE-961149	ppa2	HBG000491;HBG000491;HBG000491	NaN	NaN	NaN	0	NaN	NaN	NaN	1	0.346493	NaN	NaN	NaN	NaN	0	NaN	NaN	NaN	0	NaN	NaN
527	Q4V820;Q32NW7;Q5XHC3;Q5XGZ6		LOC495040;LOC495107	XB-GENE-865942	ehd1	HBG018183;HBG018183;HBG018183;HBG018183	NaN	NaN	NaN	0	NaN	NaN	NaN	1	2.75714	NaN	NaN	NaN	NaN	0	NaN	NaN	NaN	0	NaN	NaN
528	Q3B8A4;Q66JA7		pdha1-B-prov;pdha1-b	XB-GENE-6253873	pdha1	HBG001863;HBG001863	NaN	NaN	NaN	0	NaN	NaN	NaN	0	NaN	NaN	NaN	NaN	NaN	0	NaN	NaN	NaN	0	NaN	NaN
529	Q3B8B3		MGC132191	XB-GENE-1000437	uchl1	HBG075483	NaN	NaN	NaN	0	NaN	NaN	NaN	3	0.198523	NaN	NaN	1.19767	NaN	1	1.19767	NaN	NaN	0	NaN	NaN
530	Q7ZTP5;Q3B8B4;Q5FWM9		Txndc4	XB-GENE-962194	erp44	HBG059036;HBG059036;HBG059036	NaN	NaN	-1.09348	1	-1.09348	NaN	NaN	2	-1.79252	NaN	0.856883	-0.889202	-1.56008	3	-0.5308	1.01875	NaN	0	NaN	NaN
531	Q3B8C5		MGC131368	XB-GENE-971077	ndufab1	HBG024318	NaN	NaN	NaN	0	NaN	NaN	NaN	0	NaN	NaN	NaN	NaN	NaN	0	NaN	NaN	NaN	0	NaN	NaN
532	Q3B8C6		MGC131357	XB-GENE-979568	ndufa8	HBG001244	NaN	NaN	NaN	0	NaN	NaN	NaN	2	-0.059592	NaN	NaN	NaN	NaN	0	NaN	NaN	NaN	0	NaN	NaN
533	Q3B8D5	Katanin p60 ATPase-containing subunit A-like 2	katnal2	XB-GENE-5827303	katnal2	HBG108053	NaN	NaN	NaN	0	NaN	NaN	NaN	0	NaN	NaN	NaN	NaN	NaN	0	NaN	NaN	NaN	0	NaN	NaN
534	Q3B8G9		MGC131147	XB-GENE-17345745	otub1	HBG053383	NaN	0.256949	NaN	1	0.256949	NaN	NaN	0	NaN	NaN	NaN	NaN	NaN	0	NaN	NaN	NaN	0	NaN	NaN
535	Q6INE3;Q3B8H2	Toll-interacting protein B;Toll-interacting protein A	tollip-b;tollip-a	XB-GENE-946212;XB-GENE-6255027	tollip;tollip		NaN	NaN	NaN	0	NaN	NaN	NaN	1	0.0696854	NaN	NaN	NaN	NaN	0	NaN	NaN	NaN	0	NaN	NaN
536	Q3B8I3		MGC130910	XB-GENE-954740	rpl7	HBG003280	-0.543639	-0.857045	-0.355537	3	-0.585407	0.206859	0.254486	7	0.655394	NaN	-0.787281	-0.461503	-2.69393	3	-1.31424	0.984613	0.00619417	1	-0.333544	NaN
537	Q3B8I6		wu:fj06d02			HBG000787	0.28241	0.178065	1.63903	3	0.699835	0.665476	0.160918	13	0.169428	0.518266	-0.0667042	-0.251589	2.10057	3	0.594092	1.06791	NaN	9	-0.176507	0.509925
538	Q3B8J8	Succinate dehydrogenase [ubiquinone] iron-sulfur subunit, mitochondrial	sdhb	XB-GENE-970197	sdhb	HBG005483	NaN	NaN	NaN	0	NaN	NaN	NaN	1	0.52821	NaN	NaN	NaN	NaN	0	NaN	NaN	NaN	0	NaN	NaN
539	Q6IRM0;Q6GPR7;Q3B8K8		MGC84633;MGC82659	XB-GENE-6256253	pebp1	HBG008165;HBG008165;HBG008165	NaN	NaN	NaN	0	NaN	NaN	NaN	0	NaN	NaN	NaN	NaN	NaN	0	NaN	NaN	NaN	0	NaN	NaN
540	Q3KPK1		MGC132396	XB-GENE-865897;XB-GENE-17335494	tbcb;tbcb	HBG003239;HBG003239	NaN	NaN	NaN	0	NaN	NaN	NaN	2	-0.0449435	NaN	NaN	NaN	NaN	0	NaN	NaN	NaN	0	NaN	NaN
541	Q7T250;Q6GP73;Q3KPK5		CLIC1;MGC80632	XB-GENE-17346559	clic1	HBG050994;HBG050994;HBG050994	NaN	NaN	NaN	0	NaN	NaN	NaN	0	NaN	NaN	NaN	NaN	NaN	0	NaN	NaN	NaN	0	NaN	NaN
542	Q6GN92;Q4V7Z3;Q3KPL4					HBG003553;HBG003553;HBG003553	-0.742169	-0.0936726	0.131029	3	-0.234938	0.370212	0.700232	11	-0.410677	0.709717	-0.292842	0.231855	-0.0407347	3	-0.0339072	0.214261	0.954718	3	-1.65964	NaN
543	Q5PPU7;Q3KPM3;Q6GPT1;Q3KQD4;A2BD55		LOC496075;LOC443610	XB-GENE-1004339	c12orf10	HBG009879;HBG009879;HBG009879;HBG009879;HBG009879	NaN	NaN	NaN	0	NaN	NaN	NaN	0	NaN	NaN	NaN	NaN	NaN	0	NaN	NaN	NaN	0	NaN	NaN
544	Q3KPN1		LOC733384			HBG052303	NaN	NaN	NaN	0	NaN	NaN	NaN	0	NaN	NaN	0	NaN	NaN	1	0	NaN	NaN	0	NaN	NaN
545	Q3KPN4		MGC132198	XB-GENE-5752726	fgfr1op	HBG081536	NaN	NaN	NaN	0	NaN	NaN	NaN	0	NaN	NaN	NaN	NaN	NaN	0	NaN	NaN	NaN	0	NaN	NaN
546	Q3KPN5		MGC132184	XB-GENE-6254995	basp1	HBG000966	NaN	NaN	NaN	0	NaN	NaN	NaN	4	-0.92644	NaN	NaN	NaN	NaN	0	NaN	NaN	NaN	3	0.351793	NaN
547	Q3KPN6	Proteasome subunit alpha type	MGC132180			HBG003005	1.13957	1.92473	1.69771	3	1.58734	0.329905	0.000503487	11	0.66953	1.01899	0.283129	-0.149746	0.255703	3	0.129695	0.197912	0.832246	6	1.84812	0.785691
548	Q5XGT3;Q3KPP7	Fructose-bisphosphate aldolase	MGC64482			HBG002386;HBG002386	0.20758	0.939824	0.282287	3	0.476564	0.328991	0.372821	13	-0.329017	0.656229	0.806799	1.13648	1.13838	3	1.02722	0.155863	0.0420048	9	-0.859109	1.10269
549	Q3KPQ6		LOC780746			HBG061301	NaN	NaN	NaN	0	NaN	NaN	NaN	1	-0.411786	NaN	NaN	NaN	NaN	0	NaN	NaN	NaN	0	NaN	NaN
550	Q3KPR4		MGC131372	XB-GENE-968584	qdpr	HBG001000	NaN	NaN	NaN	0	NaN	NaN	NaN	0	NaN	NaN	NaN	NaN	NaN	0	NaN	NaN	NaN	0	NaN	NaN
551	Q3KPT5	Enhancer of yellow 2 transcription factor homolog	eny2	XB-GENE-961814	eny2	HBG107852	NaN	NaN	NaN	0	NaN	NaN	NaN	0	NaN	NaN	NaN	NaN	NaN	0	NaN	NaN	NaN	0	NaN	NaN
552	Q3KPT7	3-hydroxybutyrate dehydrogenase type 2	bdh2	XB-GENE-985759	bdh2	HBG002145	2.13696	1.37515	0.189463	3	1.23386	0.801315	0.00803593	0	NaN	NaN	NaN	NaN	NaN	0	NaN	NaN	NaN	0	NaN	NaN
553	Q5XG24;Q3KPW1	RNA-binding protein with serine-rich domain 1-A;RNA-binding protein with serine-rich domain 1-B	rnps1-a;rnps1-b	XB-GENE-941532;XB-GENE-6254260	rnps1;rnps1		NaN	NaN	NaN	0	NaN	NaN	NaN	0	NaN	NaN	NaN	NaN	NaN	0	NaN	NaN	NaN	0	NaN	NaN
554	Q3KQ12		LOC733345			HBG013304	0.268619	-1.58851	1.3871	3	0.022403	1.2272	NaN	0	NaN	NaN	-1.25207	0.702401	-1.53733	3	-0.695666	0.995419	0.201522	0	NaN	NaN
555	Q3KQ13		MGC131121			HBG013015	NaN	NaN	NaN	0	NaN	NaN	NaN	0	NaN	NaN	NaN	-0.396445	NaN	1	-0.396445	NaN	NaN	0	NaN	NaN
556	Q3KQ23	Ubiquitin-like modifier-activating enzyme 5	uba5	XB-GENE-955667	uba5	HBG056496	NaN	NaN	NaN	0	NaN	NaN	NaN	0	NaN	NaN	NaN	NaN	NaN	0	NaN	NaN	NaN	0	NaN	NaN
557	Q3KQ54		MGC130953	XB-GENE-998812	atic	HBG006912	0.334221	0.982245	-0.441553	3	0.291638	0.582042	0.618914	10	-0.207467	0.408752	2.9219	0.00922376	2.91036	3	1.94716	1.37034	NaN	1	0.14485	NaN
558	Q3KQ69;Q9YI24		frzA	XB-GENE-865777	sfrp1	HBG052928;HBG052928	NaN	NaN	NaN	0	NaN	NaN	NaN	2	-2.15233	NaN	-0.762344	NaN	NaN	1	-0.762344	NaN	NaN	0	NaN	NaN
559	Q3KQ76	Lipase	MGC130898	XB-GENE-952982	lipa	HBG006265	NaN	NaN	NaN	0	NaN	NaN	NaN	0	NaN	NaN	NaN	NaN	NaN	0	NaN	NaN	NaN	0	NaN	NaN
560	Q3KQ82	Profilin	MGC130883	XB-GENE-6078860	pfn1	HBG053683	NaN	NaN	NaN	0	NaN	NaN	NaN	0	NaN	NaN	NaN	NaN	NaN	0	NaN	NaN	NaN	0	NaN	NaN
561	Q3KQ84		MGC130879	XB-GENE-944540	reep5	HBG000796	NaN	NaN	0.361187	1	0.361187	NaN	NaN	0	NaN	NaN	NaN	1.89365	NaN	1	1.89365	NaN	NaN	0	NaN	NaN
562	Q3KQ92	Proteasome subunit beta type	MGC130855	XB-GENE-6255290	psmb6	HBG000123	NaN	NaN	NaN	0	NaN	NaN	NaN	0	NaN	NaN	NaN	NaN	NaN	0	NaN	NaN	NaN	0	NaN	NaN
563	Q640G6;Q3KQA5;Q7ZYB8		LOC494677;Rab3d	XB-GENE-490395;XB-GENE-6254202	rab3d;rab3d	HBG009351;HBG009351;HBG009351	NaN	NaN	NaN	0	NaN	NaN	NaN	0	NaN	NaN	NaN	NaN	NaN	0	NaN	NaN	NaN	0	NaN	NaN
564	Q3KQC9;Q6INX6		rps16;MGC80065	XB-GENE-5786746	rps16	HBG055171;HBG055171	NaN	-1.97522	2.27476	2	0.14977	2.12499	NaN	2	-0.882759	NaN	-0.343695	0.720298	0.056843	3	0.144482	0.438772	0.818644	0	NaN	NaN
565	Q5PPT3;Q3KQF3	ATP-dependent Clp protease proteolytic subunit	LOC496087	XB-GENE-969411	clpp	HBG001689;HBG001689	NaN	NaN	NaN	0	NaN	NaN	NaN	0	NaN	NaN	NaN	NaN	NaN	0	NaN	NaN	NaN	0	NaN	NaN
566	Q5PPV9;Q3KQF7;Q5XH64;Q3B8B9;Q4QR34		LOC496064;elfa-A-prov	XB-GENE-5942534;XB-GENE-6252357	efna1;efna1	HBG051447;HBG051447;HBG051447;HBG051447;HBG051447;HBG051447	NaN	NaN	NaN	0	NaN	NaN	NaN	0	NaN	NaN	NaN	NaN	NaN	0	NaN	NaN	NaN	0	NaN	NaN
567	Q3KQH5;Q640E5		LOC494692	XB-GENE-5819885	apool	HBG055885;HBG055885	NaN	NaN	NaN	0	NaN	NaN	NaN	0	NaN	NaN	NaN	NaN	NaN	0	NaN	NaN	NaN	0	NaN	NaN
568	Q7ZX07;Q3ZM03	40S ribosomal protein SA	rpsa	XB-GENE-972241	rpsa	HBG054466	NaN	0.112366	0.180989	2	0.146678	0.0343115	0.857953	10	0.685969	0.726045	-0.664249	0.731149	0.40766	3	0.158187	0.596356	0.812567	8	0.852699	0.779273
569	Q6PF70;Q498G3;P10936	Tyrosine-protein kinase Yes	yes;MGC115231;yes1	XB-GENE-866413;XB-GENE-6053528;XB-GENE-6252893	yes1;fyn;fyn	HBG008761;HBG008761;HBG008761;HBG008761;HBG008761;HBG008761;HBG008761	NaN	NaN	NaN	0	NaN	NaN	NaN	7	1.06925	NaN	NaN	-0.578227	NaN	1	-0.578227	NaN	NaN	0	NaN	NaN
570	Q7ZY32;Q498G9;Q6NS13;Q7ZX67;Q6NRU1;Q08AW2	Mitochondrial Rho GTPase	MGC114990;rap2b;rap2a;LOC100158403	XB-GENE-479955;XB-GENE-489031;XB-GENE-493700;XB-GENE-866397	rap2a;rap2c;rap2b;rhot1	HBG009351;HBG009351;HBG009351;HBG009351;HBG009351;HBG079778	NaN	NaN	NaN	0	NaN	NaN	NaN	0	NaN	NaN	NaN	NaN	NaN	0	NaN	NaN	NaN	0	NaN	NaN
571	Q68ET0;Q498H8		MGC84744	XB-GENE-5931845	myl6	HBG012180;HBG012180	NaN	NaN	NaN	0	NaN	NaN	NaN	0	NaN	NaN	NaN	NaN	NaN	0	NaN	NaN	NaN	0	NaN	NaN
572	Q498I4		MGC114846	XB-GENE-5726662	aldh16a1	HBG069396	NaN	NaN	0.908861	1	0.908861	NaN	NaN	4	-1.10817	NaN	NaN	NaN	NaN	0	NaN	NaN	NaN	0	NaN	NaN
573	Q498I6		MGC114839	XB-GENE-961660	uroc1	HBG031614	2.50038	-1.19941	0.33501	3	0.545327	1.51774	NaN	8	-0.179848	1.21343	-0.34741	-0.795455	NaN	2	-0.571433	0.224023	0.426201	2	-1.15958	NaN
574	Q498J0;Q6GN99		LOC443677			HBG082135;HBG082135	NaN	NaN	NaN	0	NaN	NaN	NaN	1	0.76969	NaN	NaN	NaN	NaN	0	NaN	NaN	NaN	0	NaN	NaN
575	Q498K0	Galactocerebrosidase	galc	XB-GENE-1000113	galc		NaN	NaN	NaN	0	NaN	NaN	NaN	0	NaN	NaN	NaN	NaN	NaN	0	NaN	NaN	NaN	0	NaN	NaN
576	Q498K6	Coatomer subunit beta	MGC114704	XB-GENE-17330846	copb1	HBG005380	0.269222	-0.152744	-0.530315	3	-0.137946	0.326577	0.839682	6	-0.0790738	NaN	-2.59511	-1.62384	-0.033945	3	-1.41763	1.05571	NaN	1	-0.828545	NaN
577	Q498L1		MGC114631			HBG007543	NaN	NaN	NaN	0	NaN	NaN	NaN	0	NaN	NaN	NaN	NaN	NaN	0	NaN	NaN	NaN	0	NaN	NaN
578	Q498L7;Q6IP20;Q5EC17		LOC432231;vMHC	XB-GENE-999081	myh15	HBG004704;HBG062373;HBG105641	NaN	NaN	NaN	0	NaN	NaN	NaN	0	NaN	NaN	NaN	NaN	NaN	0	NaN	NaN	NaN	1	1.25202	NaN
579	Q7ZX80;Q4FZM5		MGC116545	XB-GENE-6255302;XB-GENE-6254224	cyc1;cyc1	HBG001239;HBG001239	NaN	NaN	NaN	0	NaN	NaN	NaN	3	-0.317288	NaN	-1.18007	NaN	NaN	1	-1.18007	NaN	NaN	1	0.408413	NaN
580	Q5RJW3;Q4FZM6	Catalase	LOC495840	XB-GENE-5918613	cat.1	HBG003986;HBG003986	NaN	NaN	NaN	0	NaN	NaN	NaN	0	NaN	NaN	-2.53594	-2.33595	NaN	2	-2.43595	0.099995	1.59663e-05	0	NaN	NaN
581	Q4FZP3	Cytochrome c oxidase subunit 6A, mitochondrial	MGC116489	XB-GENE-6255568	cox6a1	HBG060482	NaN	NaN	NaN	0	NaN	NaN	NaN	0	NaN	NaN	NaN	NaN	NaN	0	NaN	NaN	NaN	0	NaN	NaN
582	Q4FZP9		MGC116466	XB-GENE-17334918	prdx3	HBG000286	NaN	NaN	-0.265054	1	-0.265054	NaN	NaN	4	0.772377	NaN	0.220725	0.914665	NaN	2	0.567695	0.34697	0.426868	0	NaN	NaN
583	Q8QFW7;Q4FZQ3		rpl34	XB-GENE-957325	rpl34	HBG024280;HBG024280	NaN	NaN	NaN	0	NaN	NaN	NaN	1	-0.251403	NaN	NaN	NaN	NaN	0	NaN	NaN	NaN	0	NaN	NaN
584	Q4FZQ7		MGC116425	XB-GENE-969834	rpl35	HBG000862	NaN	NaN	NaN	0	NaN	NaN	NaN	0	NaN	NaN	NaN	NaN	NaN	0	NaN	NaN	NaN	0	NaN	NaN
585	Q4FZW6;Q805G0;Q9DE12;Q90XQ9;Q6NTY9;Q6DDV3;Q5EAT8		cldn4;cldn4L2;cla;cldna;cldn4L1;cldn6-prov	XB-GENE-959189;XB-GENE-972446;XB-GENE-1009651	cldn6.1;cldn4;cldn6.2	HBG000643;HBG000643;HBG000643;HBG000643;HBG000643;HBG000643;HBG000643	NaN	NaN	NaN	0	NaN	NaN	NaN	0	NaN	NaN	NaN	NaN	NaN	0	NaN	NaN	NaN	0	NaN	NaN
586	Q4KL98		MGC116533	XB-GENE-1017048	stoml2		NaN	NaN	NaN	0	NaN	NaN	NaN	0	NaN	NaN	NaN	NaN	NaN	0	NaN	NaN	NaN	0	NaN	NaN
587	Q4KLA6		LOC733306				NaN	NaN	NaN	0	NaN	NaN	NaN	0	NaN	NaN	NaN	NaN	NaN	0	NaN	NaN	NaN	0	NaN	NaN
588	Q4KLE9;Q66KS4		LOC446922			HBG000089;HBG000089	NaN	NaN	NaN	0	NaN	NaN	NaN	1	0.975656	NaN	NaN	NaN	NaN	0	NaN	NaN	NaN	0	NaN	NaN
589	Q4KLF5	Transcription factor BTF3 homolog 4	btf3l4	XB-GENE-948242	btf3l4	HBG004906	NaN	NaN	NaN	0	NaN	NaN	NaN	3	0.0513403	NaN	NaN	NaN	NaN	0	NaN	NaN	NaN	0	NaN	NaN
590	Q5XGQ7;Q4KLU9		LOC495165	XB-GENE-1005821	10-Sep	HBG065093;HBG065093	0.582403	NaN	-2.25659	2	-0.837094	1.4195	NaN	0	NaN	NaN	NaN	NaN	NaN	0	NaN	NaN	NaN	0	NaN	NaN
591	Q4KLV8;A4IFW8		LOC733291			HBG106325;HBG106325	1.90406	0.895426	1.40697	3	1.40215	0.411787	0.00241075	10	0.0506348	0.549204	NaN	0.865878	0.942795	2	0.904337	0.0384585	0.172127	1	-1.72597	NaN
592	Q6NTK4;Q4KLW5		MGC83233	XB-GENE-972403	psmd2	HBG001842;HBG001842	NaN	NaN	NaN	0	NaN	NaN	NaN	0	NaN	NaN	NaN	NaN	NaN	0	NaN	NaN	NaN	0	NaN	NaN
593	Q4KLX0		MGC114675	XB-GENE-865279	atp6v1a	HBG053351;HBG053351;HBG053351	1.24701	0.631033	1.27107	3	1.0497	0.296208	0.0283658	10	0.392125	0.338587	0.218375	2.4439	0.412432	3	1.0249	1.00651	NaN	2	0.015985	NaN
594	Q4KLX3;Q7ZWL1;Q6IR92		PREP	XB-GENE-954894	prep	HBG007251;HBG007251;HBG007251	NaN	NaN	NaN	0	NaN	NaN	NaN	7	0.749079	NaN	NaN	NaN	NaN	0	NaN	NaN	NaN	0	NaN	NaN
595	Q4KLX4;Q5XHA9		LOC495046			HBG105648;HBG105648	NaN	NaN	NaN	0	NaN	NaN	NaN	0	NaN	NaN	NaN	NaN	NaN	0	NaN	NaN	NaN	0	NaN	NaN
596	Q4KLX5;Q7ZY54	S-adenosylmethionine synthase	m(2)21ab-prov;m(2)21ab	XB-GENE-981945	mat2a	HBG001562;HBG001562	-1.28998	-2.08786	NaN	2	-1.68892	0.39894	0.00292403	1	-0.45505	NaN	NaN	NaN	NaN	0	NaN	NaN	NaN	0	NaN	NaN
597	Q4QR32		MGC114875	XB-GENE-1016221	rps29	HBG004459	NaN	NaN	NaN	0	NaN	NaN	NaN	1	0.739827	NaN	NaN	NaN	NaN	0	NaN	NaN	NaN	0	NaN	NaN
598	Q6AZI4;Q4QR35		LOC446231;ube2l3	XB-GENE-970764	ube2l3	HBG063308;HBG063308	NaN	NaN	NaN	0	NaN	NaN	NaN	3	0.08507	NaN	NaN	NaN	NaN	0	NaN	NaN	NaN	1	2.35064	NaN
599	Q4QR37;Q91837	Fascin	LOC397934;fscn	XB-GENE-488983	fscn1	HBG000968;HBG000968	1.63812	0.743192	0.206611	3	0.862641	0.590483	0.0805248	12	0.484349	0.554022	-0.257101	-0.604037	0.519584	3	-0.113851	0.469767	0.855541	4	0.101363	NaN
600	Q4QR39;Q6GN74;Q7ZX98		MGC114813;Psmc6	XB-GENE-978105	psmc6	HBG000109;HBG000109;HBG000109	0.683657	0.406059	NaN	2	0.544858	0.138799	0.410691	4	-1.32581	NaN	NaN	NaN	NaN	0	NaN	NaN	NaN	0	NaN	NaN
601	Q4QR44		rps15a	XB-GENE-981315	rps15a	HBG056618	NaN	NaN	NaN	0	NaN	NaN	NaN	6	0.187941	NaN	0.991767	1.29687	0.0894675	3	0.792702	0.512624	0.137203	0	NaN	NaN
602	Q4QR49;Q6EE55					HBG103107;HBG103107	NaN	NaN	NaN	0	NaN	NaN	NaN	1	3.9492	NaN	NaN	NaN	NaN	0	NaN	NaN	NaN	0	NaN	NaN
603	Q4QR57;Q7ZY83;P05781	Keratin, type I cytoskeletal 47 kDa	LOC398464;xk81b2	XB-GENE-1219328	krt12	HBG013015;HBG013015;HBG013015	-2.11108	0.520684	NaN	2	-0.795198	1.31588	NaN	11	0.00409655	1.38259	-0.457451	-0.445663	-0.666582	3	-0.523232	0.101478	0.365439	7	-0.158451	0.318304
604	Q4QR58;Q6IP78	Eukaryotic translation initiation factor 3 subunit C	eif3c;LOC432230	XB-GENE-5720535	eif3c	HBG035174;HBG035174	NaN	NaN	NaN	0	NaN	NaN	NaN	0	NaN	NaN	NaN	NaN	NaN	0	NaN	NaN	NaN	0	NaN	NaN
605	Q4QR59;Q6GP91		LOC443634			HBG065093;HBG065093	1.64264	1.47586	NaN	2	1.55925	0.08339	0.00604774	5	0.662691	NaN	NaN	2.23621	-1.20955	2	0.51333	1.72288	NaN	1	-0.0978639	NaN
606	Q6GQ52;Q4QR62	Mitochondrial import inner membrane translocase subunit Tim10-B;Mitochondrial import inner membrane translocase subunit Tim10-A	timm10-b;timm10-a	XB-GENE-6251518;XB-GENE-6256179	timm10;timm10	HBG055029;HBG055029	NaN	NaN	NaN	0	NaN	NaN	NaN	0	NaN	NaN	NaN	NaN	NaN	0	NaN	NaN	NaN	0	NaN	NaN
607	Q4U0G1;Q63ZN9;A1A5K2	CLIP-associating protein 1-A;CLIP-associating protein 1-B	clasp1-a;clasp1a;clasp1b	XB-GENE-6049836;XB-GENE-6466086	clasp1;clasp1	HBG072047;HBG079692;HBG079692;HBG079692	NaN	NaN	NaN	0	NaN	NaN	NaN	0	NaN	NaN	NaN	NaN	NaN	0	NaN	NaN	NaN	0	NaN	NaN
608	Q4U0Y4	Nucleosome assembly protein 1-like 1-A	nap1l1-a	XB-GENE-484201	nap1l1	HBG052653	2.4735	1.39933	0.815077	3	1.56264	0.686825	0.000631063	11	-0.0433115	0.569773	1.78226	2.0216	3.55529	3	2.45305	0.785502	5.38447e-08	5	1.18147	0.759471
609	Q640B9;Q4V7J3		LOC494706	XB-GENE-5727411	loc100495756	HBG092064;HBG092064	2.37484	2.48948	NaN	2	2.43216	0.05732	7.56339e-06	0	NaN	NaN	3.17291	4.5777	NaN	2	3.8753	0.702395	8.21804e-13	0	NaN	NaN
610	Q4V7K5		MGC115616	XB-GENE-940837	mesd	HBG052460	NaN	NaN	NaN	0	NaN	NaN	NaN	0	NaN	NaN	NaN	NaN	NaN	0	NaN	NaN	NaN	0	NaN	NaN
611	Q4V7K8;Q645K2		LOC496375	XB-GENE-988380	hnrnpd	HBG002295;HBG002295	NaN	NaN	NaN	0	NaN	NaN	NaN	0	NaN	NaN	NaN	NaN	NaN	0	NaN	NaN	NaN	0	NaN	NaN
612	Q4V7M0		strap	XB-GENE-17338920	strap	HBG055228	NaN	NaN	NaN	0	NaN	NaN	NaN	1	0.972224	NaN	NaN	NaN	NaN	0	NaN	NaN	NaN	0	NaN	NaN
613	Q4V7M2;Q5XH36	Cysteine-rich with EGF-like domain protein 2-B;Cysteine-rich with EGF-like domain protein 2-A	creld2-b;creld2-a	XB-GENE-999017;XB-GENE-6255881	creld2;creld2	HBG081344;HBG081344	NaN	NaN	NaN	0	NaN	NaN	NaN	0	NaN	NaN	NaN	NaN	NaN	0	NaN	NaN	NaN	0	NaN	NaN
614	Q4V7N8	Anamorsin	ciapin1	XB-GENE-998249	ciapin1	HBG051104	NaN	NaN	NaN	0	NaN	NaN	NaN	0	NaN	NaN	NaN	NaN	NaN	0	NaN	NaN	NaN	0	NaN	NaN
615	Q4V7R1	Mitochondrial import inner membrane translocase subunit Tim9	timm9	XB-GENE-983803	timm9	HBG083156	NaN	NaN	NaN	0	NaN	NaN	NaN	0	NaN	NaN	NaN	NaN	NaN	0	NaN	NaN	NaN	4	0.414895	NaN
616	Q4V7U9		MGC115379	XB-GENE-973863	grpel1	HBG051846	NaN	NaN	NaN	0	NaN	NaN	NaN	0	NaN	NaN	NaN	NaN	NaN	0	NaN	NaN	NaN	0	NaN	NaN
617	Q566I2;Q4V7X4		MGC115014;MGC114992	XB-GENE-945771	cul1	HBG106177;HBG106177	NaN	NaN	NaN	0	NaN	NaN	NaN	1	-0.976494	NaN	NaN	NaN	NaN	0	NaN	NaN	NaN	0	NaN	NaN
618	Q4V7Z2;Q9PT71		MGC114910	XB-GENE-865500;XB-GENE-1004605	ezr;msn	HBG002185;HBG002185;HBG002185;HBG002185	NaN	NaN	2.53352	1	2.53352	NaN	NaN	6	-0.545221	NaN	0.963537	NaN	NaN	1	0.963537	NaN	NaN	0	NaN	NaN
619	Q4V813;Q6EE34		adh5	XB-GENE-977220	adh5	HBG000195;HBG000195	-0.847197	-2.1234	0.429749	3	-0.846949	1.04232	NaN	2	-1.91795	NaN	2.45254	-0.399068	NaN	2	1.02674	1.4258	NaN	1	-0.936762	NaN
620	Q7ZYD0;Q4V819		gorasp2;MGC114834	XB-GENE-943273;XB-GENE-17340429	gorasp2;gorasp2	HBG051826;HBG051826	NaN	NaN	NaN	0	NaN	NaN	NaN	0	NaN	NaN	NaN	NaN	NaN	0	NaN	NaN	NaN	0	NaN	NaN
621	Q588Y7;Q4V845;Q588Y8;Q7ZTP3		xrpn10;Xrpn10c	XB-GENE-5942188	psmd4	HBG000425;HBG000425;HBG000425;HBG000425	NaN	NaN	NaN	0	NaN	NaN	NaN	11	0.235589	0.733476	NaN	NaN	NaN	0	NaN	NaN	NaN	0	NaN	NaN
622	Q4V855		MGC114665	XB-GENE-17342836	atp6ap2	HBG056579	0.320686	0.81298	1.41572	3	0.849795	0.447803	0.0840839	8	-0.505832	0.520309	-1.6383	-0.283469	-0.948627	3	-0.956799	0.553138	0.0631545	1	-0.23957	NaN
623	Q4V857		MGC114659	XB-GENE-946866;XB-GENE-1006863	ap1m2;ap1m1	HBG050516;HBG050516	NaN	-1.20231	NaN	1	-1.20231	NaN	NaN	2	1.04392	NaN	NaN	NaN	NaN	0	NaN	NaN	NaN	0	NaN	NaN
624	Q6DD43;Q4V859;Q5ID03;Q6GPL0		LOC446221;Ena;MGC83587	XB-GENE-1188330;XB-GENE-17335722	enah;enah	HBG006655;HBG006655;HBG006655	NaN	NaN	NaN	0	NaN	NaN	NaN	0	NaN	NaN	NaN	NaN	NaN	0	NaN	NaN	NaN	0	NaN	NaN
625	Q4V871		MGC114621			HBG002291	NaN	NaN	NaN	0	NaN	NaN	NaN	0	NaN	NaN	NaN	NaN	NaN	0	NaN	NaN	NaN	0	NaN	NaN
626	Q4V874;Q6AX85		LOC446265	XB-GENE-989965	psmd1	HBG007543;HBG007543	1.08252	0.421148	2.04171	3	1.18179	0.665305	0.011663	10	0.597949	0.771677	1.63873	-0.578793	0.619235	3	0.559724	0.906277	0.328418	1	0.0282774	NaN
627	Q4ZJ77			XB-GENE-5873284	cst3	HBG009556	NaN	NaN	NaN	0	NaN	NaN	NaN	5	-0.502023	NaN	NaN	NaN	NaN	0	NaN	NaN	NaN	4	-0.669818	NaN
628	Q505M1		MGC114719	XB-GENE-944019	csde1	HBG013042	NaN	NaN	NaN	0	NaN	NaN	NaN	0	NaN	NaN	NaN	NaN	NaN	0	NaN	NaN	NaN	0	NaN	NaN
629	Q505M5		MGC115064	XB-GENE-17337853	rad23b	HBG055042	NaN	NaN	NaN	0	NaN	NaN	NaN	4	-0.207759	NaN	NaN	NaN	NaN	0	NaN	NaN	NaN	1	0.611892	NaN
630	Q505M7		LOC734152			HBG000224	0.467951	3.2204	-1.48152	3	0.73561	1.92886	NaN	5	0.0232564	NaN	-2.20522	-0.960285	1.00181	3	-0.721232	1.32013	NaN	2	3.10275	NaN
631	Q505M8		MGC115035	XB-GENE-5761829	fbln1	HBG051559	-0.097508	-0.127613	0.23611	3	0.003663	0.164824	0.99261	13	-0.489212	0.75801	-0.0270405	-0.659517	-0.0887695	3	-0.258442	0.28472	0.696638	9	0.0436174	0.295403
632	Q505N1		MGC114736			HBG053102	NaN	NaN	NaN	0	NaN	NaN	NaN	7	0.455352	NaN	NaN	NaN	NaN	0	NaN	NaN	NaN	1	0.78795	NaN
633	Q505N5		MGC115273	XB-GENE-5819006	unnamed	HBG082476	NaN	NaN	NaN	0	NaN	NaN	NaN	0	NaN	NaN	NaN	NaN	NaN	0	NaN	NaN	NaN	0	NaN	NaN
634	Q8QGX3;Q6DE99;Q98SV5;Q52KD9		XEXT1;Ext1	XB-GENE-867536;XB-GENE-17332106	ext1;ext1	HBG003459;HBG003459;HBG003459;HBG003459	NaN	NaN	NaN	0	NaN	NaN	NaN	0	NaN	NaN	NaN	NaN	NaN	0	NaN	NaN	NaN	0	NaN	NaN
635	Q52KN0		MGC115198	XB-GENE-17344232	qdpr	HBG001000	NaN	NaN	NaN	0	NaN	NaN	NaN	5	0.814953	NaN	NaN	NaN	NaN	0	NaN	NaN	NaN	4	0.957778	NaN
636	Q52KN2			XB-GENE-17335429	crybb1	HBG003364	NaN	NaN	NaN	0	NaN	NaN	NaN	2	1.92983	NaN	NaN	NaN	NaN	0	NaN	NaN	NaN	1	-0.780001	NaN
637	Q52KN8		MGC115336	XB-GENE-866469	aplp1	HBG000051	-0.34121	1.31656	-0.326871	3	0.21616	0.778123	0.725508	10	0.229527	0.692682	0.0481556	-0.171498	-1.67756	3	-0.600301	0.766997	0.289755	4	-0.91182	NaN
638	Q52KT0;Q05AX8		MGC115168;lap-1	XB-GENE-5829523;XB-GENE-17333197	npepl1;npepl1	HBG053563;HBG053563	NaN	NaN	NaN	0	NaN	NaN	NaN	1	-1.61203	NaN	NaN	NaN	NaN	0	NaN	NaN	NaN	0	NaN	NaN
639	Q6DJP1;Q52KV1;B7ZQH3		LOC443721	XB-GENE-5907046	ctsd	HBG000482;HBG000482;HBG000482	-2.08979	3.14319	0.264238	3	0.439213	2.13993	NaN	9	1.08179	0.570587	NaN	-3.41032	2.40381	2	-0.503255	2.90706	NaN	3	-1.68174	NaN
640	Q52KV4		LOC734214			HBG108676	NaN	NaN	NaN	0	NaN	NaN	NaN	0	NaN	NaN	NaN	NaN	NaN	0	NaN	NaN	NaN	0	NaN	NaN
641	Q52KW2		LOC733215			HBG000226	NaN	NaN	NaN	0	NaN	NaN	NaN	0	NaN	NaN	NaN	NaN	NaN	0	NaN	NaN	NaN	0	NaN	NaN
642	Q52KW6		MGC115285	XB-GENE-6256193	unnamed	HBG054030	NaN	NaN	NaN	0	NaN	NaN	NaN	0	NaN	NaN	NaN	NaN	NaN	0	NaN	NaN	NaN	0	NaN	NaN
643	Q52KZ0	S-methyl-5-thioadenosine phosphorylase	mtap	XB-GENE-971782	mtap	HBG002487	NaN	NaN	NaN	0	NaN	NaN	NaN	0	NaN	NaN	NaN	NaN	NaN	0	NaN	NaN	NaN	0	NaN	NaN
644	Q52KZ2;Q7SY85			XB-GENE-865873	rab5d	HBG009351;HBG009351	NaN	NaN	NaN	0	NaN	NaN	NaN	0	NaN	NaN	NaN	NaN	NaN	0	NaN	NaN	NaN	0	NaN	NaN
645	Q52L13	Serine/threonine-protein phosphatase	MGC114734	XB-GENE-1017133	ppp6c	HBG000216	NaN	0.251007	NaN	1	0.251007	NaN	NaN	0	NaN	NaN	NaN	NaN	NaN	0	NaN	NaN	NaN	0	NaN	NaN
646	Q52L36;Q66J28		MGC114755;MGC82147	XB-GENE-6078320;XB-GENE-6253768	cisd1;cisd1	HBG052444;HBG052444	NaN	NaN	NaN	0	NaN	NaN	NaN	4	0.024576	NaN	0.690244	NaN	NaN	1	0.690244	NaN	NaN	5	0.844927	1.09599
647	Q6P7H8;Q52L44		MGC68650	XB-GENE-993791	pccb	HBG003970;HBG003970	NaN	NaN	NaN	0	NaN	NaN	NaN	0	NaN	NaN	NaN	NaN	NaN	0	NaN	NaN	NaN	0	NaN	NaN
648	Q52MA1					HBG001838	NaN	NaN	-2.71743	1	-2.71743	NaN	NaN	4	-1.36029	NaN	-1.65726	NaN	NaN	1	-1.65726	NaN	NaN	0	NaN	NaN
649	Q68F17;Q561K8		LOC446283	XB-GENE-6251697	gnptg	HBG054262;HBG054262	NaN	-1.96593	0.708314	2	-0.628808	1.33712	NaN	9	-0.371408	0.496877	-0.0433481	0.428851	-1.45363	3	-0.356042	0.799695	0.563519	2	0.37914	NaN
650	Q561L6	Probable imidazolonepropionase	amdhd1	XB-GENE-5845072	amdhd1	HBG054263	NaN	NaN	NaN	0	NaN	NaN	NaN	2	-0.563003	NaN	NaN	NaN	NaN	0	NaN	NaN	NaN	0	NaN	NaN
651	Q566F0		LOC733197			HBG003608	NaN	NaN	NaN	0	NaN	NaN	NaN	1	-1.62254	NaN	NaN	NaN	3.11855	1	3.11855	NaN	NaN	0	NaN	NaN
652	Q566G8;Q5U579		LOC495343			HBG001272;HBG001272	-0.608553	-2.33799	0.232926	3	-0.904539	1.07024	NaN	10	-0.0558536	0.80234	0.350308	-0.488276	-2.18318	3	-0.773716	1.0538	NaN	4	0.340682	NaN
653	Q566H1		MGC115310	XB-GENE-992567	crmp1	HBG000806	NaN	NaN	NaN	0	NaN	NaN	NaN	3	0.204096	NaN	NaN	NaN	NaN	0	NaN	NaN	NaN	0	NaN	NaN
654	Q566H2;Q9PUD4;B7ZRM1		MGC115109;SYN II;syn2-A	XB-GENE-959240;XB-GENE-6252419	syn2;syn2	HBG016354;HBG016354;HBG016354	NaN	NaN	NaN	0	NaN	NaN	NaN	3	0.0444909	NaN	NaN	NaN	NaN	0	NaN	NaN	NaN	0	NaN	NaN
655	Q566H9		MGC115278	XB-GENE-5855840	ckap4	HBG053795;HBG053795	NaN	NaN	NaN	0	NaN	NaN	NaN	0	NaN	NaN	0.00990356	1.30234	NaN	2	0.656122	0.646218	0.351312	0	NaN	NaN
656	Q566I3	Hypoxia up-regulated protein 1	hyou1				NaN	NaN	NaN	0	NaN	NaN	NaN	1	0.771586	NaN	NaN	NaN	NaN	0	NaN	NaN	NaN	0	NaN	NaN
657	Q569R9		sri	XB-GENE-17332456	sri	HBG004492	-2.66748	-0.30913	0.228021	3	-0.916196	1.25761	NaN	9	-0.324783	0.601891	-0.19302	-0.977492	-0.0082094	3	-0.392907	0.420193	0.527408	5	-0.349326	0.938818
658	Q6AZN1;Q569U2;Q6NTN7		LOC445873;MGC83153	XB-GENE-865529	nucb2	HBG052685;HBG052685;HBG052685	NaN	NaN	NaN	0	NaN	NaN	NaN	3	-0.0560187	NaN	NaN	NaN	NaN	0	NaN	NaN	NaN	0	NaN	NaN
659	Q569Z1	Eukaryotic translation initiation factor 3 subunit B	eif3b	XB-GENE-963855	eif3b	HBG006127	-1.28449	0.243735	-1.85991	3	-0.966888	0.887688	0.0466509	7	-0.100587	NaN	-0.225285	-0.0395129	-0.745568	3	-0.336789	0.298835	0.595684	2	0.652516	NaN
660	Q704U0;Q569Z2	Exportin-7-A;Exportin-7-B	xpo7-a;xpo7-b	XB-GENE-491342;XB-GENE-6256444	xpo7;xpo7	HBG018869;HBG018869	NaN	NaN	NaN	0	NaN	NaN	NaN	0	NaN	NaN	NaN	NaN	NaN	0	NaN	NaN	NaN	0	NaN	NaN
661	Q58E21	Proteasome subunit alpha type	MGC115143	XB-GENE-995837	psma1	HBG105373	NaN	NaN	NaN	0	NaN	NaN	NaN	4	0.616344	NaN	NaN	NaN	NaN	0	NaN	NaN	NaN	7	0.0220578	0.486454
662	Q9PW31;Q58E25;Q6GP43		rac3;MGC114731;MGC80698	XB-GENE-489012;XB-GENE-6254025;XB-GENE-866402	rac1;rac3;rac2	HBG009351;HBG009351;HBG009351	-2.8545	-4.37935	NaN	2	-3.61692	0.762425	1.92053e-11	1	-1.9065	NaN	-7.90252	0.600395	NaN	2	-3.65106	4.25146	NaN	1	0.524464	NaN
663	Q58E26	Thioredoxin-related transmembrane protein 2	tmx2	XB-GENE-865871	tmx2		-1.00368	NaN	NaN	1	-1.00368	NaN	NaN	0	NaN	NaN	NaN	NaN	NaN	0	NaN	NaN	NaN	0	NaN	NaN
664	Q6GNG3;Q58E96	Protein disulfide-isomerase TMX3	tmx3;txndc10b	XB-GENE-946771;XB-GENE-6251454	tmx3;tmx3	HBG099412	NaN	NaN	NaN	0	NaN	NaN	NaN	1	-0.0995639	NaN	NaN	NaN	NaN	0	NaN	NaN	NaN	0	NaN	NaN
665	Q58EW9		MGC98956	XB-GENE-1006529	col9a2	HBG004933	NaN	NaN	NaN	0	NaN	NaN	NaN	1	-2.63279	NaN	NaN	NaN	NaN	0	NaN	NaN	NaN	0	NaN	NaN
666	Q5BIX5		MGC85130	XB-GENE-1015120	atp6v1h	HBG000459	NaN	NaN	NaN	0	NaN	NaN	NaN	8	0.376582	0.997939	NaN	-1.64259	NaN	1	-1.64259	NaN	NaN	0	NaN	NaN
667	Q5BJ37		MGC99219	XB-GENE-865570	ap2a2	HBG050518	NaN	NaN	NaN	0	NaN	NaN	NaN	0	NaN	NaN	NaN	NaN	NaN	0	NaN	NaN	NaN	0	NaN	NaN
668	Q5BL86		MGC85088	XB-GENE-997252	blmh	HBG002388	-0.678221	1.40805	-1.44579	3	-0.238654	1.20582	NaN	1	-1.87039	NaN	-0.539644	-0.0937639	NaN	2	-0.316704	0.22294	0.696638	0	NaN	NaN
669	Q5DQT9;A5D8Q6		Nogo-B2			HBG000838;HBG000838	NaN	NaN	NaN	0	NaN	NaN	NaN	2	-2.34565	NaN	NaN	NaN	NaN	0	NaN	NaN	NaN	0	NaN	NaN
670	Q5EAT1		pcca	XB-GENE-944990	pcca	HBG000555	NaN	NaN	3.29164	1	3.29164	NaN	NaN	9	-0.113777	0.497734	NaN	NaN	NaN	0	NaN	NaN	NaN	1	1.03456	NaN
671	Q5EAT3		LOC733171			HBG074754	NaN	NaN	NaN	0	NaN	NaN	NaN	2	0.112503	NaN	NaN	NaN	NaN	0	NaN	NaN	NaN	0	NaN	NaN
672	Q5EAU8		MGC85147	XB-GENE-953604	rabggtb	HBG008182	NaN	NaN	NaN	0	NaN	NaN	NaN	0	NaN	NaN	NaN	NaN	NaN	0	NaN	NaN	NaN	0	NaN	NaN
673	Q8AYR4;Q5EAV3		Xgly4	XB-GENE-976431	gpc4	HBG003464;HBG003464	0.0345722	0.125535	0.124415	3	0.0948407	0.0426187	0.88913	11	0.786054	0.877736	0.422257	0.579531	-0.235736	3	0.255351	0.353137	0.696638	5	0.139338	0.713992
674	Q5EE04	Nucleoprotein TPR	tpr			HBG009158	2.32851	2.57443	6.1298	3	3.67758	1.73689	NaN	2	-1.58126	NaN	0.0593947	2.6793	2.97111	3	1.90327	1.30925	NaN	1	-0.135821	NaN
675	Q68KF8;Q5EE49;Q5EE44;Q5EE45;Q5EE46;Q5EE47;Q5EE48		spc6A;PC6	XB-GENE-959601	pcsk5	HBG008705;HBG008705;HBG008705;HBG008705;HBG008705;HBG008705;HBG008705	NaN	NaN	NaN	0	NaN	NaN	NaN	0	NaN	NaN	1.39842	0.662832	NaN	2	1.03063	0.367794	0.11092	0	NaN	NaN
676	Q5FV82		MGC99228	XB-GENE-866485	mfge8	HBG002385	NaN	0.877866	NaN	1	0.877866	NaN	NaN	0	NaN	NaN	NaN	NaN	NaN	0	NaN	NaN	NaN	0	NaN	NaN
677	Q5FWM7		MGC84940	XB-GENE-6251653	fabp4	HBG005633	NaN	NaN	NaN	0	NaN	NaN	NaN	0	NaN	NaN	NaN	NaN	NaN	0	NaN	NaN	NaN	0	NaN	NaN
678	Q5FWV1		MGC98309	XB-GENE-941157;XB-GENE-17346514	vps35;vps35	HBG054277;HBG054277	2.3264	NaN	-0.222417	2	1.05199	1.27441	NaN	6	-0.246934	NaN	2.03974	2.68574	NaN	2	2.36274	0.323	2.76631e-05	0	NaN	NaN
679	Q5FWW2		MGC98917	XB-GENE-6085156	col6a2	HBG051051	NaN	NaN	NaN	0	NaN	NaN	NaN	0	NaN	NaN	NaN	NaN	NaN	0	NaN	NaN	NaN	0	NaN	NaN
680	Q5FWW6		cadm1	XB-GENE-6254081	cadm1	HBG057086	1.48007	1.65602	NaN	2	1.56805	0.087975	0.00575005	9	0.94608	0.715278	-0.56152	2.34997	NaN	2	0.894225	1.45575	NaN	0	NaN	NaN
681	Q5HZ68	Guanidinoacetate N-methyltransferase B	gamt-b			HBG005801	NaN	NaN	NaN	0	NaN	NaN	NaN	0	NaN	NaN	NaN	NaN	NaN	0	NaN	NaN	NaN	0	NaN	NaN
682	Q5HZ70		MGC85151	XB-GENE-17336559	txnl1	HBG055982	NaN	NaN	NaN	0	NaN	NaN	NaN	1	0.791278	NaN	NaN	NaN	NaN	0	NaN	NaN	NaN	0	NaN	NaN
683	Q5HZL5;Q6DE15	Lactosylceramide 1,3-N-acetyl-beta-D-glucosaminyltransferase A;Lactosylceramide 1,3-N-acetyl-beta-D-glucosaminyltransferase B	b3gnt5-a;b3gnt5-b	XB-GENE-955716;XB-GENE-6255936	b3gnt5;b3gnt5	HBG101684;HBG101684	NaN	NaN	NaN	0	NaN	NaN	NaN	0	NaN	NaN	NaN	NaN	NaN	0	NaN	NaN	NaN	0	NaN	NaN
684	Q5HZM1	Probable RNA-binding protein EIF1AD	eif1ad	XB-GENE-6252080	eif1ad	HBG097893	NaN	NaN	NaN	0	NaN	NaN	NaN	0	NaN	NaN	NaN	NaN	NaN	0	NaN	NaN	NaN	0	NaN	NaN
685	Q5HZM2		LOC496358	XB-GENE-962237	sgta	HBG000885	NaN	NaN	NaN	0	NaN	NaN	NaN	1	3.10249	NaN	NaN	NaN	NaN	0	NaN	NaN	NaN	0	NaN	NaN
686	Q5HZN4		LOC496349	XB-GENE-6252082	gna13	HBG063184	NaN	NaN	NaN	0	NaN	NaN	NaN	0	NaN	NaN	NaN	NaN	NaN	0	NaN	NaN	NaN	0	NaN	NaN
687	Q5HZQ7			XB-GENE-964252	snrpd2	HBG054415	NaN	NaN	NaN	0	NaN	NaN	NaN	2	0.11578	NaN	NaN	NaN	NaN	0	NaN	NaN	NaN	0	NaN	NaN
688	Q5HZR6		LOC496324			HBG008120	NaN	NaN	NaN	0	NaN	NaN	NaN	0	NaN	NaN	NaN	NaN	NaN	0	NaN	NaN	NaN	0	NaN	NaN
689	Q5HZS1;Q4V7Q3		LOC496320;MGC115476	XB-GENE-1012096	sh3gl2	HBG052866;HBG052866	NaN	0.264691	NaN	1	0.264691	NaN	NaN	1	0.616531	NaN	NaN	NaN	NaN	0	NaN	NaN	NaN	0	NaN	NaN
690	Q5J6M8	Reticulon-3-A	rtn3-a	XB-GENE-975132	rtn3	HBG000838	NaN	-0.530839	-1.87863	2	-1.20473	0.673896	0.0417552	7	-0.504742	NaN	0.392283	-0.251172	-0.429647	3	-0.0961787	0.352996	0.865015	3	-0.218904	NaN
691	Q5JBS0;Q6JRV2;Q6JRV0;Q6JRV1		Nogo;RTN4	XB-GENE-1012595	rtn4	HBG000838;HBG000838;HBG000838;HBG000838;HBG023134;HBG023134;HBG023134;HBG023134	10.4667	-1.66836	-0.985169	3	2.60439	5.56648	NaN	11	0.106997	0.643079	11.0626	8.59161	NaN	2	9.8271	1.2355	NaN	7	0.701395	0.426567
692	Q5M781		dynll2	XB-GENE-866553	dynll2	HBG002133	NaN	NaN	NaN	0	NaN	NaN	NaN	0	NaN	NaN	NaN	NaN	NaN	0	NaN	NaN	NaN	0	NaN	NaN
693	Q5U555;Q5M7D5		LOC495365;LOC496233	XB-GENE-997495;XB-GENE-17339218	ndufs3;ndufs3	HBG000450;HBG000450	0.269703	NaN	0.542365	2	0.406034	0.136331	0.56536	1	-1.47153	NaN	0.842337	1.06222	-1.06121	3	0.281116	0.953403	0.681718	1	1.09147	NaN
694	Q5M7F9		loxl1	XB-GENE-1002054	loxl1	HBG000226	2.24906	0.532935	NaN	2	1.391	0.858062	0.0159486	10	0.297817	0.853713	-0.600383	-0.216744	2.78231	3	0.655061	1.51232	NaN	3	0.59162	NaN
695	Q5M991		LOC496163	XB-GENE-5963305	rab11b.2	HBG009351	NaN	NaN	0.430544	1	0.430544	NaN	NaN	0	NaN	NaN	0.937453	0.60058	NaN	2	0.769016	0.168436	0.261461	0	NaN	NaN
696	Q5M999	Proteasome subunit beta type				HBG004446	-0.292538	-0.452447	-1.36412	3	-0.703035	0.471994	0.160239	9	0.39633	0.827535	0.297146	0.0846725	0.0664842	3	0.149434	0.104712	0.816259	5	0.681315	0.674248
697	Q5M9B3	Integrin beta-like protein 1	itgbl1	XB-GENE-989421	itgbl1	HBG052797	NaN	NaN	NaN	0	NaN	NaN	NaN	2	0.539664	NaN	NaN	0.341258	NaN	1	0.341258	NaN	NaN	0	NaN	NaN
698	Q5PPM0		XEEL	XB-GENE-6256033	itln1	HBG052157	NaN	NaN	NaN	0	NaN	NaN	NaN	0	NaN	NaN	NaN	NaN	NaN	0	NaN	NaN	NaN	0	NaN	NaN
699	Q5PPT1;Q6GNH9		LOC496089;prdx4	XB-GENE-976767;XB-GENE-17334552	prdx4;prdx4	HBG000286;HBG000286	-2.74974	-0.336719	-1.73456	3	-1.60701	0.989232	0.000437617	7	0.189386	NaN	-1.29804	-0.879807	-2.9603	3	-1.71272	0.898547	0.0002522	1	-0.554588	NaN
700	Q5PPV0		LOC496072	XB-GENE-922355	cetp	HBG005310	-0.514441	2.53066	-2.60431	3	-0.19603	2.1084	NaN	9	-0.36139	0.811129	-0.825898	-1.64622	0.33193	3	-0.713396	0.811485	0.189485	2	0.494621	NaN
701	Q5PPV6		LOC496066			HBG000952	NaN	NaN	NaN	0	NaN	NaN	NaN	0	NaN	NaN	NaN	NaN	NaN	0	NaN	NaN	NaN	0	NaN	NaN
702	Q5PPW3		LOC496060	XB-GENE-967710	fabp7	HBG005633	-1.42125	-1.35285	-1.61243	3	-1.46218	0.109854	0.00150074	11	-0.0955306	0.820716	0.83525	-0.528157	0.408387	3	0.238493	0.569425	0.71474	9	0.787638	0.466775
703	Q8UW67;Q5PPX8		syngr1;LOC496048	XB-GENE-866400;XB-GENE-17329990	syngr1;syngr1	HBG000896;HBG000896	NaN	NaN	1.33421	1	1.33421	NaN	NaN	0	NaN	NaN	-1.27151	NaN	NaN	1	-1.27151	NaN	NaN	0	NaN	NaN
704	Q5PPY3		LOC496044				NaN	NaN	NaN	0	NaN	NaN	NaN	0	NaN	NaN	NaN	NaN	NaN	0	NaN	NaN	NaN	0	NaN	NaN
705	Q5PPY6	Eukaryotic translation initiation factor 3 subunit H	eif3h	XB-GENE-958120	eif3h	HBG000883	-0.474646	0.926193	-0.780964	3	-0.109806	0.743159	0.872472	8	0.0208953	0.758873	-1.75737	-0.368284	NaN	2	-1.06283	0.694543	0.0994723	3	0.15588	NaN
706	Q5PQ01	Phosphatidylinositol 5-phosphate 4-kinase type-2 gamma	pip4k2c	XB-GENE-964855	pip4k2c	HBG000072	NaN	NaN	NaN	0	NaN	NaN	NaN	0	NaN	NaN	NaN	NaN	NaN	0	NaN	NaN	NaN	0	NaN	NaN
707	Q5PQ09	Desumoylating isopeptidase 2	desi2	XB-GENE-1014049	desi2		NaN	NaN	NaN	0	NaN	NaN	NaN	2	-1.29567	NaN	NaN	NaN	NaN	0	NaN	NaN	NaN	0	NaN	NaN
708	Q5PQ17		LOC496012	XB-GENE-951178	tomm22	HBG061819	NaN	NaN	NaN	0	NaN	NaN	NaN	0	NaN	NaN	NaN	NaN	NaN	0	NaN	NaN	NaN	0	NaN	NaN
709	Q5PQ24	Proteasome subunit beta type	LOC496005	XB-GENE-1008330	psmb3	HBG004446	NaN	NaN	NaN	0	NaN	NaN	NaN	0	NaN	NaN	NaN	NaN	NaN	0	NaN	NaN	NaN	0	NaN	NaN
710	Q5PQ49		LOC495981	XB-GENE-17344882	mgst3	HBG052472	-0.590693	-0.350912	-0.328382	3	-0.423329	0.118701	0.440822	8	-0.0106939	0.533864	-1.49953	1.04085	-0.527325	3	-0.328668	1.04658	NaN	3	0.865372	NaN
711	Q5PQ61		LOC495971	XB-GENE-5751318	tgfbi	HBG000715	-0.712871	-0.371131	-0.246028	3	-0.443343	0.19731	0.411911	8	1.01335	0.811374	0.387336	-0.128471	-0.445271	3	-0.0621353	0.343132	0.911351	0	NaN	NaN
712	Q5PQ84;Q6NUB6		LOC495951;MGC81083	XB-GENE-5926545;XB-GENE-6253015	nme4;nme4	HBG000423;HBG000423	NaN	NaN	NaN	0	NaN	NaN	NaN	0	NaN	NaN	NaN	NaN	NaN	0	NaN	NaN	NaN	0	NaN	NaN
713	Q5PQ96		LOC495940	XB-GENE-17341287	pcsk5	HBG008705	-0.240199	-0.342883	-1.02598	3	-0.536354	0.348747	0.302078	10	0.204601	0.62104	1.67436	-0.0140889	-2.0084	3	-0.116043	1.50521	NaN	4	-0.863481	NaN
714	Q5PQA5	Isochorismatase domain-containing protein 1	isoc1	XB-GENE-6253024	isoc1	HBG056777	NaN	NaN	NaN	0	NaN	NaN	NaN	0	NaN	NaN	NaN	NaN	NaN	0	NaN	NaN	NaN	0	NaN	NaN
715	Q5U235		LOC495699	XB-GENE-949393	nomo3	HBG023764	NaN	NaN	NaN	0	NaN	NaN	NaN	0	NaN	NaN	NaN	NaN	NaN	0	NaN	NaN	NaN	0	NaN	NaN
716	Q5U236	PERQ amino acid-rich with GYF domain-containing protein 2	gigyf2	XB-GENE-5870341	gigyf2	HBG082121	NaN	NaN	NaN	0	NaN	NaN	NaN	0	NaN	NaN	NaN	NaN	NaN	0	NaN	NaN	NaN	0	NaN	NaN
717	Q5U238					HBG004083	NaN	NaN	NaN	0	NaN	NaN	NaN	0	NaN	NaN	NaN	NaN	NaN	0	NaN	NaN	NaN	0	NaN	NaN
718	Q5U250		sir2	XB-GENE-987378	sirt2	HBG057095	NaN	NaN	NaN	0	NaN	NaN	NaN	0	NaN	NaN	NaN	NaN	NaN	0	NaN	NaN	NaN	0	NaN	NaN
719	Q5U274	Prothymosin alpha-A	ptma-a	XB-GENE-6256517	ptma		NaN	NaN	NaN	0	NaN	NaN	NaN	7	-0.0372866	NaN	NaN	NaN	NaN	0	NaN	NaN	NaN	1	0.00681588	NaN
721	Q5U491;Q2VPH9		LOC495515	XB-GENE-975037;XB-GENE-17343549	prmt5;prmt5	HBG057083;HBG057083;HBG057083	NaN	NaN	NaN	0	NaN	NaN	NaN	3	-0.60496	NaN	NaN	NaN	NaN	0	NaN	NaN	NaN	0	NaN	NaN
722	Q5U4I5		LOC495491	XB-GENE-17331197	dnpep	HBG051386	NaN	NaN	NaN	0	NaN	NaN	NaN	3	0.245075	NaN	NaN	NaN	NaN	0	NaN	NaN	NaN	0	NaN	NaN
723	Q5U4L0		LOC100101274			HBG052157	NaN	NaN	NaN	0	NaN	NaN	NaN	1	-0.502258	NaN	-0.00695881	-0.338603	NaN	2	-0.172781	0.165822	0.819969	0	NaN	NaN
724	Q5U4M7		Itm1	XB-GENE-973644	stt3a	HBG010606;HBG010606;HBG010606	NaN	NaN	NaN	0	NaN	NaN	NaN	0	NaN	NaN	-0.110503	NaN	NaN	1	-0.110503	NaN	NaN	0	NaN	NaN
725	Q5U4N1		LOC495462	XB-GENE-953111	tm9sf2	HBG054197	NaN	NaN	NaN	0	NaN	NaN	NaN	0	NaN	NaN	NaN	NaN	NaN	0	NaN	NaN	NaN	0	NaN	NaN
726	Q5U4R8;Q5XHG0		LOC495499;LOC495010	XB-GENE-968455	tnpo2	HBG058963;HBG058963	NaN	NaN	NaN	0	NaN	NaN	NaN	1	-1.43812	NaN	NaN	NaN	NaN	0	NaN	NaN	NaN	0	NaN	NaN
727	Q5U4S4		LOC495448	XB-GENE-973313	sncb	HBG000481	NaN	NaN	NaN	0	NaN	NaN	NaN	0	NaN	NaN	NaN	NaN	NaN	0	NaN	NaN	NaN	0	NaN	NaN
728	Q6DCD8;Q5U4T1		MGC83599;LOC495441	XB-GENE-952386;XB-GENE-17341865	apba2;apba2	HBG050523;HBG050523	NaN	NaN	NaN	0	NaN	NaN	NaN	0	NaN	NaN	NaN	NaN	NaN	0	NaN	NaN	NaN	0	NaN	NaN
729	Q5U4V6;Q91831		LOC397931			HBG000089;HBG000089	0.503301	-0.811405	0.194734	3	-0.03779	0.561346	0.962451	12	0.0486984	0.606598	0.735669	-0.577641	1.35572	3	0.504583	0.806028	0.385639	9	-0.828952	0.997334
730	Q5U4X0;O93565		gnai3	XB-GENE-6050865	gnai2	HBG063184;HBG063184	NaN	NaN	NaN	0	NaN	NaN	NaN	1	0.0675738	NaN	NaN	0.172757	NaN	1	0.172757	NaN	NaN	0	NaN	NaN
731	Q5U507		rab3a-prov	XB-GENE-490003	rab3a	HBG009351	-1.16049	0.429877	-1.60146	3	-0.777358	0.87242	0.115815	11	0.333467	0.32359	-1.0947	-1.91401	-1.1486	3	-1.38577	0.37417	0.00377778	9	0.36734	0.779648
732	Q5U511		LOC495400	XB-GENE-6253857	vapb	HBG028551	NaN	NaN	NaN	0	NaN	NaN	NaN	3	-0.172738	NaN	NaN	0.415248	NaN	1	0.415248	NaN	NaN	0	NaN	NaN
733	Q90ZM9;Q5U523	Neuritin-A;Neuritin-B	nrn1-a;nrn1-b	XB-GENE-988299;XB-GENE-6252721	nrn1;nrn1	HBG052772;HBG052772	NaN	NaN	NaN	0	NaN	NaN	NaN	0	NaN	NaN	-0.787281	NaN	NaN	1	-0.787281	NaN	NaN	0	NaN	NaN
734	Q5U526;O42226	Eukaryotic initiation factor 4A-III-A;Eukaryotic initiation factor 4A-III-B	eif4a3-a;eif4a3-b	XB-GENE-5773753	eif4a3		NaN	NaN	NaN	0	NaN	NaN	NaN	0	NaN	NaN	NaN	NaN	NaN	0	NaN	NaN	NaN	0	NaN	NaN
735	Q5U544;Q70D53		st3Gal-VI	XB-GENE-947399	st3gal6	HBG056676;HBG056676	NaN	NaN	NaN	0	NaN	NaN	NaN	10	-0.203978	0.523621	NaN	NaN	NaN	0	NaN	NaN	NaN	1	1.17609	NaN
736	Q5U558;Q66L30;Q6NTU6		LOC495362;MGC85221;MGC82225	XB-GENE-6252847;XB-GENE-6077283	gmfg;gmfb	HBG003045;HBG003045;HBG003045	NaN	NaN	NaN	0	NaN	NaN	NaN	0	NaN	NaN	NaN	NaN	NaN	0	NaN	NaN	NaN	0	NaN	NaN
737	Q5U561		LOC495359	XB-GENE-947679	sf3a3	HBG054452	NaN	NaN	NaN	0	NaN	NaN	NaN	1	0.86109	NaN	NaN	NaN	NaN	0	NaN	NaN	NaN	0	NaN	NaN
738	Q5U577		LOC495344	XB-GENE-949784	eml1	HBG051470	NaN	NaN	NaN	0	NaN	NaN	NaN	4	0.0926172	NaN	NaN	NaN	NaN	0	NaN	NaN	NaN	0	NaN	NaN
739	Q91846;Q5U578		LOC397939	XB-GENE-954301	scg2	HBG054148;HBG054148	NaN	NaN	NaN	0	NaN	NaN	NaN	1	1.17697	NaN	NaN	NaN	NaN	0	NaN	NaN	NaN	2	2.18609	NaN
740	Q5XGT2;Q5U582		LOC495147;vsnl1	XB-GENE-952051;XB-GENE-6254308	vsnl1;vsnl1	HBG108179;HBG108179	NaN	NaN	NaN	0	NaN	NaN	NaN	3	-2.77173	NaN	NaN	2.00825	NaN	1	2.00825	NaN	NaN	0	NaN	NaN
741	Q5U592		LOC495330	XB-GENE-958659	olfm2	HBG006513	NaN	NaN	NaN	0	NaN	NaN	NaN	0	NaN	NaN	NaN	NaN	NaN	0	NaN	NaN	NaN	0	NaN	NaN
742	Q5U5A2;Q91823		LOC495321	XB-GENE-5819622	plxna1	HBG067217;HBG067217;HBG105711;HBG105711	-0.251697	NaN	1.96581	2	0.857056	1.10875	NaN	4	-0.874949	NaN	-0.219338	1.61136	NaN	2	0.696011	0.915349	0.318344	0	NaN	NaN
743	Q5U5A3	Immunoglobulin superfamily member 3	igsf3	XB-GENE-6253974	igsf3	HBG107998	NaN	NaN	NaN	0	NaN	NaN	NaN	0	NaN	NaN	NaN	NaN	NaN	0	NaN	NaN	NaN	0	NaN	NaN
744	Q5U5A4		LOC495319	XB-GENE-5886414	tubb3	HBG000089	-1.76057	-2.85541	-2.39959	3	-2.33852	0.449048	1.04222e-07	7	-0.0973126	NaN	NaN	-1.32519	-1.66208	2	-1.49364	0.168445	0.0124527	2	0.408573	NaN
745	Q5U5A5		LOC495318	XB-GENE-945540	lsm4	HBG000486	NaN	NaN	NaN	0	NaN	NaN	NaN	0	NaN	NaN	NaN	NaN	NaN	0	NaN	NaN	NaN	0	NaN	NaN
746	Q5U5A8		LOC495316			HBG003318	-0.727001	0.21016	NaN	2	-0.25842	0.46858	0.730983	6	-0.582582	NaN	NaN	NaN	NaN	0	NaN	NaN	NaN	0	NaN	NaN
747	Q5U5B6		kctd12	XB-GENE-998767	kctd12	HBG052218	NaN	NaN	NaN	0	NaN	NaN	NaN	0	NaN	NaN	NaN	NaN	NaN	0	NaN	NaN	NaN	0	NaN	NaN
748	Q5U5C2		LOC495303	XB-GENE-865697	vars	HBG017878	NaN	NaN	NaN	0	NaN	NaN	NaN	0	NaN	NaN	NaN	NaN	NaN	0	NaN	NaN	NaN	0	NaN	NaN
749	Q5U5C7		LOC495300	XB-GENE-6253981	pdcd5	HBG053536	NaN	NaN	NaN	0	NaN	NaN	NaN	1	-0.0834299	NaN	NaN	NaN	NaN	0	NaN	NaN	NaN	3	1.11473	NaN
750	Q5U5E2;Q9YHY5;Q7ZTJ7		Saf-A;hnrnpu	XB-GENE-866001	hnrnpu	HBG061101;HBG061101;HBG061101	NaN	NaN	NaN	0	NaN	NaN	NaN	1	-0.17909	NaN	NaN	NaN	NaN	0	NaN	NaN	NaN	0	NaN	NaN
751	Q5U5E8		LOC495288	XB-GENE-965123	cryba2	HBG003364	NaN	NaN	NaN	0	NaN	NaN	NaN	2	0.0963205	NaN	-0.367523	-1.82911	NaN	2	-1.09832	0.730794	0.0876203	0	NaN	NaN
752	Q6VF38;Q5VKN7		Tyr;tyr			HBG003553;HBG003553	NaN	NaN	NaN	0	NaN	NaN	NaN	0	NaN	NaN	NaN	NaN	NaN	0	NaN	NaN	NaN	0	NaN	NaN
753	Q5XG36;Q7ZX11		LOC398511			HBG057912;HBG099000	NaN	NaN	NaN	0	NaN	NaN	NaN	0	NaN	NaN	NaN	NaN	NaN	0	NaN	NaN	NaN	0	NaN	NaN
754	Q5XGK2		LOC495200	XB-GENE-985808	btf3	HBG004906	NaN	NaN	NaN	0	NaN	NaN	NaN	0	NaN	NaN	NaN	NaN	NaN	0	NaN	NaN	NaN	0	NaN	NaN
755	Q5XGL4	Proteasome subunit alpha type	LOC495277	XB-GENE-17334050	psma6	HBG107363	-0.95405	2.85723	-1.11014	3	0.264347	1.83455	NaN	11	-0.832167	0.647374	-0.693997	-0.268597	1.79122	3	0.276209	1.08526	NaN	9	0.106503	0.66025
756	Q5XGM3	Betaine--homocysteine S-methyltransferase 1	bhmt	XB-GENE-1008388	bhmt	HBG080367	NaN	NaN	4.03376	1	4.03376	NaN	NaN	1	0.998988	NaN	NaN	NaN	NaN	0	NaN	NaN	NaN	0	NaN	NaN
757	Q5XGM8;P18844	Neuroendocrine protein 7B2;N-terminal peptide;C-terminal peptide	sgne1			HBG000031;HBG000031	NaN	NaN	NaN	0	NaN	NaN	NaN	4	3.16933	NaN	NaN	NaN	NaN	0	NaN	NaN	NaN	9	1.52521	0.965736
758	Q5XGN0;P07194;P01212	Proenkephalin-A-B;Synenkephalin;Met-enkephalin;Met-enkephalin-Arg-Gly-Tyr;Met-enkephalin-Arg-Phe;Proenkephalin-A-A;Synenkephalin;Met-enkephalin;Met-enkephalin-Arg-Gly-Tyr;Met-enkephalin-Arg-Phe	LOC495184;penk-b;penk-a	XB-GENE-942765;XB-GENE-942765	penk;penk	HBG000063;HBG000063;HBG000063	NaN	NaN	NaN	0	NaN	NaN	NaN	0	NaN	NaN	NaN	NaN	NaN	0	NaN	NaN	NaN	0	NaN	NaN
759	Q68A88;Q5XGP0	Proteasome subunit alpha type		XB-GENE-17331110	psma1	HBG105373;HBG105373	2.04906	1.79423	1.74163	3	1.86164	0.134254	3.07225e-05	10	0.265179	0.739955	1.97542	1.36181	1.50193	3	1.61305	0.26254	0.000621271	6	-0.946914	0.409389
760	Q5XGQ2		LOC495169	XB-GENE-5892203	pdia4	HBG005920	NaN	NaN	NaN	0	NaN	NaN	NaN	3	-0.217555	NaN	NaN	NaN	NaN	0	NaN	NaN	NaN	0	NaN	NaN
761	Q5XGQ9		LOC495163	XB-GENE-970580	tmem59	HBG018206	NaN	NaN	NaN	0	NaN	NaN	NaN	0	NaN	NaN	NaN	NaN	NaN	0	NaN	NaN	NaN	0	NaN	NaN
762	Q5XGR3	Peptidyl-prolyl cis-trans isomerase	LOC495270	XB-GENE-17332304	ppib	HBG001065	0.0396651	1.28254	1.20336	3	0.841855	0.568154	0.0867188	0	NaN	NaN	0.736879	0.918675	NaN	2	0.827777	0.090898	0.219201	0	NaN	NaN
763	Q5XGR5;Q5M993		LOC495269;LOC496161	XB-GENE-866128	glrx3	HBG054719;HBG054719	NaN	NaN	NaN	0	NaN	NaN	NaN	0	NaN	NaN	NaN	NaN	NaN	0	NaN	NaN	NaN	0	NaN	NaN
764	Q5XGR6		ndufa10a	XB-GENE-6254304	ndufa10	HBG002308	NaN	NaN	NaN	0	NaN	NaN	NaN	3	1.6414	NaN	NaN	NaN	NaN	0	NaN	NaN	NaN	1	3.9637	NaN
765	Q5XGT1		LOC495148			HBG023924	NaN	1.67103	NaN	1	1.67103	NaN	NaN	8	-0.562041	1.82412	NaN	2.88792	2.11591	2	2.50191	0.386005	8.43833e-06	2	-1.12699	NaN
766	Q5XGT4		LOC495267	XB-GENE-876255	krt5.2	HBG013015	3.06262	NaN	4.87678	2	3.9697	0.90708	1.44619e-13	4	1.42387	NaN	NaN	3.07763	NaN	1	3.07763	NaN	NaN	3	0.54187	NaN
767	Q5XGV6		LOC495130	XB-GENE-6254312	trim24	HBG054599	NaN	NaN	NaN	0	NaN	NaN	NaN	0	NaN	NaN	NaN	NaN	NaN	0	NaN	NaN	NaN	0	NaN	NaN
768	Q5XGW6	Charged multivesicular body protein 4b	chmp4b	XB-GENE-6077842	chmp4b	HBG050928	NaN	NaN	NaN	0	NaN	NaN	NaN	0	NaN	NaN	NaN	NaN	NaN	0	NaN	NaN	NaN	0	NaN	NaN
769	Q5XGY8		LOC495254	XB-GENE-866053	srsf9	HBG002295	NaN	NaN	NaN	0	NaN	NaN	NaN	1	-0.682234	NaN	-2.33255	NaN	NaN	1	-2.33255	NaN	NaN	0	NaN	NaN
770	Q5XGZ1		LOC495111	XB-GENE-972329	cpsf3	HBG051107	NaN	NaN	NaN	0	NaN	NaN	NaN	0	NaN	NaN	NaN	NaN	NaN	0	NaN	NaN	NaN	0	NaN	NaN
771	Q5XH03	Erlin-2-A	erlin2-a	XB-GENE-950149	erlin2		-0.185922	0.0889362	-0.229413	3	-0.1088	0.140943	0.872472	0	NaN	NaN	0.0400536	0.016034	NaN	2	0.0280438	0.0120098	0.964706	0	NaN	NaN
772	Q5XH14	V-type proton ATPase subunit C 1	atp6v1c1	XB-GENE-948415	atp6v1c1	HBG002470	0.564651	-0.531993	-0.0838876	3	-0.0170765	0.450189	0.977936	0	NaN	NaN	-2.22078	-0.051697	NaN	2	-1.13624	1.08454	NaN	0	NaN	NaN
773	Q5XH17	Secernin-2	scrn2	XB-GENE-1005955	scrn2	HBG056050	NaN	NaN	NaN	0	NaN	NaN	NaN	0	NaN	NaN	NaN	NaN	NaN	0	NaN	NaN	NaN	0	NaN	NaN
774	Q5XH22;Q4FZW3		LOC495086	XB-GENE-992499	acly	HBG003318;HBG003318	NaN	NaN	NaN	0	NaN	NaN	NaN	1	-0.701138	NaN	NaN	NaN	NaN	0	NaN	NaN	NaN	0	NaN	NaN
775	Q8AVX7;Q8QG95;Q5XH26		smarce1	XB-GENE-482515	smarce1	HBG054558;HBG054558;HBG054558	NaN	NaN	NaN	0	NaN	NaN	NaN	0	NaN	NaN	NaN	NaN	NaN	0	NaN	NaN	NaN	0	NaN	NaN
776	Q5XH40		LOC495071			HBG001357	NaN	NaN	NaN	0	NaN	NaN	NaN	0	NaN	NaN	NaN	NaN	NaN	0	NaN	NaN	NaN	0	NaN	NaN
777	Q7ZXP9;Q5XHA8	CTP synthase 1-B;CTP synthase 1-A	ctps1-b;ctps1-a	XB-GENE-957436;XB-GENE-6254536	ctps1;ctps1	HBG002243;HBG002243	NaN	NaN	NaN	0	NaN	NaN	NaN	2	1.97593	NaN	NaN	NaN	NaN	0	NaN	NaN	NaN	0	NaN	NaN
778	Q5XHE0	Transaldolase	LOC495027	XB-GENE-1005385	taldo1	HBG054014	-0.241605	-1.31656	-0.817241	3	-0.791802	0.439217	0.107889	10	-0.0777115	0.544732	-1.22246	-0.900098	-1.98001	3	-1.36752	0.452648	0.00410822	3	0.070023	NaN
779	Q5XHE2		LOC495025	XB-GENE-980865	uchl3	HBG075483	NaN	NaN	NaN	0	NaN	NaN	NaN	9	-0.562902	1.00351	-0.881382	-1.92047	NaN	2	-1.40093	0.519544	0.0207593	2	-0.11479	NaN
780	Q5XHF1		LOC495018	XB-GENE-960417	chga	HBG001272	-1.13355	-1.27468	-0.747688	3	-1.05197	0.222742	0.0280992	11	-0.258739	0.565701	-0.206035	1.17114	-1.31353	3	-0.116142	1.01635	NaN	4	0.706042	NaN
781	Q5XHG8		LOC495003	XB-GENE-967335	nid2	HBG006498	-0.035793	0.114391	-0.163108	3	-0.02817	0.113417	0.97192	12	-0.379092	0.583636	-0.132958	-0.317309	-0.145546	3	-0.198604	0.084094	0.767686	9	-0.310012	0.331683
782	Q5XHH5;Q9YHU0	C-terminal-binding protein 1	LOC494997;ctbp1	XB-GENE-864974	ctbp1	HBG001898;HBG001898	NaN	NaN	NaN	0	NaN	NaN	NaN	0	NaN	NaN	NaN	-1.03086	NaN	1	-1.03086	NaN	NaN	0	NaN	NaN
783	Q5XHH9	Tetratricopeptide repeat protein 39B	ttc39b	XB-GENE-1016441	ttc39b	HBG057941	NaN	NaN	NaN	0	NaN	NaN	NaN	0	NaN	NaN	NaN	NaN	NaN	0	NaN	NaN	NaN	0	NaN	NaN
784	Q5XHI4	Protein FAM115	fam115	XB-GENE-6078820	tcaf1	HBG057241	NaN	NaN	NaN	0	NaN	NaN	NaN	0	NaN	NaN	NaN	NaN	NaN	0	NaN	NaN	NaN	0	NaN	NaN
785	Q5XHI6		LOC494988	XB-GENE-5935979	lamb2	HBG052301	1.07227	0.0251637	0.495011	3	0.530815	0.428228	0.308702	11	0.550114	1.32562	0.890446	0.571534	0.254894	3	0.572291	0.259464	0.315464	6	0.210071	0.323254
786	Q5XHJ8;P14885	Gelsolin	LOC397895;gsn	XB-GENE-865877	gsn	HBG004183;HBG004183	0.142398	1.14925	0.0539769	3	0.448542	0.496789	0.408612	10	-0.193505	0.418075	1.16459	-0.232784	NaN	2	0.465903	0.698687	0.538265	5	0.895532	0.979635
787	Q5XHK2;P29309	14-3-3 protein beta/alpha-A;14-3-3-like protein	ywhab-a	XB-GENE-6254183	ywhab	HBG050423;HBG050423	0.261008	NaN	NaN	1	0.261008	NaN	NaN	5	0.117799	NaN	0.645002	0.334158	NaN	2	0.48958	0.155422	0.520416	3	-0.765481	NaN
788	Q63ZG6	Phosphorylase	pygl	XB-GENE-865172	pygl	HBG006848	0.344204	-0.103744	-0.0778018	3	0.0542194	0.205323	0.939414	11	-0.295119	0.491038	0.155369	-0.086094	-1.55136	3	-0.494028	0.754117	0.398869	4	0.648842	NaN
789	Q63ZG7		LOC494810	XB-GENE-1014673	ctsa	HBG053652	NaN	NaN	NaN	0	NaN	NaN	NaN	0	NaN	NaN	NaN	NaN	NaN	0	NaN	NaN	NaN	0	NaN	NaN
790	Q63ZH6		dbn1	XB-GENE-961399	dbn1	HBG000823	0.647696	0.824593	2.21234	3	1.22821	0.699623	0.00827929	10	-0.0462182	0.952654	0.325237	4.67185	0.257318	3	1.75147	2.06521	NaN	4	-0.330344	NaN
791	Q63ZJ1		LOC494796	XB-GENE-865154	suclg1	HBG000957	NaN	NaN	NaN	0	NaN	NaN	NaN	0	NaN	NaN	NaN	NaN	NaN	0	NaN	NaN	NaN	0	NaN	NaN
792	Q63ZJ4		Nucb	XB-GENE-17346458	nucb1	HBG052685	0.234727	-0.414982	0.255857	3	0.0252007	0.311376	0.973845	11	0.00652214	0.408745	0.0605001	0.182427	-0.119856	3	0.0410237	0.124173	0.94435	7	0.844496	1.54476
793	Q6AX32;Q63ZJ8		MGC86295	XB-GENE-5847563	tmed7	HBG000271;HBG000271	NaN	NaN	-4.66614	1	-4.66614	NaN	NaN	0	NaN	NaN	NaN	-4.24401	NaN	1	-4.24401	NaN	NaN	0	NaN	NaN
794	Q63ZK0	Serine protease ami	ami	XB-GENE-973610	cfd	HBG013304	-0.242824	NaN	0.994704	2	0.37594	0.618764	0.603145	6	-0.390511	NaN	-1.63557	1.12695	NaN	2	-0.25431	1.38126	NaN	1	-0.154197	NaN
795	Q63ZK6		LOC494823	XB-GENE-1004354	pfdn5	HBG004539	NaN	NaN	NaN	0	NaN	NaN	NaN	0	NaN	NaN	NaN	NaN	NaN	0	NaN	NaN	NaN	0	NaN	NaN
796	Q63ZM5		bdnf	XB-GENE-955559	bdnf	HBG006494	1.65094	0.058083	-0.549675	3	0.386449	0.927917	0.489815	12	0.607358	0.925236	NaN	NaN	NaN	0	NaN	NaN	NaN	0	NaN	NaN
797	Q63ZP5		LOC494763	XB-GENE-5755456	slc2a1	HBG014816	NaN	NaN	1.63567	1	1.63567	NaN	NaN	6	0.310812	NaN	NaN	0.256359	NaN	1	0.256359	NaN	NaN	1	0.888941	NaN
798	Q63ZQ1	Septin-2B	sept2-b	XB-GENE-6255319	2-Sep	HBG065093	1.22495	-2.11807	-2.44747	3	-1.11353	1.65901	NaN	6	-0.54796	NaN	-2.3609	-0.351014	-2.57285	3	-1.76159	1.00117	NaN	2	-0.333032	NaN
799	Q63ZS0;Q5M9B0	UPF0568 protein C14orf166 homolog	LOC496146	XB-GENE-973285;XB-GENE-17334024	rtraf;rtraf	HBG051035;HBG051035	NaN	NaN	NaN	0	NaN	NaN	NaN	0	NaN	NaN	NaN	NaN	NaN	0	NaN	NaN	NaN	0	NaN	NaN
801	Q640C3		LOC494728	XB-GENE-6255327	umps	HBG000870	NaN	NaN	NaN	0	NaN	NaN	NaN	1	1.67763	NaN	NaN	NaN	NaN	0	NaN	NaN	NaN	0	NaN	NaN
802	Q640C5	D-dopachrome decarboxylase-B	ddt-b	XB-GENE-6255328	ddt	HBG003240	NaN	NaN	NaN	0	NaN	NaN	NaN	0	NaN	NaN	NaN	NaN	NaN	0	NaN	NaN	NaN	0	NaN	NaN
803	Q640C8		LOC494703			HBG050604	NaN	NaN	NaN	0	NaN	NaN	NaN	0	NaN	NaN	NaN	NaN	NaN	0	NaN	NaN	NaN	0	NaN	NaN
804	Q640C9		LOC494725	XB-GENE-17343237	nudc	HBG052690	-0.357409	-1.41399	-0.376074	3	-0.715824	0.493736	0.151337	11	-0.368541	0.805123	0.208437	0.0933722	-0.80955	3	-0.169247	0.455193	0.803392	3	-0.825295	NaN
805	Q640D3	Phosphoserine aminotransferase	LOC494700	XB-GENE-1016019	psat1	HBG001218	NaN	NaN	NaN	0	NaN	NaN	NaN	5	-0.301681	NaN	NaN	NaN	NaN	0	NaN	NaN	NaN	0	NaN	NaN
806	Q640E7		LOC494690	XB-GENE-865899	dynlt3	HBG001217	NaN	NaN	NaN	0	NaN	NaN	NaN	0	NaN	NaN	NaN	NaN	NaN	0	NaN	NaN	NaN	0	NaN	NaN
807	Q640G3		LOC494679			HBG000224	NaN	NaN	NaN	0	NaN	NaN	NaN	1	0.0966755	NaN	NaN	NaN	NaN	0	NaN	NaN	NaN	0	NaN	NaN
808	Q640H4		LOC494673	XB-GENE-6255605	cth	HBG005322	NaN	NaN	NaN	0	NaN	NaN	NaN	0	NaN	NaN	NaN	NaN	NaN	0	NaN	NaN	NaN	0	NaN	NaN
809	Q640H5	Isocitrate dehydrogenase [NADP]	LOC494713	XB-GENE-6255336	idh1	HBG006119	NaN	NaN	NaN	0	NaN	NaN	NaN	2	0.173332	NaN	NaN	NaN	NaN	0	NaN	NaN	NaN	0	NaN	NaN
810	Q640I3		LOC494665	XB-GENE-479097	rab14	HBG009351	0.74851	-0.178451	1.06208	3	0.544046	0.526677	0.294777	10	-0.309909	1.25872	0.244505	0.692545	0.706713	3	0.547921	0.214625	0.338606	6	0.596872	0.61838
811	Q640J5		LOC494658	XB-GENE-876777	hnrnph3	HBG055557	0.115317	0.278459	0.504286	3	0.299354	0.159482	0.612959	8	-0.211524	1.14728	-0.832295	-0.401789	1.02468	3	-0.0698013	0.793621	0.899516	0	NaN	NaN
812	Q640K3	Nck-associated protein 1	nckap1	XB-GENE-949170	nckap1	HBG006344	NaN	NaN	NaN	0	NaN	NaN	NaN	0	NaN	NaN	NaN	NaN	NaN	0	NaN	NaN	NaN	0	NaN	NaN
813	Q640K6	Dihydropyrimidinase-related protein 3-B	dpysl3-b	XB-GENE-6255615	dpysl3		-0.25353	-0.181852	-0.325848	3	-0.253743	0.0587863	0.676801	12	0.0208508	0.364291	-0.50375	-0.2841	0.199073	3	-0.196259	0.293572	0.770791	7	-0.0102786	1.01463
814	Q640V5		MGC85351	XB-GENE-954290	zmpste24	HBG051541	0.999935	-0.220494	1.08673	3	0.622057	0.596826	0.219053	0	NaN	NaN	-0.0543432	NaN	NaN	1	-0.0543432	NaN	NaN	0	NaN	NaN
815	Q8AXM1;Q640W4;Q8AXM2	Synaptosomal-associated protein	snap25	XB-GENE-948776;XB-GENE-17338634	snap25;snap25	HBG056971;HBG056971;HBG056971	1.63008	-0.696709	0.744307	3	0.559226	0.958881	0.279757	11	-0.489194	0.873489	0.6231	0.120064	-2.19727	3	-0.484702	1.22826	NaN	5	0.589403	0.558481
816	Q640X9		MGC84299	XB-GENE-5815666	cplx1	HBG062792	NaN	NaN	NaN	0	NaN	NaN	NaN	1	-0.83178	NaN	NaN	NaN	NaN	0	NaN	NaN	NaN	1	-1.67913	NaN
817	Q640Y9		LOC494645	XB-GENE-956132	cryba1	HBG003364	NaN	NaN	NaN	0	NaN	NaN	NaN	6	0.106278	NaN	NaN	NaN	0.277701	1	0.277701	NaN	NaN	1	0.0560992	NaN
818	Q640Z1	Protein NDRG4-A	ndrg4-a	XB-GENE-941133	ndrg3	HBG052591	NaN	NaN	NaN	0	NaN	NaN	NaN	0	NaN	NaN	NaN	NaN	NaN	0	NaN	NaN	NaN	0	NaN	NaN
819	Q641B7;Q8AVV4		LOC494642;rab11b	XB-GENE-491178	rab11b.1	HBG009351;HBG009351;HBG009351	0.404556	0.340519	0.897915	3	0.547663	0.249041	0.293107	10	0.423522	0.986658	0.275415	0.217818	-0.88587	3	-0.130879	0.534377	0.831715	9	0.0893589	0.624774
820	Q641C5		MGC82112	XB-GENE-6252902	a2ml1	HBG000039;HBG000039;HBG000039;HBG000039	NaN	NaN	NaN	0	NaN	NaN	NaN	0	NaN	NaN	NaN	NaN	NaN	0	NaN	NaN	NaN	0	NaN	NaN
821	Q641D7	Ubiquitin carboxyl-terminal hydrolase	MGC81945	XB-GENE-971847	usp14	HBG054185	-1.43657	0.671878	-0.0679492	3	-0.277547	0.873436	0.637531	4	0.171835	NaN	NaN	NaN	NaN	0	NaN	NaN	NaN	0	NaN	NaN
822	Q641E0		MGC81928	XB-GENE-972272	etfdh	HBG005615	NaN	NaN	NaN	0	NaN	NaN	NaN	0	NaN	NaN	NaN	NaN	NaN	0	NaN	NaN	NaN	0	NaN	NaN
823	Q641F7		MGC81732	XB-GENE-866600	ppid	HBG053654	NaN	NaN	NaN	0	NaN	NaN	NaN	3	-0.0698097	NaN	NaN	NaN	NaN	0	NaN	NaN	NaN	1	-0.379785	NaN
824	Q641G6;P06893;Q5U5B9	Histone H1B	LOC494640;MGC81771	XB-GENE-5900642	loc100145531	HBG009035;HBG009035;HBG009035	NaN	NaN	NaN	0	NaN	NaN	NaN	0	NaN	NaN	NaN	NaN	NaN	0	NaN	NaN	NaN	0	NaN	NaN
825	Q641G7		arpc4	XB-GENE-865976	arpc4	HBG050582	NaN	NaN	NaN	0	NaN	NaN	NaN	0	NaN	NaN	NaN	NaN	NaN	0	NaN	NaN	NaN	0	NaN	NaN
826	Q6DCU1;Q641H1		MGC80742;MGC81583	XB-GENE-5949901	myl9	HBG012180;HBG012180	NaN	NaN	NaN	0	NaN	NaN	NaN	3	0.32727	NaN	NaN	NaN	NaN	0	NaN	NaN	NaN	0	NaN	NaN
827	Q641I4		ogt-prov	XB-GENE-966153	ogt	HBG000351	NaN	NaN	NaN	0	NaN	NaN	NaN	2	-0.493708	NaN	NaN	NaN	NaN	0	NaN	NaN	NaN	0	NaN	NaN
828	Q641I5		MGC80413	XB-GENE-1003369	sec24d	HBG062229	NaN	NaN	NaN	0	NaN	NaN	NaN	0	NaN	NaN	NaN	NaN	NaN	0	NaN	NaN	NaN	0	NaN	NaN
829	Q642N8		MGC86380	XB-GENE-996950	strap	HBG055228	-2.2748	NaN	NaN	1	-2.2748	NaN	NaN	8	0.629365	0.619111	NaN	NaN	NaN	0	NaN	NaN	NaN	0	NaN	NaN
830	Q642N9		MGC86352	XB-GENE-975294	tars	HBG059513	NaN	NaN	NaN	0	NaN	NaN	NaN	6	-0.432688	NaN	NaN	NaN	NaN	0	NaN	NaN	NaN	0	NaN	NaN
831	Q642P6		MGC85437	XB-GENE-968704	rpe65	HBG050679	NaN	NaN	NaN	0	NaN	NaN	NaN	1	3.08887	NaN	NaN	NaN	NaN	0	NaN	NaN	NaN	0	NaN	NaN
832	Q642Q4;Q5HZ77		MGC84453;MGC85055	XB-GENE-976285;XB-GENE-17336868	arl6ip1;arl6ip1	HBG050558;HBG050558	NaN	NaN	0.192511	1	0.192511	NaN	NaN	0	NaN	NaN	NaN	NaN	NaN	0	NaN	NaN	NaN	0	NaN	NaN
833	Q642Q5		MGC84419	XB-GENE-865858	rab11a	HBG009351	NaN	NaN	NaN	0	NaN	NaN	NaN	0	NaN	NaN	NaN	3.40924	NaN	1	3.40924	NaN	NaN	0	NaN	NaN
834	Q66KU0;Q642Q6		MGC85439;MGC84363	XB-GENE-952578	esd	HBG001326;HBG001326	NaN	NaN	NaN	0	NaN	NaN	NaN	3	-0.28802	NaN	NaN	NaN	NaN	0	NaN	NaN	NaN	0	NaN	NaN
835	Q642Q8		MGC84311	XB-GENE-5907787	gdi1	HBG000839	1.16711	1.49262	0.425471	3	1.0284	0.446566	0.0322357	11	-0.292894	0.61367	1.17311	1.62265	1.43977	3	1.41184	0.184583	0.00310302	3	0.199505	NaN
836	Q642Q9		MGC84281	XB-GENE-5839968	rbp4l	HBG004493	0.27667	-1.23912	-0.734648	3	-0.565699	0.630245	0.274217	14	-0.706406	1.1155	0.371949	-0.263253	-0.974992	3	-0.288765	0.550182	0.670917	9	0.528976	0.381337
837	Q642R6		MGC83295	XB-GENE-1009714	nup205	HBG052682	NaN	NaN	NaN	0	NaN	NaN	NaN	0	NaN	NaN	NaN	NaN	NaN	0	NaN	NaN	NaN	0	NaN	NaN
838	Q642S1		MGC81934	XB-GENE-956067	gcsh	HBG001129	NaN	NaN	NaN	0	NaN	NaN	NaN	0	NaN	NaN	NaN	NaN	NaN	0	NaN	NaN	NaN	0	NaN	NaN
839	Q642S6		MGC80725	XB-GENE-1007550	psap	HBG002617	NaN	-1.33233	0.7994	2	-0.266465	1.06587	NaN	9	0.664423	0.972357	1.38276	1.03894	1.93978	3	1.45383	0.371184	0.00229524	1	-1.30609	NaN
840	Q66IN5		MGC86492	XB-GENE-5769150	loc100498624		NaN	NaN	NaN	0	NaN	NaN	NaN	11	-0.701676	0.561092	NaN	0.537937	2.32716	2	1.43255	0.894612	0.0178431	7	-1.60415	0.62185
841	Q66IP1;Q6AZU3;Q68EX1	Adenosylhomocysteinase	MGC86404;MGC79134;MGC84148	XB-GENE-942025;XB-GENE-948877	ahcyl1;ahcyl2	HBG005041;HBG005041;HBG005041	NaN	NaN	NaN	0	NaN	NaN	NaN	0	NaN	NaN	NaN	NaN	NaN	0	NaN	NaN	NaN	0	NaN	NaN
842	Q66IS4		MGC85250	XB-GENE-974469	pmm1	HBG009971	NaN	NaN	NaN	0	NaN	NaN	NaN	1	0.558207	NaN	NaN	NaN	NaN	0	NaN	NaN	NaN	0	NaN	NaN
843	Q6AZM8;Q66IT3		sh3glb2-prov;MGC84737	XB-GENE-6077901;XB-GENE-17340479	sh3glb2;sh3glb2	HBG054448;HBG054448	NaN	NaN	NaN	0	NaN	NaN	NaN	0	NaN	NaN	NaN	NaN	NaN	0	NaN	NaN	NaN	0	NaN	NaN
844	Q66IU4		MGC84445	XB-GENE-981867	pltp	HBG103156	2.48202	1.7281	2.34597	3	2.18536	0.32807	6.85827e-07	8	-0.0228463	0.471175	0.997261	0.226113	0.734898	3	0.652757	0.320133	0.238564	3	-0.461484	NaN
845	Q66IU8;Q6NRY3		mpp2;MGC81064	XB-GENE-961057;XB-GENE-983257	mpp2;mpp6	HBG001858;HBG001858	NaN	NaN	NaN	0	NaN	NaN	NaN	0	NaN	NaN	NaN	NaN	NaN	0	NaN	NaN	NaN	0	NaN	NaN
846	Q66IV8		MGC84302	XB-GENE-6253752	syn1	HBG016354	NaN	NaN	NaN	0	NaN	NaN	NaN	0	NaN	NaN	NaN	NaN	NaN	0	NaN	NaN	NaN	0	NaN	NaN
847	Q66IV9;Q66KS7		MGC84290;MGC85472	XB-GENE-865643;XB-GENE-17334306	ddah2;ddah2	HBG055937;HBG055937	NaN	NaN	NaN	0	NaN	NaN	NaN	0	NaN	NaN	NaN	NaN	NaN	0	NaN	NaN	NaN	1	0.318504	NaN
848	Q66IW0		MGC84288	XB-GENE-949676	timp2	HBG068749	NaN	NaN	NaN	0	NaN	NaN	NaN	0	NaN	NaN	NaN	NaN	NaN	0	NaN	NaN	NaN	0	NaN	NaN
849	Q66IW2		MGC84284	XB-GENE-6253753	gba		NaN	NaN	NaN	0	NaN	NaN	NaN	1	-0.266096	NaN	NaN	0.453326	NaN	1	0.453326	NaN	NaN	0	NaN	NaN
850	Q66IX2		MGC84231	XB-GENE-1005578	psmd13	HBG053740	-1.04469	0.473956	0.334479	3	-0.0787517	0.685391	0.903999	3	0.0973977	NaN	-0.0320976	-1.40184	-0.335398	3	-0.589779	0.587413	0.299818	1	0.0627854	NaN
851	Q66IY5		MGC84072	XB-GENE-17346325	basp1	HBG000966	NaN	NaN	NaN	0	NaN	NaN	NaN	1	1.0414	NaN	NaN	NaN	NaN	0	NaN	NaN	NaN	4	0.803368	NaN
852	Q66L21;Q66IY6		MGC84052	XB-GENE-1005429	psmd7	HBG035951;HBG035951	-0.173968	NaN	1.83824	2	0.832136	1.0061	NaN	3	-0.137089	NaN	-0.28835	-0.838706	NaN	2	-0.563528	0.275178	0.428185	0	NaN	NaN
853	Q66IZ8		gnaq-A	XB-GENE-973438	gnaq	HBG063184	1.62062	1.32018	0.234974	3	1.05859	0.595161	0.0269454	0	NaN	NaN	NaN	-1.85115	1.15134	2	-0.349905	1.50125	NaN	0	NaN	NaN
854	Q66J07		MGC83563	XB-GENE-950273	nnt	HBG006511	0.221093	0.66791	1.29063	3	0.726544	0.438601	0.145166	8	-0.786316	0.645288	0.493858	-0.456896	0.255241	3	0.097401	0.403872	0.865015	0	NaN	NaN
855	Q66J16		MGC83352	XB-GENE-866115	aldh7a1	HBG050485	1.24266	0.383916	1.67077	3	1.09912	0.535071	0.0207378	9	0.228861	0.87066	-1.26832	9.58704	3.35472	3	3.89115	4.44789	NaN	1	2.44966	NaN
856	Q66J30	Dynactin subunit 2-A	dctn2-a	XB-GENE-1000638	dctn2	HBG051323	NaN	NaN	NaN	0	NaN	NaN	NaN	8	-0.177363	0.465719	NaN	NaN	NaN	0	NaN	NaN	NaN	2	0.285904	NaN
857	Q66J38		MGC82035	XB-GENE-980401	lcat	HBG017055	NaN	NaN	NaN	0	NaN	NaN	NaN	0	NaN	NaN	NaN	NaN	NaN	0	NaN	NaN	NaN	0	NaN	NaN
858	Q66J39		MGC82028	XB-GENE-984016	taf15	HBG005755	NaN	NaN	NaN	0	NaN	NaN	NaN	0	NaN	NaN	NaN	NaN	NaN	0	NaN	NaN	NaN	0	NaN	NaN
859	Q66J40	Annexin	MGC82023	XB-GENE-987778	anxa7	HBG061815	NaN	NaN	NaN	0	NaN	NaN	NaN	0	NaN	NaN	NaN	NaN	NaN	0	NaN	NaN	NaN	0	NaN	NaN
860	Q66J46		MGC81964	XB-GENE-6253860	csrp2	HBG051143	NaN	NaN	NaN	0	NaN	NaN	NaN	0	NaN	NaN	NaN	NaN	NaN	0	NaN	NaN	NaN	0	NaN	NaN
861	Q66J51	Eukaryotic translation initiation factor 3 subunit I	eif3i	XB-GENE-974385	eif3i	HBG000900	-0.492445	-1.06528	-0.536436	3	-0.698054	0.260289	0.161745	10	-0.792929	1.19139	1.29145	0.734524	-1.30448	3	0.240498	1.11587	NaN	1	3.24237	NaN
862	Q66J53;Q6DEB8		MGC81873;acadm-prov	XB-GENE-972941;XB-GENE-17339521	acadm;acadm	HBG000224;HBG000224	-0.275641	NaN	1.11493	2	0.419644	0.695286	0.548322	5	-0.379467	NaN	-3.77212	-1.98733	NaN	2	-2.87973	0.892395	1.93945e-07	1	-0.55538	NaN
863	Q66J56		MGC81848			HBG004959;HBG004959	0.90274	1.0389	0.000802658	3	0.647481	0.460637	0.196251	8	-0.409764	0.455622	-0.991871	NaN	0.617259	2	-0.187306	0.804565	0.816259	1	1.36817	NaN
864	Q66J59		MGC81824	XB-GENE-864959	dcn	HBG016052	0.335142	0.663281	1.40823	3	0.802218	0.448967	0.104673	11	0.419268	0.727579	2.03788	0.95854	0.379645	3	1.12535	0.687171	0.0227859	4	0.451256	NaN
865	Q66J62		MGC81799	XB-GENE-956050;XB-GENE-1032912	11-Sep;8-Sep	HBG065093;HBG065093	NaN	NaN	-0.21339	1	-0.21339	NaN	NaN	2	-0.44418	NaN	NaN	-1.07098	NaN	1	-1.07098	NaN	NaN	0	NaN	NaN
866	Q66J66		MGC81751	XB-GENE-5957103	dhrs12	HBG060423	NaN	NaN	NaN	0	NaN	NaN	NaN	1	-0.343836	NaN	NaN	NaN	NaN	0	NaN	NaN	NaN	0	NaN	NaN
867	Q66J67		MGC81741	XB-GENE-5960827	ipo9	HBG049054	NaN	NaN	NaN	0	NaN	NaN	NaN	0	NaN	NaN	NaN	NaN	NaN	0	NaN	NaN	NaN	0	NaN	NaN
868	Q66J94		MGC81570	XB-GENE-987479	asl	HBG004281	-0.177509	NaN	NaN	1	-0.177509	NaN	NaN	1	-0.711082	NaN	NaN	0.685937	NaN	1	0.685937	NaN	NaN	0	NaN	NaN
869	Q66JA3		MGC81274	XB-GENE-953667	sdcbp	HBG053211	NaN	NaN	NaN	0	NaN	NaN	NaN	4	0.679031	NaN	NaN	NaN	1.40698	1	1.40698	NaN	NaN	4	0.77153	NaN
870	Q66JA6	45 kDa calcium-binding protein	sdf4	XB-GENE-956506	sdf4		-0.103032	-1.02283	-0.259965	3	-0.461942	0.401749	0.389068	11	0.112876	0.702426	0.0932714	-0.145754	0.710088	3	0.219202	0.360565	0.73641	6	-0.831944	0.627429
871	Q66KH1		MGC84238	XB-GENE-953349	qpct	HBG009812	-0.400674	-0.461804	-0.314953	3	-0.392477	0.0602312	0.48017	7	0.102536	NaN	-0.763859	-0.153577	-0.901544	3	-0.606327	0.325039	0.284017	1	0.256908	NaN
872	Q66KP0		MGC85572	XB-GENE-6254326	nme3	HBG000423	NaN	NaN	NaN	0	NaN	NaN	NaN	0	NaN	NaN	NaN	NaN	NaN	0	NaN	NaN	NaN	0	NaN	NaN
873	Q66KP7		rps28p9	XB-GENE-1006620	rps28p9	HBG000219	NaN	NaN	NaN	0	NaN	NaN	NaN	3	0.201367	NaN	-0.000288126	NaN	NaN	1	-0.000288126	NaN	NaN	5	-0.511445	0.618232
874	Q66KQ6		MGC85528	XB-GENE-947423	ndufs4	HBG003007	NaN	NaN	NaN	0	NaN	NaN	NaN	1	-0.71926	NaN	NaN	NaN	NaN	0	NaN	NaN	NaN	0	NaN	NaN
875	Q66KR5		MGC85509	XB-GENE-5803415	unnamed	HBG003364	0.689969	NaN	-0.761165	2	-0.035598	0.725567	0.97192	6	-0.195487	NaN	-0.649624	-0.177653	0.165669	3	-0.220536	0.33422	0.73592	1	-0.372681	NaN
876	Q66KR9;Q66L25		hbb-prov;hbb			HBG009709	3.15423	NaN	NaN	1	3.15423	NaN	NaN	0	NaN	NaN	3.41006	2.13278	2.16041	3	2.56775	0.59571	1.11708e-08	0	NaN	NaN
877	Q66KS3		MGC85488	XB-GENE-954689	epyc	HBG006850	-2.15095	0.451331	-1.97556	3	-1.22506	1.18755	NaN	3	0.225085	NaN	-0.852489	0.383142	-0.298753	3	-0.256033	0.505348	0.696638	2	0.348585	NaN
878	Q66KT2		MGC85457	XB-GENE-6254334	ndufs8	HBG006547	NaN	NaN	NaN	0	NaN	NaN	NaN	1	0.259026	NaN	NaN	NaN	NaN	0	NaN	NaN	NaN	0	NaN	NaN
879	Q66KU3	Guanine nucleotide-binding protein subunit gamma	MGC85433	XB-GENE-961285	gng2	HBG014983	NaN	NaN	NaN	0	NaN	NaN	NaN	0	NaN	NaN	NaN	NaN	NaN	0	NaN	NaN	NaN	1	0.853013	NaN
880	Q66KU4	60S ribosomal protein L36	rpl36	XB-GENE-969198	rpl36	HBG002152	2.0161	NaN	-3.23646	2	-0.61018	2.62628	NaN	0	NaN	NaN	0.149149	0.364858	NaN	2	0.257003	0.107855	0.752581	0	NaN	NaN
881	Q66KU5		MGC85428	XB-GENE-974806	rpl36a	HBG056127	NaN	NaN	NaN	0	NaN	NaN	NaN	0	NaN	NaN	0.712476	1.83658	NaN	2	1.27453	0.562052	0.0384689	0	NaN	NaN
882	Q66KU7		MGC85425	XB-GENE-6254336	cryga	HBG003364	NaN	NaN	-1.47727	1	-1.47727	NaN	NaN	5	0.88095	NaN	NaN	-0.820789	NaN	1	-0.820789	NaN	NaN	1	0.324944	NaN
883	Q66KV2		MGC85404	XB-GENE-967901	rpl38	HBG001013	NaN	NaN	NaN	0	NaN	NaN	NaN	4	0.615274	NaN	NaN	NaN	NaN	0	NaN	NaN	NaN	0	NaN	NaN
884	Q66KV6		LOC100101273	XB-GENE-1016759	rpl28	HBG000701	NaN	NaN	NaN	0	NaN	NaN	NaN	0	NaN	NaN	NaN	-1.71512	NaN	1	-1.71512	NaN	NaN	0	NaN	NaN
885	Q66KW2		MGC85383	XB-GENE-5739683	crygb	HBG003364	NaN	NaN	NaN	0	NaN	NaN	NaN	3	-0.821398	NaN	NaN	NaN	NaN	0	NaN	NaN	NaN	0	NaN	NaN
886	Q66KW5		rpl32	XB-GENE-948163	rpl32	HBG056057	NaN	NaN	NaN	0	NaN	NaN	NaN	4	-2.56063	NaN	-3.09676	NaN	NaN	1	-3.09676	NaN	NaN	0	NaN	NaN
887	Q66KX3		MGC85348	XB-GENE-5891407	rpl23a	HBG056619	1.06653	0.115342	1.91029	3	1.03072	0.733222	0.0319225	6	-0.0368465	NaN	2.59998	-0.0210432	0.382503	3	0.987147	1.15228	NaN	1	1.2064	NaN
888	Q66KY4		MGC85319	XB-GENE-6078802	hbe1	HBG009709	NaN	NaN	NaN	0	NaN	NaN	NaN	4	-0.0688587	NaN	NaN	-0.00365001	-0.273191	2	-0.138421	0.13477	0.855541	0	NaN	NaN
889	Q66KY6		MGC85310	XB-GENE-1000983	rpl11	HBG055214	NaN	NaN	NaN	0	NaN	NaN	NaN	7	-0.933129	NaN	0.386125	0.87638	5.18004	3	2.14751	2.15364	NaN	0	NaN	NaN
890	Q66KY9		MGC85306	XB-GENE-978395	atp5d	HBG001856	NaN	NaN	NaN	0	NaN	NaN	NaN	0	NaN	NaN	NaN	NaN	NaN	0	NaN	NaN	NaN	0	NaN	NaN
891	Q66L00		MGC85281	XB-GENE-17331319	pmp2	HBG005633	NaN	0.893832	-0.0328899	2	0.430471	0.463361	0.539181	5	0.0467418	NaN	NaN	NaN	NaN	0	NaN	NaN	NaN	2	2.10536	NaN
892	Q66L07		LOC446919			HBG061490	NaN	NaN	NaN	0	NaN	NaN	NaN	6	-0.161565	NaN	NaN	NaN	1.3704	1	1.3704	NaN	NaN	0	NaN	NaN
893	Q66L15		MGC85247	XB-GENE-6254558	crygs	HBG003364	NaN	NaN	NaN	0	NaN	NaN	NaN	1	1.01563	NaN	NaN	NaN	4.67495	1	4.67495	NaN	NaN	0	NaN	NaN
894	Q66L23		MGC85232	XB-GENE-963927	rpl24	HBG001066	2.26213	NaN	NaN	1	2.26213	NaN	NaN	2	-0.537078	NaN	2.59341	2.18761	-1.60285	3	1.05939	1.88976	NaN	1	1.20665	NaN
895	Q66L27		MGC85224	XB-GENE-999491	ap2s1	HBG050517	NaN	NaN	NaN	0	NaN	NaN	NaN	0	NaN	NaN	NaN	NaN	NaN	0	NaN	NaN	NaN	0	NaN	NaN
896	Q66L28		LOC446963	XB-GENE-6039736	capns1	HBG004492;HBG004492	NaN	NaN	NaN	0	NaN	NaN	NaN	7	0.0687625	NaN	NaN	NaN	NaN	0	NaN	NaN	NaN	2	0.434415	NaN
897	Q68A89;Q6GP03	Proteasome subunit alpha type	MGC80760	XB-GENE-982656	psma5	HBG003005;HBG003005	-0.935581	-0.102083	-0.178579	3	-0.405414	0.376183	0.462557	11	0.742139	0.420619	-0.752969	-0.940131	0.105187	3	-0.529304	0.455113	0.358073	9	-0.288154	0.763355
898	Q68ET1		MGC84739	XB-GENE-6253983	cdkn2aipnl	HBG057813	NaN	NaN	NaN	0	NaN	NaN	NaN	0	NaN	NaN	NaN	NaN	NaN	0	NaN	NaN	NaN	0	NaN	NaN
899	Q68ET4		MGC84713	XB-GENE-975479	c1qtnf4	HBG050752	NaN	NaN	NaN	0	NaN	NaN	NaN	0	NaN	NaN	NaN	NaN	NaN	0	NaN	NaN	NaN	0	NaN	NaN
900	Q68EU4		MGC84654	XB-GENE-866101	dctn4	HBG051324	NaN	NaN	NaN	0	NaN	NaN	NaN	0	NaN	NaN	NaN	NaN	NaN	0	NaN	NaN	NaN	0	NaN	NaN
901	Q68EU5;Q6DEF1;Q90WN0		MGC84540;tia-1	XB-GENE-1002882	tia1	HBG105006;HBG105006;HBG105006;HBG105006	NaN	NaN	NaN	0	NaN	NaN	NaN	3	0.536517	NaN	NaN	NaN	NaN	0	NaN	NaN	NaN	0	NaN	NaN
902	Q68EW0	2-oxoglutarate dehydrogenase-like, mitochondrial	ogdhl	XB-GENE-984155	ogdhl	HBG001892	NaN	NaN	NaN	0	NaN	NaN	NaN	0	NaN	NaN	NaN	NaN	NaN	0	NaN	NaN	NaN	0	NaN	NaN
903	Q68EW1	Reticulon-3-B	rtn3-b	XB-GENE-6253993	rtn3	HBG000838	NaN	NaN	-0.201354	1	-0.201354	NaN	NaN	6	-0.1016	NaN	-0.0283912	-0.468159	1.6288	3	0.377417	0.902891	0.540411	0	NaN	NaN
904	Q68EW4		MGC84211	XB-GENE-1006390	rwdd1	HBG060864	NaN	NaN	1.14126	1	1.14126	NaN	NaN	0	NaN	NaN	NaN	NaN	NaN	0	NaN	NaN	NaN	0	NaN	NaN
905	Q68EW5		MGC84194	XB-GENE-17330623	mfge8	HBG002385	1.27067	2.69568	0.544661	3	1.50367	0.893472	0.00104209	6	0.107642	NaN	-0.271215	-0.133614	1.39456	3	0.32991	0.754914	0.606286	0	NaN	NaN
906	Q68EX0		MGC84154	XB-GENE-6252983	gm2a	HBG000260	NaN	NaN	NaN	0	NaN	NaN	NaN	2	-1.38798	NaN	NaN	NaN	NaN	0	NaN	NaN	NaN	0	NaN	NaN
907	Q68EX4	Proteasome subunit beta type	MGC84123	XB-GENE-946045	psmb7	HBG093416	1.70206	4.47738	-0.784187	3	1.79842	2.14911	NaN	10	0.27446	0.944884	2.57482	5.56659	2.09206	3	3.41116	1.53681	NaN	5	-0.178338	0.609008
908	Q68EX5		MGC84117	XB-GENE-5807357;XB-GENE-6254161	rcvrn.2;rcvrn.2	HBG108179;HBG108179	NaN	NaN	NaN	0	NaN	NaN	NaN	0	NaN	NaN	1.19472	NaN	0.654427	2	0.924573	0.270147	0.163266	0	NaN	NaN
909	Q68EY5;P08428	ATP synthase subunit alpha;ATP synthase subunit alpha, mitochondrial	LOC397732;atp5a	XB-GENE-944572	atp5a1	HBG001536;HBG001536	-0.277804	-0.268912	-0.515453	3	-0.354056	0.114182	0.535778	11	0.0846023	0.613066	-0.15479	0.416824	-1.09771	3	-0.278559	0.624469	0.684362	3	0.756	NaN
910	Q68EZ8		MGC83384	XB-GENE-6254004	pdap1	HBG000319	NaN	NaN	NaN	0	NaN	NaN	NaN	0	NaN	NaN	NaN	NaN	NaN	0	NaN	NaN	NaN	0	NaN	NaN
911	Q68F14;Q8AVW2		MGC82952	XB-GENE-6254007;XB-GENE-6254690	mfap2;mfap2	HBG060871;HBG060871	NaN	NaN	NaN	0	NaN	NaN	NaN	9	0.739963	0.745296	-1.85793	-2.60666	NaN	2	-2.2323	0.374365	7.90079e-05	6	0.722125	0.759741
912	Q68F22		LOC100101272	XB-GENE-945148	stxbp1	HBG052710	NaN	2.39069	NaN	1	2.39069	NaN	NaN	9	0.249876	0.717915	NaN	NaN	NaN	0	NaN	NaN	NaN	2	0.345615	NaN
913	Q68F26		MGC82230	XB-GENE-976131	upb1	HBG018848	NaN	NaN	NaN	0	NaN	NaN	NaN	0	NaN	NaN	NaN	NaN	NaN	0	NaN	NaN	NaN	0	NaN	NaN
914	Q68F29;Q6DFB9	Vacuolar protein sorting-associated protein 26B-A;Vacuolar protein sorting-associated protein 26B-B	vps26b-a;vps26b-b	XB-GENE-945599;XB-GENE-6254010	vps26b;vps26b	HBG082914;HBG082914	NaN	NaN	NaN	0	NaN	NaN	NaN	1	-1.31473	NaN	NaN	NaN	NaN	0	NaN	NaN	NaN	0	NaN	NaN
915	Q68F32		MGC81977	XB-GENE-943896;XB-GENE-17335979;XB-GENE-6078325	arhgdib;arhgdib;arhgdia	HBG000206;HBG000206;HBG000206;HBG000206	NaN	NaN	NaN	0	NaN	NaN	NaN	6	0.806305	NaN	NaN	NaN	NaN	0	NaN	NaN	NaN	0	NaN	NaN
916	Q68F38	Protein VAC14 homolog	vac14	XB-GENE-975924	vac14	HBG104397	NaN	NaN	NaN	0	NaN	NaN	NaN	1	-0.900742	NaN	NaN	NaN	NaN	0	NaN	NaN	NaN	0	NaN	NaN
917	Q68F50	Twinfilin-1	twf1	XB-GENE-865829	twf1	HBG000848	NaN	NaN	NaN	0	NaN	NaN	NaN	0	NaN	NaN	NaN	NaN	NaN	0	NaN	NaN	NaN	0	NaN	NaN
918	Q68F55	Prothymosin alpha-B	ptma-b	XB-GENE-978354	ptma		NaN	NaN	NaN	0	NaN	NaN	NaN	6	-0.812484	NaN	NaN	NaN	NaN	0	NaN	NaN	NaN	0	NaN	NaN
919	Q68FJ1	ATP synthase-coupling factor 6, mitochondrial	MGC86324	XB-GENE-17332391	atp5j	HBG062261	NaN	NaN	NaN	0	NaN	NaN	NaN	0	NaN	NaN	NaN	NaN	NaN	0	NaN	NaN	NaN	0	NaN	NaN
920	Q68FJ7		MGC86197			HBG003364	NaN	NaN	NaN	0	NaN	NaN	NaN	1	-2.14258	NaN	-2.42799	-2.64763	-2.70189	3	-2.5925	0.118419	8.42229e-09	0	NaN	NaN
921	Q68FJ8	TOM1-like protein 2	tom1l2	XB-GENE-1012170	tom1l2	HBG025068	NaN	NaN	NaN	0	NaN	NaN	NaN	2	1.20613	NaN	NaN	NaN	NaN	0	NaN	NaN	NaN	0	NaN	NaN
922	Q68FK5		MGC82663	XB-GENE-5761490	dnajc5g	HBG005414	NaN	NaN	NaN	0	NaN	NaN	NaN	0	NaN	NaN	NaN	NaN	NaN	0	NaN	NaN	NaN	0	NaN	NaN
923	Q68FK7		MGC81942	XB-GENE-1020961	rufy3	HBG057053	NaN	NaN	NaN	0	NaN	NaN	NaN	0	NaN	NaN	NaN	NaN	NaN	0	NaN	NaN	NaN	0	NaN	NaN
924	Q6AX20		aplp2 A	XB-GENE-5894524	aplp2	HBG000051	NaN	NaN	NaN	0	NaN	NaN	NaN	2	-0.232422	NaN	NaN	NaN	NaN	0	NaN	NaN	NaN	0	NaN	NaN
925	Q6AX34	Microtubule-associated protein	xtp			HBG000991	NaN	NaN	NaN	0	NaN	NaN	NaN	4	0.687067	NaN	NaN	NaN	NaN	0	NaN	NaN	NaN	0	NaN	NaN
926	Q6AX35	Ubiquitin carboxyl-terminal hydrolase	MGC86287	XB-GENE-995359	usp5	HBG002833	NaN	NaN	NaN	0	NaN	NaN	NaN	0	NaN	NaN	NaN	NaN	NaN	0	NaN	NaN	NaN	0	NaN	NaN
927	Q6AX41	Coiled-coil-helix-coiled-coil-helix domain-containing protein 6A, mitochondrial	chchd6-a			HBG050936	NaN	NaN	NaN	0	NaN	NaN	NaN	0	NaN	NaN	NaN	NaN	NaN	0	NaN	NaN	NaN	0	NaN	NaN
928	Q6AX42	Seizure protein 6 homolog	sez6	XB-GENE-921463	sez6l2	HBG057885	NaN	NaN	NaN	0	NaN	NaN	NaN	1	-3.19129	NaN	NaN	NaN	NaN	0	NaN	NaN	NaN	0	NaN	NaN
929	Q6AX65		MGC84055	XB-GENE-866385	pacsin1	HBG053486	NaN	NaN	NaN	0	NaN	NaN	NaN	2	-1.94735	NaN	NaN	NaN	NaN	0	NaN	NaN	NaN	0	NaN	NaN
930	Q6AX72		MGC83534	XB-GENE-6049222	necap2	HBG060621	NaN	NaN	NaN	0	NaN	NaN	NaN	0	NaN	NaN	NaN	NaN	NaN	0	NaN	NaN	NaN	0	NaN	NaN
931	Q6AXA3;Q7ZTL2		Psmd12	XB-GENE-970358	psmd12	HBG053739;HBG053739	-0.267249	-0.591065	-1.41599	3	-0.758101	0.483616	0.126497	8	-0.0948306	0.756652	2.13039	-0.568901	0.984494	3	0.848661	1.10616	NaN	2	0.343399	NaN
932	Q6AXB3		MGC79128	XB-GENE-957481	shmt2	HBG002807	-0.0299866	-1.15825	-0.708084	3	-0.632107	0.463734	0.209837	5	0.119381	NaN	0.387777	0.131628	-0.756541	3	-0.0790453	0.490342	0.890571	0	NaN	NaN
933	Q6AZE6;P48597	Eukaryotic translation initiation factor 4E	Eif4e;eif4e	XB-GENE-855448;XB-GENE-6254191;XB-GENE-6254191	eif4e;eif4e1b;eif4e1b	HBG006130;HBG006130;HBG006130	NaN	NaN	NaN	0	NaN	NaN	NaN	1	-0.156409	NaN	NaN	NaN	NaN	0	NaN	NaN	NaN	0	NaN	NaN
934	Q6AZF1;Q7ZWS7;Q92138		ppp2r1a-b;PP2A	XB-GENE-990852;XB-GENE-6254449	ppp2r1a;ppp2r1a	HBG000011;HBG000011;HBG000011	NaN	NaN	NaN	0	NaN	NaN	NaN	0	NaN	NaN	NaN	0.455577	NaN	1	0.455577	NaN	NaN	0	NaN	NaN
935	Q6AZF2	Peptidyl-prolyl cis-trans isomerase	fkbp10-prov			HBG051623	NaN	NaN	NaN	0	NaN	NaN	NaN	0	NaN	NaN	NaN	NaN	NaN	0	NaN	NaN	NaN	0	NaN	NaN
936	Q6AZG8	Prostamide/prostaglandin F synthase	fam213b	XB-GENE-6254580	fam213b	HBG106494	NaN	-0.486446	NaN	1	-0.486446	NaN	NaN	1	-0.501809	NaN	NaN	NaN	NaN	0	NaN	NaN	NaN	0	NaN	NaN
937	Q6AZI7;Q6AZG9		MGC80873;tpd52l2-prov	XB-GENE-17334658;XB-GENE-6254581	tpd52l2;tpd52l2	HBG058643;HBG058643	NaN	NaN	NaN	0	NaN	NaN	NaN	0	NaN	NaN	NaN	NaN	NaN	0	NaN	NaN	NaN	0	NaN	NaN
938	Q6AZH1		prkcsh-prov	XB-GENE-5843863	prkcsh	HBG051738	NaN	NaN	NaN	0	NaN	NaN	NaN	3	-1.0671	NaN	NaN	NaN	NaN	0	NaN	NaN	NaN	0	NaN	NaN
940	Q6AZJ0	Glutamate dehydrogenase	glud1-prov	XB-GENE-1009696	glud1	HBG005479	NaN	-0.201984	-1.65528	2	-0.928632	0.726648	0.126497	8	0.446779	0.650281	-1.26005	-1.16817	1.5376	3	-0.296873	1.29771	NaN	0	NaN	NaN
941	Q6AZJ3;Q6GNP4		napb;MGC80970	XB-GENE-6255104;XB-GENE-957239	napb;napa	HBG001325;HBG001325	NaN	NaN	NaN	0	NaN	NaN	NaN	0	NaN	NaN	-1.00595	NaN	NaN	1	-1.00595	NaN	NaN	0	NaN	NaN
942	Q6AZJ6	Fascin	FSCN1			HBG000968	-2.53758	-1.45663	-0.862314	3	-1.61884	0.693476	0.000392605	11	-0.0130004	0.378961	NaN	-1.04061	0.446918	2	-0.296846	0.743764	0.712236	2	-0.496847	NaN
943	Q6AZJ9	40S ribosomal protein S21	rps21	XB-GENE-1007936	rps21	HBG005025	NaN	NaN	NaN	0	NaN	NaN	NaN	3	-0.47228	NaN	NaN	NaN	NaN	0	NaN	NaN	NaN	9	0.106898	0.534116
944	Q6AZL6;Q7ZX50;O42577		LOC444845	XB-GENE-978558	eif4a2	HBG107989;HBG107989;HBG107989;HBG107989	-0.407223	0.614467	-0.567432	3	-0.120063	0.523493	0.857953	10	-0.0219595	0.854857	-0.216607	-1.05004	-0.0307027	3	-0.43245	0.443248	0.468466	3	0.657773	NaN
945	Q6AZL7		MGC86356	XB-GENE-965894	rps26	HBG079147	-0.197694	0.502337	NaN	2	0.152321	0.350016	0.852753	0	NaN	NaN	NaN	NaN	NaN	0	NaN	NaN	NaN	0	NaN	NaN
946	Q6AZL9		MGC86316	XB-GENE-972760	rps23	HBG054200	-5.17344	-4.72259	-4.97666	3	-4.95756	0.184553	1.70972e-30	1	1.623	NaN	NaN	-5.79011	-4.5241	2	-5.1571	0.633005	3.89552e-22	0	NaN	NaN
947	Q6AZM4		MGC84656	XB-GENE-5872183	cep120		NaN	NaN	NaN	0	NaN	NaN	NaN	0	NaN	NaN	NaN	NaN	NaN	0	NaN	NaN	NaN	0	NaN	NaN
948	Q6AZM9		eft-2-prov	XB-GENE-6255364	eef2.2	HBG001838	-2.01649	NaN	NaN	1	-2.01649	NaN	NaN	0	NaN	NaN	NaN	1.13502	NaN	1	1.13502	NaN	NaN	0	NaN	NaN
949	Q6DF79;Q6AZP1		kctd5-prov;kctd2-prov	XB-GENE-6255661;XB-GENE-1016275	kctd2;kctd5	HBG053302;HBG053302	NaN	NaN	NaN	0	NaN	NaN	NaN	0	NaN	NaN	NaN	NaN	NaN	0	NaN	NaN	NaN	0	NaN	NaN
950	Q6AZP8		MGC82549	XB-GENE-6254944	pgam2	HBG027528;HBG027528;HBG027528	NaN	NaN	NaN	0	NaN	NaN	NaN	0	NaN	NaN	NaN	NaN	NaN	0	NaN	NaN	NaN	0	NaN	NaN
951	Q6AZR5;Q9I9K6;Q6DEE1		Pin1;pin1	XB-GENE-856265;XB-GENE-6254024	pin1;pin1	HBG002101;HBG002101;HBG002101	NaN	NaN	NaN	0	NaN	NaN	NaN	1	-1.25904	NaN	NaN	NaN	NaN	0	NaN	NaN	NaN	1	0.243091	NaN
952	Q6AZR7	Proteasome subunit alpha type	psma6	XB-GENE-943792	psma6	HBG107363	NaN	NaN	NaN	0	NaN	NaN	NaN	3	-0.354773	NaN	NaN	NaN	NaN	0	NaN	NaN	NaN	0	NaN	NaN
953	Q6AZV4;Q6AZT1		MGC78845;MGC81677	XB-GENE-920037;XB-GENE-17332075	srsf7;srsf7	HBG107480;HBG107480	3.65523	NaN	1.99205	2	2.82364	0.83159	1.48836e-07	1	0.753499	NaN	NaN	NaN	NaN	0	NaN	NaN	NaN	0	NaN	NaN
954	Q98ST3;Q6AZU1		LOC398217	XB-GENE-6077871	gpm6b	HBG000096;HBG000096;HBG000096	1.81677	2.05151	2.45176	3	2.10668	0.262152	1.94801e-06	4	1.1978	NaN	1.76414	1.73579	-0.421594	3	1.02611	1.02375	NaN	1	0.263014	NaN
955	Q6AZU4		MGC79131	XB-GENE-17346726	st13	HBG002482	1.28104	NaN	0.820846	2	1.05094	0.230097	0.0824006	8	-0.338337	0.4838	-1.26132	0.0999281	1.70299	3	0.180533	1.21152	NaN	0	NaN	NaN
956	Q6AZV1		hsp90ab1	XB-GENE-866421	hsp90ab1	HBG007374	0.373519	-0.553615	-0.353552	3	-0.177883	0.398363	0.781468	15	0.287881	0.584268	0.349743	-0.33107	-0.107032	3	-0.029453	0.283303	0.957552	9	0.0587276	0.420566
957	Q6AZV2		gcdh-prov	XB-GENE-1016454	gcdh	HBG001939	NaN	NaN	NaN	0	NaN	NaN	NaN	0	NaN	NaN	NaN	NaN	NaN	0	NaN	NaN	NaN	0	NaN	NaN
958	Q6AZV3;Q7ZY53		rpl17;RPL17	XB-GENE-5859923;XB-GENE-6253903	rpl17;rpl17	HBG000955;HBG000955;HBG000955	-0.606917	NaN	NaN	1	-0.606917	NaN	NaN	5	1.43951	NaN	0.068763	-0.968822	NaN	2	-0.450029	0.518792	0.553111	0	NaN	NaN
959	Q6B457	Cadherin-related family member 1	cdhr1	XB-GENE-865231	cdhr1	HBG101964	-0.275957	-1.25625	0.137005	3	-0.465067	0.584301	0.386603	11	0.232033	0.495743	-1.37279	-0.997703	-1.3405	3	-1.237	0.16972	0.011024	6	0.987046	1.98995
960	Q6B4U5	Malate dehydrogenase	mdh2	XB-GENE-6251701	mdh2	HBG001662	-0.109282	-0.525228	-0.556665	3	-0.397058	0.203893	0.47327	8	0.406045	0.750073	-0.0036052	-1.12036	-0.478591	3	-0.534185	0.457605	0.352295	4	-0.0303332	NaN
961	Q6DCF9;Q92125	Annexin;Annexin A7	anxa7			HBG061815;HBG061815	1.25128	0.31589	0.782462	3	0.783211	0.381872	0.112987	10	0.0382352	0.478921	1.26443	0.199865	0.121878	3	0.528724	0.521196	0.358073	4	1.56047	NaN
962	Q6DCG5		MGC82985	XB-GENE-6254573	p3h4	HBG005540	NaN	NaN	NaN	0	NaN	NaN	NaN	2	-0.11955	NaN	NaN	NaN	NaN	0	NaN	NaN	NaN	0	NaN	NaN
963	Q6DCG7;Q7T0S6		LOC398692	XB-GENE-5828841	gbp1	HBG001979;HBG001979;HBG001979	NaN	NaN	NaN	0	NaN	NaN	NaN	0	NaN	NaN	NaN	NaN	NaN	0	NaN	NaN	NaN	0	NaN	NaN
964	Q6DCI6;Q32N42		LOC446245			HBG051922;HBG051922	NaN	NaN	NaN	0	NaN	NaN	NaN	0	NaN	NaN	NaN	NaN	NaN	0	NaN	NaN	NaN	0	NaN	NaN
965	Q6DCJ9		gdi2-prov			HBG000839	NaN	NaN	NaN	0	NaN	NaN	NaN	0	NaN	NaN	-0.142815	NaN	NaN	1	-0.142815	NaN	NaN	0	NaN	NaN
966	Q6DCK0		stip1-prov	XB-GENE-17337674	stip1	HBG057820	NaN	NaN	NaN	0	NaN	NaN	NaN	0	NaN	NaN	NaN	NaN	NaN	0	NaN	NaN	NaN	0	NaN	NaN
967	Q6DCL2		FSTL1	XB-GENE-853872	fstl1	HBG051665	NaN	NaN	1.23514	1	1.23514	NaN	NaN	1	0.200026	NaN	1.66576	1.38239	NaN	2	1.52407	0.141685	0.0106048	0	NaN	NaN
968	Q6DCM5		ppp4r1-prov	XB-GENE-945308	ppp4r1	HBG053649	NaN	2.97577	2.62493	2	2.80035	0.17542	1.88601e-07	0	NaN	NaN	NaN	NaN	NaN	0	NaN	NaN	NaN	0	NaN	NaN
969	Q6DCM8		hadh2-prov	XB-GENE-986908	hsd17b10	HBG002145	NaN	NaN	NaN	0	NaN	NaN	NaN	0	NaN	NaN	NaN	NaN	NaN	0	NaN	NaN	NaN	0	NaN	NaN
970	Q6DCN2		cask-prov	XB-GENE-1014730	cask	HBG001858	NaN	NaN	NaN	0	NaN	NaN	NaN	1	0.539216	NaN	NaN	NaN	NaN	0	NaN	NaN	NaN	0	NaN	NaN
971	Q6DCP2;Q7ZWZ1		LOC398555	XB-GENE-17341753	cd63	HBG107306;HBG107306	-0.0050821	NaN	1.79007	2	0.892494	0.897576	0.144066	6	0.0781142	NaN	0.377392	0.626876	0.344795	3	0.449688	0.125996	0.443597	0	NaN	NaN
972	Q6DCQ2;Q8JIY1	Disintegrin and metalloproteinase domain-containing protein 10	adam10	XB-GENE-945394	adam10	HBG050455;HBG050455	NaN	NaN	2.48603	1	2.48603	NaN	NaN	5	0.0914704	NaN	4.15911	1.11276	2.57233	3	2.61473	1.24403	NaN	9	-0.0465854	0.823974
973	Q6DCQ3	Tetraspanin-9	tspan9	XB-GENE-956627	tspan9		NaN	NaN	NaN	0	NaN	NaN	NaN	0	NaN	NaN	NaN	NaN	NaN	0	NaN	NaN	NaN	0	NaN	NaN
974	Q6DCR0		sept11-prov	XB-GENE-958433	6-Sep	HBG065093	NaN	NaN	NaN	0	NaN	NaN	NaN	0	NaN	NaN	NaN	NaN	NaN	0	NaN	NaN	NaN	0	NaN	NaN
975	Q6DCR4		MGC80893	XB-GENE-17344876	taf15	HBG005755	NaN	NaN	NaN	0	NaN	NaN	NaN	0	NaN	NaN	NaN	NaN	NaN	0	NaN	NaN	NaN	0	NaN	NaN
976	Q6DCR9	Amine oxidase	aoc2-prov	XB-GENE-941582	aoc3	HBG004164;HBG004164	NaN	NaN	NaN	0	NaN	NaN	NaN	0	NaN	NaN	NaN	0.21625	NaN	1	0.21625	NaN	NaN	0	NaN	NaN
977	Q6DCS2		MGC80861	XB-GENE-5941338	cfp	HBG008263	-1.19833	1.33292	1.466	3	0.53353	1.22581	NaN	11	-0.00460111	0.621005	-1.32503	-0.974871	-0.495437	3	-0.931779	0.340048	0.0740813	1	0.118689	NaN
978	Q6DCS8		actn4-prov	XB-GENE-494343	actn4	HBG050453	-0.773637	-1.47948	-1.44437	3	-1.2325	0.324779	0.0080561	10	-0.395256	0.547059	-1.00957	-1.48987	0.0557824	3	-0.814553	0.645902	0.126418	3	0.0030771	NaN
979	Q6DCS9		MGC80838	XB-GENE-6255097;XB-GENE-5789515	ptgr1.2;ptgr1.1	HBG055024;HBG055024	-0.765224	0.211719	0.948439	3	0.131645	0.701888	0.847143	5	-0.454015	NaN	0.201815	NaN	0.239215	2	0.220515	0.0187	0.79387	0	NaN	NaN
980	Q6DCT5		MGC80785	XB-GENE-866006;XB-GENE-987063;XB-GENE-992888	aldh2;aldh1a1;aldh1a3	HBG000097;HBG000097;HBG000097;HBG000097;HBG000097;HBG000097;HBG000097	-0.471644	1.36138	0.330334	3	0.40669	0.750274	0.461732	8	0.70449	0.63872	-0.428029	-0.278954	0.994837	3	0.0959513	0.638515	0.865015	2	0.297247	NaN
981	Q6DCT8		atp2b3-prov	XB-GENE-960661	atp2b4	HBG061286	-2.35905	1.02516	NaN	2	-0.666945	1.6921	NaN	8	0.235386	1.13872	NaN	0.808756	NaN	1	0.808756	NaN	NaN	1	1.73436	NaN
982	Q6DCU4		cd81-prov	XB-GENE-946226	cd81	HBG002324	-0.4073	0.62478	-0.38159	3	-0.0547033	0.480582	0.939414	6	-0.777165	NaN	0.452252	0.294583	0.907591	3	0.551475	0.259909	0.33678	8	-0.266344	0.654069
983	Q6PA99;Q6DCV5		MGC68523;rab7-prov	XB-GENE-483568;XB-GENE-17336101	rab7a;rab7a	HBG009351;HBG009351	0.0424867	-0.00748806	0.477337	3	0.170779	0.217728	0.792138	10	0.665662	0.681825	-0.597221	0.958829	0.218158	3	0.193255	0.635499	0.775334	1	1.54368	NaN
984	Q6DCX6		strn-prov	XB-GENE-999804	strn3	HBG007117	NaN	NaN	NaN	0	NaN	NaN	NaN	1	0.57657	NaN	NaN	NaN	NaN	0	NaN	NaN	NaN	0	NaN	NaN
985	Q6DCY7		tacstd1-prov	XB-GENE-986672	epcam	HBG053004	NaN	NaN	NaN	0	NaN	NaN	NaN	0	NaN	NaN	NaN	NaN	NaN	0	NaN	NaN	NaN	0	NaN	NaN
986	Q801P6;Q6DD04	Interleukin enhancer-binding factor 3-B	LOC398578;ilf3-b	XB-GENE-6256032	ilf3	HBG069915;HBG069915	-0.347161	-0.307263	0	3	-0.218141	0.155107	0.723303	5	0.231612	NaN	NaN	NaN	-3.1411	1	-3.1411	NaN	NaN	0	NaN	NaN
987	Q6DD07		gspt2-prov	XB-GENE-955571	gspt1	HBG000179	NaN	NaN	NaN	0	NaN	NaN	NaN	2	-2.57189	NaN	NaN	NaN	NaN	0	NaN	NaN	NaN	0	NaN	NaN
988	Q6DD08		MGC80480	XB-GENE-6078934	rcn3	HBG002834	NaN	-0.746376	NaN	1	-0.746376	NaN	NaN	0	NaN	NaN	NaN	-0.0618469	NaN	1	-0.0618469	NaN	NaN	0	NaN	NaN
989	Q6DD18		nars-prov	XB-GENE-965619	nars	HBG059844	NaN	1.34468	0.0382946	2	0.691487	0.653193	0.274217	4	-0.541212	NaN	NaN	NaN	NaN	0	NaN	NaN	NaN	0	NaN	NaN
990	Q6DD31;Q6DCM9	Hippocalcin-like protein 1	hpca;hpcal1	XB-GENE-491924;XB-GENE-6254872	hpca;hpcal1	HBG056013;HBG108179;HBG108179	NaN	NaN	NaN	0	NaN	NaN	NaN	1	-0.0517559	NaN	NaN	-0.295567	NaN	1	-0.295567	NaN	NaN	0	NaN	NaN
991	Q6DD42;Q9PU12		X1311	XB-GENE-997191	atp6ap1.2	HBG001090;HBG001090	NaN	NaN	NaN	0	NaN	NaN	NaN	2	0.731334	NaN	2.17074	NaN	-2.34316	2	-0.08621	2.25695	NaN	1	-1.37477	NaN
992	Q6DD48	Phosphoglycerate kinase	pgk1	XB-GENE-947131	pgk1	HBG008177	-2.86018	0.32918	0.169018	3	-0.787327	1.46719	NaN	6	1.9915	NaN	2.04054	-0.00407165	-0.467341	3	0.523042	1.08957	NaN	1	0.739525	NaN
993	Q801T2;Q6DD50	Guanine nucleotide-binding protein subunit gamma	gng7	XB-GENE-969606;XB-GENE-6251672	gng7;gng7	HBG014983;HBG014983	NaN	NaN	NaN	0	NaN	NaN	NaN	0	NaN	NaN	NaN	NaN	NaN	0	NaN	NaN	NaN	0	NaN	NaN
994	Q8AVR6;Q6DD52	Charged multivesicular body protein 5	chmp5	XB-GENE-5962886;XB-GENE-6253789	chmp5;chmp5	HBG055759;HBG055759	NaN	NaN	NaN	0	NaN	NaN	NaN	0	NaN	NaN	NaN	NaN	NaN	0	NaN	NaN	NaN	0	NaN	NaN
995	Q6DD55;Q7ZTJ5		P4hb	XB-GENE-494074	p4hb	HBG005920;HBG005920	-0.0506753	0.200326	-0.45129	3	-0.100546	0.268348	0.883152	12	-0.0126171	0.407965	0.281708	-0.366529	0.019389	3	-0.0218107	0.26624	0.964706	9	-0.082241	0.676242
996	Q6DD57;Q6IRC9		hnrnph1;MGC78776	XB-GENE-978511;XB-GENE-6000225	hnrnph1;hnrnph1	HBG055557;HBG055557	NaN	NaN	0.446049	1	0.446049	NaN	NaN	8	2.14211	1.21635	2.43254	0.855378	-2.01429	3	0.424543	1.84079	NaN	1	-0.0795593	NaN
997	Q6DD58		mec-12	XB-GENE-865914	tuba4b	HBG000089	NaN	NaN	NaN	0	NaN	NaN	NaN	8	-0.798841	0.345046	NaN	-1.92872	NaN	1	-1.92872	NaN	NaN	8	-1.60206	0.700704
998	Q91883;Q6DD68;Q91688	78 kDa glucose-regulated protein	hspa5;LOC397850;BiP/Grp78			HBG051845;HBG051845;HBG051845	NaN	NaN	NaN	0	NaN	NaN	NaN	0	NaN	NaN	NaN	NaN	NaN	0	NaN	NaN	NaN	0	NaN	NaN
999	Q6DD69	6-phosphofructokinase	MGC79063	XB-GENE-1000687	pfkm	HBG000976	0.282291	NaN	NaN	1	0.282291	NaN	NaN	4	0.648756	NaN	NaN	NaN	NaN	0	NaN	NaN	NaN	0	NaN	NaN
1000	Q6DD70	Alpha/beta hydrolase domain-containing protein 17C	abhd17c	XB-GENE-6040950	abhd17c	HBG061270	NaN	NaN	NaN	0	NaN	NaN	NaN	0	NaN	NaN	NaN	NaN	NaN	0	NaN	NaN	NaN	0	NaN	NaN
1001	Q6DD71	ERO1-like protein alpha	ero1l				0.704561	0.828298	0.583222	3	0.70536	0.100053	0.158914	2	-0.918474	NaN	0.790571	NaN	NaN	1	0.790571	NaN	NaN	0	NaN	NaN
1002	Q6DDF2		acad9-prov	XB-GENE-5885071	acad9	HBG050448	1.26319	1.23374	0.389862	3	0.962264	0.404928	0.0472042	7	0.522426	NaN	0.560024	0.61658	0.803713	3	0.660106	0.104138	0.230871	4	0.251194	NaN
1003	Q6DDF8		scamp3-prov	XB-GENE-876984	scamp3	HBG071938	NaN	0.16261	-0.896457	2	-0.366923	0.529533	0.612959	3	0.140357	NaN	NaN	NaN	NaN	0	NaN	NaN	NaN	0	NaN	NaN
1004	Q6DDG6		b4galt3-prov	XB-GENE-5823309	b4galt3	HBG058334	NaN	NaN	NaN	0	NaN	NaN	NaN	0	NaN	NaN	NaN	NaN	NaN	0	NaN	NaN	NaN	0	NaN	NaN
1005	Q6DDH7		sybl1-prov	XB-GENE-963016	vamp7	HBG006675	NaN	NaN	NaN	0	NaN	NaN	NaN	0	NaN	NaN	NaN	NaN	NaN	0	NaN	NaN	NaN	0	NaN	NaN
1006	Q6DDI2		b4galt5-prov	XB-GENE-982976	b4galt6	HBG058334	NaN	NaN	NaN	0	NaN	NaN	NaN	0	NaN	NaN	NaN	NaN	NaN	0	NaN	NaN	NaN	0	NaN	NaN
1007	Q6DDM6;P21910	Lamin-L(II)	LOC397912	XB-GENE-865968	lmnb2	HBG013015;HBG013015	NaN	NaN	-3.91156	1	-3.91156	NaN	NaN	9	0.394388	1.6311	-0.195788	NaN	NaN	1	-0.195788	NaN	NaN	1	-0.537741	NaN
1008	Q6DDM7		acadl-prov	XB-GENE-958724	acadl	HBG104903	-0.237698	-0.529388	-0.166904	3	-0.31133	0.156876	0.597661	10	-0.204511	0.541911	-0.746189	0.0174198	-1.37477	3	-0.70118	0.569249	0.19771	8	-0.463115	0.972394
1009	Q6DDN9		cbs-prov	XB-GENE-5754835	cbs	HBG000918	NaN	NaN	NaN	0	NaN	NaN	NaN	0	NaN	NaN	NaN	NaN	NaN	0	NaN	NaN	NaN	0	NaN	NaN
1010	Q6DDP6		prtfdc1	XB-GENE-6078713	hprt1	HBG000242	NaN	NaN	NaN	0	NaN	NaN	NaN	0	NaN	NaN	NaN	NaN	NaN	0	NaN	NaN	NaN	0	NaN	NaN
1011	Q6DDQ4;P21188	Sodium/potassium-transporting ATPase subunit beta-3	atpb-3;atp1b3	XB-GENE-17338245	atp1b3	HBG050603;HBG050603	-0.158575	-0.632967	0.307484	3	-0.161353	0.383943	0.799891	11	-0.0227934	0.263161	2.03402	0.677458	-0.48184	3	0.743213	1.02815	NaN	6	-0.185755	0.930099
1012	Q6DDR7;Q7ZYB1;Q7SYT7		LOC398646	XB-GENE-942142	sypl1	HBG006681;HBG006681;HBG006681	0.270546	-0.493176	-0.259709	3	-0.16078	0.319539	0.799891	0	NaN	NaN	1.20707	-0.208199	NaN	2	0.499436	0.707635	0.507034	0	NaN	NaN
1013	Q6DDS4		LOC445859			HBG031813	NaN	NaN	NaN	0	NaN	NaN	NaN	3	-1.76325	NaN	NaN	NaN	NaN	0	NaN	NaN	NaN	2	-1.66048	NaN
1014	Q6DDV6		rph3a-prov	XB-GENE-5881716	rph3a	HBG017739	NaN	NaN	NaN	0	NaN	NaN	NaN	5	-0.558085	NaN	NaN	NaN	NaN	0	NaN	NaN	NaN	0	NaN	NaN
1015	Q6DDW1		MGC81675	XB-GENE-965630	txnl1	HBG055982	NaN	NaN	NaN	0	NaN	NaN	NaN	6	0.541906	NaN	NaN	NaN	NaN	0	NaN	NaN	NaN	1	-0.807382	NaN
1016	Q6DDZ2		MGC81354	XB-GENE-5834979	tom1	HBG025068	NaN	NaN	NaN	0	NaN	NaN	NaN	0	NaN	NaN	NaN	NaN	NaN	0	NaN	NaN	NaN	0	NaN	NaN
1017	Q6DE13		MGC80327	XB-GENE-959307	cyb5a	HBG002653	NaN	NaN	NaN	0	NaN	NaN	NaN	0	NaN	NaN	NaN	NaN	NaN	0	NaN	NaN	NaN	0	NaN	NaN
1018	Q6DE20;Q91871;Q91870;Q7ZYN2;Q32NT3		LOC397709;MGC52584	XB-GENE-5815312	ptpn9	HBG006880;HBG006880;HBG006880;HBG006880;HBG006880	NaN	NaN	NaN	0	NaN	NaN	NaN	2	0.87321	NaN	NaN	NaN	NaN	0	NaN	NaN	NaN	0	NaN	NaN
1019	Q6DE28		hsp105-prov	XB-GENE-6255940	hsph1	HBG047955	NaN	NaN	NaN	0	NaN	NaN	NaN	0	NaN	NaN	NaN	NaN	NaN	0	NaN	NaN	NaN	0	NaN	NaN
1020	Q6DE29		snx6-prov	XB-GENE-943806	snx6	HBG000716	NaN	NaN	NaN	0	NaN	NaN	NaN	0	NaN	NaN	NaN	NaN	NaN	0	NaN	NaN	NaN	0	NaN	NaN
1021	Q98TS5;Q7ZX40;Q6DE30		OAT;oat-prov	XB-GENE-1005712;XB-GENE-5969298	oat.2;oat.1	HBG000434;HBG000434;HBG000434	NaN	NaN	NaN	0	NaN	NaN	NaN	0	NaN	NaN	NaN	NaN	NaN	0	NaN	NaN	NaN	0	NaN	NaN
1022	Q6DE32		cltb-prov	XB-GENE-17344167	cltb	HBG003386	NaN	NaN	NaN	0	NaN	NaN	NaN	3	-1.66482	NaN	NaN	NaN	NaN	0	NaN	NaN	NaN	5	-1.35781	0.712966
1023	Q6DE33		uqcrc2	XB-GENE-976158	uqcrc2	HBG055236	NaN	NaN	NaN	0	NaN	NaN	NaN	0	NaN	NaN	NaN	-1.14293	NaN	1	-1.14293	NaN	NaN	0	NaN	NaN
1024	Q6DE60;Q7T2T2	Adenylyl cyclase-associated protein	CAP1b	XB-GENE-5929770	cap1	HBG003080;HBG003080	NaN	NaN	NaN	0	NaN	NaN	NaN	3	0.40133	NaN	NaN	NaN	NaN	0	NaN	NaN	NaN	0	NaN	NaN
1025	Q6DE62		LOC398863	XB-GENE-952775	hspa4	HBG047955;HBG051845	NaN	NaN	NaN	0	NaN	NaN	NaN	6	-1.45691	NaN	NaN	NaN	NaN	0	NaN	NaN	NaN	0	NaN	NaN
1026	Q6DE71;Q5U244		MGC80037;LOC495692	XB-GENE-6253474;XB-GENE-17337654	aamp;aamp	HBG061307;HBG061307	-0.250764	-2.22123	NaN	2	-1.236	0.985233	0.035773	1	-0.669145	NaN	NaN	NaN	NaN	0	NaN	NaN	NaN	0	NaN	NaN
1027	Q6DE79		thbs4-prov	XB-GENE-1008373	thbs4	HBG000636	0.573067	-0.0491369	-0.327408	3	0.0655074	0.376449	0.925032	8	-0.761504	0.908467	0.0603619	0.0157566	-0.807257	3	-0.243713	0.398902	0.711304	1	-0.863032	NaN
1028	Q6DE93;Q6DCY0		MGC79118;MGC80567	XB-GENE-1012896;XB-GENE-6486063	ist1;unnamed	HBG052171;HBG061172	NaN	NaN	NaN	0	NaN	NaN	NaN	0	NaN	NaN	NaN	NaN	NaN	0	NaN	NaN	NaN	0	NaN	NaN
1029	Q6GPF3;Q6DE95	Cullin-3-B;Cullin-3-A	cul3b;cul3a	XB-GENE-974989;XB-GENE-6256683	cul3;cul3		NaN	NaN	NaN	0	NaN	NaN	NaN	1	1.64628	NaN	NaN	NaN	NaN	0	NaN	NaN	NaN	0	NaN	NaN
1030	Q6DE98		gyg1-prov	XB-GENE-852734	gyg1	HBG000681	1.39056	-0.808898	-0.311279	3	0.0901277	0.941718	0.88913	10	-0.301966	0.768227	0.383367	0.348214	0.414502	3	0.382028	0.0270785	0.538265	6	-0.873646	0.453844
1031	Q6DEA1		gars-prov	XB-GENE-963086	gars	HBG036190	-1.48276	2.72335	0.372808	3	0.537799	1.7211	NaN	6	0.78377	NaN	-0.158274	-0.428221	NaN	2	-0.293247	0.134974	0.714665	1	0.569543	NaN
1032	Q7ZWN2;Q6DEA4		MGC79068	XB-GENE-974686;XB-GENE-6254465	pdia6;pdia6	HBG053548;HBG053548	NaN	NaN	NaN	0	NaN	NaN	NaN	1	-1.11849	NaN	NaN	NaN	NaN	0	NaN	NaN	NaN	0	NaN	NaN
1033	Q6DEB0		pdha1-A-prov	XB-GENE-952676	pdha1	HBG001863	NaN	NaN	NaN	0	NaN	NaN	NaN	3	1.28232	NaN	NaN	NaN	NaN	0	NaN	NaN	NaN	0	NaN	NaN
1034	Q6DEB3;Q6DKA8		MGC79025;MGC84728	XB-GENE-5844904;XB-GENE-17343314	phb2;phb2	HBG004457;HBG004457	NaN	NaN	NaN	0	NaN	NaN	NaN	0	NaN	NaN	NaN	NaN	NaN	0	NaN	NaN	NaN	0	NaN	NaN
1036	Q6DEB6		ugp2-prov	XB-GENE-974412	ugp2	HBG055396	-0.698808	-1.25829	NaN	2	-0.978549	0.279741	0.105449	1	-0.494603	NaN	NaN	NaN	NaN	0	NaN	NaN	NaN	0	NaN	NaN
1037	Q6DEC8		MGC78939	XB-GENE-1015309	st13	HBG002482	1.29832	0.237847	-0.66107	3	0.291699	0.800823	0.618914	10	0.328575	0.66346	0.971197	-0.282224	-0.244641	3	0.148111	0.582212	0.816669	4	-0.352592	NaN
1038	Q6PAE0;Q6DFA5		MGC68463;gas6-prov	XB-GENE-5821327;XB-GENE-17338122	gas6;gas6	HBG051702;HBG051702	NaN	NaN	NaN	0	NaN	NaN	NaN	1	-2.13732	NaN	NaN	NaN	NaN	0	NaN	NaN	NaN	0	NaN	NaN
1039	Q6DFB8	Tetratricopeptide repeat protein 37	ttc37	XB-GENE-5929219	ttc37	HBG090717	NaN	NaN	NaN	0	NaN	NaN	NaN	0	NaN	NaN	NaN	NaN	NaN	0	NaN	NaN	NaN	0	NaN	NaN
1040	Q7ZYG2;Q6DFC3		cstf1-prov	XB-GENE-970054;XB-GENE-17340892	cstf1;cstf1	HBG051144;HBG051144	NaN	NaN	NaN	0	NaN	NaN	NaN	0	NaN	NaN	NaN	NaN	NaN	0	NaN	NaN	NaN	0	NaN	NaN
1041	Q6DFF2;Q6GNR0;Q4V861;A1L1G8;Q08D75		brd4-prov;LOC443648;LOC100036838	XB-GENE-866175;XB-GENE-5859154;XB-GENE-17330650	brd3;brd4;brd4	HBG004896;HBG004896;HBG004896;HBG004896;HBG004896	NaN	NaN	NaN	0	NaN	NaN	NaN	0	NaN	NaN	0.675892	0.216854	NaN	2	0.446373	0.229519	0.557314	0	NaN	NaN
1042	Q91735;Q6NRE9;Q6DFG4	Ephrin type-B receptor 3	ephb3;MGC83457	XB-GENE-865801	ephb3	HBG062180;HBG062180;HBG062180	NaN	NaN	NaN	0	NaN	NaN	NaN	1	-3.55884	NaN	NaN	NaN	NaN	0	NaN	NaN	NaN	0	NaN	NaN
1043	Q6DFG8;Q8JJ46		gyg			HBG000681;HBG000681	-0.598211	-1.2973	-0.363538	3	-0.753016	0.396612	0.128345	6	-0.453115	NaN	-0.411269	-1.83725	-1.75059	3	-1.33304	0.652747	0.00538214	2	0.150437	NaN
1044	Q6DFH3		tmem33-prov	XB-GENE-983358	tmem33	HBG054225	NaN	NaN	NaN	0	NaN	NaN	NaN	0	NaN	NaN	NaN	NaN	NaN	0	NaN	NaN	NaN	0	NaN	NaN
1045	Q6DFI9		LOC445827			HBG002731	NaN	NaN	NaN	0	NaN	NaN	NaN	1	-1.4273	NaN	NaN	NaN	NaN	0	NaN	NaN	NaN	0	NaN	NaN
1046	Q6DFJ1		gbe1-prov	XB-GENE-980513;XB-GENE-17331157	gbe1;gbe1	HBG051734;HBG051734	NaN	NaN	NaN	0	NaN	NaN	NaN	4	-0.340126	NaN	NaN	NaN	NaN	0	NaN	NaN	NaN	0	NaN	NaN
1047	Q6DFK6;P26696	Mitogen-activated protein kinase 1	Xp42;mapk1	XB-GENE-865273;XB-GENE-6252586	mapk1;mapk1	HBG014652;HBG014652	NaN	-0.16445	1.374	2	0.604775	0.769225	0.352606	4	-0.453731	NaN	NaN	NaN	NaN	0	NaN	NaN	NaN	0	NaN	NaN
1048	Q6DFK7		MGC81268	XB-GENE-865369	g3bp2	HBG007211	NaN	NaN	NaN	0	NaN	NaN	NaN	0	NaN	NaN	NaN	NaN	NaN	0	NaN	NaN	NaN	0	NaN	NaN
1049	Q6DFL1		man1a2-prov	XB-GENE-1010315	man1a2	HBG052389	NaN	NaN	NaN	0	NaN	NaN	NaN	0	NaN	NaN	NaN	NaN	NaN	0	NaN	NaN	NaN	0	NaN	NaN
1050	Q6DFL6		LOC398539	XB-GENE-6256047	otog		NaN	NaN	NaN	0	NaN	NaN	NaN	0	NaN	NaN	NaN	NaN	-0.726923	1	-0.726923	NaN	NaN	0	NaN	NaN
1051	Q6DFT8		bcap31	XB-GENE-479516	bcap31	HBG050661	NaN	0.842019	NaN	1	0.842019	NaN	NaN	2	-0.496975	NaN	-0.175331	1.51649	NaN	2	0.670579	0.845911	0.338606	0	NaN	NaN
1052	Q6DJD1		copa-prov	XB-GENE-989765	copa	HBG005379	1.45811	2.61774	-0.89459	3	1.06042	1.46122	NaN	6	-1.44336	NaN	0.053578	-0.92589	1.48617	3	0.204619	0.990494	0.758583	1	1.27364	NaN
1053	Q6DJD3	Protein NDRG4-B	ndrg4-b	XB-GENE-6254158	ndrg3	HBG052591	NaN	NaN	NaN	0	NaN	NaN	NaN	7	0.954909	NaN	NaN	NaN	NaN	0	NaN	NaN	NaN	1	-1.54696	NaN
1054	Q6DJE0		MGC84454	XB-GENE-974670	sec23b	HBG055039	NaN	NaN	NaN	0	NaN	NaN	NaN	0	NaN	NaN	NaN	NaN	NaN	0	NaN	NaN	NaN	0	NaN	NaN
1055	Q6DJE2		MGC84451	XB-GENE-949037	ywhah	HBG050423	NaN	NaN	NaN	0	NaN	NaN	NaN	7	-1.42823	NaN	NaN	NaN	NaN	0	NaN	NaN	NaN	0	NaN	NaN
1056	Q6DJF0		MGC84417	XB-GENE-1003268	gnat1	HBG063184	NaN	NaN	NaN	0	NaN	NaN	NaN	0	NaN	NaN	NaN	NaN	NaN	0	NaN	NaN	NaN	0	NaN	NaN
1057	Q6DJF7	60S ribosomal protein L6	MGC84358	XB-GENE-958287	rpl6	HBG002565	-2.80639	-2.49102	-2.03218	3	-2.4432	0.317874	2.50143e-08	10	0.127572	0.923987	-3.91651	-2.33906	-2.61953	3	-2.95837	0.687117	2.43366e-11	2	0.186101	NaN
1058	Q6PA66;Q6DJG2		MGC68768;MGC84322	XB-GENE-6050396;XB-GENE-984352	nipsnap3a;nipsnap3a	HBG052660;HBG052660	NaN	NaN	NaN	0	NaN	NaN	NaN	0	NaN	NaN	NaN	NaN	NaN	0	NaN	NaN	NaN	0	NaN	NaN
1059	Q6DJG5		MGC84307	XB-GENE-6254169	cox4i2	HBG051087;HBG051087	NaN	NaN	NaN	0	NaN	NaN	NaN	8	0.311893	0.7716	0.511444	NaN	0.748418	2	0.629931	0.118487	0.371181	4	1.11267	NaN
1060	Q6DJH7		sord-prov	XB-GENE-1005870	sord	HBG005484	NaN	NaN	NaN	0	NaN	NaN	NaN	1	-0.710552	NaN	NaN	NaN	NaN	0	NaN	NaN	NaN	0	NaN	NaN
1061	Q6DJH8		actr1a-prov	XB-GENE-491906	actr1a	HBG003771	0.569745	0.310394	-0.194171	3	0.228656	0.317178	0.708075	8	0.294709	0.772858	-0.318889	-0.81661	NaN	2	-0.567749	0.248861	0.426868	3	-0.454398	NaN
1062	Q6DJI0;Q6EE53;Q7SYU0	40S ribosomal protein S8	MGC83421;rps8	XB-GENE-5935325;XB-GENE-17335054	rps8;rps8	HBG030738;HBG030738;HBG030738	-0.797633	-0.675586	-1.07546	3	-0.84956	0.167326	0.0840839	7	-0.177118	NaN	-0.362589	-0.483328	-2.48697	3	-1.11096	0.974232	0.0246107	0	NaN	NaN
1063	Q6DJI6;Q7SZB6		LOC398653			HBG014761	NaN	NaN	NaN	0	NaN	NaN	NaN	4	-0.445381	NaN	NaN	NaN	NaN	0	NaN	NaN	NaN	7	0.0295892	0.347269
1064	Q6DJI8;Q641B2	Eukaryotic translation initiation factor 3 subunit G-A;Eukaryotic translation initiation factor 3 subunit G-B	eif3g-a;eif3g-b	XB-GENE-6070476;XB-GENE-6251503	eif3g;eif3g	HBG026850;HBG026850	NaN	NaN	NaN	0	NaN	NaN	NaN	5	0.354258	NaN	NaN	NaN	NaN	0	NaN	NaN	NaN	0	NaN	NaN
1065	Q6DJJ1		MGC82151	XB-GENE-921816	rps25	HBG054579	-1.6487	-1.36001	-1.53978	3	-1.51616	0.119034	0.000955237	7	1.63814	NaN	2.62509	1.86214	-0.576467	3	1.30359	1.3654	NaN	0	NaN	NaN
1066	Q6DJJ3;Q7T063		MGC82148;ppp3r1	XB-GENE-948800	ppp3r1	HBG105307;HBG105307	NaN	-5.37943	-0.0679492	2	-2.72369	2.65574	NaN	3	1.03664	NaN	-1.13832	1.86338	2.28439	3	1.00315	1.52397	NaN	0	NaN	NaN
1067	Q6DJJ7		MGC82136			HBG004448	NaN	NaN	NaN	0	NaN	NaN	NaN	0	NaN	NaN	NaN	NaN	NaN	0	NaN	NaN	NaN	0	NaN	NaN
1068	Q6DJK3		MGC82105	XB-GENE-6254355	arsh	HBG004283	NaN	NaN	NaN	0	NaN	NaN	NaN	0	NaN	NaN	NaN	NaN	NaN	0	NaN	NaN	NaN	0	NaN	NaN
1069	Q6DJK5		cndp2-prov	XB-GENE-17338582	cndp2	HBG051103	NaN	-0.810998	NaN	1	-0.810998	NaN	NaN	6	0.385381	NaN	NaN	NaN	NaN	0	NaN	NaN	NaN	1	-3.53369	NaN
1070	Q6DJL4		MGC82059	XB-GENE-956793	atpif1	HBG061381	NaN	NaN	NaN	0	NaN	NaN	NaN	1	3.32253	NaN	-0.487182	0.655374	1.60004	3	0.589411	0.85338	0.299818	6	-0.295332	0.434081
1071	Q6DJM4;Q8AVS3	Annexin	LOC398427	XB-GENE-977629	anxa1	HBG061815;HBG061815	NaN	NaN	NaN	0	NaN	NaN	NaN	5	0.90741	NaN	-0.448913	NaN	NaN	1	-0.448913	NaN	NaN	1	1.00726	NaN
1072	Q6DJN5	60S ribosomal protein L13	rpl13-prov	XB-GENE-964826	rpl13	HBG001156	NaN	NaN	0.41988	1	0.41988	NaN	NaN	5	-0.103805	NaN	0.0351425	-2.04766	NaN	2	-1.00626	1.0414	NaN	0	NaN	NaN
1073	Q6DJP2		MGC81911	XB-GENE-6254364	ech1	HBG005556	-0.967357	-1.23205	0.809819	3	-0.463196	0.90662	0.388337	0	NaN	NaN	NaN	0.495407	NaN	1	0.495407	NaN	NaN	0	NaN	NaN
1074	Q6DJQ0					HBG017293	NaN	-1.07019	0.489779	2	-0.290206	0.779985	0.697788	7	0.0829554	NaN	0.746526	-0.187375	-1.6686	3	-0.369816	0.994375	0.550145	0	NaN	NaN
1075	Q6DJQ1		MGC81800	XB-GENE-976817	mgst3	HBG052472	NaN	NaN	2.31264	1	2.31264	NaN	NaN	4	0.623619	NaN	-2.24481	0.121998	NaN	2	-1.06141	1.1834	NaN	2	-0.370115	NaN
1076	Q6DKB8		MGC84432	XB-GENE-6254391	dynlrb1	HBG058598	NaN	NaN	NaN	0	NaN	NaN	NaN	0	NaN	NaN	NaN	NaN	NaN	0	NaN	NaN	NaN	0	NaN	NaN
1077	Q6DKB9		MGC84375	XB-GENE-1000791	aco2	HBG000248	0.566808	0.749106	0.323079	3	0.546331	0.174526	0.293834	7	-0.702705	NaN	-0.504057	-1.56778	NaN	2	-1.03592	0.531862	0.109456	0	NaN	NaN
1078	Q6DKC8		MGC84076			HBG050661	NaN	NaN	NaN	0	NaN	NaN	NaN	0	NaN	NaN	NaN	NaN	NaN	0	NaN	NaN	NaN	0	NaN	NaN
1079	Q6DKE0	Trans-1,2-dihydrobenzene-1,2-diol dehydrogenase	dhdh	XB-GENE-968491	unnamed	HBG105348	NaN	5.17693	NaN	1	5.17693	NaN	NaN	0	NaN	NaN	NaN	NaN	NaN	0	NaN	NaN	NaN	0	NaN	NaN
1080	Q6DKE1	Cytochrome c, testis-specific	cyct	XB-GENE-971594;XB-GENE-6251722	cycs;cyct	HBG003023;HBG003023	NaN	NaN	NaN	0	NaN	NaN	NaN	3	-0.299091	NaN	NaN	NaN	NaN	0	NaN	NaN	NaN	2	-0.895757	NaN
1081	Q6DKL8;Q569Q7;Q6NTJ0		LOC414678	XB-GENE-17345482	myl6	HBG012180;HBG012180;HBG012180;HBG012180	-1.25616	0.0396506	-1.96973	3	-1.06208	0.831726	0.0264489	10	0.791938	0.893019	-0.982137	-1.53004	-1.1106	3	-1.20759	0.233959	0.013435	8	-0.831934	0.558829
1082	Q6DKM0		MGC83065	XB-GENE-865787	cand1	HBG053467	-1.95943	-0.567218	0.00627588	3	-0.840124	0.825372	0.0867188	6	0.4197	NaN	-2.42513	-0.711189	-3.41161	3	-2.18264	1.1157	NaN	0	NaN	NaN
1083	Q6DKN1;Q7ZYU2		LOC398455;hnrnpa0	XB-GENE-1000580	hnrnpa0	HBG002295;HBG002295	-0.103515	NaN	-0.582302	2	-0.342909	0.239393	0.636013	3	-0.508712	NaN	1.10831	-0.230101	NaN	2	0.439104	0.669205	0.560296	0	NaN	NaN
1084	Q6DTN6;Q6NUH4;Q7SZ12	Peptidyl-prolyl cis-trans isomerase	ppia;CypA	XB-GENE-5778505	ppia	HBG001065;HBG001065;HBG001065	NaN	NaN	NaN	0	NaN	NaN	NaN	6	0.362757	NaN	0.0879964	NaN	NaN	1	0.0879964	NaN	NaN	2	0.997123	NaN
1085	Q6E2P0		ucn3	XB-GENE-5829754	ucn3	HBG036243	NaN	0.867805	NaN	1	0.867805	NaN	NaN	0	NaN	NaN	0.830237	NaN	NaN	1	0.830237	NaN	NaN	0	NaN	NaN
1086	Q6F484		OMP25	XB-GENE-954533	synj2bp	HBG061461	NaN	NaN	NaN	0	NaN	NaN	NaN	0	NaN	NaN	NaN	NaN	NaN	0	NaN	NaN	NaN	0	NaN	NaN
1087	Q8UUZ2;Q6GLM1					HBG068749	NaN	NaN	NaN	0	NaN	NaN	NaN	0	NaN	NaN	NaN	NaN	NaN	0	NaN	NaN	NaN	0	NaN	NaN
1088	Q6GLM8		MGC84683	XB-GENE-1003770	spock2	HBG026595	1.73693	1.72838	1.51045	3	1.65859	0.104807	0.000264898	11	0.447082	0.834165	2.12426	1.23227	2.05992	3	1.80548	0.406173	9.37296e-05	1	2.06151	NaN
1089	Q6GLM9	COP9 signalosome complex subunit 5	cops5	XB-GENE-952833	cops5	HBG051137	NaN	NaN	NaN	0	NaN	NaN	NaN	6	-1.08998	NaN	NaN	NaN	NaN	0	NaN	NaN	NaN	2	0.382287	NaN
1090	Q6GLN6		MGC84462	XB-GENE-17329979	gm2a	HBG000260	NaN	NaN	NaN	0	NaN	NaN	NaN	3	-0.400196	NaN	NaN	NaN	NaN	0	NaN	NaN	NaN	1	2.42916	NaN
1091	Q6GLP0	Catenin alpha-2	ctnna2	XB-GENE-5955229	ctnna2		NaN	NaN	NaN	0	NaN	NaN	NaN	0	NaN	NaN	NaN	NaN	NaN	0	NaN	NaN	NaN	0	NaN	NaN
1092	Q6GLQ6		MGC84390	XB-GENE-1003145	bgn	HBG016052	NaN	NaN	NaN	0	NaN	NaN	NaN	3	0.799147	NaN	NaN	NaN	NaN	0	NaN	NaN	NaN	0	NaN	NaN
1093	Q6GLQ9		aplp2 B	XB-GENE-6251908	aplp2	HBG000051	0.00665451	0.0925656	NaN	2	0.0496101	0.0429555	0.958877	1	4.92531	NaN	NaN	-1.30164	NaN	1	-1.30164	NaN	NaN	0	NaN	NaN
1094	Q6GLR7	Calcium-dependent secretion activator 1	cadps	XB-GENE-5755962	cadps	HBG080678	NaN	NaN	NaN	0	NaN	NaN	NaN	0	NaN	NaN	NaN	NaN	NaN	0	NaN	NaN	NaN	0	NaN	NaN
1095	Q6GLS4	CaM kinase-like vesicle-associated protein	camkv	XB-GENE-943907	camkv	HBG108055	NaN	NaN	NaN	0	NaN	NaN	NaN	1	-1.45565	NaN	NaN	NaN	NaN	0	NaN	NaN	NaN	0	NaN	NaN
1096	Q6GLT0		MGC84289	XB-GENE-965998	paics.1	HBG008335	NaN	NaN	NaN	0	NaN	NaN	NaN	0	NaN	NaN	NaN	0.195953	NaN	1	0.195953	NaN	NaN	0	NaN	NaN
1097	Q6GLX4;Q6GLU0	Regulator of G-protein signaling 9-binding protein B;Regulator of G-protein signaling 9-binding protein C	rgs9bp-b;rgs9bp-c	XB-GENE-5863414	loc100489221	HBG059498;HBG059498	NaN	NaN	NaN	0	NaN	NaN	NaN	0	NaN	NaN	NaN	NaN	NaN	0	NaN	NaN	NaN	0	NaN	NaN
1098	Q6GLU2		MGC84237	XB-GENE-865094	pcdh8	HBG054878	NaN	-2.02406	NaN	1	-2.02406	NaN	NaN	2	-0.76387	NaN	NaN	-0.365301	NaN	1	-0.365301	NaN	NaN	0	NaN	NaN
1099	Q6GLU7		MGC84224	XB-GENE-959708	unnamed	HBG058915	NaN	NaN	NaN	0	NaN	NaN	NaN	0	NaN	NaN	NaN	NaN	NaN	0	NaN	NaN	NaN	0	NaN	NaN
1100	Q6GLV4;Q6IP50	UBX domain-containing protein 1-B;UBX domain-containing protein 1-A	ubxn1-b;ubxn1-a	XB-GENE-979863;XB-GENE-6251745	ubxn1;ubxn1	HBG082310;HBG082310	NaN	NaN	NaN	0	NaN	NaN	NaN	2	0.766462	NaN	NaN	NaN	NaN	0	NaN	NaN	NaN	0	NaN	NaN
1101	Q6GLW1;Q58EA2	THO complex subunit 4-B;THO complex subunit 4-A	alyref-b;alyref-a	XB-GENE-973560	alyref		NaN	NaN	NaN	0	NaN	NaN	NaN	1	-0.637644	NaN	NaN	NaN	NaN	0	NaN	NaN	NaN	1	-0.992215	NaN
1102	Q6GLW5;Q91847		scg3-A	XB-GENE-966939	scg3	HBG057085;HBG057085	-0.304248	0.44954	-0.643363	3	-0.166024	0.456756	0.79745	11	-0.242007	0.344726	-0.0240206	-0.524865	0.271434	3	-0.0924839	0.328673	0.866799	8	-0.781873	0.529119
1103	Q6GLX6		MGC84141	XB-GENE-17333944	scg2	HBG054148	NaN	NaN	NaN	0	NaN	NaN	NaN	6	-0.141168	NaN	-0.766699	-0.880478	-1.56349	3	-1.07022	0.351872	0.0320336	3	0.647882	NaN
1104	Q6GLY6	Major prion protein	MGC84114	XB-GENE-952817	prnp	HBG008260	NaN	NaN	NaN	0	NaN	NaN	NaN	0	NaN	NaN	NaN	NaN	NaN	0	NaN	NaN	NaN	0	NaN	NaN
1105	Q6GLZ2		MGC84105	XB-GENE-17340021	prkcsh	HBG051738	NaN	NaN	NaN	0	NaN	NaN	NaN	10	0.499953	0.977809	0.893085	2.5535	-0.214164	3	1.07747	1.13739	NaN	2	0.683298	NaN
1106	Q6GLZ5	Septin-7	sept7	XB-GENE-957468	7-Sep	HBG065093	-0.418237	-0.938259	-3.79527	3	-1.71726	1.48464	NaN	5	-0.188308	NaN	-1.65503	-6.04429	0.274628	3	-2.4749	2.64403	NaN	0	NaN	NaN
1107	Q6GLZ7		MGC84094	XB-GENE-5759202	lsamp	HBG017341	NaN	NaN	NaN	0	NaN	NaN	NaN	3	0.531355	NaN	NaN	NaN	NaN	0	NaN	NaN	NaN	0	NaN	NaN
1108	Q6GM14	Drebrin-like protein B	dbnl-b	XB-GENE-494570	dbnl	HBG051316	0.545186	-0.608501	2.76467	3	0.900452	1.39982	NaN	6	0.277508	NaN	NaN	0.188468	-1.68707	2	-0.749301	0.937769	0.27837	0	NaN	NaN
1109	Q6GM17		MGC84044	XB-GENE-944420	ggh	HBG005833	NaN	NaN	NaN	0	NaN	NaN	NaN	0	NaN	NaN	NaN	NaN	NaN	0	NaN	NaN	NaN	0	NaN	NaN
1110	Q6GM27		MGC84020	XB-GENE-995427	clstn3	HBG051146	NaN	-0.0483372	0.237927	2	0.0947949	0.143132	0.903999	6	0.138421	NaN	-0.0833928	-1.69401	NaN	2	-0.888701	0.805309	0.181681	2	-0.405447	NaN
1111	Q6GM31;Q7ZYM0		LOC398473			HBG006217;HBG006217	NaN	NaN	NaN	0	NaN	NaN	NaN	0	NaN	NaN	NaN	NaN	NaN	0	NaN	NaN	NaN	0	NaN	NaN
1112	Q6GM33		MGC84009	XB-GENE-6489312	unnamed	HBG057154	NaN	NaN	NaN	0	NaN	NaN	NaN	0	NaN	NaN	NaN	NaN	NaN	0	NaN	NaN	NaN	0	NaN	NaN
1113	Q6GM38		MGC84000			HBG000188	-0.904219	0.0472763	-0.921027	3	-0.592657	0.452553	0.247574	9	-0.567665	0.555442	0.173234	-0.660336	-0.0147396	3	-0.167281	0.356989	0.805641	2	-0.18017	NaN
1114	Q6GM42	Secretory carrier-associated membrane protein 5B	scamp5-b	XB-GENE-6078622	scamp5		1.27853	1.532	1.23674	3	1.34909	0.130457	0.00367721	6	-0.305042	NaN	3.54018	2.29038	-2.48759	3	1.11432	2.59754	NaN	2	0.342986	NaN
1115	Q6GM47		MGC83971	XB-GENE-1188226	rab6b	HBG009351	0.680037	1.18397	0.455058	3	0.773022	0.304754	0.11765	10	0.171057	0.633213	0.0650504	0.631771	-0.0101515	3	0.22889	0.286529	0.729657	6	1.09393	0.628425
1116	Q6GM49;G3GBS4		MGC83969;PRDX3	XB-GENE-994382	prdx3	HBG000286	NaN	NaN	NaN	0	NaN	NaN	NaN	0	NaN	NaN	NaN	NaN	NaN	0	NaN	NaN	NaN	0	NaN	NaN
1117	Q6GM52;Q7ZY33		RAB18	XB-GENE-489856	rab18	HBG009351;HBG009351	NaN	4.43828	NaN	1	4.43828	NaN	NaN	1	-3.65815	NaN	NaN	NaN	NaN	0	NaN	NaN	NaN	0	NaN	NaN
1118	Q6GM64;Q7ZYQ4		Fuca			HBG002155;HBG002155	-1.98984	-2.23317	-1.91546	3	-2.04616	0.13568	3.858e-06	4	-0.565951	NaN	0.0450878	-1.20451	NaN	2	-0.579711	0.624799	0.418464	0	NaN	NaN
1119	Q6GM69;Q98UD3					HBG002295;HBG002295	-2.73227	-0.755982	NaN	2	-1.74413	0.988144	0.00208545	10	-0.519994	0.595474	-1.75513	-1.99083	-0.643681	3	-1.46321	0.587432	0.00213319	0	NaN	NaN
1120	Q6GM74	Histone H2A.V	h2afv	XB-GENE-964023	h2afv	HBG009342	NaN	NaN	NaN	0	NaN	NaN	NaN	1	-2.14505	NaN	NaN	NaN	NaN	0	NaN	NaN	NaN	0	NaN	NaN
1121	Q6GN56;Q6GM76		LOC398510;MGC82107	XB-GENE-979514;XB-GENE-17333925	hao2;hao2	HBG051881;HBG051881	NaN	NaN	NaN	0	NaN	NaN	NaN	0	NaN	NaN	NaN	NaN	NaN	0	NaN	NaN	NaN	0	NaN	NaN
1123	Q6GM92;Q6NRY7		MGC82018;MGC80023	XB-GENE-982071;XB-GENE-5860390	stk26;stk25	HBG108518;HBG108518	NaN	NaN	NaN	0	NaN	NaN	NaN	0	NaN	NaN	NaN	NaN	NaN	0	NaN	NaN	NaN	0	NaN	NaN
1124	Q6GM93		MGC82017	XB-GENE-6077517	slc1a5	HBG000080	NaN	NaN	NaN	0	NaN	NaN	NaN	0	NaN	NaN	NaN	NaN	NaN	0	NaN	NaN	NaN	0	NaN	NaN
1125	Q6GM94;Q6PAD1;Q6P701		MGC68458;MGC68788	XB-GENE-957497;XB-GENE-17338517	abat;abat	HBG000634;HBG000634;HBG000634	NaN	NaN	NaN	0	NaN	NaN	NaN	2	-0.254827	NaN	NaN	NaN	NaN	0	NaN	NaN	NaN	0	NaN	NaN
1126	Q6GM98		MGC81989	XB-GENE-864930	slc16a3	HBG006384	4.96517	NaN	NaN	1	4.96517	NaN	NaN	1	0.834621	NaN	NaN	NaN	NaN	0	NaN	NaN	NaN	0	NaN	NaN
1127	Q6GMA0	Tyrosine-protein phosphatase non-receptor type	MGC81984	XB-GENE-950447	ptpn1	HBG008321	NaN	NaN	NaN	0	NaN	NaN	NaN	0	NaN	NaN	NaN	NaN	NaN	0	NaN	NaN	NaN	0	NaN	NaN
1128	Q6GMA6		cct6a	XB-GENE-987469	cct6a	HBG103725	NaN	-1.31265	-1.25231	2	-1.28248	0.03017	0.028489	7	0.0531921	NaN	-2.62137	-2.70015	NaN	2	-2.66076	0.03939	2.05203e-06	1	1.03605	NaN
1129	Q6GMB7		MGC81895	XB-GENE-967306	mccc1	HBG000555	NaN	NaN	NaN	0	NaN	NaN	NaN	0	NaN	NaN	NaN	NaN	NaN	0	NaN	NaN	NaN	0	NaN	NaN
1130	Q6GMC1;Q6GQF3;P62972;A0JMV0;Q7ZXG5;Q7SY79	Polyubiquitin;Ubiquitin	MGC81889;MGC80109;MGC154789	XB-GENE-939931;XB-GENE-5741649;XB-GENE-6066520;XB-GENE-6075095	uba52;rps27a;ubc;ubb	HBG000057;HBG000057;HBG000057;HBG052927;HBG057823	1.12719	-1.30397	-1.63407	3	-0.603617	1.23126	NaN	12	0.0112485	1.10029	0.557286	0.60132	-0.581739	3	0.192289	0.547616	0.775424	9	-0.66718	0.343434
1131	Q6GMC3		MGC81885	XB-GENE-1010437	hsd17b4	HBG002174	NaN	NaN	NaN	0	NaN	NaN	NaN	1	-0.120508	NaN	2.2812	NaN	NaN	1	2.2812	NaN	NaN	0	NaN	NaN
1132	Q6GMD2	WD repeat-containing protein 61	wdr61	XB-GENE-5751613	wdr61	HBG059813	NaN	NaN	NaN	0	NaN	NaN	NaN	2	0.463221	NaN	NaN	NaN	NaN	0	NaN	NaN	NaN	0	NaN	NaN
1133	Q6GMF0		MGC81784	XB-GENE-5765640	aldh18a1	HBG007911	NaN	NaN	NaN	0	NaN	NaN	NaN	0	NaN	NaN	NaN	NaN	NaN	0	NaN	NaN	NaN	0	NaN	NaN
1134	Q6GMY9	Exportin-2	cse1l	XB-GENE-5802416	cse1l	HBG080050	NaN	NaN	NaN	0	NaN	NaN	NaN	5	0.0681823	NaN	NaN	NaN	NaN	0	NaN	NaN	NaN	0	NaN	NaN
1135	Q6NU46;Q6GN02	Acetyl-CoA acetyltransferase A, mitochondrial;Acetyl-CoA acetyltransferase B, mitochondrial	acat1-a;acat1-b	XB-GENE-977287;XB-GENE-17333679	acat1;acat1	HBG003112;HBG003112	NaN	NaN	NaN	0	NaN	NaN	NaN	1	0.178336	NaN	NaN	NaN	NaN	0	NaN	NaN	NaN	0	NaN	NaN
1136	Q6GN17		MGC83639	XB-GENE-945737	nt5dc1	HBG058689	NaN	NaN	NaN	0	NaN	NaN	NaN	1	0.341697	NaN	NaN	NaN	NaN	0	NaN	NaN	NaN	0	NaN	NaN
1137	Q6GN32;P12607;P12606;Q6INY6	Integrin beta;Integrin beta-1-B;Integrin beta-1-A	ITGB1;itgb1-b;itgb1-a	XB-GENE-946731;XB-GENE-6253896	itgb1;itgb1	HBG006190;HBG006190;HBG006190;HBG006190	NaN	NaN	4.30476	1	4.30476	NaN	NaN	0	NaN	NaN	NaN	2.1559	NaN	1	2.1559	NaN	NaN	0	NaN	NaN
1138	Q6GN46		MGC83035			HBG000319	-0.478686	0.52794	NaN	2	0.024627	0.503313	0.976007	0	NaN	NaN	0.311027	0.132396	0.641938	3	0.361787	0.211093	0.557314	0	NaN	NaN
1139	Q6GN50		MGC83026	XB-GENE-866087	alcam	HBG050847	-3.53842	NaN	NaN	1	-3.53842	NaN	NaN	2	0.309474	NaN	NaN	NaN	NaN	0	NaN	NaN	NaN	0	NaN	NaN
1140	Q6GN63		MGC82998	XB-GENE-943191	idh3a	HBG052080	1.35446	NaN	-0.535465	2	0.409498	0.944962	0.561398	1	0.0988882	NaN	NaN	1.23573	NaN	1	1.23573	NaN	NaN	0	NaN	NaN
1141	Q6GN65		MGC82995	XB-GENE-5904566	slc29a2	HBG074626	NaN	NaN	NaN	0	NaN	NaN	NaN	0	NaN	NaN	NaN	NaN	NaN	0	NaN	NaN	NaN	0	NaN	NaN
1142	Q6GN66;Q5XGW4;Q6PA56	T-complex protein 1 subunit delta	MGC82994;LOC398959	XB-GENE-974489;XB-GENE-17346336	cct4;cct4	HBG106507;HBG106507;HBG106507	-2.87352	-1.89	-0.861074	3	-1.87486	0.821647	2.67664e-05	6	-0.108073	NaN	-1.29861	-2.44356	-4.19267	3	-2.64495	1.19005	NaN	0	NaN	NaN
1143	Q7ZXD6;Q6GN67	Proteasomal ubiquitin receptor ADRM1-B;Proteasomal ubiquitin receptor ADRM1-A	adrm1-b;adrm1-a	XB-GENE-865867;XB-GENE-6252580	adrm1;adrm1	HBG073518;HBG073518	NaN	NaN	NaN	0	NaN	NaN	NaN	2	-0.486374	NaN	NaN	NaN	NaN	0	NaN	NaN	NaN	0	NaN	NaN
1144	Q6GN87		MGC82953	XB-GENE-941594	vat1	HBG002466	NaN	0.96598	NaN	1	0.96598	NaN	NaN	0	NaN	NaN	NaN	2.79274	NaN	1	2.79274	NaN	NaN	0	NaN	NaN
1145	Q9PVN8;Q6GN89;Q8AVI8;Q6DCM1		XDRP1;ubqln2-prov	XB-GENE-17341989;XB-GENE-986031	ubqln4;ubqln1	HBG064537;HBG064537;HBG064537;HBG064537	NaN	NaN	NaN	0	NaN	NaN	NaN	0	NaN	NaN	NaN	NaN	NaN	0	NaN	NaN	NaN	0	NaN	NaN
1146	Q6GN90		MGC82947	XB-GENE-6255138	bola2	HBG080902	NaN	NaN	NaN	0	NaN	NaN	NaN	0	NaN	NaN	NaN	NaN	NaN	0	NaN	NaN	NaN	2	0.3676	NaN
1147	Q6GN96;Q6X5Y5		Eps15R	XB-GENE-959472	eps15l1	HBG005591;HBG005591	NaN	NaN	NaN	0	NaN	NaN	NaN	0	NaN	NaN	NaN	NaN	NaN	0	NaN	NaN	NaN	0	NaN	NaN
1148	Q6GNA2		MGC82927	XB-GENE-5787215	f7	HBG013304	NaN	NaN	NaN	0	NaN	NaN	NaN	2	0.016619	NaN	NaN	NaN	NaN	0	NaN	NaN	NaN	0	NaN	NaN
1149	Q6GNA3;Q7ZXU0		LOC398563			HBG000011;HBG000011	NaN	NaN	NaN	0	NaN	NaN	NaN	1	0.547594	NaN	NaN	NaN	NaN	0	NaN	NaN	NaN	0	NaN	NaN
1150	Q6GNC1		MGC82894	XB-GENE-958540	psmd3	HBG000703	0.772331	0.133308	1.184	3	0.696546	0.432278	0.161745	11	0.331182	0.632419	1.6971	0.987962	0.105059	3	0.93004	0.651237	0.0743579	3	1.24467	NaN
1151	Q6GND4		dbia	XB-GENE-6255377	dbi	HBG000398	NaN	NaN	NaN	0	NaN	NaN	NaN	0	NaN	NaN	NaN	NaN	NaN	0	NaN	NaN	NaN	3	1.89666	NaN
1152	Q6GNF2;Q7SZC0		MGC82844	XB-GENE-6255385;XB-GENE-6253786	rpl30;rpl30	HBG000449;HBG000449	NaN	NaN	NaN	0	NaN	NaN	NaN	5	0.459274	NaN	NaN	NaN	NaN	0	NaN	NaN	NaN	0	NaN	NaN
1153	Q6GNF4		MGC82841	XB-GENE-1016377;XB-GENE-17330182	rps17;rps17	HBG001708	NaN	NaN	NaN	0	NaN	NaN	NaN	3	0.675706	NaN	-0.501669	0.160516	NaN	2	-0.170577	0.331093	0.821818	0	NaN	NaN
1154	Q6GNH1		MGC82808	XB-GENE-958312	rpl23	HBG000282	NaN	NaN	NaN	0	NaN	NaN	NaN	0	NaN	NaN	NaN	NaN	NaN	0	NaN	NaN	NaN	0	NaN	NaN
1155	Q6GNI0	Protein BCCIP homolog	bccip	XB-GENE-866129	bccip	HBG054955	NaN	NaN	NaN	0	NaN	NaN	NaN	0	NaN	NaN	NaN	NaN	NaN	0	NaN	NaN	NaN	0	NaN	NaN
1156	Q6GNI1		MGC82791	XB-GENE-17345911	bin1	HBG004224	NaN	NaN	NaN	0	NaN	NaN	NaN	4	-0.358404	NaN	NaN	NaN	NaN	0	NaN	NaN	NaN	0	NaN	NaN
1157	Q6GNI4	Eukaryotic translation initiation factor 3 subunit K	eif3k	XB-GENE-992848	eif3k	HBG052081	2.84928	2.00823	2.87717	3	2.57823	0.403209	5.19732e-09	3	0.0546693	NaN	2.39138	1.07259	2.17467	3	1.87955	0.577422	4.41835e-05	3	-1.04116	NaN
1158	Q6GNK9	Protein NDNF	ndnf	XB-GENE-1016854	ndnf	HBG100862	NaN	NaN	NaN	0	NaN	NaN	NaN	0	NaN	NaN	-0.314852	NaN	NaN	1	-0.314852	NaN	NaN	0	NaN	NaN
1159	Q6GNL9		MGC81012	XB-GENE-921475	bcam	HBG097586	-0.583562	-1.16558	NaN	2	-0.874571	0.291009	0.152119	6	0.252323	NaN	NaN	NaN	NaN	0	NaN	NaN	NaN	0	NaN	NaN
1160	Q6GNQ0		MGC80961	XB-GENE-492438	cttn	HBG005994	1.0897	0.276014	2.13457	3	1.16676	0.760706	0.0128528	8	-1.38778	1.91052	2.61788	3.03292	0.0647719	3	1.90519	1.31236	NaN	1	0.833125	NaN
1161	Q6GNQ1	ATPase asna1	asna1	XB-GENE-1013231	asna1		1.05567	2.30261	0.612575	3	1.32362	0.715496	0.00433488	3	2.07122	NaN	-0.23977	NaN	-1.03239	2	-0.63608	0.39631	0.370255	0	NaN	NaN
1162	Q91596;Q6GNQ5;Q7SZ42		HMG-1	XB-GENE-1001213	hmgb1	HBG009000;HBG009000;HBG009000	NaN	NaN	NaN	0	NaN	NaN	NaN	1	-1.98467	NaN	NaN	NaN	NaN	0	NaN	NaN	NaN	0	NaN	NaN
1163	Q6GNR2		MGC80941	XB-GENE-6255683	upf1	HBG061556	NaN	NaN	NaN	0	NaN	NaN	NaN	0	NaN	NaN	NaN	NaN	NaN	0	NaN	NaN	NaN	0	NaN	NaN
1164	Q6GNR3;Q9DGF6;Q7ZXX5		MGC80940;tfg	XB-GENE-960563;XB-GENE-6255684	tfg;tfg	HBG009087;HBG009087;HBG009087	NaN	NaN	NaN	0	NaN	NaN	NaN	1	2.54564	NaN	NaN	NaN	NaN	0	NaN	NaN	NaN	0	NaN	NaN
1165	Q6GNR4		MGC80936	XB-GENE-984052	cltc	HBG005344	0.0493764	-0.422525	0.915758	3	0.18087	0.554207	0.776922	12	0.046686	0.269024	0.119626	0.401833	0.95735	3	0.492936	0.348014	0.399084	6	0.23462	0.888568
1166	Q6GNR5	Coatomer subunit beta	MGC80934	XB-GENE-975107	copb1	HBG005380	NaN	NaN	NaN	0	NaN	NaN	NaN	0	NaN	NaN	NaN	NaN	NaN	0	NaN	NaN	NaN	0	NaN	NaN
1167	Q6GNR9	Dolichyl-diphosphooligosaccharide--protein glycosyltransferase 48 kDa subunit	ddost	XB-GENE-5785164	ddost	HBG053378	NaN	NaN	0.473294	1	0.473294	NaN	NaN	1	1.81356	NaN	0.599816	0.64169	-0.951983	3	0.0965077	0.741592	0.865015	0	NaN	NaN
1168	Q6GNT0	Annexin	MGC80902	XB-GENE-989745	anxa6	HBG061815	3.95594	NaN	NaN	1	3.95594	NaN	NaN	0	NaN	NaN	NaN	NaN	NaN	0	NaN	NaN	NaN	0	NaN	NaN
1169	Q6GNT2	UPF0454 protein C12orf49 homolog		XB-GENE-5957003	c12orf49	HBG097587	NaN	NaN	NaN	0	NaN	NaN	NaN	3	-0.506864	NaN	NaN	NaN	NaN	0	NaN	NaN	NaN	0	NaN	NaN
1170	Q6GNT9	Protein MEMO1	memo1	XB-GENE-5777446	memo1	HBG050811	NaN	NaN	NaN	0	NaN	NaN	NaN	0	NaN	NaN	NaN	NaN	NaN	0	NaN	NaN	NaN	0	NaN	NaN
1171	Q6GNU4		MGC80871	XB-GENE-988734	anp32b	HBG053102	NaN	NaN	1.47743	1	1.47743	NaN	NaN	0	NaN	NaN	NaN	1.75357	NaN	1	1.75357	NaN	NaN	0	NaN	NaN
1172	Q6GNV0		MGC80858	XB-GENE-943140	pa2g4	HBG053117	1.93987	0.509324	0.826818	3	1.092	0.613383	0.0217333	7	1.02128	NaN	0.94854	1.69476	-0.391827	3	0.750491	0.86328	0.165468	2	-1.07999	NaN
1173	Q6GNW9;Q68EW9		MGC80815;MGC84155	XB-GENE-961339;XB-GENE-17341236	arl1;arl1	HBG002073;HBG002073	NaN	NaN	NaN	0	NaN	NaN	NaN	0	NaN	NaN	NaN	NaN	NaN	0	NaN	NaN	NaN	0	NaN	NaN
1174	Q7ZYJ8;Q6GNX0		sec13	XB-GENE-944458	sec13	HBG057343;HBG057343	NaN	NaN	NaN	0	NaN	NaN	NaN	0	NaN	NaN	NaN	NaN	NaN	0	NaN	NaN	NaN	0	NaN	NaN
1175	Q6GNX8		MGC80802	XB-GENE-17346075	dcn	HBG016052	NaN	NaN	NaN	0	NaN	NaN	NaN	0	NaN	NaN	NaN	NaN	NaN	0	NaN	NaN	NaN	0	NaN	NaN
1176	Q6GNY6	Oligosaccharyltransferase complex subunit ostc-A	ostc-a	XB-GENE-6255701	ostc		NaN	NaN	NaN	0	NaN	NaN	NaN	0	NaN	NaN	NaN	NaN	NaN	0	NaN	NaN	NaN	0	NaN	NaN
1177	Q6UTE6;Q6GP18	Superoxide dismutase	MGC80739	XB-GENE-1000995;XB-GENE-17334272	sod2;sod2	HBG004451;HBG004451	NaN	NaN	NaN	0	NaN	NaN	NaN	0	NaN	NaN	NaN	NaN	NaN	0	NaN	NaN	NaN	1	1.44645	NaN
1178	Q6GP22;Q7ZXL0		LOC398526	XB-GENE-17341994	rwdd1	HBG060864;HBG060864	NaN	NaN	0.481081	1	0.481081	NaN	NaN	0	NaN	NaN	NaN	NaN	NaN	0	NaN	NaN	NaN	0	NaN	NaN
1179	Q6GP23		MGC80733	XB-GENE-954644;XB-GENE-6078832	efhd2;efhd1	HBG051446;HBG051446	NaN	NaN	NaN	0	NaN	NaN	NaN	0	NaN	NaN	NaN	NaN	NaN	0	NaN	NaN	NaN	0	NaN	NaN
1180	Q6GP33	Glucose-6-phosphate isomerase	MGC80718	XB-GENE-944063	gpi	HBG002877	1.60768	0.863917	1.17068	3	1.21409	0.305188	0.0091602	10	-0.0957603	0.926047	2.5997	1.20796	-1.06092	3	0.91558	1.50867	NaN	2	-0.390489	NaN
1181	Q6GP58		MGC80661	XB-GENE-17333271	rarres1	HBG101029	-0.76207	0.260825	2.92829	3	0.809015	1.55565	NaN	0	NaN	NaN	NaN	NaN	NaN	0	NaN	NaN	NaN	0	NaN	NaN
1182	Q6GP61		l1cam-a	XB-GENE-5914737	l1cam	HBG000144;HBG098943	-0.0129258	-0.747219	-0.289968	3	-0.350038	0.302768	0.539859	11	0.394206	0.501574	-0.849891	-0.635817	0.345012	3	-0.380232	0.520219	0.538265	7	0.935075	0.441012
1183	Q6GP62	Vacuolar protein sorting-associated protein 29	vps29	XB-GENE-967958	vps29	HBG056165	NaN	NaN	NaN	0	NaN	NaN	NaN	0	NaN	NaN	NaN	NaN	NaN	0	NaN	NaN	NaN	0	NaN	NaN
1184	Q6GP84		MGC80611			HBG002324	NaN	NaN	NaN	0	NaN	NaN	NaN	0	NaN	NaN	NaN	NaN	NaN	0	NaN	NaN	NaN	0	NaN	NaN
1185	Q6GPA3		LOC443632			HBG006128	NaN	0.895633	NaN	1	0.895633	NaN	NaN	1	-0.730815	NaN	NaN	NaN	NaN	0	NaN	NaN	NaN	0	NaN	NaN
1186	Q6GPA8	Secretory carrier-associated membrane protein 5A	scamp5-a	XB-GENE-5960142	scamp5		NaN	NaN	NaN	0	NaN	NaN	NaN	0	NaN	NaN	NaN	NaN	NaN	0	NaN	NaN	NaN	0	NaN	NaN
1187	Q6GPA9		MGC80562	XB-GENE-6086902	sf3a1	HBG059993	NaN	NaN	NaN	0	NaN	NaN	NaN	1	1.26317	NaN	NaN	NaN	NaN	0	NaN	NaN	NaN	0	NaN	NaN
1188	Q6GPC0	DNA topoisomerase	MGC80537	XB-GENE-1003603	top3a	HBG056668	2.78376	-2.08961	3.64533	3	1.44649	2.52502	NaN	0	NaN	NaN	NaN	2.68563	NaN	1	2.68563	NaN	NaN	0	NaN	NaN
1189	Q6GPC2;O93399		lmnb2-A-prov	XB-GENE-6254662	lmnb2	HBG013015;HBG013015	NaN	NaN	NaN	0	NaN	NaN	NaN	0	NaN	NaN	NaN	NaN	NaN	0	NaN	NaN	NaN	0	NaN	NaN
1190	Q6GPC4		MGC80505	XB-GENE-6255964	ndufb7	HBG001948	NaN	NaN	NaN	0	NaN	NaN	NaN	1	1.18968	NaN	NaN	NaN	NaN	0	NaN	NaN	NaN	0	NaN	NaN
1191	Q6GPC8;Q6P6Z8	2-oxoglutarate dehydrogenase, mitochondrial	MGC80496;ogdh	XB-GENE-1010765	ogdh	HBG001892;HBG001892	NaN	NaN	2.46202	1	2.46202	NaN	NaN	0	NaN	NaN	NaN	NaN	NaN	0	NaN	NaN	NaN	0	NaN	NaN
1192	Q6GPD6		MGC80474	XB-GENE-943178;XB-GENE-17333812	cnpy2;cnpy2	HBG052514;HBG052514	NaN	NaN	NaN	0	NaN	NaN	NaN	0	NaN	NaN	0.418059	NaN	NaN	1	0.418059	NaN	NaN	0	NaN	NaN
1193	Q6GPJ6		MGC84515	XB-GENE-5787540	glod4	HBG056038	NaN	NaN	NaN	0	NaN	NaN	NaN	0	NaN	NaN	NaN	NaN	NaN	0	NaN	NaN	NaN	0	NaN	NaN
1194	Q6GPP8		MGC82702	XB-GENE-5912808	hba-l5	HBG009709	0.132369	1.64259	0.324682	3	0.69988	0.671204	0.160918	7	1.42415	NaN	1.32908	0.526108	0.820201	3	0.891796	0.331698	0.0891516	9	-0.800989	0.794961
1195	Q6GPQ4	SET and MYND domain-containing protein 5	smyd5	XB-GENE-988094	smyd5	HBG060385	NaN	NaN	NaN	0	NaN	NaN	NaN	1	-1.61331	NaN	NaN	NaN	NaN	0	NaN	NaN	NaN	0	NaN	NaN
1196	Q6GPQ9		MGC82679	XB-GENE-1009705	ndufs6	HBG006549	NaN	NaN	NaN	0	NaN	NaN	NaN	4	1.84618	NaN	NaN	NaN	NaN	0	NaN	NaN	NaN	2	-0.680802	NaN
1197	Q6GPR8		dynll1	XB-GENE-866552	dynll1	HBG002133	NaN	NaN	NaN	0	NaN	NaN	NaN	0	NaN	NaN	-4.67718	NaN	NaN	1	-4.67718	NaN	NaN	0	NaN	NaN
1198	Q6GPS9		MGC82638	XB-GENE-959224	hadha	HBG005557	-0.136627	-0.158484	-0.855204	3	-0.383438	0.333708	0.492354	5	0.151098	NaN	-0.0467658	0.707562	NaN	2	0.330398	0.377164	0.687645	0	NaN	NaN
1199	Q6GPT0		MGC82636			HBG005633	-0.312192	-0.563291	-1.40415	3	-0.759878	0.46696	0.126417	9	0.417715	0.820248	0.863468	0.31884	-0.369289	3	0.271006	0.504406	0.687645	9	-0.473991	0.461367
1200	Q6GPT2	Ferritin	MGC82632	XB-GENE-5756616	unnamed	HBG000410	NaN	NaN	NaN	0	NaN	NaN	NaN	1	3.13146	NaN	NaN	NaN	NaN	0	NaN	NaN	NaN	0	NaN	NaN
1201	Q6GPT8;Q8AVI1		MGC82624;gmds	XB-GENE-943021;XB-GENE-17338286	gmds;gmds	HBG000727;HBG000727	-0.867738	-0.498736	-1.0225	3	-0.796325	0.219708	0.106065	7	-0.0947433	NaN	0.446028	-0.62449	NaN	2	-0.089231	0.535259	0.899345	3	-0.235704	NaN
1202	Q6GPU5		MGC82602			HBG009709	-0.387721	0.506425	0.146829	3	0.088511	0.367355	0.890106	6	1.84956	NaN	0.281471	0.0298332	0.352912	3	0.221405	0.138566	0.73592	6	0.871339	0.539713
1203	Q7SZ22;Q7ZTK7;Q6GPW2	Small ubiquitin-related modifier 3;Small ubiquitin-related modifier 2-A;Small ubiquitin-related modifier 2-B	sumo3;sumo2-a;sumo2-b	XB-GENE-969144;XB-GENE-6254945;XB-GENE-1004218	sumo2;sumo2;sumo3	HBG053025;HBG053025;HBG053025	NaN	NaN	NaN	0	NaN	NaN	NaN	0	NaN	NaN	NaN	NaN	NaN	0	NaN	NaN	NaN	1	-0.871961	NaN
1204	Q6GPY3		prdx5	XB-GENE-1006737	prdx5	HBG053675	NaN	NaN	NaN	0	NaN	NaN	NaN	10	0.190035	0.832649	NaN	NaN	NaN	0	NaN	NaN	NaN	7	0.475428	1.18339
1205	Q6GQ11		MGC80473	XB-GENE-981393	man2a2	HBG052390	NaN	1.72775	-0.191739	2	0.768005	0.959745	0.214417	2	0.56759	NaN	1.90201	-1.6806	NaN	2	0.110705	1.79131	NaN	0	NaN	NaN
1206	Q6GR44;Q6GQ17		nagaa;nagab	XB-GENE-5832627;XB-GENE-6252103	naga;naga	HBG001989;HBG001989	NaN	NaN	NaN	0	NaN	NaN	NaN	1	0.554106	NaN	NaN	NaN	NaN	0	NaN	NaN	NaN	0	NaN	NaN
1207	Q7ZYC8;Q6GQ21	Peptidyl-prolyl cis-trans isomerase	fkbp2;MGC80429	XB-GENE-958379;XB-GENE-17333872	fkbp2;fkbp2	HBG051623;HBG051623	NaN	NaN	NaN	0	NaN	NaN	NaN	5	-0.123884	NaN	-0.862038	NaN	NaN	1	-0.862038	NaN	NaN	2	0.184585	NaN
1208	Q6GQ29	Carboxypeptidase Q	cpq	XB-GENE-5761579	cpq	HBG105014	NaN	NaN	NaN	0	NaN	NaN	NaN	0	NaN	NaN	NaN	NaN	NaN	0	NaN	NaN	NaN	0	NaN	NaN
1209	Q6GQ38		MGC80370	XB-GENE-865638	kazald1	HBG031621	NaN	NaN	NaN	0	NaN	NaN	NaN	0	NaN	NaN	NaN	NaN	NaN	0	NaN	NaN	NaN	0	NaN	NaN
1210	Q6GQ40	Proteasome subunit beta type	psmb2	XB-GENE-946107	psmb2	HBG000815	-2.82273	-2.9183	-1.89681	3	-2.54595	0.460664	7.36186e-09	4	-1.08617	NaN	-1.29334	0.661326	0.178636	3	-0.151126	0.831359	0.816259	5	0.371936	0.950288
1211	Q6GQ45		MGC80353	XB-GENE-973098	ndufb3	HBG006448	NaN	NaN	NaN	0	NaN	NaN	NaN	0	NaN	NaN	NaN	NaN	NaN	0	NaN	NaN	NaN	0	NaN	NaN
1212	Q6GQ58	Annexin	MGC80326	XB-GENE-953005	anxa3	HBG061815	0.917571	1.74937	-0.0979975	3	0.856314	0.755427	0.0824006	0	NaN	NaN	0.792984	1.13412	2.48193	3	1.46968	0.729193	0.00203875	1	1.76402	NaN
1213	Q6GQ61		MGC80319	XB-GENE-965164	dnpep	HBG051386	-1.90449	-0.217704	1.27069	3	-0.283835	1.2971	NaN	2	2.48793	NaN	NaN	0.00406019	-2.63571	2	-1.31582	1.31989	NaN	0	NaN	NaN
1214	Q6GQ64	Thioredoxin	MGC80314	XB-GENE-5909961	loc100170420	HBG009243	NaN	NaN	NaN	0	NaN	NaN	NaN	3	0.518398	NaN	NaN	NaN	NaN	0	NaN	NaN	NaN	8	0.376577	0.452851
1215	Q6GQ65		MGC80312	XB-GENE-1006919	ahsa1	HBG065806	NaN	NaN	NaN	0	NaN	NaN	NaN	5	0.269998	NaN	NaN	NaN	NaN	0	NaN	NaN	NaN	0	NaN	NaN
1216	Q7ZYP1;Q6GQ87		MGC80265	XB-GENE-1014494;XB-GENE-17335295	chchd3;chchd3	HBG050936;HBG050936	NaN	NaN	NaN	0	NaN	NaN	NaN	1	-0.645669	NaN	NaN	NaN	NaN	0	NaN	NaN	NaN	0	NaN	NaN
1217	Q6GQ94		MGC80246	XB-GENE-865840	capza2	HBG050810	2.35085	-0.0877731	NaN	2	1.13154	1.21931	NaN	7	-0.135668	NaN	1.97695	2.37113	0.338922	3	1.56233	0.879923	0.000908386	2	0.790143	NaN
1218	Q6GQ98		MGC80234	XB-GENE-865665	crat.2	HBG107717	NaN	NaN	NaN	0	NaN	NaN	NaN	0	NaN	NaN	NaN	NaN	NaN	0	NaN	NaN	NaN	0	NaN	NaN
1219	Q6GQA5;Q91740	Fibronectin	fibronectin;fn1	XB-GENE-865084;XB-GENE-5990448	fn1;atp2b1	HBG005731;HBG005731	0.381675	-0.326505	-0.540089	3	-0.16164	0.393952	0.799891	11	0.0402972	0.269935	1.09583	0.394172	0.654865	3	0.714956	0.289585	0.189485	9	-0.326028	0.674765
1220	Q6GQA7;Q8AVK0		MGC80207	XB-GENE-951515;XB-GENE-17339865	dars;dars	HBG001028;HBG001028	NaN	NaN	NaN	0	NaN	NaN	NaN	4	-0.578646	NaN	NaN	NaN	NaN	0	NaN	NaN	NaN	0	NaN	NaN
1221	Q6GQB0;Q6DCR7		MGC80202;vasp-prov	XB-GENE-6251532	vasp	HBG006655;HBG006655	NaN	NaN	NaN	0	NaN	NaN	NaN	0	NaN	NaN	NaN	NaN	NaN	0	NaN	NaN	NaN	0	NaN	NaN
1222	Q6GQB1		MGC80200	XB-GENE-865900	nrcam	HBG000144	NaN	NaN	NaN	0	NaN	NaN	NaN	4	0.631293	NaN	NaN	NaN	NaN	0	NaN	NaN	NaN	0	NaN	NaN
1223	Q6GQB2		MGC80199	XB-GENE-959327	rpl7a	HBG002936	NaN	-1.51999	-3.2628	2	-2.3914	0.871405	1.09771e-05	10	0.321727	0.932421	-2.28454	-1.93814	-1.34386	3	-1.85551	0.38845	5.53679e-05	0	NaN	NaN
1224	Q6GQB3		prdx1	XB-GENE-865449	prdx1	HBG000286	-0.310697	-1.97107	1.1328	3	-0.382989	1.26818	NaN	10	-0.143043	0.861544	1.55489	0.281723	0.807105	3	0.881239	0.522405	0.0926709	7	0.748045	1.02452
1225	Q6GQB4		hk1-A	XB-GENE-944854	hk1	HBG005020;HBG005020	0.519189	0.365734	NaN	2	0.442462	0.0767275	0.526633	5	-0.1237	NaN	1.5589	0.139796	-1.53665	3	0.0540153	1.26521	NaN	0	NaN	NaN
1226	Q6GQB6		MGC80186	XB-GENE-17333098	g3bp1	HBG007211	NaN	NaN	NaN	0	NaN	NaN	NaN	0	NaN	NaN	NaN	NaN	NaN	0	NaN	NaN	NaN	0	NaN	NaN
1227	Q6GQB7;Q6AZU7;P46470	26S protease regulatory subunit 8	psmc5	XB-GENE-999933;XB-GENE-17338635;XB-GENE-17338635	psmc5;psmc5;psmc5	HBG000109;HBG000109;HBG000109	NaN	-2.40922	NaN	1	-2.40922	NaN	NaN	4	1.29255	NaN	NaN	NaN	NaN	0	NaN	NaN	NaN	0	NaN	NaN
1228	Q6GQC6		MGC80163			HBG014761	NaN	NaN	NaN	0	NaN	NaN	NaN	5	-1.55639	NaN	NaN	NaN	NaN	0	NaN	NaN	NaN	7	-0.0771276	1.00253
1229	Q6GQD1	Cytoplasmic FMR1-interacting protein 2	cyfip2	XB-GENE-922706	cyfip2	HBG053209	NaN	NaN	NaN	0	NaN	NaN	NaN	2	0.754342	NaN	NaN	NaN	NaN	0	NaN	NaN	NaN	0	NaN	NaN
1230	Q6GQD4		MGC80152	XB-GENE-866094	polr2h	HBG036116	NaN	NaN	NaN	0	NaN	NaN	NaN	1	-0.354128	NaN	NaN	NaN	NaN	0	NaN	NaN	NaN	0	NaN	NaN
1231	Q6GQE5		MGC80123	XB-GENE-949531	cd9	HBG002324	-1.42842	0.470054	-0.779011	3	-0.579126	0.787831	0.260317	0	NaN	NaN	NaN	-2.24202	NaN	1	-2.24202	NaN	NaN	0	NaN	NaN
1232	Q6GQE7	Ubiquitin-like-conjugating enzyme ATG3	atg3	XB-GENE-953272	atg3	HBG080876	NaN	NaN	NaN	0	NaN	NaN	NaN	0	NaN	NaN	NaN	NaN	NaN	0	NaN	NaN	NaN	0	NaN	NaN
1233	Q6NTY0;Q6GQF8;Q6AZP7		MGC81440;MGC80096;MGC82578	XB-GENE-996499;XB-GENE-6251724	surf4.2;surf4.1	HBG054238;HBG054238;HBG054238	NaN	NaN	NaN	0	NaN	NaN	NaN	0	NaN	NaN	NaN	NaN	NaN	0	NaN	NaN	NaN	0	NaN	NaN
1234	Q6GQG6;P05221	Nucleoplasmin	npm-A	XB-GENE-999551	npm2	HBG045601;HBG045601	-2.66702	-3.14991	-2.85559	3	-2.89084	0.198709	4.87372e-11	6	0.0075947	NaN	-2.54878	-2.2593	0.194744	3	-1.53778	1.23077	NaN	7	-0.500367	0.413917
1235	Q7SYA5;Q6GQI1;Q8UUZ3		mmp2;mmp2-prov	XB-GENE-482845	mmp2	HBG052484;HBG052484;HBG052484	-0.115102	0.723508	NaN	2	0.304203	0.419305	0.686403	5	-0.277835	NaN	NaN	-2.24847	NaN	1	-2.24847	NaN	NaN	1	-0.0509266	NaN
1236	Q6GQI2		MGC79146			HBG000483	NaN	NaN	-3.48264	1	-3.48264	NaN	NaN	2	0.92244	NaN	NaN	NaN	NaN	0	NaN	NaN	NaN	0	NaN	NaN
1237	Q7ZX90;Q6GQK1		ncln;MGC79091	XB-GENE-1004036;XB-GENE-17337565	ncln;ncln	HBG054932;HBG054932	NaN	NaN	NaN	0	NaN	NaN	NaN	0	NaN	NaN	NaN	1.2099	NaN	1	1.2099	NaN	NaN	0	NaN	NaN
1238	Q6GQL1	Protein NDRG3	ndrg3	XB-GENE-6078876	ndrg4	HBG052591	-0.898958	-1.9695	NaN	2	-1.43423	0.535271	0.0126242	6	0.193412	NaN	0.967372	-0.711924	NaN	2	0.127724	0.839648	0.865015	0	NaN	NaN
1239	Q6GQL5		MGC79067	XB-GENE-6082535	pgrmc1	HBG059971	NaN	NaN	NaN	0	NaN	NaN	NaN	0	NaN	NaN	NaN	NaN	NaN	0	NaN	NaN	NaN	0	NaN	NaN
1240	Q6GQZ2;Q7ZXX0		MGC83263;MGC52712	XB-GENE-6251747;XB-GENE-5954765	srsf4;unnamed	HBG002295;HBG002295	NaN	NaN	NaN	0	NaN	NaN	NaN	0	NaN	NaN	NaN	NaN	NaN	0	NaN	NaN	NaN	0	NaN	NaN
1241	Q6GQZ3		MGC83244	XB-GENE-922557	tpp2	HBG017992	NaN	NaN	NaN	0	NaN	NaN	NaN	5	1.1875	NaN	7.40252	NaN	NaN	1	7.40252	NaN	NaN	0	NaN	NaN
1242	Q6GR01		MGC82265	XB-GENE-5949603	decr2	HBG100327	NaN	NaN	NaN	0	NaN	NaN	NaN	0	NaN	NaN	NaN	-2.8004	NaN	1	-2.8004	NaN	NaN	0	NaN	NaN
1243	Q6GR06		MGC81473			HBG001909	NaN	NaN	NaN	0	NaN	NaN	NaN	0	NaN	NaN	NaN	NaN	NaN	0	NaN	NaN	NaN	0	NaN	NaN
1244	Q6GR11		MGC81430	XB-GENE-949893	vdac3	HBG054036	0.0467088	-1.80976	-1.19635	3	-0.986467	0.772294	0.0412141	6	-0.318159	NaN	-0.37776	0.136738	-2.61631	3	-0.952444	1.19513	NaN	1	-1.09012	NaN
1245	Q6GR17;P79931;Q7SYP5		PdhE1beta-1	XB-GENE-6253893	pdhb	HBG000917;HBG000917;HBG000917	-2.3212	NaN	NaN	1	-2.3212	NaN	NaN	2	1.83719	NaN	NaN	0.630956	NaN	1	0.630956	NaN	NaN	0	NaN	NaN
1246	Q6GR26		MGC81273	XB-GENE-999176	ppm1b	HBG053647	NaN	NaN	NaN	0	NaN	NaN	NaN	1	-0.608559	NaN	NaN	NaN	NaN	0	NaN	NaN	NaN	0	NaN	NaN
1247	Q6GR28	Aldehyde dehydrogenase	MGC81267	XB-GENE-942668	aldh3a2	HBG050483	NaN	NaN	NaN	0	NaN	NaN	NaN	0	NaN	NaN	NaN	NaN	NaN	0	NaN	NaN	NaN	0	NaN	NaN
1248	Q9DE26;Q6GR29	RuvB-like 1	ruvbl1;Ruvbl1	XB-GENE-486365	ruvbl1	HBG054186;HBG054186	1.08327	0.482833	-0.100578	3	0.488508	0.483321	0.358292	3	0.0143166	NaN	NaN	NaN	NaN	0	NaN	NaN	NaN	0	NaN	NaN
1249	Q6GR36	Annexin	MGC81121	XB-GENE-17346563;XB-GENE-17346866	anxa11;anxa5	HBG061815;HBG061815	NaN	NaN	NaN	0	NaN	NaN	NaN	2	1.59555	NaN	NaN	NaN	NaN	0	NaN	NaN	NaN	0	NaN	NaN
1250	Q6GR45	Eukaryotic translation initiation factor 6	eif6	XB-GENE-868348	eif6	HBG001300	NaN	NaN	NaN	0	NaN	NaN	NaN	2	-1.17671	NaN	NaN	NaN	NaN	0	NaN	NaN	NaN	0	NaN	NaN
1251	Q6GR46		cope	XB-GENE-1008751	cope	HBG002201	NaN	NaN	1.86934	1	1.86934	NaN	NaN	1	0.993185	NaN	NaN	NaN	NaN	0	NaN	NaN	NaN	0	NaN	NaN
1252	Q6GR58	Malate dehydrogenase	mdh2	XB-GENE-971719	mdh2	HBG001662	-0.148066	-2.89444	0.914693	3	-0.709271	1.60491	NaN	0	NaN	NaN	NaN	-1.46287	-0.957754	2	-1.21031	0.252558	0.0521623	0	NaN	NaN
1253	Q6GR62		snrpd1	XB-GENE-6251886	snrpd1	HBG061491	NaN	NaN	NaN	0	NaN	NaN	NaN	1	1.21676	NaN	NaN	NaN	NaN	0	NaN	NaN	NaN	0	NaN	NaN
1254	Q6GR63		rab2b	XB-GENE-920609	rab2b	HBG009351	-0.238828	-0.772922	0.73485	3	-0.0923	0.624205	0.88913	8	0.375482	0.51704	-0.0650609	0.825467	0.354746	3	0.371717	0.363755	0.548126	2	-0.124581	NaN
1255	Q6I803		s100a11	XB-GENE-6252115	s100a11	HBG061667	NaN	NaN	NaN	0	NaN	NaN	NaN	0	NaN	NaN	NaN	NaN	NaN	0	NaN	NaN	NaN	0	NaN	NaN
1256	Q6IFY7	Reticulon-1-A	rtn1-a	XB-GENE-6252069	rtn1	HBG000838	NaN	NaN	NaN	0	NaN	NaN	NaN	4	-0.066307	NaN	NaN	-1.92637	NaN	1	-1.92637	NaN	NaN	0	NaN	NaN
1257	Q7ZXN3;Q6INB6	ATP synthase subunit gamma	atp5c1;atp5c1-prov	XB-GENE-970735	atp5c1	HBG000933;HBG000933	-4.14496	-3.03447	-0.0965661	3	-2.42533	1.70795	NaN	3	0.0839613	NaN	1.14486	2.72967	2.58532	3	2.15328	0.715494	2.2826e-06	0	NaN	NaN
1258	Q6INB7		MGC84485	XB-GENE-5846776	dpp10	HBG105877	NaN	NaN	NaN	0	NaN	NaN	NaN	1	0.722145	NaN	NaN	NaN	NaN	0	NaN	NaN	NaN	0	NaN	NaN
1259	Q6INB9		MGC83546	XB-GENE-993132	amph	HBG004224	NaN	NaN	NaN	0	NaN	NaN	NaN	4	0.80121	NaN	NaN	NaN	NaN	0	NaN	NaN	NaN	0	NaN	NaN
1260	Q6INC1	Tetratricopeptide repeat protein 21B	ttc21b	XB-GENE-981819	ttc21a	HBG108607	NaN	NaN	NaN	0	NaN	NaN	NaN	0	NaN	NaN	NaN	NaN	NaN	0	NaN	NaN	NaN	0	NaN	NaN
1261	Q6INC5		MGC83512	XB-GENE-1010893	scg5	HBG000031	NaN	NaN	NaN	0	NaN	NaN	NaN	0	NaN	NaN	NaN	NaN	NaN	0	NaN	NaN	NaN	0	NaN	NaN
1262	Q6INC8	Vesicular glutamate transporter 1	slc17a7	XB-GENE-6493995	slc17a8	HBG008834	NaN	NaN	NaN	0	NaN	NaN	NaN	0	NaN	NaN	NaN	NaN	NaN	0	NaN	NaN	NaN	0	NaN	NaN
1263	Q6INC9	Histone H2A	h2afj	XB-GENE-5838633	h2afj	HBG009342	NaN	NaN	NaN	0	NaN	NaN	NaN	0	NaN	NaN	NaN	NaN	NaN	0	NaN	NaN	NaN	0	NaN	NaN
1264	Q6IND3		MGC83500	XB-GENE-980637	nudt5	HBG052691	NaN	NaN	NaN	0	NaN	NaN	NaN	0	NaN	NaN	NaN	NaN	NaN	0	NaN	NaN	NaN	0	NaN	NaN
1265	Q6IND5		MGC83495	XB-GENE-5991963	vwa5a.2	HBG052326	-1.98483	-1.68624	0.283497	3	-1.12919	1.00633	NaN	10	-0.647059	0.937489	0.669658	-1.09722	-0.31526	3	-0.247607	0.722909	0.704832	3	-0.565492	NaN
1266	Q6ING0		LOC443576			HBG006912	NaN	2.45176	NaN	1	2.45176	NaN	NaN	2	-2.16291	NaN	NaN	NaN	NaN	0	NaN	NaN	NaN	0	NaN	NaN
1267	Q6INH0	Histone-binding protein RBBP4-B	rbbp4-b	XB-GENE-6255728	rbbp4	HBG053236	-0.485965	0.556341	NaN	2	0.035188	0.521153	0.97192	6	0.182137	NaN	NaN	0.0783124	NaN	1	0.0783124	NaN	NaN	1	-1.92381	NaN
1268	Q6INH3;Q0IH35		MGC82600;MGC154791	XB-GENE-979678	slc25a11	HBG009528;HBG009528	NaN	NaN	-1.30834	1	-1.30834	NaN	NaN	0	NaN	NaN	NaN	NaN	NaN	0	NaN	NaN	NaN	0	NaN	NaN
1269	Q7ZXZ8;Q6INJ3		PCK2	XB-GENE-974269;XB-GENE-1009237	pck2;pck1	HBG053651;HBG053651;HBG053651;HBG053651	NaN	NaN	NaN	0	NaN	NaN	NaN	1	-1.03281	NaN	NaN	NaN	NaN	0	NaN	NaN	NaN	0	NaN	NaN
1270	Q6INK1		MGC82415	XB-GENE-957136;XB-GENE-17337160	cpne3;cpne1	HBG066841;HBG066841;HBG066841	-0.231225	-2.14181	-1.00372	3	-1.12558	0.784739	0.0171427	11	-0.23277	0.573934	-0.679323	-1.11549	6.06282	3	1.42267	3.28591	NaN	3	-0.103265	NaN
1271	Q6INM0		MGC82368	XB-GENE-5894929	c7	HBG005367	NaN	NaN	NaN	0	NaN	NaN	NaN	0	NaN	NaN	NaN	NaN	NaN	0	NaN	NaN	NaN	0	NaN	NaN
1272	Q6INM6		MGC82347			HBG000482	1.23182	-1.29057	-0.542406	3	-0.200385	1.05778	NaN	5	0.378533	NaN	-0.393282	-0.284886	-0.409478	3	-0.362549	0.0553124	0.557314	0	NaN	NaN
1273	Q6INN4		MGC82295	XB-GENE-5920159	cox5b.2	HBG051089	NaN	NaN	NaN	0	NaN	NaN	NaN	0	NaN	NaN	NaN	NaN	NaN	0	NaN	NaN	NaN	0	NaN	NaN
1274	Q6INP4		MGC81511			HBG105214	NaN	1.66145	NaN	1	1.66145	NaN	NaN	0	NaN	NaN	NaN	NaN	NaN	0	NaN	NaN	NaN	0	NaN	NaN
1275	Q6INR1	Eukaryotic translation initiation factor 3 subunit J	eif3j	XB-GENE-999882	eif3j	HBG066230	NaN	NaN	NaN	0	NaN	NaN	NaN	2	0.137632	NaN	NaN	NaN	NaN	0	NaN	NaN	NaN	0	NaN	NaN
1276	Q6INS0		MGC81156	XB-GENE-980735;XB-GENE-998701	unnamed;gstt1	HBG051854;HBG051854	1.63289	1.54124	NaN	2	1.58706	0.045825	0.00511486	7	0.432144	NaN	-0.882523	2.64018	1.06081	3	0.939489	1.44069	NaN	6	-0.0573268	0.652253
1277	Q6INS3	ER membrane protein complex subunit 2-A	emc2-a	XB-GENE-6255734	emc2	HBG055231	NaN	NaN	NaN	0	NaN	NaN	NaN	0	NaN	NaN	NaN	NaN	NaN	0	NaN	NaN	NaN	0	NaN	NaN
1278	Q6INV1		MGC80245			HBG053647	0.0946672	NaN	NaN	1	0.0946672	NaN	NaN	8	0.542662	0.519205	-1.59733	NaN	NaN	1	-1.59733	NaN	NaN	2	1.62681	NaN
1279	Q6INV5;P28020	Casein kinase II subunit alpha	ck2a1;csnk2a1	XB-GENE-959755	csnk2a1	HBG107282;HBG107282	-2.3583	-1.60624	-1.80697	3	-1.92384	0.317954	1.49967e-05	5	0.654909	NaN	-0.520408	-1.05103	NaN	2	-0.785719	0.265311	0.250106	0	NaN	NaN
1280	Q6INW9	Insulin-like growth factor II-B	igf2-b	XB-GENE-864886	igf2	HBG006137	NaN	NaN	NaN	0	NaN	NaN	NaN	0	NaN	NaN	NaN	NaN	NaN	0	NaN	NaN	NaN	0	NaN	NaN
1281	Q6INX3	Malectin-A	mlec-a	XB-GENE-5734882	mlec	HBG108138	NaN	NaN	NaN	0	NaN	NaN	NaN	0	NaN	NaN	NaN	NaN	NaN	0	NaN	NaN	NaN	0	NaN	NaN
1282	Q9W794;Q7SZS7;Q6NTZ3;Q6INZ2		ACAT2;MGC69098;MGC81403	XB-GENE-5929894	acat2	HBG003112;HBG003112;HBG003112;HBG003112	NaN	NaN	NaN	0	NaN	NaN	NaN	0	NaN	NaN	NaN	NaN	NaN	0	NaN	NaN	NaN	0	NaN	NaN
1283	Q6INZ4;Q9PVV6;Q9PVV5;Q6PGT4		MGC64240;set	XB-GENE-986878;XB-GENE-6254037	set;set	HBG014779;HBG014779;HBG014779;HBG014779	1.30368	0.126243	-0.0925652	3	0.445786	0.613164	0.410521	12	-0.290881	0.806168	0.161563	-0.0258882	-0.565451	3	-0.143259	0.308187	0.819271	9	-0.404642	0.563982
1284	Q6IP10		MGC79057			HBG002324	-0.810355	NaN	1.20301	2	0.196327	1.00668	NaN	0	NaN	NaN	-1.34996	NaN	NaN	1	-1.34996	NaN	NaN	0	NaN	NaN
1285	Q6IP12		MGC79052	XB-GENE-950773	spcs3	HBG054497	NaN	NaN	0.405101	1	0.405101	NaN	NaN	0	NaN	NaN	NaN	1.66181	NaN	1	1.66181	NaN	NaN	0	NaN	NaN
1286	Q6IP15		MGC79028	XB-GENE-5825189	idh3b	HBG052080	NaN	NaN	NaN	0	NaN	NaN	NaN	1	-0.803839	NaN	NaN	NaN	NaN	0	NaN	NaN	NaN	0	NaN	NaN
1287	Q6IP26		MGC79007	XB-GENE-973623	cox5a	HBG051088	NaN	NaN	NaN	0	NaN	NaN	NaN	1	-0.56502	NaN	NaN	NaN	NaN	0	NaN	NaN	NaN	3	-0.562197	NaN
1288	Q6IP29;P17130	Heterogeneous nuclear ribonucleoproteins A1 homolog	LOC397751;hnrnpa1			HBG002295;HBG002295	-1.78307	-1.59717	-0.622879	3	-1.33437	0.508794	0.00403997	11	1.28423	0.97006	0.392612	-0.00266644	0.804345	3	0.398097	0.329484	0.520416	4	-0.115449	NaN
1289	Q91614;Q6IP34	Neuronal calcium sensor 1	ncs1;MGC78985	XB-GENE-953746;XB-GENE-17342716	ncs1;ncs1	HBG108179;HBG108179	NaN	NaN	NaN	0	NaN	NaN	NaN	2	0.387363	NaN	NaN	NaN	NaN	0	NaN	NaN	NaN	0	NaN	NaN
1290	Q6IP40;Q2TAG9		LOC432318;MGC132092	XB-GENE-6254511	srsf11	HBG058422;HBG097523	NaN	NaN	NaN	0	NaN	NaN	NaN	0	NaN	NaN	NaN	NaN	NaN	0	NaN	NaN	NaN	0	NaN	NaN
1291	Q6IP59	Choline transporter-like protein 2	slc44a2	XB-GENE-957801	slc44a2	HBG062155	0.44734	0.69339	0.880793	3	0.673841	0.177496	0.175865	1	0.450262	NaN	1.33857	0.458845	0.459504	3	0.752306	0.414551	0.164729	1	-0.442959	NaN
1292	Q7ZTR6;Q6IP60		Hspd1	XB-GENE-980064	hspd1	HBG001982;HBG001982	0.529483	-3.18909	-0.915186	3	-1.1916	1.53063	NaN	10	1.36411	0.853791	1.37878	-0.739421	NaN	2	0.319679	1.0591	NaN	3	0.206598	NaN
1293	Q6IP62		MGC78928	XB-GENE-977079	apex1	HBG050531	NaN	NaN	NaN	0	NaN	NaN	NaN	2	0.248367	NaN	NaN	NaN	NaN	0	NaN	NaN	NaN	0	NaN	NaN
1294	Q70PC5;Q70PC4;Q6IP69	Importin subunit alpha	imp alpha 5;imp alpha 5 gene			HBG001846;HBG001846;HBG001846	NaN	NaN	NaN	0	NaN	NaN	NaN	0	NaN	NaN	NaN	NaN	NaN	0	NaN	NaN	NaN	0	NaN	NaN
1295	Q6IP73	Nascent polypeptide-associated complex subunit alpha	naca	XB-GENE-969068	naca.2	HBG082004	0.208209	-1.38163	0.563708	3	-0.203238	0.845794	0.743488	8	0.632931	0.627852	-0.00943567	1.59405	2.32254	3	1.30238	0.974108	0.00670311	2	1.33727	NaN
1296	Q6IP76;Q7ZX15	RAC-beta serine/threonine-protein kinase B;RAC-beta serine/threonine-protein kinase A	akt2-b;akt2-a	XB-GENE-484172	akt2	HBG108317;HBG108317	NaN	NaN	NaN	0	NaN	NaN	NaN	0	NaN	NaN	NaN	NaN	NaN	0	NaN	NaN	NaN	0	NaN	NaN
1297	Q6IP81		MGC78867	XB-GENE-955982	lta4h	HBG001274	0.206071	-1.12314	NaN	2	-0.458535	0.664606	0.504696	9	0.12083	0.725604	1.53375	1.61877	NaN	2	1.57626	0.04251	0.00756457	3	0.462986	NaN
1298	Q6IP82	Calumenin	calu	XB-GENE-17341540;XB-GENE-6255748	rcn1;calu	HBG002834;HBG002834	0.913107	2.42545	1.42771	3	1.58876	0.627825	0.000503487	8	1.10304	0.554459	0.547958	-0.924985	-1.67184	3	-0.682956	0.922247	0.213368	0	NaN	NaN
1299	Q6IP91	Serine/threonine-protein phosphatase 4 catalytic subunit	ppp4c	XB-GENE-6078278	ppp4c	HBG000216	NaN	NaN	-1.21757	1	-1.21757	NaN	NaN	2	-0.703495	NaN	NaN	-1.30295	NaN	1	-1.30295	NaN	NaN	0	NaN	NaN
1300	Q6IR63;Q6DJD9		LOC432073;LOC443728			HBG004805;HBG004805	NaN	NaN	1.29919	1	1.29919	NaN	NaN	5	0.152152	NaN	NaN	NaN	NaN	0	NaN	NaN	NaN	0	NaN	NaN
1301	Q6IR83		MGC82167	XB-GENE-999277	eci1	HBG001112	0.957959	0.883324	1.88652	3	1.2426	0.456338	0.00752789	1	1.73513	NaN	0.748842	NaN	NaN	1	0.748842	NaN	NaN	0	NaN	NaN
1302	Q7ZYU5;Q6IRB0;Q7SXS3;Q91707		LOC398674;beta-tropomyosin	XB-GENE-6255765;XB-GENE-6255811	tpm2;tpm2	HBG107404;HBG107404;HBG107404;HBG107404	NaN	NaN	NaN	0	NaN	NaN	NaN	0	NaN	NaN	NaN	1.69454	NaN	1	1.69454	NaN	NaN	0	NaN	NaN
1303	Q6IRB3;Q7ZXY2	Dynactin subunit 2-B	dctn2-b	XB-GENE-6256553	dctn2	HBG051323;HBG051323	NaN	NaN	NaN	0	NaN	NaN	NaN	0	NaN	NaN	NaN	NaN	NaN	0	NaN	NaN	NaN	0	NaN	NaN
1304	Q8AX84;Q6IRB9		fubp1	XB-GENE-493141;XB-GENE-6252996	fubp1;fubp1	HBG000625;HBG000625	NaN	NaN	NaN	0	NaN	NaN	NaN	0	NaN	NaN	NaN	NaN	NaN	0	NaN	NaN	NaN	0	NaN	NaN
1305	Q6IRC3		MGC78810	XB-GENE-6252997	dctn6	HBG051326	NaN	NaN	NaN	0	NaN	NaN	NaN	2	0.068105	NaN	NaN	NaN	NaN	0	NaN	NaN	NaN	0	NaN	NaN
1306	Q6IRD0;Q6DFU4	Vacuolar protein sorting-associated protein 26A-A;Vacuolar protein sorting-associated protein 26A-B	vps26a-a;vps26a-b	XB-GENE-944866;XB-GENE-6254832	vps26a;vps26a	HBG082914;HBG082914	NaN	NaN	NaN	0	NaN	NaN	NaN	3	0.38038	NaN	NaN	NaN	NaN	0	NaN	NaN	NaN	0	NaN	NaN
1307	Q6IRD1		MGC78772	XB-GENE-865668	srsf5	HBG002295	NaN	NaN	NaN	0	NaN	NaN	NaN	0	NaN	NaN	NaN	NaN	-2.13831	1	-2.13831	NaN	NaN	0	NaN	NaN
1308	Q6IRD3;Q92141		PP2A	XB-GENE-971154	ppp2r2a	HBG000012;HBG000012;HBG000012	1.20833	-0.75383	NaN	2	0.22725	0.98108	0.768694	5	-0.416117	NaN	NaN	0.136611	-1.26575	2	-0.564569	0.70118	0.428185	0	NaN	NaN
1309	Q6IRL8		LOC432044			HBG053523	NaN	NaN	NaN	0	NaN	NaN	NaN	0	NaN	NaN	NaN	NaN	NaN	0	NaN	NaN	NaN	0	NaN	NaN
1310	Q6IRM3		MGC84589	XB-GENE-17332566	ptprz1	HBG053760	NaN	NaN	NaN	0	NaN	NaN	NaN	2	1.65481	NaN	NaN	NaN	NaN	0	NaN	NaN	NaN	0	NaN	NaN
1311	Q6IRN9		MGC83237	XB-GENE-6256283	raver1	HBG059515	NaN	NaN	NaN	0	NaN	NaN	NaN	0	NaN	NaN	NaN	NaN	NaN	0	NaN	NaN	NaN	0	NaN	NaN
1312	Q6IRP2		MGC83164			HBG000665	NaN	NaN	NaN	0	NaN	NaN	NaN	1	0.449615	NaN	NaN	NaN	NaN	0	NaN	NaN	NaN	0	NaN	NaN
1313	Q6IRP5		MGC83069	XB-GENE-865962	krt19	HBG013015	NaN	NaN	NaN	0	NaN	NaN	NaN	1	0.436418	NaN	NaN	NaN	NaN	0	NaN	NaN	NaN	1	-0.866919	NaN
1314	Q6IRP7		MGC82361	XB-GENE-993884	atp5h	HBG050612	NaN	NaN	NaN	0	NaN	NaN	NaN	1	2.21264	NaN	-0.296092	NaN	NaN	1	-0.296092	NaN	NaN	3	1.82122	NaN
1315	Q6IRQ3		MGC82221			HBG000195	NaN	NaN	NaN	0	NaN	NaN	NaN	0	NaN	NaN	NaN	NaN	NaN	0	NaN	NaN	NaN	0	NaN	NaN
1316	Q6IRQ4	RNA-binding motif protein, X chromosome	rbmx	XB-GENE-6078824	rbmx	HBG063314	NaN	NaN	NaN	0	NaN	NaN	NaN	1	-0.56221	NaN	NaN	NaN	NaN	0	NaN	NaN	NaN	0	NaN	NaN
1317	Q6IRQ5	Septin-8-B	sept8-b	XB-GENE-6256297	8-Sep	HBG065093	NaN	NaN	NaN	0	NaN	NaN	NaN	1	0.262499	NaN	NaN	NaN	NaN	0	NaN	NaN	NaN	0	NaN	NaN
1318	Q6IRQ6		MGC81520	XB-GENE-1004886	sptlc1	HBG003992	NaN	NaN	NaN	0	NaN	NaN	NaN	1	1.80235	NaN	NaN	NaN	NaN	0	NaN	NaN	NaN	0	NaN	NaN
1319	Q6IRQ8		MGC81450	XB-GENE-1007747	pgam1	HBG027528	0.498069	0.502246	NaN	2	0.500158	0.0020885	0.460169	6	-0.470185	NaN	0.523017	0.635024	NaN	2	0.57902	0.0560035	0.418464	1	-1.1423	NaN
1320	Q6IRR1		MGC81342	XB-GENE-864873	stam	HBG053175	NaN	NaN	NaN	0	NaN	NaN	NaN	0	NaN	NaN	NaN	NaN	NaN	0	NaN	NaN	NaN	0	NaN	NaN
1321	Q6IRR3		MGC81245	XB-GENE-998265	polr2c	HBG000897	NaN	NaN	NaN	0	NaN	NaN	NaN	0	NaN	NaN	0.229105	NaN	NaN	1	0.229105	NaN	NaN	0	NaN	NaN
1322	Q6J1M1;Q6J1M0		Rap1a;rap1a	XB-GENE-5801273	rap1a	HBG009351;HBG009351	2.21304	NaN	NaN	1	2.21304	NaN	NaN	0	NaN	NaN	NaN	NaN	NaN	0	NaN	NaN	NaN	0	NaN	NaN
1323	Q6JA20;Q7ZXA1		LOC398432			HBG000914;HBG000914	-2.03672	-1.61759	NaN	2	-1.82715	0.209565	0.00113453	0	NaN	NaN	NaN	NaN	NaN	0	NaN	NaN	NaN	0	NaN	NaN
1324	Q6JRV9;Q6JRV7;Q6JRV8		RTN4	XB-GENE-6253238	rtn4	HBG000838;HBG000838;HBG000838;HBG000838;HBG023134;HBG023134;HBG023134	NaN	0.134952	2.62247	2	1.37871	1.24376	NaN	10	-0.0486761	0.341085	NaN	1.68946	NaN	1	1.68946	NaN	NaN	2	-1.19811	NaN
1325	Q6NRB9	ER membrane protein complex subunit 1	emc1	XB-GENE-1010285;XB-GENE-17336152	emc1;emc1	HBG057156	NaN	NaN	NaN	0	NaN	NaN	NaN	1	1.22849	NaN	NaN	NaN	NaN	0	NaN	NaN	NaN	0	NaN	NaN
1326	Q6NRC2	Proteasome subunit beta type	MGC84496	XB-GENE-17330195	psmb2	HBG000815	NaN	NaN	NaN	0	NaN	NaN	NaN	0	NaN	NaN	NaN	NaN	NaN	0	NaN	NaN	NaN	1	1.07716	NaN
1327	Q6NRC5		MGC83936	XB-GENE-960818	dync1i2	HBG004083	4.59199	NaN	NaN	1	4.59199	NaN	NaN	5	1.53087	NaN	NaN	NaN	NaN	0	NaN	NaN	NaN	0	NaN	NaN
1328	Q6NRK2;Q9PTV2		LOC397806	XB-GENE-958901	thop1	HBG000238;HBG000238	NaN	NaN	NaN	0	NaN	NaN	NaN	0	NaN	NaN	NaN	NaN	NaN	0	NaN	NaN	NaN	0	NaN	NaN
1329	Q6NRL7;Q6NUB8		MGC83716;MGC81078	XB-GENE-948092;XB-GENE-17342234	fkbp4;fkbp4	HBG051624;HBG051624	NaN	NaN	NaN	0	NaN	NaN	NaN	3	0.211208	NaN	NaN	NaN	NaN	0	NaN	NaN	NaN	0	NaN	NaN
1330	Q6NRP7		MGC83147	XB-GENE-993105	srm	HBG000834	NaN	NaN	NaN	0	NaN	NaN	NaN	0	NaN	NaN	NaN	NaN	NaN	0	NaN	NaN	NaN	0	NaN	NaN
1331	Q6NRQ9		MGC82327	XB-GENE-967233	gsto2	HBG051853;HBG051853;HBG051853	-3.22089	-0.368834	-1.9598	3	-1.84984	1.16694	NaN	10	-1.25747	1.33943	-0.591198	-0.664908	-1.26946	3	-0.841855	0.303856	0.11092	4	-0.364685	NaN
1332	Q6NRR1;Q98SG0		app	XB-GENE-479158	app	HBG000051;HBG000051	-0.544634	0.0144893	-0.960663	3	-0.496936	0.39953	0.349027	12	-0.376892	0.574288	-0.695908	-0.585068	0.811117	3	-0.15662	0.685788	0.812567	8	0.158562	0.870127
1333	Q6NRR2		MGC82298	XB-GENE-6251565	gys2	HBG001960	NaN	NaN	NaN	0	NaN	NaN	NaN	0	NaN	NaN	NaN	NaN	NaN	0	NaN	NaN	NaN	0	NaN	NaN
1334	Q6NRS4		MGC82200	XB-GENE-992262	snx1	HBG000618	NaN	NaN	2.70745	1	2.70745	NaN	NaN	3	1.54598	NaN	1.19422	NaN	NaN	1	1.19422	NaN	NaN	0	NaN	NaN
1335	Q6NRT3	WD40 repeat-containing protein SMU1	smu1	XB-GENE-6251564	smu1	HBG079573	NaN	NaN	NaN	0	NaN	NaN	NaN	0	NaN	NaN	NaN	NaN	NaN	0	NaN	NaN	NaN	0	NaN	NaN
1336	Q6NRV3		MGC81323	XB-GENE-5834879	tuba4a	HBG000089	NaN	NaN	NaN	0	NaN	NaN	NaN	0	NaN	NaN	NaN	NaN	NaN	0	NaN	NaN	NaN	0	NaN	NaN
1337	Q6NRW6		MGC81191	XB-GENE-865836	actn2	HBG050453;HBG050453	0.651028	-0.229362	1.49492	3	0.638862	0.703988	0.203522	10	0.523445	0.793646	1.01931	0.638091	-1.25755	3	0.133284	0.995706	0.8286	1	-0.381552	NaN
1338	Q6NRW7		MGC81186	XB-GENE-973110	clns1a	HBG003108	NaN	NaN	NaN	0	NaN	NaN	NaN	5	0.430819	NaN	NaN	NaN	NaN	0	NaN	NaN	NaN	5	-0.600571	0.437395
1339	Q6NRX6		MGC81129	XB-GENE-17345271	psmd12	HBG053739	-0.655613	NaN	-2.56221	2	-1.60891	0.953298	0.00455864	0	NaN	NaN	NaN	NaN	NaN	0	NaN	NaN	NaN	0	NaN	NaN
1340	Q6NRY1		MGC81067	XB-GENE-865923	habp4	HBG056357	NaN	NaN	NaN	0	NaN	NaN	NaN	1	-1.56572	NaN	NaN	NaN	NaN	0	NaN	NaN	NaN	0	NaN	NaN
1341	Q6NRY9	14-3-3 protein gamma-B	ywhag-b	XB-GENE-6256299	ywhag	HBG050423;HBG050423	-1.60782	-0.447678	-0.336014	3	-0.797171	0.575025	0.106063	9	-0.15926	0.720322	0.635391	0.777771	0.887241	3	0.766801	0.10311	0.155296	1	-0.76823	NaN
1342	Q6NS00		MGC79934			HBG006824	4.38207	NaN	NaN	1	4.38207	NaN	NaN	3	-1.68877	NaN	NaN	NaN	NaN	0	NaN	NaN	NaN	0	NaN	NaN
1343	Q6NS03;Q9PW90		Xpo1	XB-GENE-993244	xpo1	HBG052817;HBG052817	NaN	NaN	NaN	0	NaN	NaN	NaN	1	-1.01238	NaN	NaN	NaN	NaN	0	NaN	NaN	NaN	0	NaN	NaN
1344	Q6NS18;Q70PC6;Q6IRB7;B7ZQX4	Importin subunit alpha	MGC78839;imp alpha 4;MGC78841	XB-GENE-953234;XB-GENE-1011062	kpna3;kpna4	HBG001846;HBG001846;HBG001846;HBG001846	NaN	NaN	NaN	0	NaN	NaN	NaN	0	NaN	NaN	NaN	NaN	NaN	0	NaN	NaN	NaN	0	NaN	NaN
1345	Q6NS22		MGC78820	XB-GENE-920053;XB-GENE-6252740	syncrip;hnrnpr	HBG051917;HBG051917	-0.0852138	0.21016	0.572913	3	0.23262	0.269148	0.703326	2	0.392104	NaN	NaN	1.17263	NaN	1	1.17263	NaN	NaN	0	NaN	NaN
1346	Q6NTJ6		LOC414586			HBG069396	NaN	NaN	NaN	0	NaN	NaN	NaN	1	0.105296	NaN	NaN	NaN	NaN	0	NaN	NaN	NaN	0	NaN	NaN
1347	Q6NTK6		MGC83228	XB-GENE-978890	pwp1	HBG001543	NaN	NaN	NaN	0	NaN	NaN	NaN	1	0.46771	NaN	NaN	NaN	NaN	0	NaN	NaN	NaN	0	NaN	NaN
1348	Q6NTK9		MGC83225	XB-GENE-6252125	eml2	HBG051470	NaN	0.820003	NaN	1	0.820003	NaN	NaN	6	0.100977	NaN	NaN	NaN	1.23213	1	1.23213	NaN	NaN	0	NaN	NaN
1349	Q6NTL0		MGC83218	XB-GENE-995584	rpia	HBG017746	NaN	NaN	NaN	0	NaN	NaN	NaN	2	-0.159129	NaN	NaN	NaN	NaN	0	NaN	NaN	NaN	0	NaN	NaN
1350	Q7ZYF4;Q6NTL6		MGC83201	XB-GENE-866299;XB-GENE-6256578	gfpt1;gfpt2	HBG051724;HBG051724	NaN	NaN	NaN	0	NaN	NaN	NaN	1	-1.31185	NaN	NaN	NaN	NaN	0	NaN	NaN	NaN	0	NaN	NaN
1351	Q6NTM0;P33152;P33148	Blastomere cadherin;EP-cadherin	xb-cad	XB-GENE-864850;XB-GENE-6254663	cdh3;cdh3	HBG106438;HBG106438;HBG106438	NaN	NaN	NaN	0	NaN	NaN	NaN	0	NaN	NaN	NaN	NaN	NaN	0	NaN	NaN	NaN	0	NaN	NaN
1352	Q6NTP6		psmd2	XB-GENE-17338313	psmd2	HBG001842	NaN	0.220038	-0.637127	2	-0.208544	0.428582	0.792138	10	-0.322617	0.321714	NaN	-0.397368	NaN	1	-0.397368	NaN	NaN	1	0.603555	NaN
1353	Q6NTP7;Q9PUG0		LOC398139			HBG000248;HBG000248	1.13845	NaN	0.650835	2	0.894643	0.243808	0.143312	1	-1.17051	NaN	0.571312	NaN	NaN	1	0.571312	NaN	NaN	0	NaN	NaN
1354	Q6NTQ5;Q9W791	T-complex protein 1 subunit alpha	tcp1-A-prov;TCP1	XB-GENE-939846	tcp1	HBG001052;HBG001052	-0.717637	-0.887682	-0.890962	3	-0.832094	0.0809442	0.0897962	9	-0.1266	0.646474	-0.115159	-0.0535875	NaN	2	-0.0843732	0.0307858	0.899516	5	1.80112	1.00536
1355	Q6NTQ6		MGC83094	XB-GENE-6078519	tpp1	HBG004449	NaN	-2.81098	NaN	1	-2.81098	NaN	NaN	3	-0.366009	NaN	NaN	0.120451	NaN	1	0.120451	NaN	NaN	0	NaN	NaN
1356	Q6NTQ7		xpnpep1	XB-GENE-6252124	xpnpep1	HBG002934	NaN	NaN	NaN	0	NaN	NaN	NaN	0	NaN	NaN	NaN	NaN	NaN	0	NaN	NaN	NaN	0	NaN	NaN
1357	Q6NTR4		MGC83076	XB-GENE-5819322	rpl14	HBG005187	1.31066	-1.04347	-0.928649	3	-0.220486	1.0837	NaN	4	0.226881	NaN	1.24128	0.157377	2.0653	3	1.15465	0.781311	0.0194701	1	0.295751	NaN
1358	Q6NTR9		MGC82428	XB-GENE-6252123	cox6b1	HBG051090	NaN	NaN	NaN	0	NaN	NaN	NaN	1	-1.33814	NaN	NaN	NaN	NaN	0	NaN	NaN	NaN	5	-0.717325	0.438047
1359	Q6NTS1		MGC82400	XB-GENE-17338130	atp5h	HBG050612	NaN	NaN	NaN	0	NaN	NaN	NaN	2	-2.08888	NaN	-1.0082	-2.80618	NaN	2	-1.90719	0.89899	0.000939011	4	-0.365642	NaN
1360	Q6NTS2;Q66KV4	Barrier-to-autointegration factor A;Barrier-to-autointegration factor B	banf1-a;banf1-b	XB-GENE-6078848;XB-GENE-6254337	banf1;banf1	HBG029345;HBG029345	NaN	NaN	NaN	0	NaN	NaN	NaN	0	NaN	NaN	NaN	NaN	NaN	0	NaN	NaN	NaN	0	NaN	NaN
1361	Q6NTS4		MGC82379	XB-GENE-986009	lsm8	HBG105578	NaN	-0.218274	NaN	1	-0.218274	NaN	NaN	0	NaN	NaN	NaN	NaN	NaN	0	NaN	NaN	NaN	0	NaN	NaN
1362	Q6NTS6	SH3 domain-binding glutamic acid-rich-like protein	MGC82337	XB-GENE-965980	sh3bgrl3	HBG054781	NaN	NaN	NaN	0	NaN	NaN	NaN	0	NaN	NaN	NaN	NaN	NaN	0	NaN	NaN	NaN	0	NaN	NaN
1363	Q6NTS8		dynll1	XB-GENE-6255201	dynll1	HBG002133	NaN	NaN	NaN	0	NaN	NaN	NaN	0	NaN	NaN	NaN	NaN	NaN	0	NaN	NaN	NaN	0	NaN	NaN
1364	Q6NTT0		MGC82310	XB-GENE-6252270	rida	HBG003597	NaN	NaN	NaN	0	NaN	NaN	NaN	0	NaN	NaN	NaN	NaN	NaN	0	NaN	NaN	NaN	0	NaN	NaN
1365	Q6NTT2		MGC82306	XB-GENE-865812	rps18	HBG000200	0.17799	0.469589	0.543927	3	0.397169	0.157926	0.47327	6	-0.877325	NaN	0.41136	0.487828	-0.276176	3	0.207671	0.343553	0.753938	0	NaN	NaN
1366	Q6NTT8	ATP synthase subunit gamma	MGC82276	XB-GENE-17338808	atp5c1	HBG000933	NaN	NaN	NaN	0	NaN	NaN	NaN	0	NaN	NaN	NaN	NaN	-1.42622	1	-1.42622	NaN	NaN	0	NaN	NaN
1367	Q6NTU4;Q90XE4;Q1KVJ0;Q6DKB1		Park7;SP22;MGC84701	XB-GENE-1005323;XB-GENE-17335576	park7;park7	HBG053511;HBG053511;HBG053511;HBG053511	NaN	NaN	NaN	0	NaN	NaN	NaN	2	0.466869	NaN	NaN	NaN	NaN	0	NaN	NaN	NaN	3	-0.761476	NaN
1368	Q6NTW2		MGC81496	XB-GENE-865141	nucb1	HBG052685	-2.45758	2.10289	-0.802999	3	-0.385896	1.88502	NaN	6	0.0168818	NaN	0.587888	-1.85327	1.02908	3	-0.0787673	1.26762	NaN	0	NaN	NaN
1369	Q6NTW5	Inositol monophosphatase 3	impad1	XB-GENE-5751113	impad1	HBG062091	NaN	NaN	NaN	0	NaN	NaN	NaN	0	NaN	NaN	NaN	NaN	NaN	0	NaN	NaN	NaN	0	NaN	NaN
1370	Q6NTX9		MGC81442	XB-GENE-1188424	sub1	HBG028243	-0.58936	0.0596909	0.39557	3	-0.0446997	0.408815	0.952193	7	-0.0994127	NaN	-1.96486	-0.0815026	0.61348	3	-0.477628	1.08923	NaN	0	NaN	NaN
1371	Q6NTZ7		MGC81395	XB-GENE-5916150	nrbp1	HBG057400	NaN	NaN	NaN	0	NaN	NaN	NaN	0	NaN	NaN	NaN	NaN	NaN	0	NaN	NaN	NaN	0	NaN	NaN
1372	Q6NTZ8		MGC81394	XB-GENE-17332563	sgta	HBG000885	NaN	NaN	NaN	0	NaN	NaN	NaN	0	NaN	NaN	NaN	NaN	NaN	0	NaN	NaN	NaN	0	NaN	NaN
1373	Q6NU14	Heterogeneous nuclear ribonucleoprotein D-like-B	hnrpdl-b	XB-GENE-6252556	hnrnpdl	HBG002295	NaN	-0.567275	NaN	1	-0.567275	NaN	NaN	8	2.25321	2.62465	3.45633	1.08586	NaN	2	2.27109	1.18524	NaN	4	1.18234	NaN
1374	Q6NU15;Q7ZWS3;P30998	Junction plakoglobin	LOC398496;jup	XB-GENE-489401;XB-GENE-6254182	jup;jup	HBG000919;HBG000919;HBG000919	NaN	NaN	-2.88159	1	-2.88159	NaN	NaN	0	NaN	NaN	NaN	-1.46168	NaN	1	-1.46168	NaN	NaN	0	NaN	NaN
1375	Q6NU25		MGC81300	XB-GENE-999480	arhgap35	HBG051844	NaN	NaN	NaN	0	NaN	NaN	NaN	0	NaN	NaN	NaN	NaN	NaN	0	NaN	NaN	NaN	0	NaN	NaN
1376	Q6NU41		MGC81265	XB-GENE-6487642	st3gal2.1	HBG054227	NaN	NaN	NaN	0	NaN	NaN	NaN	0	NaN	NaN	NaN	NaN	NaN	0	NaN	NaN	NaN	0	NaN	NaN
1377	Q6NU58		MGC81232	XB-GENE-942290	rbp1	HBG005633	NaN	NaN	NaN	0	NaN	NaN	NaN	4	0.669617	NaN	NaN	NaN	NaN	0	NaN	NaN	NaN	0	NaN	NaN
1378	Q6NU90		MGC81140	XB-GENE-1006717	lap3	HBG003320	0.757382	0.830473	NaN	2	0.793928	0.0365455	0.196251	8	0.0793655	0.889355	NaN	-1.2017	NaN	1	-1.2017	NaN	NaN	0	NaN	NaN
1379	Q98SV2;Q6NU93					HBG004083;HBG004083	-1.18761	0.640072	-1.00319	3	-0.516909	0.821566	0.327541	9	0.109762	0.560867	-0.0728717	-1.46233	NaN	2	-0.767601	0.694729	0.261729	1	1.10614	NaN
1380	Q6NUA0	Cysteine and histidine-rich domain-containing protein 1	chordc1	XB-GENE-962955	chordc1	HBG052156	NaN	NaN	NaN	0	NaN	NaN	NaN	0	NaN	NaN	NaN	NaN	NaN	0	NaN	NaN	NaN	0	NaN	NaN
1381	Q6NUC7					HBG045601	-0.930316	-0.403826	-0.275787	3	-0.536643	0.283234	0.302078	9	0.626773	0.492096	-0.678262	-0.128608	-0.488052	3	-0.431641	0.227913	0.468466	7	1.26255	1.03249
1382	Q6NUD0		MGC81050	XB-GENE-972901	wdr77	HBG052458	3.55579	2.43898	1.64964	3	2.54814	0.782001	7.36186e-09	8	-0.330386	0.539589	NaN	2.42491	NaN	1	2.42491	NaN	NaN	2	-0.806152	NaN
1383	Q6NUD2		MGC81047	XB-GENE-1004312	dtymk	HBG051418	NaN	NaN	NaN	0	NaN	NaN	NaN	0	NaN	NaN	NaN	NaN	NaN	0	NaN	NaN	NaN	0	NaN	NaN
1384	Q6NUD5;Q6DDX9		MGC81040;tsg101-prov	XB-GENE-6255929	tsg101	HBG057450	NaN	NaN	NaN	0	NaN	NaN	NaN	0	NaN	NaN	NaN	NaN	NaN	0	NaN	NaN	NaN	0	NaN	NaN
1385	Q6NUD6		MGC81039	XB-GENE-17346643	reep5	HBG000796	NaN	-1.75363	1.22098	2	-0.266325	1.4873	NaN	0	NaN	NaN	NaN	NaN	NaN	0	NaN	NaN	NaN	3	0.098719	NaN
1386	Q6NUE0		MGC81032	XB-GENE-17346442	nrp2	HBG000502	NaN	NaN	NaN	0	NaN	NaN	NaN	0	NaN	NaN	NaN	NaN	NaN	0	NaN	NaN	NaN	0	NaN	NaN
1387	Q6NUG0		MGC79030	XB-GENE-963418	hspe1	HBG000385	NaN	NaN	NaN	0	NaN	NaN	NaN	1	-1.1225	NaN	NaN	NaN	NaN	0	NaN	NaN	NaN	4	-0.884592	NaN
1388	Q6NUG2		MGC79016	XB-GENE-1002775	apoo	HBG059567	NaN	NaN	NaN	0	NaN	NaN	NaN	0	NaN	NaN	NaN	NaN	NaN	0	NaN	NaN	NaN	0	NaN	NaN
1389	Q6NUG3		MGC78997	XB-GENE-972477	eif2b1	HBG051457	NaN	NaN	0.455741	1	0.455741	NaN	NaN	0	NaN	NaN	NaN	NaN	NaN	0	NaN	NaN	NaN	0	NaN	NaN
1390	Q6NUH0	60S ribosomal protein L31	rpl31	XB-GENE-1001971	rpl31	HBG001549	0.166784	NaN	-2.63615	2	-1.23468	1.40147	NaN	4	1.05714	NaN	0.33166	0.0952109	NaN	2	0.213435	0.118225	0.796513	0	NaN	NaN
1391	Q7ZXH9;Q6P425	Alpha-endosulfine	ensa;MGC68564	XB-GENE-6077899;XB-GENE-5799513	ensa;ensa	HBG000297	NaN	NaN	NaN	0	NaN	NaN	NaN	0	NaN	NaN	NaN	NaN	NaN	0	NaN	NaN	NaN	1	-0.547446	NaN
1392	Q6P699		MGC68562	XB-GENE-5770143	rplp1	HBG002291	NaN	NaN	NaN	0	NaN	NaN	NaN	3	-0.0956957	NaN	NaN	NaN	NaN	0	NaN	NaN	NaN	1	-0.854603	NaN
1393	Q6P6Z0	DNA damage-binding protein 1	ddb1	XB-GENE-967911	ddb1	HBG005460	1.41896	-0.620276	-1.44791	3	-0.216409	1.20473	NaN	4	1.70648	NaN	-1.20516	-0.350745	NaN	2	-0.777953	0.427207	0.254735	0	NaN	NaN
1394	Q6P705;Q7SZ65		MGC68491	XB-GENE-977973	pmp2	HBG005633;HBG005633	NaN	NaN	NaN	0	NaN	NaN	NaN	5	-0.118742	NaN	NaN	NaN	-1.96918	1	-1.96918	NaN	NaN	4	0.192049	NaN
1395	Q6P7F8		MGC68767	XB-GENE-947103	napsa	HBG000482	0.0308829	0.314854	0.512471	3	0.286069	0.197658	0.628682	9	-0.988802	0.751026	-1.17174	-0.740405	-1.15654	3	-1.02289	0.199847	0.0425937	2	-0.099873	NaN
1396	Q6P7H2		MGC68823	XB-GENE-982410	cpne1	HBG066841	NaN	NaN	NaN	0	NaN	NaN	NaN	1	1.13907	NaN	NaN	NaN	NaN	0	NaN	NaN	NaN	0	NaN	NaN
1397	Q6P7I2	Coatomer subunit gamma	MGC68533	XB-GENE-920005;XB-GENE-941269	copg1;copg2	HBG004368;HBG004368	NaN	-0.304333	1.31605	2	0.505858	0.810191	0.456033	8	0.591722	0.559784	0.967814	-1.57444	0.385355	3	-0.073757	1.08746	NaN	2	-0.884131	NaN
1398	Q6P7I8		MGC68681	XB-GENE-922802	pls3	HBG003082	0.207329	-1.10424	0.975709	3	0.026266	0.858733	0.973752	8	-0.14048	0.640158	-0.216122	-0.40342	-1.59646	3	-0.738667	0.611352	0.172127	0	NaN	NaN
1399	Q6P7J6		MGC68461	XB-GENE-6254644	glrx	HBG000283	NaN	NaN	NaN	0	NaN	NaN	NaN	0	NaN	NaN	NaN	NaN	NaN	0	NaN	NaN	NaN	0	NaN	NaN
1400	Q6P9H9		MGC69106	XB-GENE-1011640	lipg	HBG002259	0.18388	0.239485	-0.743493	3	-0.106709	0.450846	0.873953	2	0.736642	NaN	-0.253852	-0.138251	NaN	2	-0.196052	0.0578005	0.812567	0	NaN	NaN
1401	Q6P9I2		MGC69046	XB-GENE-5864327	col3a1	HBG004933	-0.457403	-0.514201	1.67873	3	0.235709	1.02063	NaN	7	0.931895	NaN	-0.69118	-0.579023	-0.724006	3	-0.664736	0.0620724	0.226534	2	1.04717	NaN
1402	Q7ZTK1;Q6PA08		MGC68810	XB-GENE-484361;XB-GENE-17335673	slc30a1;slc30a1	HBG000588;HBG000588	NaN	NaN	NaN	0	NaN	NaN	NaN	0	NaN	NaN	NaN	NaN	NaN	0	NaN	NaN	NaN	0	NaN	NaN
1403	Q6PA09		MGC68816	XB-GENE-865610	rab21	HBG009351	NaN	NaN	NaN	0	NaN	NaN	NaN	0	NaN	NaN	NaN	NaN	NaN	0	NaN	NaN	NaN	0	NaN	NaN
1404	Q6PA12;Q7ZY80		dpp3-A-prov	XB-GENE-5844111;XB-GENE-6254219	dpp3;dpp3	HBG025680;HBG025680;HBG025680	NaN	NaN	NaN	0	NaN	NaN	NaN	2	0.157988	NaN	NaN	NaN	NaN	0	NaN	NaN	NaN	0	NaN	NaN
1405	Q6PA24		MGC68726	XB-GENE-865890	capza1	HBG050810	-1.97179	-0.999945	2.09768	3	-0.291352	1.73527	NaN	10	0.012009	0.660781	-0.807128	0.0247428	NaN	2	-0.391193	0.415935	0.620787	2	-0.0608054	NaN
1406	Q6PA38		MGC68604	XB-GENE-6254911	polr2e	HBG057019	NaN	NaN	NaN	0	NaN	NaN	NaN	0	NaN	NaN	NaN	NaN	NaN	0	NaN	NaN	NaN	0	NaN	NaN
1408	Q6PA45		MGC68566	XB-GENE-966380	gnpda1	HBG002546	-0.0462919	-2.74886	0.962173	3	-0.610993	1.56676	NaN	3	-0.090847	NaN	1.40968	-1.52919	-3.01597	3	-1.04516	1.8389	NaN	1	0.260858	NaN
1409	Q6PA46		MGC68569	XB-GENE-1012879	polr2b	HBG017744	NaN	NaN	NaN	0	NaN	NaN	NaN	1	-1.55792	NaN	NaN	NaN	NaN	0	NaN	NaN	NaN	0	NaN	NaN
1410	Q6PA55		MGC68473	XB-GENE-1006081	epb41l3	HBG007777	0.463853	-0.00334974	NaN	2	0.230252	0.233601	0.765317	6	0.696262	NaN	NaN	-0.80412	NaN	1	-0.80412	NaN	NaN	1	0.413916	NaN
1411	Q6PA57		MGC68479	XB-GENE-6255765	tpm2	HBG107404;HBG107404	0.523336	2.3243	-1.42977	3	0.472622	1.53301	NaN	11	0.633316	1.23099	0.00445775	-1.23148	1.37333	3	0.0487693	1.06387	NaN	9	-0.650441	0.625012
1412	Q6PA58	Succinate dehydrogenase [ubiquinone] flavoprotein subunit A, mitochondrial	sdha-a	XB-GENE-17344569	sdha	HBG001461	1.77008	-0.37644	1.45105	3	0.94823	0.945695	0.0506068	4	-0.22192	NaN	-0.761611	-0.92861	NaN	2	-0.845111	0.0834995	0.206591	0	NaN	NaN
1413	Q6PA71	Amidophosphoribosyltransferase	ppat	XB-GENE-972209	ppat	HBG002589	NaN	NaN	NaN	0	NaN	NaN	NaN	1	-1.78498	NaN	NaN	NaN	NaN	0	NaN	NaN	NaN	0	NaN	NaN
1414	Q6PA88		MGC68704	XB-GENE-6078096	cltb	HBG003386	NaN	NaN	NaN	0	NaN	NaN	NaN	0	NaN	NaN	NaN	NaN	NaN	0	NaN	NaN	NaN	0	NaN	NaN
1415	Q6PAA1		MGC68559	XB-GENE-17335753	gca	HBG004492	NaN	NaN	NaN	0	NaN	NaN	NaN	0	NaN	NaN	NaN	NaN	NaN	0	NaN	NaN	NaN	0	NaN	NaN
1416	Q6PAA5;Q3B8D3		MGC68480	XB-GENE-970970	eif4h	HBG018193;HBG018193;HBG018193	NaN	NaN	NaN	0	NaN	NaN	NaN	1	-0.442953	NaN	0.441474	NaN	NaN	1	0.441474	NaN	NaN	0	NaN	NaN
1417	Q6PAB3	Malate dehydrogenase, cytoplasmic	mdh1	XB-GENE-865511	mdh1	HBG006340	1.83994	1.67519	2.55611	3	2.02375	0.382399	5.02652e-06	6	-0.115034	NaN	1.79136	1.75253	2.82719	3	2.12369	0.4977	3.07752e-06	2	-0.299562	NaN
1418	Q6PAB5		MGC68609	XB-GENE-5821808	akr1b1	HBG000020	NaN	NaN	NaN	0	NaN	NaN	NaN	0	NaN	NaN	NaN	-0.626372	NaN	1	-0.626372	NaN	NaN	0	NaN	NaN
1419	Q6PAB7;P49948	Ferritin;Ferritin heavy chain A	fth1;fth1-a	XB-GENE-5743368	fth1	HBG000410;HBG000410	NaN	-0.706746	NaN	1	-0.706746	NaN	NaN	5	0.571802	NaN	NaN	-1.51722	NaN	1	-1.51722	NaN	NaN	0	NaN	NaN
1420	Q6PAD3		psmc4	XB-GENE-5855587	psmc4	HBG000109	NaN	NaN	NaN	0	NaN	NaN	NaN	6	-0.395171	NaN	0.683893	NaN	NaN	1	0.683893	NaN	NaN	0	NaN	NaN
1421	Q6PAD4		MGC68785	XB-GENE-948078	tkt	HBG004036;HBG004036;HBG004036;HBG004036;HBG004036	NaN	NaN	NaN	0	NaN	NaN	NaN	4	0.844967	NaN	NaN	NaN	NaN	0	NaN	NaN	NaN	0	NaN	NaN
1422	Q6PAE3		MGC68448	XB-GENE-17331594	hsp90b1	HBG007374	1.3255	1.6552	1.23036	3	1.40369	0.182039	0.0024057	4	-0.24654	NaN	NaN	2.25721	NaN	1	2.25721	NaN	NaN	0	NaN	NaN
1423	Q6PAE8		MGC68789	XB-GENE-975317	slc1a3	HBG000080	NaN	NaN	NaN	0	NaN	NaN	NaN	0	NaN	NaN	NaN	NaN	NaN	0	NaN	NaN	NaN	0	NaN	NaN
1424	Q9I8H3;Q6PAF1;Q6P419	V-type proton ATPase subunit F	atp6s14;atp6v1f;MGC68592	XB-GENE-6255154	atp6v1f	HBG004488;HBG004488;HBG004488	NaN	NaN	NaN	0	NaN	NaN	NaN	0	NaN	NaN	0.553562	-0.479042	NaN	2	0.03726	0.516302	0.957552	0	NaN	NaN
1425	Q6PAF2		MGC68756	XB-GENE-940597	unnamed	HBG012645	-0.800968	NaN	NaN	1	-0.800968	NaN	NaN	8	-0.132924	0.877185	NaN	NaN	NaN	0	NaN	NaN	NaN	0	NaN	NaN
1426	Q6PAF6	Acidic leucine-rich nuclear phosphoprotein 32 family member A	anp32a	XB-GENE-982555	anp32a	HBG053102	NaN	NaN	NaN	0	NaN	NaN	NaN	2	-1.24602	NaN	NaN	NaN	NaN	0	NaN	NaN	NaN	0	NaN	NaN
1427	Q6PAF7;P81168;Q68F41		MGC81823	XB-GENE-966220	ctsv	HBG011513;HBG011513;HBG011513	NaN	NaN	NaN	0	NaN	NaN	NaN	7	0.0676814	NaN	NaN	NaN	NaN	0	NaN	NaN	NaN	3	0.125999	NaN
1428	Q6PAF8		MGC68466	XB-GENE-955193	bcar1	HBG004354	NaN	NaN	NaN	0	NaN	NaN	NaN	0	NaN	NaN	NaN	NaN	NaN	0	NaN	NaN	NaN	0	NaN	NaN
1429	Q6PAG0		MGC68460	XB-GENE-6034797	atp1a2	HBG004298	NaN	NaN	NaN	0	NaN	NaN	NaN	3	-0.858992	NaN	NaN	NaN	NaN	0	NaN	NaN	NaN	0	NaN	NaN
1430	Q6PAV8	O-acetyl-ADP-ribose deacetylase MACROD2	macrod2	XB-GENE-5865181	macrod2	HBG099716	NaN	NaN	NaN	0	NaN	NaN	NaN	0	NaN	NaN	NaN	NaN	NaN	0	NaN	NaN	NaN	0	NaN	NaN
1431	Q6PAW9		MGC68629	XB-GENE-5947414	rab10	HBG009351	-1.79612	-1.32922	-0.327694	3	-1.15101	0.612583	0.014353	7	-0.568707	NaN	-1.95137	-2.39298	-0.659314	3	-1.66789	0.735605	0.000363654	1	-1.62522	NaN
1432	Q6PAX7	WD repeat-containing protein 1-B	wdr1-b	XB-GENE-865912	wdr1	HBG000780	2.69988	NaN	NaN	1	2.69988	NaN	NaN	9	0.0693813	0.387644	5.43298	1.87852	NaN	2	3.65575	1.77723	NaN	0	NaN	NaN
1433	Q6PAY8	Hydroxysteroid dehydrogenase-like protein 2	hsdl2	XB-GENE-5753420	hsdl2	HBG107982	NaN	NaN	NaN	0	NaN	NaN	NaN	0	NaN	NaN	NaN	NaN	NaN	0	NaN	NaN	NaN	0	NaN	NaN
1434	Q6PAY9		MGC68490	XB-GENE-967677	cpn1	HBG003410	NaN	NaN	NaN	0	NaN	NaN	NaN	0	NaN	NaN	NaN	NaN	NaN	0	NaN	NaN	NaN	0	NaN	NaN
1435	Q6PAZ0		MGC68780	XB-GENE-1007957	tomm70	HBG062335	NaN	NaN	NaN	0	NaN	NaN	NaN	2	-0.0569295	NaN	-0.334549	NaN	NaN	1	-0.334549	NaN	NaN	0	NaN	NaN
1436	Q6PB02		MGC68668	XB-GENE-1010786	dpysl2	HBG000806	0.821374	-0.43974	3.02465	3	1.13543	1.43166	NaN	10	-0.04598	0.679178	-0.507718	0.701367	NaN	2	0.0968245	0.604542	0.890571	1	0.911974	NaN
1437	Q6PB03	Phospholipase D3	pld3	XB-GENE-1006830	pld3	HBG052880	NaN	NaN	NaN	0	NaN	NaN	NaN	1	-0.960857	NaN	NaN	NaN	NaN	0	NaN	NaN	NaN	0	NaN	NaN
1438	Q6PB09		MGC68628	XB-GENE-1011089	rarres1	HBG101029	-2.34821	0.785289	-3.47995	3	-1.68096	1.80407	NaN	10	-1.07593	0.949105	-0.840189	-1.34333	0.323473	3	-0.620015	0.698052	0.26933	2	-1.08457	NaN
1439	Q6PB25	6-phosphogluconate dehydrogenase, decarboxylating	pgd	XB-GENE-993361	pgd	HBG000029	1.03337	-0.444729	NaN	2	0.29432	0.739049	0.692466	5	0.93575	NaN	NaN	NaN	NaN	0	NaN	NaN	NaN	0	NaN	NaN
1440	Q6PBB7			XB-GENE-956105	etfb	HBG005614	NaN	NaN	NaN	0	NaN	NaN	NaN	0	NaN	NaN	NaN	NaN	NaN	0	NaN	NaN	NaN	0	NaN	NaN
1441	Q7ZYR2;Q6PCE5	Succinyl-CoA:3-ketoacid-coenzyme A transferase	MGC69180	XB-GENE-976571	oxct1	HBG002310;HBG002310	NaN	NaN	NaN	0	NaN	NaN	NaN	0	NaN	NaN	NaN	NaN	NaN	0	NaN	NaN	NaN	0	NaN	NaN
1442	Q6PCF1		MGC69168	XB-GENE-1002106;XB-GENE-1013335	slc25a12;slc25a13	HBG005350;HBG005350;HBG005350	NaN	NaN	-0.0330268	1	-0.0330268	NaN	NaN	4	1.29799	NaN	1.08209	0.329926	NaN	2	0.706008	0.376082	0.311795	0	NaN	NaN
1443	Q6PCG0	14-3-3 protein gamma-A	ywhag-a	XB-GENE-951356	ywhag	HBG050423	NaN	NaN	NaN	0	NaN	NaN	NaN	0	NaN	NaN	NaN	NaN	NaN	0	NaN	NaN	NaN	0	NaN	NaN
1444	Q6PCG3					HBG050586	NaN	NaN	NaN	0	NaN	NaN	NaN	0	NaN	NaN	NaN	4.6999	NaN	1	4.6999	NaN	NaN	0	NaN	NaN
1445	Q6PCH4	Glucose-6-phosphate 1-dehydrogenase	MGC69058	XB-GENE-957690	g6pd	HBG000856	NaN	NaN	NaN	0	NaN	NaN	NaN	0	NaN	NaN	NaN	NaN	NaN	0	NaN	NaN	NaN	0	NaN	NaN
1446	Q6PCI8	Pyruvate carboxylase	MGC68971	XB-GENE-952869	pc.1	HBG008340	0.0666661	NaN	-1.6939	2	-0.813617	0.880283	0.182682	6	2.03398	NaN	NaN	-0.387651	NaN	1	-0.387651	NaN	NaN	0	NaN	NaN
1447	Q6PCJ1	Dynactin subunit 1	dctn1	XB-GENE-5933563	dctn1	HBG004956	NaN	NaN	NaN	0	NaN	NaN	NaN	4	-0.342073	NaN	NaN	NaN	NaN	0	NaN	NaN	NaN	0	NaN	NaN
1448	Q6PCJ7		MGC68923			HBG062792	NaN	NaN	NaN	0	NaN	NaN	NaN	0	NaN	NaN	NaN	NaN	NaN	0	NaN	NaN	NaN	0	NaN	NaN
1449	Q6PCJ9	Lysosomal thioesterase PPT2-A	ppt2-a	XB-GENE-865230	ppt2	HBG019159	NaN	NaN	NaN	0	NaN	NaN	NaN	0	NaN	NaN	NaN	NaN	NaN	0	NaN	NaN	NaN	0	NaN	NaN
1450	Q7ZYG1;Q6PCK7		LOC398739			HBG004933	NaN	NaN	NaN	0	NaN	NaN	NaN	6	-0.0506903	NaN	1.85541	NaN	NaN	1	1.85541	NaN	NaN	0	NaN	NaN
1451	Q6PE96	Proteasome subunit alpha type		XB-GENE-17336330	psma3	HBG105566	NaN	NaN	NaN	0	NaN	NaN	NaN	0	NaN	NaN	NaN	NaN	NaN	0	NaN	NaN	NaN	0	NaN	NaN
1452	Q6PF43			XB-GENE-5898487	vwa5a	HBG052326	NaN	-1.4933	NaN	1	-1.4933	NaN	NaN	0	NaN	NaN	0.303462	NaN	NaN	1	0.303462	NaN	NaN	0	NaN	NaN
1453	Q6PF46			XB-GENE-6254273;XB-GENE-6079199	9-Sep;12-Sep	HBG065093;HBG065093	NaN	NaN	NaN	0	NaN	NaN	NaN	2	2.48546	NaN	NaN	0.477796	NaN	1	0.477796	NaN	NaN	0	NaN	NaN
1455	Q6PF56					HBG013015	NaN	NaN	NaN	0	NaN	NaN	NaN	2	0.364072	NaN	NaN	NaN	NaN	0	NaN	NaN	NaN	0	NaN	NaN
1456	Q6PF58;Q7ZYL0;Q2TAU6		fkbp9	XB-GENE-6254070	fkbp9	HBG051620;HBG051620;HBG051620	NaN	NaN	NaN	0	NaN	NaN	NaN	0	NaN	NaN	NaN	1.41619	NaN	1	1.41619	NaN	NaN	0	NaN	NaN
1457	Q6PF69	Major vault protein	mvp	XB-GENE-5880964	mvp	HBG003499	NaN	NaN	0.423577	1	0.423577	NaN	NaN	1	0.40359	NaN	NaN	-0.00801381	NaN	1	-0.00801381	NaN	NaN	0	NaN	NaN
1458	Q6PF72;Q91865		tm-4;TM-4	XB-GENE-6255195	tpm4	HBG107404;HBG107404	5.75246	1.21572	4.97464	3	3.98094	1.98092	NaN	9	-0.116165	0.855592	3.21318	1.09665	0.385988	3	1.56527	1.20082	NaN	8	0.154177	0.616694
1459	Q6PG53	Ferritin	MGC68606			HBG000410	NaN	NaN	NaN	0	NaN	NaN	NaN	1	1.22174	NaN	NaN	NaN	NaN	0	NaN	NaN	NaN	1	-0.994239	NaN
1460	Q6PG55	ATP synthase-coupling factor 6, mitochondrial		XB-GENE-987269	atp5j	HBG062261	NaN	NaN	NaN	0	NaN	NaN	NaN	0	NaN	NaN	NaN	NaN	NaN	0	NaN	NaN	NaN	0	NaN	NaN
1461	Q6PGS0;Q6DCM6;Q7ZYA9		Ssr1	XB-GENE-492170;XB-GENE-17336156	ssr1;ssr1	HBG009736;HBG009736;HBG009736	NaN	-1.1506	-0.606079	2	-0.87834	0.272261	0.150899	0	NaN	NaN	NaN	-1.42553	NaN	1	-1.42553	NaN	NaN	0	NaN	NaN
1462	Q6PGS2			XB-GENE-986707	cbln4	HBG108329	NaN	NaN	NaN	0	NaN	NaN	NaN	1	-0.184737	NaN	NaN	NaN	NaN	0	NaN	NaN	NaN	0	NaN	NaN
1463	Q6PH90	RNA-binding protein 8A-B	rbm8a-b	XB-GENE-6255456	rbm8a		NaN	-1.32067	NaN	1	-1.32067	NaN	NaN	6	1.22996	NaN	-1.58099	-1.19469	-0.722481	3	-1.16605	0.351069	0.0181693	0	NaN	NaN
1464	Q6PHL5	60S ribosomal protein L27		XB-GENE-999337	rpl27	HBG050005	-1.68232	0.462033	NaN	2	-0.610143	1.07218	NaN	2	-1.25738	NaN	1.5513	0.65573	1.90093	3	1.36932	0.524384	0.00409578	1	2.54012	NaN
1465	Q6PHL6			XB-GENE-968803	rps19	HBG000240	NaN	NaN	NaN	0	NaN	NaN	NaN	7	-0.0198537	NaN	0.372394	0.0115901	NaN	2	0.191992	0.180402	0.812567	1	-0.581147	NaN
1466	Q6PHW7			XB-GENE-6254689	eloc	HBG007440	NaN	NaN	NaN	0	NaN	NaN	NaN	0	NaN	NaN	NaN	NaN	NaN	0	NaN	NaN	NaN	0	NaN	NaN
1467	Q6PI76		rps14	XB-GENE-6254478	rps14	HBG053098	-0.580477	NaN	NaN	1	-0.580477	NaN	NaN	2	0.283758	NaN	-1.91795	-2.56127	0.177662	3	-1.43385	1.16939	NaN	0	NaN	NaN
1468	Q6Q4H9		eif2s2	XB-GENE-964379	eif2s2	HBG000927;HBG000927;HBG000927;HBG000927	1.73043	NaN	NaN	1	1.73043	NaN	NaN	0	NaN	NaN	NaN	1.48738	NaN	1	1.48738	NaN	NaN	0	NaN	NaN
1469	Q6VRB0	Protein arginine N-methyltransferase 1-B	prmt1-b	XB-GENE-865039	prmt1	HBG001793	-0.577831	0.594981	0	3	0.00571667	0.478816	0.990556	8	0.389736	0.731365	NaN	-1.34703	-0.752355	2	-1.04969	0.297337	0.104188	1	1.65558	NaN
1470	Q6WSQ3		pole3	XB-GENE-6251911	pole3	HBG060262	NaN	NaN	NaN	0	NaN	NaN	NaN	1	1.13667	NaN	NaN	NaN	NaN	0	NaN	NaN	NaN	0	NaN	NaN
1471	Q708Y9		aplp2 B			HBG000051	-1.59856	-2.11266	-0.381085	3	-1.3641	0.726093	0.00331754	11	-0.743458	0.715239	0.0203079	-1.06757	-3.18643	3	-1.41123	1.33151	NaN	5	-0.469908	0.475332
1472	Q708Z0		aplp2 A			HBG000051	NaN	NaN	NaN	0	NaN	NaN	NaN	6	0.428316	NaN	NaN	NaN	NaN	0	NaN	NaN	NaN	0	NaN	NaN
1473	Q715L3			XB-GENE-866507;XB-GENE-5742733	slc17a5;slc17a7	HBG008834;HBG008834	-0.671247	1.08445	0.240987	3	0.218063	0.716944	0.723303	7	1.19215	NaN	0.868131	0.562354	NaN	2	0.715243	0.152888	0.306273	0	NaN	NaN
1474	Q71U00	S-phase kinase-associated protein 1	skp1	XB-GENE-919643	skp1	HBG057008	NaN	NaN	NaN	0	NaN	NaN	NaN	6	-0.324797	NaN	0.0530227	0.918008	1.71434	3	0.895124	0.678423	0.0879068	3	0.597642	NaN
1475	Q71U69	Enhancer of rudimentary homolog		XB-GENE-972544;XB-GENE-6251456	erh;erh	HBG000348;HBG000348	NaN	NaN	NaN	0	NaN	NaN	NaN	0	NaN	NaN	NaN	NaN	NaN	0	NaN	NaN	NaN	0	NaN	NaN
1476	Q7LZQ8;Q7LZQ9	Protein kinase C beta type;Protein kinase C	prkcb	XB-GENE-6485749	prkcb	HBG108317;HBG108317	NaN	NaN	NaN	0	NaN	NaN	NaN	0	NaN	NaN	NaN	NaN	NaN	0	NaN	NaN	NaN	0	NaN	NaN
1477	Q7M567	Glutamine synthetase	glul	XB-GENE-5923740	glul	HBG005847	2.19575	2.49351	-0.958399	3	1.24362	1.5618	NaN	7	0.675097	NaN	0.374284	-0.633423	NaN	2	-0.129569	0.503853	0.865015	1	-1.32427	NaN
1478	Q7SX80		ctbs	XB-GENE-975897	ctbs	HBG005486	NaN	NaN	NaN	0	NaN	NaN	NaN	0	NaN	NaN	NaN	NaN	NaN	0	NaN	NaN	NaN	0	NaN	NaN
1480	Q7SY62			XB-GENE-5791539	snx2	HBG000618	NaN	NaN	NaN	0	NaN	NaN	NaN	0	NaN	NaN	NaN	NaN	NaN	0	NaN	NaN	NaN	0	NaN	NaN
1481	Q7SY65	Keratin, type I cytoskeletal 18-B	krt18-b	XB-GENE-6256523	krt18	HBG013015	NaN	NaN	NaN	0	NaN	NaN	NaN	1	-0.255658	NaN	NaN	NaN	NaN	0	NaN	NaN	NaN	1	-1.31563	NaN
1482	Q7ZXE3;Q7SY66		snrnp40	XB-GENE-957420;XB-GENE-6253627	snrnp40;snrnp40	HBG105197;HBG105197	NaN	NaN	NaN	0	NaN	NaN	NaN	0	NaN	NaN	NaN	NaN	NaN	0	NaN	NaN	NaN	0	NaN	NaN
1483	Q7SY70		MGC64541	XB-GENE-17343862	psap	HBG002617	0.0170347	-0.258718	-0.33035	3	-0.190678	0.149758	0.761444	9	0.416406	1.0277	0.291626	2.77146	NaN	2	1.53154	1.23992	NaN	1	1.84433	NaN
1484	Q7SY75	Neurocalcin-delta	ncald	XB-GENE-6078000	ncald	HBG108179	NaN	NaN	NaN	0	NaN	NaN	NaN	0	NaN	NaN	NaN	NaN	NaN	0	NaN	NaN	NaN	0	NaN	NaN
1485	Q7SY84		MGC64438	XB-GENE-865586	thbs1	HBG066256	NaN	NaN	NaN	0	NaN	NaN	NaN	2	-0.538925	NaN	-0.808843	NaN	NaN	1	-0.808843	NaN	NaN	0	NaN	NaN
1486	Q7SY94	ATP synthase subunit alpha	atp5a1	XB-GENE-17330697	atp5a1	HBG001536	2.70012	-2.66754	-3.15101	3	-1.03948	2.65165	NaN	1	1.32209	NaN	NaN	NaN	-1.56549	1	-1.56549	NaN	NaN	0	NaN	NaN
1487	Q7SY95			XB-GENE-1015236	cd63	HBG107306	-1.3676	-1.14469	-1.54453	3	-1.35227	0.163593	0.00361306	4	0.366505	NaN	-2.52678	-1.60359	NaN	2	-2.06519	0.461595	0.000320286	0	NaN	NaN
1488	Q7SY98			XB-GENE-17341970	p4hb	HBG005920	-1.81822	0.95479	-1.65297	3	-0.8388	1.27005	NaN	8	1.10458	1.4234	-2.56992	-0.0697712	0.922794	3	-0.572299	1.4695	NaN	3	0.894696	NaN
1489	Q7SY99;Q7ZWR8		MGC64292	XB-GENE-997169;XB-GENE-17333985	pcolce;pcolce	HBG053528;HBG053528;HBG053528	0.902197	0.328872	0.711668	3	0.647579	0.238406	0.196251	11	0.33303	0.695401	1.30719	1.39551	-0.323585	3	0.793038	0.790395	0.137203	4	0.558673	NaN
1490	Q7SYA0			XB-GENE-968665	c9	HBG106792	1.46132	0.398749	0.684281	3	0.848117	0.448996	0.0843828	10	-1.16298	0.975658	NaN	0.282531	NaN	1	0.282531	NaN	NaN	2	-2.36334	NaN
1491	Q7SYQ4;Q7SYT1		prdx6;prdx6-prov	XB-GENE-6078052;XB-GENE-17342196	prdx6;prdx6	HBG105234;HBG105234	NaN	NaN	NaN	0	NaN	NaN	NaN	4	-0.22852	NaN	2.32685	0.195831	NaN	2	1.26134	1.06551	NaN	4	-0.128331	NaN
1492	Q7SYR7		LOC398643			HBG000197	NaN	-5.38977	NaN	1	-5.38977	NaN	NaN	2	-1.77121	NaN	-6.04775	-5.87873	-5.4289	3	-5.78513	0.26117	1.55873e-39	0	NaN	NaN
1493	Q7SYS3			XB-GENE-950584	psmc1	HBG000109	NaN	NaN	NaN	0	NaN	NaN	NaN	2	-0.802365	NaN	NaN	NaN	NaN	0	NaN	NaN	NaN	0	NaN	NaN
1494	Q7SYT8;Q90WV3			XB-GENE-973679;XB-GENE-6255716	sncg;sncg	HBG000481;HBG000481;HBG000481	NaN	NaN	NaN	0	NaN	NaN	NaN	1	0.609392	NaN	NaN	NaN	NaN	0	NaN	NaN	NaN	0	NaN	NaN
1495	Q7SYU3			XB-GENE-919715	rps5	HBG028547	0.191527	0.482741	1.3829	3	0.685723	0.507112	0.167112	4	0.726139	NaN	-0.0491034	2.46556	3.32738	3	1.91461	1.43244	NaN	0	NaN	NaN
1496	Q7SYU8;Q7ZYF8		MGC64475	XB-GENE-981796	atp6v0c	HBG002712;HBG002712	NaN	NaN	NaN	0	NaN	NaN	NaN	0	NaN	NaN	NaN	NaN	NaN	0	NaN	NaN	NaN	0	NaN	NaN
1497	Q7SYU9		ldhba	XB-GENE-5908692	ldhb	HBG000462	1.3915	0.149196	1.51346	3	1.01805	0.616388	0.034025	14	0.51018	0.747229	0.529617	1.17456	2.53289	3	1.41236	0.834939	0.00310302	9	0.45444	0.944533
1498	Q7SYV4			XB-GENE-980561;XB-GENE-17345935	vbp1;vbp1	HBG053576;HBG053576;HBG053576	NaN	NaN	NaN	0	NaN	NaN	NaN	0	NaN	NaN	NaN	NaN	NaN	0	NaN	NaN	NaN	0	NaN	NaN
1499	Q7SYV7		MGC64458	XB-GENE-963751	ftcd	HBG000168	0.734968	-1.8612	0.676181	3	-0.150017	1.21023	NaN	5	-0.203047	NaN	-0.152275	NaN	0.486712	2	0.167218	0.319493	0.82566	0	NaN	NaN
1500	Q7SYW4	Isocitrate dehydrogenase [NADP]		XB-GENE-976321	idh2	HBG006119	-0.439733	-0.84832	-0.404717	3	-0.564257	0.201371	0.274217	10	0.0374461	0.762528	0.197049	0.527859	-0.556625	3	0.0560943	0.453819	0.918993	0	NaN	NaN
1501	Q7SYX2			XB-GENE-1001876	serpinb6	HBG005957	-1.68689	NaN	-0.0831787	2	-0.885034	0.801856	0.147034	10	1.07275	0.760915	-0.995916	-1.16455	NaN	2	-1.08023	0.084317	0.0926709	1	0.378115	NaN
1502	Q7SYZ4			XB-GENE-976309	rlbp1	HBG004720	NaN	NaN	NaN	0	NaN	NaN	NaN	2	-0.936767	NaN	NaN	2.22401	NaN	1	2.22401	NaN	NaN	0	NaN	NaN
1503	Q7SZ02			XB-GENE-1014194	snca	HBG000481	NaN	NaN	NaN	0	NaN	NaN	NaN	0	NaN	NaN	NaN	NaN	NaN	0	NaN	NaN	NaN	0	NaN	NaN
1504	Q7SZ08			XB-GENE-6255807	atp6v1e1	HBG002309	NaN	NaN	NaN	0	NaN	NaN	NaN	0	NaN	NaN	NaN	NaN	NaN	0	NaN	NaN	NaN	0	NaN	NaN
1505	Q7SZ14;Q7ZXA7		MGC64316	XB-GENE-949556	ndufa9	HBG006546;HBG006546	NaN	2.22512	2.6843	2	2.45471	0.22959	6.29382e-06	0	NaN	NaN	4.49727	3.05419	NaN	2	3.77573	0.72154	3.05767e-12	0	NaN	NaN
1506	Q7SZ17;Q91802		MGC64305			HBG001860;HBG001860	NaN	NaN	NaN	0	NaN	NaN	NaN	0	NaN	NaN	NaN	NaN	NaN	0	NaN	NaN	NaN	0	NaN	NaN
1507	Q7SZ19;Q7ZY99;Q6DDD9	Annexin	LOC398472	XB-GENE-1007301	anxa5	HBG061815;HBG061815;HBG061815	2.64925	2.40467	2.34979	3	2.4679	0.130174	1.91161e-08	5	0.854009	NaN	0.474087	2.62394	1.62608	3	1.5747	0.878425	0.000866342	1	-1.39773	NaN
1508	Q7SZ23;Q90WM9		gstm1	XB-GENE-971390	gstm1	HBG106842;HBG106842	-0.39141	-1.63097	0.990535	3	-0.343948	1.07075	NaN	9	0.148114	0.788401	0.185064	-0.656508	-0.209344	3	-0.226929	0.343795	0.731134	3	-0.0522403	NaN
1509	Q7SZ25;P08734	Alpha-enolase	eno1	XB-GENE-6256554;XB-GENE-6256554;XB-GENE-6254227	eno1;eno1;eno3	HBG000067;HBG000067;HBG000067	0.9955	0.789916	1.04207	3	0.942495	0.109552	0.0514001	12	-0.331924	0.337755	0.248632	0.173006	0.233833	3	0.21849	0.0327248	0.73641	8	0.142659	0.498831
1510	Q7SZ26	Peptidyl-prolyl cis-trans isomerase		XB-GENE-855975	ppib	HBG001065;HBG001065	1.00696	0.808573	1.07896	3	0.964831	0.114334	0.0470079	9	0.275139	1.02661	0.586929	1.30591	1.47986	3	1.12423	0.386511	0.0227859	1	0.596009	NaN
1511	Q7SZ34;Q09006	Stathmin;Stathmin-1-A	stmn1-a	XB-GENE-481619;XB-GENE-6252151;XB-GENE-1009077	stmn1;stmn1;stmn4	HBG054037;HBG054037;HBG054037;HBG054037	0.465325	NaN	NaN	1	0.465325	NaN	NaN	2	0.077025	NaN	NaN	0.600673	-0.586243	2	0.007215	0.593458	0.988253	5	0.0040946	0.923986
1512	Q7SZ40;P36378	SPARC	MGC64258;sparc	XB-GENE-17342256	sparc	HBG002746;HBG002746	1.79024	1.04441	0.946844	3	1.2605	0.376696	0.0066378	11	0.109967	0.555671	1.66762	1.93981	1.02495	3	1.54413	0.383562	0.0010519	8	-0.792259	0.813753
1513	Q7SZ45;P29403	Rhodopsin	rho	XB-GENE-966893	rho	HBG107442;HBG107442	NaN	NaN	NaN	0	NaN	NaN	NaN	6	0.682452	NaN	NaN	NaN	NaN	0	NaN	NaN	NaN	1	0.160622	NaN
1514	Q7SZ87			XB-GENE-6255818	rpl28	HBG000701;HBG000701	NaN	NaN	NaN	0	NaN	NaN	NaN	0	NaN	NaN	NaN	1.7073	NaN	1	1.7073	NaN	NaN	0	NaN	NaN
1515	Q7SZ91		cryba4	XB-GENE-6256521	cryba4	HBG003364	0.362835	-0.101668	0.0506216	3	0.10393	0.193343	0.877905	7	-0.0894387	NaN	0.57499	1.07259	1.13298	3	0.926853	0.250023	0.0753554	1	-0.773445	NaN
1516	Q7SZ98;Q6DKC4	Annexin	MGC84172			HBG061815;HBG061815	NaN	NaN	NaN	0	NaN	NaN	NaN	0	NaN	NaN	NaN	NaN	NaN	0	NaN	NaN	NaN	0	NaN	NaN
1517	Q7SZA0			XB-GENE-1002601	fbp1	HBG005627	NaN	NaN	NaN	0	NaN	NaN	NaN	0	NaN	NaN	NaN	NaN	NaN	0	NaN	NaN	NaN	0	NaN	NaN
1518	Q7SZA1			XB-GENE-962597	apoa1	HBG105708	-4.3884	0.434079	-0.401903	3	-1.45207	2.10416	NaN	4	0.638101	NaN	NaN	-1.54326	-0.290485	2	-0.916872	0.626387	0.166261	0	NaN	NaN
1519	Q7SZA4;P09897	60S ribosomal protein L18;60S ribosomal protein L18-A	MGC64315;rpl18-a	XB-GENE-1006309	rpl18	HBG000875;HBG000875;HBG000875	2.49444	2.53811	1.79805	3	2.27687	0.339044	2.08641e-07	6	-0.253981	NaN	2.97333	2.10032	3.73426	3	2.93597	0.667576	3.15375e-11	3	0.319661	NaN
1520	Q7SZA5			XB-GENE-5789874	rpl29	HBG060488	NaN	NaN	NaN	0	NaN	NaN	NaN	0	NaN	NaN	NaN	NaN	NaN	0	NaN	NaN	NaN	0	NaN	NaN
1521	Q8JHA7;Q7SZA7		XlGSTS1-1	XB-GENE-944784;XB-GENE-6254910	hpgds;hpgds	HBG105321;HBG105321;HBG105321	1.53059	0.550986	2.1324	3	1.40466	0.651722	0.0024057	7	0.0381691	NaN	0.680123	1.77265	NaN	2	1.22639	0.546264	0.0479888	3	0.701424	NaN
1522	Q7SZA8;P02412	60S ribosomal protein L18;60S ribosomal protein L18-B	rpl18;rpl18-b	XB-GENE-6255773	rpl18	HBG000875;HBG000875	NaN	NaN	NaN	0	NaN	NaN	NaN	0	NaN	NaN	NaN	NaN	NaN	0	NaN	NaN	NaN	0	NaN	NaN
1523	Q8JHE2;Q7SZA9;Q9W760		RhoA	XB-GENE-865846	rhoa	HBG009351;HBG009351;HBG009351	1.09793	0.888553	2.22642	3	1.4043	0.587577	0.0024057	11	0.0787667	0.617099	0.769097	-3.36658	1.47788	3	-0.373201	2.13633	NaN	5	-0.345536	0.680258
1524	Q7SZB0;P02434	60S ribosomal protein L35a	rpl35a	XB-GENE-1016064	rpl35a	HBG054581;HBG054581	NaN	NaN	1.88384	1	1.88384	NaN	NaN	3	-1.22649	NaN	0.274225	1.48953	NaN	2	0.881877	0.607653	0.186295	0	NaN	NaN
1525	Q7SZB1;Q7ZY51	Profilin	MGC64293	XB-GENE-17335499	pfn1	HBG053683;HBG053683	NaN	NaN	NaN	0	NaN	NaN	NaN	7	-0.151462	NaN	NaN	NaN	NaN	0	NaN	NaN	NaN	8	0.0708358	0.660749
1526	Q7SZB3;Q6GP41		MGC80700	XB-GENE-979614;XB-GENE-979614	rpl21;rpl21	HBG001518;HBG001518	NaN	NaN	NaN	0	NaN	NaN	NaN	0	NaN	NaN	NaN	NaN	NaN	0	NaN	NaN	NaN	0	NaN	NaN
1527	Q7SZB7	60S ribosomal protein L18a	rpl18a	XB-GENE-5775291	rpl18a	HBG066281	0.321384	-0.365029	-0.638063	3	-0.227236	0.403629	0.709244	9	0.0938508	0.965135	-1.42142	-1.73949	-1.58703	3	-1.58265	0.129889	0.000816541	0	NaN	NaN
1528	Q7SZF6		vtg b1	XB-GENE-5749200	vtgb1	HBG003783	0.260523	-0.282669	-0.318937	3	-0.113694	0.265026	0.869082	15	-0.0123947	0.471723	-0.228066	0.181562	0.22289	3	0.0587953	0.203542	0.916179	9	-0.346805	0.707977
1529	Q7SZS2	Phosphotriesterase-related protein	pter	XB-GENE-1007038	pter		NaN	NaN	NaN	0	NaN	NaN	NaN	0	NaN	NaN	NaN	NaN	NaN	0	NaN	NaN	NaN	0	NaN	NaN
1530	Q7SZS3	Aspartate aminotransferase	got2	XB-GENE-998305	got2	HBG000951	-0.467423	-1.11525	-2.07124	3	-1.21797	0.658772	0.0089455	9	-0.599555	0.553519	0.487606	-0.912501	-1.89051	3	-0.771802	0.975946	0.151804	1	-0.858089	NaN
1531	Q90ZB3;Q7SZS5		RG			HBG000206;HBG000206	NaN	NaN	NaN	0	NaN	NaN	NaN	8	-0.801197	1.02612	NaN	NaN	NaN	0	NaN	NaN	NaN	1	-0.568545	NaN
1532	Q7SZT3		atp6v1g1	XB-GENE-989685	atp6v1g1	HBG057827	NaN	NaN	NaN	0	NaN	NaN	NaN	2	-1.4039	NaN	0.083518	-0.375232	NaN	2	-0.145857	0.229375	0.846717	3	0.824243	NaN
1533	Q7SZT6			XB-GENE-940111	rps13	HBG000938	NaN	NaN	NaN	0	NaN	NaN	NaN	0	NaN	NaN	NaN	NaN	NaN	0	NaN	NaN	NaN	0	NaN	NaN
1534	Q7T0N8			XB-GENE-1007284	hadh	HBG000832	0.0264716	1.77501	2.19999	3	1.33382	0.940578	0.00403997	2	-0.234407	NaN	-0.625005	1.05293	NaN	2	0.213962	0.838967	0.796513	0	NaN	NaN
1535	Q7T0P9			XB-GENE-991604	pgm3	HBG024321	NaN	NaN	NaN	0	NaN	NaN	NaN	1	-0.615592	NaN	NaN	NaN	NaN	0	NaN	NaN	NaN	0	NaN	NaN
1536	Q7T0Q1	Myotrophin	mtpn	XB-GENE-1014019	mtpn	HBG019067	NaN	NaN	NaN	0	NaN	NaN	NaN	0	NaN	NaN	NaN	NaN	NaN	0	NaN	NaN	NaN	0	NaN	NaN
1537	Q7T0Q4			XB-GENE-5776084	pitpnb	HBG058915	NaN	NaN	NaN	0	NaN	NaN	NaN	4	1.22388	NaN	NaN	-3.45044	NaN	1	-3.45044	NaN	NaN	0	NaN	NaN
1539	Q7T0R9;A2BDB1		rps2e;LOC100037089	XB-GENE-1003623	rps2	HBG000437;HBG000437;HBG080543	-0.161787	0.917148	-0.594051	3	0.05377	0.635494	0.939414	10	1.28574	0.542654	-0.29219	0.434361	1.54058	3	0.560917	0.753558	0.328019	1	0.373768	NaN
1540	Q7T0S3			XB-GENE-6078197	atp6ap2	HBG056579	3.54812	1.40114	NaN	2	2.47463	1.07349	NaN	3	-0.59398	NaN	4.2498	NaN	NaN	1	4.2498	NaN	NaN	0	NaN	NaN
1541	Q7T0S8			XB-GENE-962211	lcp1	HBG003082	NaN	NaN	NaN	0	NaN	NaN	NaN	0	NaN	NaN	NaN	NaN	NaN	0	NaN	NaN	NaN	0	NaN	NaN
1542	Q7T0U6	Calcium-binding mitochondrial carrier protein SCaMC-1-B	slc25a24-b	XB-GENE-6255476	slc25a24	HBG108464	NaN	NaN	NaN	0	NaN	NaN	NaN	0	NaN	NaN	-0.312007	NaN	NaN	1	-0.312007	NaN	NaN	0	NaN	NaN
1543	Q7T0U9		arcn1	XB-GENE-986169	arcn1	HBG005381	NaN	NaN	NaN	0	NaN	NaN	NaN	0	NaN	NaN	NaN	NaN	NaN	0	NaN	NaN	NaN	0	NaN	NaN
1544	Q7T0V7			XB-GENE-17337514	prph	HBG013015	NaN	NaN	-0.903023	1	-0.903023	NaN	NaN	5	0.947269	NaN	NaN	NaN	NaN	0	NaN	NaN	NaN	1	0.692469	NaN
1545	Q7T0W0	Dihydrolipoyl dehydrogenase	dld	XB-GENE-982854	dld	HBG002290	1.69818	0.0674577	1.21026	3	0.991966	0.6834	0.0399096	5	-1.03287	NaN	1.23621	1.44707	NaN	2	1.34164	0.10543	0.0273259	0	NaN	NaN
1546	Q7T0W4			XB-GENE-6253611	vps28	HBG054248	NaN	NaN	NaN	0	NaN	NaN	NaN	0	NaN	NaN	NaN	NaN	NaN	0	NaN	NaN	NaN	0	NaN	NaN
1547	Q7T0W7			XB-GENE-5941497	hm13	HBG024161	NaN	-0.958796	-0.746363	2	-0.85258	0.106216	0.161745	0	NaN	NaN	NaN	-1.93208	NaN	1	-1.93208	NaN	NaN	0	NaN	NaN
1548	Q7T0Y9;Q7SZU2		gnb1;gnb3	XB-GENE-6256539	gnb3	HBG000188;HBG000188	NaN	NaN	NaN	0	NaN	NaN	NaN	0	NaN	NaN	NaN	NaN	NaN	0	NaN	NaN	NaN	0	NaN	NaN
1549	Q7T0Z5		MGC68843	XB-GENE-6255487	tfpi2	HBG056804	NaN	NaN	NaN	0	NaN	NaN	NaN	0	NaN	NaN	NaN	-1.35519	NaN	1	-1.35519	NaN	NaN	0	NaN	NaN
1550	Q7ZSX5		atp1a1	XB-GENE-865506;XB-GENE-5771752	atp1a1;atp12a	HBG004298;HBG004298	-0.670022	2.34395	NaN	2	0.836964	1.50699	NaN	1	-1.23058	NaN	NaN	NaN	NaN	0	NaN	NaN	NaN	0	NaN	NaN
1551	Q7ZSY1		lgals3	XB-GENE-983749	lgals3	HBG006255	NaN	NaN	NaN	0	NaN	NaN	NaN	5	-1.13171	NaN	NaN	NaN	NaN	0	NaN	NaN	NaN	4	-0.0784198	NaN
1552	Q7ZT10		rad23b	XB-GENE-984326	rad23b	HBG055042	NaN	NaN	NaN	0	NaN	NaN	NaN	0	NaN	NaN	NaN	NaN	NaN	0	NaN	NaN	NaN	0	NaN	NaN
1553	Q7ZTJ1			XB-GENE-489638	slc25a3	HBG024440	-2.7693	0.4681	0.381976	3	-0.639741	1.50624	NaN	5	0.542692	NaN	-1.17821	-0.377725	0.0107955	3	-0.515046	0.495026	0.371181	5	1.03006	0.465037
1554	Q7ZTJ3			XB-GENE-17338241	acsl1	HBG050452	NaN	NaN	NaN	0	NaN	NaN	NaN	0	NaN	NaN	NaN	NaN	NaN	0	NaN	NaN	NaN	0	NaN	NaN
1555	Q7ZTJ4		vha55	XB-GENE-865560;XB-GENE-941738	atp6v1b1;atp6v1b2	HBG002176;HBG002176	-0.327538	-0.855063	-1.66001	3	-0.947537	0.547895	0.0506068	11	0.575134	0.617517	-0.372269	-0.862318	-1.19916	3	-0.811249	0.339503	0.127315	2	-0.192236	NaN
1556	Q7ZTK0			XB-GENE-17345775	hspd1	HBG001982	NaN	NaN	NaN	0	NaN	NaN	NaN	1	-1.52422	NaN	NaN	-1.58332	NaN	1	-1.58332	NaN	NaN	0	NaN	NaN
1557	Q7ZTK4	Eukaryotic translation initiation factor 2 subunit 1	eif2s1	XB-GENE-989636	eif2s1	HBG001910	NaN	NaN	NaN	0	NaN	NaN	NaN	4	-0.0740645	NaN	NaN	0.147031	NaN	1	0.147031	NaN	NaN	0	NaN	NaN
1558	Q7ZTK6;Q91993;A1L3K5		MGC53952;hsc70.II;LOC100037033	XB-GENE-955429;XB-GENE-6493998	hspa8;hspa1b	HBG051845;HBG051845;HBG051845	0.700637	0.645766	0.826667	3	0.724357	0.0757331	0.146285	12	-0.197325	0.506289	-0.0151734	0.195586	0.387991	3	0.189468	0.164648	0.779563	9	0.179655	0.330522
1559	Q7ZTK9	Aspartate aminotransferase	got1	XB-GENE-954936	got1	HBG000951	NaN	0.391892	NaN	1	0.391892	NaN	NaN	4	-0.694901	NaN	NaN	NaN	NaN	0	NaN	NaN	NaN	0	NaN	NaN
1560	Q7ZTL0			XB-GENE-1009676	hadhb	HBG104782	NaN	NaN	NaN	0	NaN	NaN	NaN	5	-1.32092	NaN	1.16163	3.01213	NaN	2	2.08688	0.92525	0.000270738	0	NaN	NaN
1561	Q7ZTL1			XB-GENE-5827874	acaa2	HBG003112	-0.0761723	-1.56919	1.81287	3	0.0558359	1.38387	NaN	9	-0.456869	0.580258	1.13361	1.19222	0.441955	3	0.922595	0.340705	0.0754509	3	1.48096	NaN
1562	Q7ZTL5			XB-GENE-974323	cct8	HBG103107	-0.0816917	0.0825019	0.967247	3	0.322686	0.460677	0.579728	10	-0.0326915	0.269993	0.539362	0.262333	0.105315	3	0.302337	0.179443	0.645561	8	0.498075	1.07307
1563	Q7ZTL7	Mitochondrial chaperone BCS1	bcs1l	XB-GENE-1015032	bcs1l	HBG048759	NaN	NaN	NaN	0	NaN	NaN	NaN	0	NaN	NaN	NaN	NaN	NaN	0	NaN	NaN	NaN	0	NaN	NaN
1564	Q7ZTM0			XB-GENE-980281	cct5	HBG106507	-0.486026	-0.255562	-0.154637	3	-0.298742	0.138692	0.612959	10	1.06396	1.20967	-0.325912	-0.214969	-0.406515	3	-0.315799	0.0785246	0.626518	0	NaN	NaN
1565	Q7ZTM2	Proteasome subunit alpha type		XB-GENE-5837418	psma4	HBG003005	2.91201	0.264583	1.79351	3	1.6567	1.08513	NaN	0	NaN	NaN	-0.0193567	1.77236	1.3882	3	1.04707	0.770212	0.0373653	2	0.626844	NaN
1566	Q91718;Q7ZTM4		alpha-1 type II collagen;col2a1b	XB-GENE-6252612	col2a1	HBG004933;HBG004933	1.36007	NaN	1.57556	2	1.46781	0.107745	0.010343	1	0.399152	NaN	1.88465	2.22967	NaN	2	2.05716	0.17251	0.000327813	1	-2.02886	NaN
1567	Q7ZTM6;Q802C6	Mitochondrial import receptor subunit TOM40 homolog	tomm40	XB-GENE-995156;XB-GENE-17338826	tomm40;tomm40	HBG054707;HBG054707	NaN	NaN	NaN	0	NaN	NaN	NaN	0	NaN	NaN	NaN	NaN	NaN	0	NaN	NaN	NaN	0	NaN	NaN
1568	Q7ZTM7;Q6PAC8		MGC68803	XB-GENE-6254068;XB-GENE-17331478	ext2;ext2	HBG101211;HBG101211	NaN	NaN	NaN	0	NaN	NaN	NaN	0	NaN	NaN	NaN	NaN	NaN	0	NaN	NaN	NaN	0	NaN	NaN
1569	Q7ZTM9	Eukaryotic translation initiation factor 3 subunit D	eif3d	XB-GENE-942859	eif3d	HBG000849	NaN	NaN	NaN	0	NaN	NaN	NaN	5	-0.0176437	NaN	NaN	NaN	NaN	0	NaN	NaN	NaN	0	NaN	NaN
1570	Q7ZTN3			XB-GENE-491658;XB-GENE-17334438	pon2;pon2	HBG003604;HBG003604	0.228545	-1.81075	-1.08747	3	-0.889892	0.84418	0.0699686	5	-0.575554	NaN	1.13486	0.0836144	NaN	2	0.609237	0.525623	0.396156	1	-1.79868	NaN
1571	Q7ZTN8	COP9 signalosome complex subunit 3	cops3	XB-GENE-944163	cops3	HBG051135	NaN	NaN	-3.12427	1	-3.12427	NaN	NaN	0	NaN	NaN	NaN	NaN	NaN	0	NaN	NaN	NaN	0	NaN	NaN
1572	Q7ZTP0			XB-GENE-5788976	tuba3c	HBG000089	NaN	NaN	NaN	0	NaN	NaN	NaN	7	-0.329144	NaN	NaN	NaN	NaN	0	NaN	NaN	NaN	1	-2.81088	NaN
1573	Q7ZXV3;Q7ZTP2	Actin-related protein 2-B;Actin-related protein 2-A	actr2-b;actr2-a	XB-GENE-489002;XB-GENE-17346170	actr2;actr2	HBG003771;HBG003771	1.77831	1.43865	NaN	2	1.60848	0.16983	0.00455864	7	0.0454599	NaN	-0.611365	-0.344804	NaN	2	-0.478085	0.13328	0.529988	1	-1.25473	NaN
1574	Q7ZTP7			XB-GENE-960298	dpysl4	HBG000806	NaN	-2.15725	-3.54191	2	-2.84958	0.69233	1.13739e-07	1	-0.753013	NaN	NaN	-1.54371	NaN	1	-1.54371	NaN	NaN	0	NaN	NaN
1575	Q7ZTP9			XB-GENE-971457;XB-GENE-6254071	slc25a20.2;slc25a20	HBG003500;HBG003500	NaN	NaN	1.76992	1	1.76992	NaN	NaN	0	NaN	NaN	1.48832	0.979313	NaN	2	1.23382	0.254503	0.046747	0	NaN	NaN
1576	Q7ZTQ2		acsl1	XB-GENE-5739879	acsl1	HBG050452	NaN	NaN	NaN	0	NaN	NaN	NaN	0	NaN	NaN	NaN	NaN	NaN	0	NaN	NaN	NaN	0	NaN	NaN
1577	Q7ZTQ8		uqcrc2-prov	XB-GENE-17334056	uqcrc2	HBG055236	NaN	NaN	NaN	0	NaN	NaN	NaN	0	NaN	NaN	NaN	NaN	NaN	0	NaN	NaN	NaN	0	NaN	NaN
1578	Q7ZTR0			XB-GENE-964673	copb2	HBG051076	1.26258	1.1924	1.04901	3	1.168	0.0888807	0.0128317	9	0.270726	0.610793	0.472427	2.55955	4.39131	3	2.47443	1.60101	NaN	2	1.15417	NaN
1579	Q7ZTR1			XB-GENE-478775	fga	HBG005668	NaN	NaN	NaN	0	NaN	NaN	NaN	0	NaN	NaN	NaN	NaN	NaN	0	NaN	NaN	NaN	0	NaN	NaN
1580	Q7ZTR5		cd81	XB-GENE-6254946	cd81	HBG002324	-0.367804	NaN	NaN	1	-0.367804	NaN	NaN	1	1.69633	NaN	NaN	-0.0732039	NaN	1	-0.0732039	NaN	NaN	1	-0.543307	NaN
1581	Q7ZWJ2		uqcrc1	XB-GENE-6255826	uqcrc1	HBG006393;HBG006393	-0.0875717	-0.567409	0.715177	3	0.0200654	0.529116	0.976007	7	-0.337674	NaN	-0.343622	0.780304	NaN	2	0.218341	0.561963	0.79387	2	0.703895	NaN
1582	Q7ZWK5			XB-GENE-6256063	cpt1a	HBG003458	NaN	NaN	NaN	0	NaN	NaN	NaN	0	NaN	NaN	NaN	NaN	NaN	0	NaN	NaN	NaN	0	NaN	NaN
1583	Q7ZWK6			XB-GENE-6253425;XB-GENE-17346164	capn5;capn5	HBG001095;HBG001095	NaN	1.14051	NaN	1	1.14051	NaN	NaN	1	0.0147163	NaN	NaN	-0.945575	NaN	1	-0.945575	NaN	NaN	0	NaN	NaN
1584	Q7ZWL0			XB-GENE-973831	nup155	HBG052680	NaN	NaN	NaN	0	NaN	NaN	NaN	0	NaN	NaN	NaN	NaN	NaN	0	NaN	NaN	NaN	0	NaN	NaN
1585	Q7ZWL4;Q7SZ94			XB-GENE-998343	dnaja2	HBG066727;HBG066727	NaN	NaN	NaN	0	NaN	NaN	NaN	0	NaN	NaN	NaN	NaN	NaN	0	NaN	NaN	NaN	0	NaN	NaN
1586	Q7ZWL7			XB-GENE-981268	cfh		-0.307083	-1.02133	-1.18983	3	-0.839414	0.382649	0.0867188	4	-0.545588	NaN	NaN	-0.145506	-2.1171	2	-1.1313	0.985797	0.0754509	1	-0.899767	NaN
1587	Q7ZWM5			XB-GENE-6077892	cotl1	HBG051082	NaN	NaN	NaN	0	NaN	NaN	NaN	0	NaN	NaN	NaN	NaN	NaN	0	NaN	NaN	NaN	0	NaN	NaN
1588	Q7ZWN1	Inosine-5-monophosphate dehydrogenase	impdh	XB-GENE-957455	impdh1	HBG052122	NaN	NaN	NaN	0	NaN	NaN	NaN	1	1.61172	NaN	NaN	NaN	NaN	0	NaN	NaN	NaN	0	NaN	NaN
1589	Q7ZWN5	Triosephosphate isomerase	tpi1	XB-GENE-866354	tpi1	HBG002599	1.584	2.70385	0.660519	3	1.64946	0.835469	0.000287303	8	-0.280957	0.590007	1.68062	2.12316	1.54645	3	1.78341	0.246405	0.000117462	0	NaN	NaN
1590	Q7ZWP4			XB-GENE-947413	tubb4a	HBG000089	-0.346386	-0.200488	-1.97193	3	-0.839601	0.80289	0.0867188	10	0.256141	0.588147	-0.439937	-0.311068	2.25388	3	0.500958	1.24062	NaN	5	0.0159192	1.17243
1591	Q7ZWP5			XB-GENE-6253610	bin1	HBG004224	NaN	NaN	NaN	0	NaN	NaN	NaN	0	NaN	NaN	NaN	NaN	NaN	0	NaN	NaN	NaN	0	NaN	NaN
1592	Q7ZWP6			XB-GENE-6078579	stx7	HBG053083	NaN	NaN	NaN	0	NaN	NaN	NaN	2	-1.09424	NaN	NaN	NaN	NaN	0	NaN	NaN	NaN	1	-1.079	NaN
1593	Q7ZWP7			XB-GENE-855907	klc1	HBG006217	NaN	0.711835	NaN	1	0.711835	NaN	NaN	7	-0.338276	NaN	NaN	NaN	NaN	0	NaN	NaN	NaN	1	-0.411048	NaN
1594	Q7ZWQ5			XB-GENE-490059;XB-GENE-5845607	tuba8;tubal3	HBG000089;HBG000089;HBG000089;HBG000089;HBG000089	0.0502178	0.558442	-1.26399	3	-0.218443	0.767875	0.723303	10	-0.46973	0.814994	-0.00879794	-0.0585579	-2.62615	3	-0.897835	1.22227	NaN	2	-0.586734	NaN
1595	Q7ZWR2	Cysteine--tRNA ligase, cytoplasmic	cars	XB-GENE-5825997	cars	HBG002089	NaN	NaN	NaN	0	NaN	NaN	NaN	0	NaN	NaN	NaN	NaN	NaN	0	NaN	NaN	NaN	0	NaN	NaN
1596	Q7ZWR6	ATP synthase subunit beta	atp5b	XB-GENE-943116	atp5b	HBG004307	0.453078	0.531153	0.0312404	3	0.33849	0.219584	0.554853	11	0.740905	0.624461	-0.28582	-0.09589	0.0207485	3	-0.12032	0.126343	0.846214	7	0.385434	0.765575
1597	Q7ZWS4		MGC53764	XB-GENE-941836	rpn2	HBG002365	-0.46911	1.39645	0.197888	3	0.375076	0.771849	0.504696	3	-2.01583	NaN	-0.896022	1.57967	NaN	2	0.341824	1.23785	NaN	0	NaN	NaN
1598	Q7ZWS8		tagln2	XB-GENE-6078591	tagln2	HBG005186	NaN	NaN	NaN	0	NaN	NaN	NaN	0	NaN	NaN	-0.934482	NaN	NaN	1	-0.934482	NaN	NaN	1	2.955	NaN
1599	Q7ZWT1	Profilin	pfn2	XB-GENE-6077929	pfn2	HBG053683	NaN	NaN	NaN	0	NaN	NaN	NaN	0	NaN	NaN	NaN	NaN	NaN	0	NaN	NaN	NaN	0	NaN	NaN
1600	Q7ZWT4		atp1b3	XB-GENE-865516	atp1b3	HBG050603	2.16707	0.196059	3.20777	3	1.85697	1.24893	NaN	8	0.159967	0.479168	1.83036	1.27345	0.675034	3	1.25961	0.471761	0.00944185	1	-0.478804	NaN
1601	Q7ZWT9;Q6INU7	Putative ferric-chelate reductase 1	frrs1	XB-GENE-989223;XB-GENE-17340497	frrs1;frrs1	HBG107929	NaN	NaN	NaN	0	NaN	NaN	NaN	0	NaN	NaN	NaN	NaN	NaN	0	NaN	NaN	NaN	0	NaN	NaN
1602	Q8JHF9;Q7ZWU1			XB-GENE-958367	stip1	HBG057820;HBG057820	-1.98742	-2.76918	NaN	2	-2.3783	0.39088	1.22571e-05	10	0.19522	0.644868	-0.52467	-1.07074	-1.7538	3	-1.1164	0.502828	0.0239676	3	0.355546	NaN
1603	Q7ZWU3			XB-GENE-976334	pdia3	HBG005920	1.98307	1.5709	1.8434	3	1.79912	0.171156	6.19268e-05	8	-0.0751313	0.747189	1.28195	0.208991	-0.560686	3	0.310085	0.755642	0.636771	5	-0.73789	2.00543
1604	Q7ZWU4			XB-GENE-6254384;XB-GENE-17340971	cacybp;cacybp	HBG003242;HBG003242	NaN	NaN	NaN	0	NaN	NaN	NaN	1	1.39541	NaN	NaN	NaN	NaN	0	NaN	NaN	NaN	0	NaN	NaN
1605	Q7ZWU8;Q91711		calr			HBG005407;HBG005407	-0.80977	0.44803	-0.0281062	3	-0.129949	0.51852	0.848025	10	0.64636	0.476018	0.952788	0.0956045	-1.94956	3	-0.300389	1.21752	NaN	5	0.128624	0.54391
1606	Q7ZWV1			XB-GENE-5903234	ddx19b	HBG107989	NaN	NaN	NaN	0	NaN	NaN	NaN	0	NaN	NaN	NaN	NaN	NaN	0	NaN	NaN	NaN	0	NaN	NaN
1607	Q7ZWV7			XB-GENE-17331221	slc7a8	HBG000476	NaN	NaN	NaN	0	NaN	NaN	NaN	1	1.09157	NaN	NaN	NaN	NaN	0	NaN	NaN	NaN	0	NaN	NaN
1608	Q7ZWW1			XB-GENE-866398	rab6a	HBG009351	NaN	NaN	NaN	0	NaN	NaN	NaN	6	-1.40504	NaN	NaN	NaN	NaN	0	NaN	NaN	NaN	1	0.016207	NaN
1609	Q7ZWW3	Ferritin				HBG000410	-0.526832	-0.747284	-0.52426	3	-0.599459	0.104534	0.240385	10	-0.179105	1.44233	1.16279	2.46104	2.26926	3	1.96436	0.57218	1.92904e-05	4	0.0682065	NaN
1610	Q7ZWW4;I4CJW1	Clusterin	clu	XB-GENE-5940819	clu	HBG006908	NaN	NaN	NaN	0	NaN	NaN	NaN	4	-0.309403	NaN	-0.28596	NaN	NaN	1	-0.28596	NaN	NaN	1	-0.843924	NaN
1611	Q7ZWW9			XB-GENE-996125	cavin1	HBG056807	NaN	NaN	NaN	0	NaN	NaN	NaN	0	NaN	NaN	NaN	NaN	NaN	0	NaN	NaN	NaN	1	0.890242	NaN
1612	Q7ZWX2		cg10992	XB-GENE-17330489	ctsb	HBG003480	NaN	NaN	NaN	0	NaN	NaN	NaN	7	0.111881	NaN	-1.30778	NaN	NaN	1	-1.30778	NaN	NaN	6	-0.361864	0.796214
1613	Q7ZWX7			XB-GENE-490821	srsf3		NaN	NaN	NaN	0	NaN	NaN	NaN	1	0.251907	NaN	NaN	NaN	NaN	0	NaN	NaN	NaN	0	NaN	NaN
1614	Q7ZWY1;Q7ZXM0		rhoc	XB-GENE-6254069;XB-GENE-6077828	rhoa;rhoc	HBG009351;HBG009351	NaN	NaN	NaN	0	NaN	NaN	NaN	1	0.322139	NaN	NaN	NaN	NaN	0	NaN	NaN	NaN	0	NaN	NaN
1615	Q7ZWY6			XB-GENE-964748	rpl9	HBG000942	2.23093	NaN	NaN	1	2.23093	NaN	NaN	2	1.93779	NaN	-0.158949	0.356998	1.42578	3	0.541276	0.659955	0.345463	1	0.929771	NaN
1616	Q7ZWZ0			XB-GENE-955070	vdac1	HBG054036	NaN	NaN	1.97302	1	1.97302	NaN	NaN	8	-0.91726	0.589368	NaN	NaN	-0.00668521	1	-0.00668521	NaN	NaN	1	0.666	NaN
1617	Q7ZWZ2			XB-GENE-866335	serbp1	HBG056357	NaN	NaN	NaN	0	NaN	NaN	NaN	0	NaN	NaN	NaN	1.41918	NaN	1	1.41918	NaN	NaN	0	NaN	NaN
1618	Q7ZWZ5	Citrate synthase, mitochondrial	cs	XB-GENE-943167	cs	HBG005336	-1.38433	-1.68986	-1.70525	3	-1.59315	0.147789	0.000489643	2	1.42244	NaN	-3.73008	-1.6166	1.47679	3	-1.28996	2.13821	NaN	0	NaN	NaN
1619	Q7ZWZ7	Ribosomal protein L15	rpl15	XB-GENE-960257	rpl15	HBG000443	2.63392	-0.981842	-1.4279	3	0.074726	1.81876	NaN	6	-0.312724	NaN	2.43248	0.700504	2.529	3	1.88733	0.840136	4.15265e-05	0	NaN	NaN
1620	Q7ZX16			XB-GENE-17341576	dag1	HBG000078	1.88017	2.30922	1.98179	3	2.05706	0.183067	3.54499e-06	10	0.446445	0.435054	-0.604538	1.68781	3.27138	3	1.45155	1.59113	NaN	1	0.466392	NaN
1621	Q7ZX17			XB-GENE-5867368	hapln3	HBG051922	-1.44137	NaN	0.205219	2	-0.618075	0.823294	0.34295	9	-0.262596	1.21159	4.32875	0.00783008	0.747104	3	1.69456	1.88695	NaN	1	-0.00733678	NaN
1622	Q7ZX23	UMP-CMP kinase	cmpk1	XB-GENE-980044	cmpk1	HBG108060	NaN	NaN	NaN	0	NaN	NaN	NaN	0	NaN	NaN	NaN	NaN	NaN	0	NaN	NaN	NaN	0	NaN	NaN
1623	Q7ZX24		hgs	XB-GENE-1016038	hgs	HBG062917	NaN	NaN	NaN	0	NaN	NaN	NaN	0	NaN	NaN	NaN	NaN	NaN	0	NaN	NaN	NaN	0	NaN	NaN
1624	Q7ZX28			XB-GENE-966803	prpf8	HBG052796	NaN	NaN	NaN	0	NaN	NaN	NaN	3	-0.0944153	NaN	NaN	NaN	NaN	0	NaN	NaN	NaN	0	NaN	NaN
1625	Q7ZX29		dia1	XB-GENE-962421;XB-GENE-1006047	cyb5r3;cyb5r2	HBG052580;HBG052580	0.16549	-0.257779	0.236451	3	0.048054	0.218188	0.947251	3	0.437569	NaN	0.350082	2.11295	NaN	2	1.23152	0.881434	0.0469806	0	NaN	NaN
1626	Q7ZX33		hnrpa1	XB-GENE-493967	hnrnpa1	HBG002295	NaN	NaN	NaN	0	NaN	NaN	NaN	1	0.0733807	NaN	NaN	NaN	NaN	0	NaN	NaN	NaN	0	NaN	NaN
1627	Q7ZX34		MGC52616	XB-GENE-960234	hspa9	HBG051845	0.994335	1.57181	NaN	2	1.28307	0.288738	0.028489	5	0.109435	NaN	0.194031	NaN	NaN	1	0.194031	NaN	NaN	0	NaN	NaN
1628	Q7ZX35;A1A5I6		ctnnb1	XB-GENE-487204	ctnnb1	HBG000919;HBG000919	1.09704	2.84448	0.284156	3	1.40856	1.06821	NaN	6	-0.346855	NaN	1.45283	-1.0783	1.48725	3	0.620593	1.20138	NaN	0	NaN	NaN
1629	Q7ZX44			XB-GENE-490949	txndc5	HBG058611	NaN	NaN	NaN	0	NaN	NaN	NaN	9	-0.218725	0.622419	-0.69218	0.438712	-0.0322525	3	-0.0952402	0.463828	0.865015	3	1.35814	NaN
1630	Q7ZX82;Q7ZX48;Q641G9		ddx39a;MGC81606	XB-GENE-865168;XB-GENE-966454	ddx39b;ddx39a	HBG107334;HBG107334;HBG107334	NaN	NaN	NaN	0	NaN	NaN	NaN	2	-0.226591	NaN	NaN	NaN	NaN	0	NaN	NaN	NaN	0	NaN	NaN
1631	Q7ZX51	Tyrosine--tRNA ligase, cytoplasmic	yars	XB-GENE-491612	yars	HBG080113	NaN	NaN	NaN	0	NaN	NaN	NaN	1	-3.00877	NaN	NaN	NaN	NaN	0	NaN	NaN	NaN	0	NaN	NaN
1632	Q7ZX57			XB-GENE-481129	srsf2	HBG107480	0.821538	-2.07602	-0.603128	3	-0.619203	1.18298	NaN	8	0.548089	0.768358	-2.40729	-2.4145	-1.68534	3	-2.16904	0.342043	2.05203e-06	3	0.832837	NaN
1633	Q7ZX64	Serine/threonine-protein phosphatase 2A 55 kDa regulatory subunit B delta isoform	ppp2r2d	XB-GENE-940318	ppp2r2d	HBG000012	NaN	NaN	NaN	0	NaN	NaN	NaN	0	NaN	NaN	NaN	NaN	NaN	0	NaN	NaN	NaN	0	NaN	NaN
1634	Q7ZX74			XB-GENE-978269	ccdc6	HBG050823	NaN	NaN	NaN	0	NaN	NaN	NaN	0	NaN	NaN	NaN	NaN	NaN	0	NaN	NaN	NaN	0	NaN	NaN
1635	Q7ZX77		hspa9b	XB-GENE-6254680	hspa9	HBG051845	NaN	NaN	NaN	0	NaN	NaN	NaN	0	NaN	NaN	NaN	NaN	NaN	0	NaN	NaN	NaN	0	NaN	NaN
1636	Q7ZX83	Heterogeneous nuclear ribonucleoprotein D-like-A	hnrpdl-a	XB-GENE-866408	hnrnpdl	HBG002295	NaN	NaN	NaN	0	NaN	NaN	NaN	0	NaN	NaN	0.361898	NaN	NaN	1	0.361898	NaN	NaN	0	NaN	NaN
1637	Q7ZX87		sec61a1	XB-GENE-971486	sec61a1	HBG055271	0.755577	1.00026	0.952248	3	0.902695	0.105859	0.0647158	0	NaN	NaN	2.0883	2.68336	NaN	2	2.38583	0.29753	2.27519e-05	0	NaN	NaN
1638	Q7ZX92		psmd14	XB-GENE-950709	psmd14	HBG053742	NaN	NaN	NaN	0	NaN	NaN	NaN	0	NaN	NaN	2.68169	NaN	NaN	1	2.68169	NaN	NaN	0	NaN	NaN
1639	Q7ZXB1;Q91876	DNA replication licensing factor mcm7-B;DNA replication licensing factor mcm7-A	mcm7-b;mcm7-a	XB-GENE-5946952;XB-GENE-6256533	mcm7;mcm7	HBG000741;HBG000741	NaN	NaN	NaN	0	NaN	NaN	NaN	0	NaN	NaN	NaN	NaN	NaN	0	NaN	NaN	NaN	0	NaN	NaN
1640	Q7ZXC7			XB-GENE-6036991	g3bp1	HBG007211	NaN	NaN	NaN	0	NaN	NaN	NaN	5	0.562785	NaN	0.140943	0.74192	NaN	2	0.441432	0.300488	0.558259	0	NaN	NaN
1641	Q7ZXC9	Ribose-phosphate pyrophosphokinase 2	prps2	XB-GENE-983991;XB-GENE-1008574	prps2;prps1	HBG001520;HBG001520;HBG001520	NaN	NaN	NaN	0	NaN	NaN	NaN	2	0.083342	NaN	NaN	NaN	NaN	0	NaN	NaN	NaN	0	NaN	NaN
1642	Q7ZXD1			XB-GENE-5816346	tmem30a	HBG055537	NaN	NaN	NaN	0	NaN	NaN	NaN	1	-2.9095	NaN	NaN	NaN	NaN	0	NaN	NaN	NaN	0	NaN	NaN
1644	Q7ZXE1	Carnitine O-palmitoyltransferase 2, mitochondrial	cpt2	XB-GENE-963406	cpt2	HBG098001	0.827849	NaN	0.35157	2	0.589709	0.238139	0.366745	3	-0.088837	NaN	2.62329	1.49824	NaN	2	2.06076	0.562525	0.000325113	0	NaN	NaN
1645	Q7ZXF2					HBG002295	NaN	NaN	NaN	0	NaN	NaN	NaN	2	0.716509	NaN	NaN	NaN	NaN	0	NaN	NaN	NaN	0	NaN	NaN
1646	Q7ZXF4			XB-GENE-992138	mthfd1	HBG004916	NaN	NaN	NaN	0	NaN	NaN	NaN	2	0.778655	NaN	NaN	NaN	NaN	0	NaN	NaN	NaN	0	NaN	NaN
1647	Q7ZXF7			XB-GENE-865532;XB-GENE-6254632	rab1a;rab15	HBG009351;HBG009351	0.27247	-0.67199	-0.494262	3	-0.297927	0.409806	0.612959	12	-0.623369	0.828907	-0.481138	-1.13217	-0.680189	3	-0.764499	0.272387	0.156427	5	-0.19747	0.244671
1648	Q7ZXF8		sparc	XB-GENE-1009638	sparc	HBG002746	-0.434015	-0.707756	3.03152	3	0.629916	1.70186	NaN	11	-0.0337629	0.49476	0.523819	0.17226	-0.906987	3	-0.0703027	0.608785	0.899516	9	-0.269836	0.39406
1649	Q7ZXG3;Q5BJ43		LOC496181	XB-GENE-998085	eif5a	HBG001104;HBG001104	NaN	NaN	NaN	0	NaN	NaN	NaN	10	0.579659	0.814687	-1.24103	-1.52321	NaN	2	-1.38212	0.14109	0.0226984	8	-0.771689	1.18067
1650	Q7ZXG7	Guanidinoacetate N-methyltransferase A	gamt-a	XB-GENE-6256537	gamt	HBG005801	NaN	NaN	NaN	0	NaN	NaN	NaN	0	NaN	NaN	NaN	NaN	NaN	0	NaN	NaN	NaN	0	NaN	NaN
1651	Q7ZXG8;Q75T15		rng105	XB-GENE-942726	caprin1	HBG051781;HBG051781	NaN	NaN	NaN	0	NaN	NaN	NaN	0	NaN	NaN	NaN	NaN	NaN	0	NaN	NaN	NaN	0	NaN	NaN
1652	Q7ZY89;Q7ZXH0					HBG056808;HBG056808	NaN	NaN	NaN	0	NaN	NaN	NaN	0	NaN	NaN	NaN	NaN	NaN	0	NaN	NaN	NaN	0	NaN	NaN
1653	Q7ZXH6			XB-GENE-946189	ywhaq	HBG050423	-0.341283	-1.04127	-0.691025	3	-0.691193	0.285769	0.164756	12	0.268463	0.861792	-0.687302	-0.255868	-1.24531	3	-0.729493	0.405038	0.178829	9	0.224845	0.661092
1654	Q7ZXH7	Ras-related protein Rap-1b	rap1b	XB-GENE-479040	rap1b	HBG009351	NaN	NaN	NaN	0	NaN	NaN	NaN	1	0.553297	NaN	NaN	NaN	NaN	0	NaN	NaN	NaN	0	NaN	NaN
1655	Q7ZXJ1			XB-GENE-5735588	canx	HBG005407	-0.319618	NaN	0.0542347	2	-0.132692	0.186926	0.872472	1	-0.436104	NaN	-0.546254	-1.00689	NaN	2	-0.776572	0.230318	0.254735	0	NaN	NaN
1656	Q7ZXK4			XB-GENE-970516	rpl10	HBG002287	NaN	NaN	NaN	0	NaN	NaN	NaN	1	1.35213	NaN	NaN	NaN	NaN	0	NaN	NaN	NaN	0	NaN	NaN
1657	Q7ZXK5;Q91764		MGC52578			HBG009000;HBG009000	0.500021	1.79701	0.262343	3	0.853125	0.674444	0.0836065	11	0.548719	0.897777	0.0406139	0.207656	2.11337	3	0.787213	0.940211	0.139729	8	0.935965	1.28638
1658	Q7ZXK8		hnrpk	XB-GENE-6253918	hnrnpk	HBG051916	NaN	NaN	NaN	0	NaN	NaN	NaN	0	NaN	NaN	NaN	-2.04656	NaN	1	-2.04656	NaN	NaN	0	NaN	NaN
1659	Q7ZXL5	Protein kinase C-binding protein NELL2	nell2	XB-GENE-852645	nell2	HBG004805	-0.132755	0.313715	-1.41186	3	-0.4103	0.731289	0.458183	11	-0.0411738	0.561355	0.173361	-0.603909	1.56068	3	0.376711	0.895312	0.540411	2	1.07471	NaN
1660	Q7ZXL9			XB-GENE-941780	tspan7	HBG107306	NaN	NaN	NaN	0	NaN	NaN	NaN	1	0.398866	NaN	NaN	NaN	NaN	0	NaN	NaN	NaN	0	NaN	NaN
1661	Q7ZXM3		LOC100101269	XB-GENE-5958277	palm	HBG007431	NaN	NaN	NaN	0	NaN	NaN	NaN	6	0.77755	NaN	NaN	NaN	NaN	0	NaN	NaN	NaN	1	1.49918	NaN
1662	Q7ZXM4		MGC53360	XB-GENE-6256351	ctsb	HBG003480	NaN	NaN	NaN	0	NaN	NaN	NaN	5	-0.670688	NaN	NaN	NaN	NaN	0	NaN	NaN	NaN	0	NaN	NaN
1663	Q7ZXM6			XB-GENE-485151	sfrp2	HBG052928	NaN	NaN	NaN	0	NaN	NaN	NaN	6	-0.196013	NaN	NaN	NaN	NaN	0	NaN	NaN	NaN	0	NaN	NaN
1664	Q7ZXM8;Q7SXA6	Ferritin;Ferritin heavy chain, oocyte isoform	ftmt	XB-GENE-955508	ftmt	HBG000410;HBG000410	-0.175885	0.307794	-0.544415	3	-0.137502	0.34897	0.839682	11	-0.0644971	0.614868	0.000287897	0.523769	2.06151	3	0.861856	0.87479	0.101823	5	0.58298	0.793648
1665	Q7ZXN2		lasp1	XB-GENE-6486059	lasp1	HBG054636	NaN	NaN	NaN	0	NaN	NaN	NaN	0	NaN	NaN	NaN	NaN	NaN	0	NaN	NaN	NaN	0	NaN	NaN
1666	Q7ZXN8			XB-GENE-17335507	rbp4	HBG004493	NaN	NaN	NaN	0	NaN	NaN	NaN	6	-1.81214	NaN	-0.770453	-0.463686	1.15364	3	-0.026833	0.844063	0.960783	1	-1.47891	NaN
1667	Q7ZXN9	T-complex protein 1 subunit alpha				HBG001052	NaN	NaN	NaN	0	NaN	NaN	NaN	0	NaN	NaN	NaN	NaN	NaN	0	NaN	NaN	NaN	0	NaN	NaN
1668	Q7ZXP0;Q640W2	Twinfilin-2-A;Twinfilin-2-B	twf2-a;twf2-b	XB-GENE-5878672;XB-GENE-6253382	twf2;twf2	HBG000848;HBG000848	NaN	NaN	NaN	0	NaN	NaN	NaN	0	NaN	NaN	NaN	NaN	NaN	0	NaN	NaN	NaN	0	NaN	NaN
1669	Q7ZXP8			XB-GENE-969746	eef2.1	HBG001838;HBG062703	0.00144355	-0.290763	0.0171601	3	-0.0907198	0.141597	0.88913	11	-0.486458	0.806384	0.431364	0.494511	1.11547	3	0.680448	0.308685	0.2151	1	-0.808049	NaN
1670	Q7ZXQ0		MGC52816			HBG000051	0.647974	-0.59466	-0.437179	3	-0.127955	0.552419	0.850333	10	0.738325	0.947389	0.531212	-0.997311	1.29151	3	0.275137	0.95179	0.686721	3	0.765737	NaN
1671	Q7ZXQ1;Q6IP70		MGC78906	XB-GENE-6078654;XB-GENE-6255414	itm2a;itm2a	HBG059373;HBG059373	NaN	NaN	NaN	0	NaN	NaN	NaN	3	2.77682	NaN	NaN	NaN	NaN	0	NaN	NaN	NaN	0	NaN	NaN
1672	Q7ZXQ2;Q6DKB4		fus;MGC84691	XB-GENE-495123	fus		1.59567	0.108428	NaN	2	0.852049	0.743621	0.161745	5	-0.666289	NaN	0.157179	0.63764	1.39812	3	0.73098	0.510893	0.178352	8	-0.175541	1.04415
1673	Q7ZXQ6			XB-GENE-951396	lypla2	HBG052378	NaN	NaN	NaN	0	NaN	NaN	NaN	0	NaN	NaN	NaN	NaN	NaN	0	NaN	NaN	NaN	0	NaN	NaN
1674	Q7ZXQ7;Q6DFK3		arhgap1-prov	XB-GENE-6251491;XB-GENE-6253919	arhgap1;arhgap1	HBG054433;HBG054433	0.733223	-0.379538	-0.197129	3	0.0521853	0.48729	0.940661	2	0.960085	NaN	NaN	1.77347	NaN	1	1.77347	NaN	NaN	0	NaN	NaN
1675	Q7ZXQ9	Drebrin-like protein A	dbnl-a	XB-GENE-17339832	dbnl	HBG051316	NaN	NaN	NaN	0	NaN	NaN	NaN	0	NaN	NaN	NaN	NaN	NaN	0	NaN	NaN	NaN	0	NaN	NaN
1676	Q7ZXR7;Q2NL57	Ubiquitin carboxyl-terminal hydrolase 10-B;Ubiquitin carboxyl-terminal hydrolase 10-A	usp10-b;usp10-a	XB-GENE-966190;XB-GENE-17339212	usp10;usp10	HBG059823;HBG059823	NaN	NaN	NaN	0	NaN	NaN	NaN	0	NaN	NaN	NaN	NaN	NaN	0	NaN	NaN	NaN	0	NaN	NaN
1677	Q7ZXS1		fubp1			HBG000625	NaN	NaN	NaN	0	NaN	NaN	NaN	1	-1.72284	NaN	NaN	NaN	NaN	0	NaN	NaN	NaN	0	NaN	NaN
1678	Q7ZXS6			XB-GENE-974459	tardbp	HBG058671	NaN	NaN	NaN	0	NaN	NaN	NaN	0	NaN	NaN	NaN	NaN	NaN	0	NaN	NaN	NaN	0	NaN	NaN
1679	Q7ZXT7;P27045	Guanine nucleotide-binding protein G(k) subunit alpha	MGC53612;gnai3	XB-GENE-5738730	gnai3	HBG063184;HBG063184	-1.45233	0.268546	-0.244362	3	-0.476049	0.721393	0.372821	7	0.0970094	NaN	NaN	-0.177019	NaN	1	-0.177019	NaN	NaN	2	-0.122679	NaN
1680	Q7ZXU2			XB-GENE-986099	grwd1	HBG051847	NaN	NaN	NaN	0	NaN	NaN	NaN	0	NaN	NaN	NaN	NaN	NaN	0	NaN	NaN	NaN	0	NaN	NaN
1681	Q7ZXV2		MGC52808	XB-GENE-999960	rpn1	HBG012864	NaN	NaN	0.36815	1	0.36815	NaN	NaN	2	0.486015	NaN	2.87939	NaN	NaN	1	2.87939	NaN	NaN	0	NaN	NaN
1682	Q7ZXW2			XB-GENE-986357	tmed2	HBG105106	NaN	NaN	NaN	0	NaN	NaN	NaN	0	NaN	NaN	NaN	NaN	NaN	0	NaN	NaN	NaN	0	NaN	NaN
1683	Q7ZXW3			XB-GENE-966363	naa10	HBG050561	NaN	NaN	NaN	0	NaN	NaN	NaN	0	NaN	NaN	NaN	NaN	NaN	0	NaN	NaN	NaN	0	NaN	NaN
1684	Q7ZXW4			XB-GENE-6253412	prpf19	HBG053697	NaN	NaN	NaN	0	NaN	NaN	NaN	2	0.100448	NaN	NaN	NaN	NaN	0	NaN	NaN	NaN	0	NaN	NaN
1685	Q7ZXW6			XB-GENE-6253787	cbs	HBG000918	NaN	NaN	NaN	0	NaN	NaN	NaN	0	NaN	NaN	NaN	NaN	NaN	0	NaN	NaN	NaN	0	NaN	NaN
1686	Q7ZXX1	Cell adhesion molecule 3	cadm3	XB-GENE-1012968	cadm3	HBG057086	NaN	NaN	NaN	0	NaN	NaN	NaN	7	0.474929	NaN	NaN	NaN	NaN	0	NaN	NaN	NaN	0	NaN	NaN
1687	Q7ZXX2	Kinesin-like protein KIF19	kif19	XB-GENE-5954830	kif19	HBG081853	NaN	NaN	NaN	0	NaN	NaN	NaN	0	NaN	NaN	NaN	NaN	NaN	0	NaN	NaN	NaN	0	NaN	NaN
1688	Q7ZXX4			XB-GENE-951253	aldh9a1	HBG000097	0.0934432	1.58668	NaN	2	0.840062	0.746618	0.167112	2	0.150206	NaN	NaN	-3.35296	NaN	1	-3.35296	NaN	NaN	0	NaN	NaN
1689	Q7ZXX8			XB-GENE-943104	ptges3	HBG002143	NaN	NaN	NaN	0	NaN	NaN	NaN	5	-0.756855	NaN	NaN	NaN	NaN	0	NaN	NaN	NaN	0	NaN	NaN
1690	Q7ZXY3		crc	XB-GENE-1018219	calr	HBG005407	NaN	NaN	NaN	0	NaN	NaN	NaN	0	NaN	NaN	NaN	NaN	NaN	0	NaN	NaN	NaN	0	NaN	NaN
1692	Q7ZXZ0	Zygotic DNA replication licensing factor mcm3	zmcm3	XB-GENE-971651;XB-GENE-5857895	unnamed;mcm3	HBG104962;HBG104962	NaN	NaN	NaN	0	NaN	NaN	NaN	2	0.410315	NaN	NaN	NaN	NaN	0	NaN	NaN	NaN	0	NaN	NaN
1693	Q8AVN2;Q7ZXZ9			XB-GENE-972651	eftud2	HBG001838;HBG001838	NaN	NaN	-0.813661	1	-0.813661	NaN	NaN	4	0.121483	NaN	-1.72954	0.192032	-1.17198	3	-0.903163	0.807179	0.0847059	0	NaN	NaN
1694	Q7ZY01			XB-GENE-941258	ube2h	HBG063308	NaN	NaN	NaN	0	NaN	NaN	NaN	0	NaN	NaN	NaN	NaN	NaN	0	NaN	NaN	NaN	0	NaN	NaN
1695	Q7ZY03			XB-GENE-963867	mfap1	HBG052462	NaN	NaN	NaN	0	NaN	NaN	NaN	0	NaN	NaN	NaN	NaN	NaN	0	NaN	NaN	NaN	0	NaN	NaN
1696	Q7ZY06		u2af2	XB-GENE-494188	u2af2	HBG062169	NaN	NaN	NaN	0	NaN	NaN	NaN	0	NaN	NaN	NaN	NaN	NaN	0	NaN	NaN	NaN	0	NaN	NaN
1697	Q7ZY09;Q6PH94;P47840;A7YYL5	40S ribosomal protein S12	MGC68529;rps12;LOC100126614	XB-GENE-972806;XB-GENE-6256555	rps12;rps12	HBG001720;HBG001720;HBG001720;HBG001720	2.13111	2.21636	3.26446	3	2.53731	0.515349	7.83896e-09	4	-0.912823	NaN	1.3405	2.25709	0.550688	3	1.38276	0.697276	0.00380143	9	-1.04723	0.432282
1698	Q7ZY16			XB-GENE-1001545	adsl	HBG000214	0.564847	1.66157	NaN	2	1.11321	0.548361	0.0628566	5	-0.285192	NaN	NaN	NaN	NaN	0	NaN	NaN	NaN	0	NaN	NaN
1699	Q7ZY18	Zygotic DNA replication licensing factor mcm6-B	zmcm6-b	XB-GENE-6256556;XB-GENE-5870555	mcm6.2;mcm6	HBG006334;HBG006334	NaN	NaN	NaN	0	NaN	NaN	NaN	1	1.88515	NaN	NaN	NaN	NaN	0	NaN	NaN	NaN	0	NaN	NaN
1700	Q7ZY24					HBG009000	NaN	NaN	NaN	0	NaN	NaN	NaN	3	0.232374	NaN	-1.19309	NaN	NaN	1	-1.19309	NaN	NaN	0	NaN	NaN
1701	Q7ZY25	Pyruvate kinase				HBG000941	0.542996	0.290517	-0.0945643	3	0.246316	0.262153	0.687083	11	-0.224873	0.759889	-0.448284	-0.334814	0.0207485	3	-0.254117	0.199803	0.696638	6	0.243494	0.660641
1702	Q7ZY34		ACTN1	XB-GENE-493913	actn1	HBG050453	NaN	NaN	NaN	0	NaN	NaN	NaN	0	NaN	NaN	NaN	NaN	NaN	0	NaN	NaN	NaN	0	NaN	NaN
1703	Q7ZY37			XB-GENE-1012111	aco1	HBG052147	NaN	NaN	NaN	0	NaN	NaN	NaN	0	NaN	NaN	NaN	NaN	NaN	0	NaN	NaN	NaN	0	NaN	NaN
1704	Q7ZY40	Acidic leucine-rich nuclear phosphoprotein 32 family member E	anp32e	XB-GENE-991621	anp32e	HBG053102	NaN	1.99772	-0.22761	2	0.885055	1.11266	NaN	11	0.433192	1.02924	0.119758	-0.345695	-1.51656	3	-0.580832	0.688405	0.307776	5	-0.203038	0.834143
1705	Q7ZY42;Q9DGB0		xFRP			HBG051665;HBG051665	0.420912	0.298501	-0.688219	3	0.010398	0.496518	0.98526	11	0.224312	0.495571	0.159373	0.419866	-0.126928	3	0.15077	0.223311	0.816259	9	-0.0427661	0.405299
1706	Q7ZY44			XB-GENE-876487	ilf2	HBG052120	0.014019	0.137179	-0.39	3	-0.0796007	0.225171	0.903999	5	1.12601	NaN	NaN	NaN	NaN	0	NaN	NaN	NaN	0	NaN	NaN
1707	Q7ZY45		TPM3	XB-GENE-6255811	tpm2	HBG107404;HBG107404;HBG107404	1.23688	NaN	-0.644806	2	0.296037	0.940843	0.692127	4	-0.495821	NaN	-0.556258	-2.16386	NaN	2	-1.36006	0.803801	0.0246107	3	-1.20329	NaN
1708	Q7ZY48			XB-GENE-5862770	rpl13a	HBG062176	0.366218	-0.0280965	-0.0748389	3	0.0877609	0.197821	0.890106	8	-0.925096	1.78747	1.09368	0.703607	0.324684	3	0.707324	0.313952	0.1933	0	NaN	NaN
1709	Q7ZY49			XB-GENE-969046	sars	HBG023172	NaN	NaN	NaN	0	NaN	NaN	NaN	5	-0.870424	NaN	NaN	NaN	NaN	0	NaN	NaN	NaN	0	NaN	NaN
1710	Q7ZY50					HBG000089	NaN	NaN	NaN	0	NaN	NaN	NaN	0	NaN	NaN	NaN	NaN	NaN	0	NaN	NaN	NaN	0	NaN	NaN
1711	Q7ZY52;P51469	Glyceraldehyde-3-phosphate dehydrogenase	gapdh	XB-GENE-865739	gapdh	HBG000227;HBG000227	-1.85723	-3.56751	-1.28142	3	-2.23539	0.970843	3.64017e-07	10	0.346396	0.697191	1.15505	-0.809737	-1.38975	3	-0.348146	1.08898	NaN	4	0.39866	NaN
1712	Q7ZY57			XB-GENE-986368	eif2s3	HBG006123	NaN	NaN	NaN	0	NaN	NaN	NaN	5	-0.301253	NaN	NaN	NaN	NaN	0	NaN	NaN	NaN	0	NaN	NaN
1713	Q7ZY61					HBG051048	NaN	NaN	NaN	0	NaN	NaN	NaN	0	NaN	NaN	NaN	NaN	NaN	0	NaN	NaN	NaN	0	NaN	NaN
1714	Q7ZY66					HBG000839	-0.128765	-1.00139	-0.326166	3	-0.48544	0.373626	0.361818	11	0.624106	0.763738	0.253352	0.59177	-1.1418	3	-0.0988927	0.750277	0.865015	5	0.0533242	0.887398
1715	Q7ZY73	Protein NDRG2	ndrg2	XB-GENE-951915	ndrg2	HBG052591	-0.412314	0.176014	-0.827725	3	-0.354675	0.411797	0.535778	9	0.485385	0.388154	1.87191	0.214801	0.0242768	3	0.703663	0.829729	0.196116	0	NaN	NaN
1716	Q7ZY81	Nucleosome assembly protein 1-like 1-B	nap1l1-b	XB-GENE-6256560	nap1l1	HBG052653	-0.723881	0.0362624	-0.123778	3	-0.270466	0.327203	0.64875	11	-0.0677584	0.415903	-0.617009	-0.457801	2.94768	3	0.62429	1.64417	NaN	6	-0.613393	0.589368
1717	Q7ZY87	Adenylosuccinate synthetase isozyme 2	adss	XB-GENE-944129	adss	HBG053768	2.32923	0.904126	NaN	2	1.61668	0.712552	0.00439506	8	0.670293	0.495896	NaN	3.18449	NaN	1	3.18449	NaN	NaN	0	NaN	NaN
1718	Q7ZY90			XB-GENE-5916727	plod3	HBG053618;HBG053618	NaN	NaN	NaN	0	NaN	NaN	NaN	0	NaN	NaN	NaN	0.652612	NaN	1	0.652612	NaN	NaN	0	NaN	NaN
1719	Q7ZY98;Q7ZX88			XB-GENE-5757149;XB-GENE-6254060	snd1;snd1	HBG057234;HBG057234	NaN	NaN	NaN	0	NaN	NaN	NaN	2	-0.28531	NaN	-1.38211	-1.39955	NaN	2	-1.39083	0.00872	0.0216964	0	NaN	NaN
1720	Q7ZYA3			XB-GENE-948534	pgm1	HBG001599	-1.01382	0.00655949	-1.97036	3	-0.99254	0.807214	0.0399096	6	-0.454455	NaN	NaN	0.616488	2.18222	2	1.39935	0.782866	0.0207593	0	NaN	NaN
1721	Q91836;Q7ZYA5	Interferon-inducible double stranded RNA-dependent protein kinase activator A homolog B;Interferon-inducible double stranded RNA-dependent protein kinase activator A homolog A	prkra-b;prkra-a	XB-GENE-940708	prkra		NaN	NaN	NaN	0	NaN	NaN	NaN	0	NaN	NaN	NaN	NaN	NaN	0	NaN	NaN	NaN	0	NaN	NaN
1722	Q7ZYA6	Protein CDV3 homolog A	cdv3-a	XB-GENE-17330875	cdv3	HBG063147	NaN	NaN	NaN	0	NaN	NaN	NaN	2	-2.35751	NaN	-1.33608	0.655552	NaN	2	-0.340264	0.995816	0.684362	0	NaN	NaN
1723	Q7ZYB0;Q6NU64		rab5a;MGC81204	XB-GENE-482015;XB-GENE-6252844	rab5a;rab5b	HBG009351;HBG009351	-0.497026	-2.85663	-1.77218	3	-1.70861	0.964352	0.000155119	6	-0.500952	NaN	-0.0642024	-0.366927	-0.989944	3	-0.473691	0.385399	0.418464	0	NaN	NaN
1724	Q7ZYB5;Q9PT59		LOC779015;p24 delta1	XB-GENE-968514	unnamed	HBG107275;HBG107275	NaN	NaN	NaN	0	NaN	NaN	NaN	0	NaN	NaN	-0.224427	0.0538036	NaN	2	-0.0853117	0.139115	0.899516	0	NaN	NaN
1725	Q7ZYE1					HBG023924	0.113976	-0.945734	-0.144248	3	-0.325335	0.451177	0.576087	10	-0.217802	1.54557	0.755426	-1.93069	1.22271	3	0.0158153	1.38954	NaN	5	0.511409	0.867768
1726	Q7ZYE5			XB-GENE-492100	rheb	HBG009351	-1.37056	-2.22207	0.668287	3	-0.974781	1.21272	NaN	0	NaN	NaN	-0.508168	NaN	NaN	1	-0.508168	NaN	NaN	0	NaN	NaN
1727	Q7ZYE8			XB-GENE-1001470	tyrp1	HBG003553	-0.0714363	-1.06046	-0.361318	3	-0.497738	0.41513	0.349027	11	-0.0211428	0.42177	-0.403761	-0.285279	-1.10312	3	-0.597387	0.360864	0.292517	6	-0.383211	0.24183
1728	Q7ZYE9			XB-GENE-6043063	hnrnpab	HBG002295	1.4553	0.0729798	0.535734	3	0.688005	0.57451	0.166476	11	-0.299745	0.932754	0.354031	0.225513	1.02847	3	0.536005	0.352156	0.351312	4	-0.329351	NaN
1729	Q7ZYF2	Translationally-controlled tumor protein homolog	tpt1			HBG002282	-0.495286	-0.799405	0.367009	3	-0.309227	0.494027	0.600226	11	-0.304047	0.553965	0.0220109	1.46587	-1.77865	3	-0.096923	1.32724	NaN	5	-0.424069	0.725074
1730	Q7ZYF5;Q6IR60		MGC82320	XB-GENE-951272;XB-GENE-957085	cnn3;cnn2	HBG005186;HBG005186	NaN	NaN	NaN	0	NaN	NaN	NaN	0	NaN	NaN	NaN	NaN	NaN	0	NaN	NaN	NaN	0	NaN	NaN
1731	Q7ZYF7			XB-GENE-977676	phb	HBG004457	0.645471	1.05523	1.48787	3	1.06286	0.34395	0.0264489	1	1.58359	NaN	-0.78222	-2.60299	NaN	2	-1.69261	0.910385	0.00380143	0	NaN	NaN
1732	Q7ZYG7			XB-GENE-5871447	ap2b1	HBG050515	4.04032	2.86381	2.77045	3	3.22486	0.577876	1.49122e-13	6	-0.143737	NaN	-0.923732	-1.90936	0.415949	3	-0.805714	0.952964	0.130753	0	NaN	NaN
1733	Q7ZYH2;Q66KZ5		MGC85294	XB-GENE-984782;XB-GENE-17330585	ogn;ogn	HBG006850;HBG006850	NaN	NaN	NaN	0	NaN	NaN	NaN	2	-0.499574	NaN	NaN	NaN	NaN	0	NaN	NaN	NaN	0	NaN	NaN
1734	Q7ZYH7					HBG008177	-1.02722	-1.09513	NaN	2	-1.06117	0.033955	0.0790488	4	-0.908704	NaN	NaN	NaN	-0.483362	1	-0.483362	NaN	NaN	0	NaN	NaN
1735	Q7ZYI6		flot2	XB-GENE-6254467	flot2	HBG051628	NaN	-0.574586	0.501737	2	-0.0364245	0.538162	0.97192	4	-0.144551	NaN	1.90398	-1.80898	NaN	2	0.0475	1.85648	NaN	0	NaN	NaN
1736	Q7ZYI7			XB-GENE-491143	stam2	HBG053175	NaN	NaN	NaN	0	NaN	NaN	NaN	0	NaN	NaN	NaN	NaN	NaN	0	NaN	NaN	NaN	0	NaN	NaN
1737	Q8AYA9;Q7ZYJ4	Alkaline phosphatase		XB-GENE-1010304	alpl	HBG007345;HBG007345	-0.472932	-0.858913	-1.01444	3	-0.782095	0.227645	0.113174	8	0.234641	0.800198	NaN	-2.08977	NaN	1	-2.08977	NaN	NaN	3	0.611115	NaN
1738	Q7ZYK2		rpe65	XB-GENE-17346396	rpe65	HBG050679	NaN	NaN	NaN	0	NaN	NaN	NaN	3	-0.766473	NaN	-3.31346	NaN	NaN	1	-3.31346	NaN	NaN	0	NaN	NaN
1739	Q7ZYK8			XB-GENE-486108;XB-GENE-996134	atp4a;atp1a3	HBG004298;HBG004298;HBG004298;HBG004298;HBG004298	-0.169276	-0.428356	0.541446	3	-0.0187287	0.409982	0.976651	15	0.128502	0.705824	-0.676373	-0.494583	-0.305313	3	-0.49209	0.151495	0.399084	9	0.416527	0.396897
1740	Q7ZYL1	Proteasome subunit beta type	psmb1	XB-GENE-970609	psmb1	HBG000961	-0.766261	-0.307837	-0.275188	3	-0.449762	0.224195	0.407928	10	-0.187477	0.525175	-1.29638	-1.65432	0.303061	3	-0.882546	0.850991	0.0926709	8	-0.021272	1.06792
1741	Q7ZYM5		sdcbp			HBG053211	NaN	NaN	NaN	0	NaN	NaN	NaN	1	0.541428	NaN	NaN	NaN	NaN	0	NaN	NaN	NaN	0	NaN	NaN
1742	Q91694;Q91845;Q7ZYM7	Ephrin type-A receptor 4-B;Ephrin type-A receptor 4-A	epha4-b;epha4-a;pag	XB-GENE-1015806;XB-GENE-6253098	epha4;epha4	HBG062180;HBG062180;HBG062180	NaN	NaN	NaN	0	NaN	NaN	NaN	1	-1.01969	NaN	NaN	NaN	NaN	0	NaN	NaN	NaN	0	NaN	NaN
1743	Q7ZYM9;Q92139		ppp2r1b;PP2A	XB-GENE-950085	ppp2r1b	HBG000011;HBG000011	-0.240182	-1.00322	0.600005	3	-0.214466	0.654766	0.72726	10	-0.00457741	0.938909	0.263226	-0.156794	0.891185	3	0.332539	0.430634	0.602672	2	1.27431	NaN
1744	Q91792;Q7ZYN3		myl1	XB-GENE-970341;XB-GENE-17345693	myl1;myl1	HBG012180;HBG012180	NaN	NaN	NaN	0	NaN	NaN	NaN	0	NaN	NaN	NaN	NaN	NaN	0	NaN	NaN	NaN	0	NaN	NaN
1745	Q7ZYN7;Q6AX99		MGC80816	XB-GENE-6077850	hmgcs1	HBG051912;HBG051912;HBG051912	NaN	NaN	NaN	0	NaN	NaN	NaN	1	-1.53035	NaN	NaN	NaN	NaN	0	NaN	NaN	NaN	0	NaN	NaN
1746	Q7ZYN9					HBG013015	1.27103	-0.632567	NaN	2	0.319232	0.951799	0.663976	10	0.00316856	1.06464	1.06471	1.52323	1.4035	3	1.33048	0.19418	0.00543648	6	0.323333	0.357357
1747	Q7ZYP2;Q7SYQ5			XB-GENE-995464	stom	HBG004815;HBG004815	-2.34688	-2.74083	-2.96272	3	-2.68348	0.254666	1.28148e-09	5	1.88119	NaN	NaN	-2.32551	NaN	1	-2.32551	NaN	NaN	0	NaN	NaN
1748	Q7ZYP7;Q7ZXT8	Inosine-5-monophosphate dehydrogenase	MGC53627;impdh	XB-GENE-478732	impdh2	HBG052122;HBG052122	NaN	NaN	NaN	0	NaN	NaN	NaN	0	NaN	NaN	NaN	NaN	NaN	0	NaN	NaN	NaN	0	NaN	NaN
1749	Q7ZYP8;Q5XGK8;Q6DCS0;Q7ZXA9		LOC495278;cct7-prov	XB-GENE-988126	cct7	HBG001052;HBG001052;HBG001052;HBG001052	-0.0521495	0.410331	-0.252358	3	0.0352745	0.277514	0.965594	6	1.13428	NaN	0.373951	0.143735	-0.742636	3	-0.0749833	0.481366	0.89696	0	NaN	NaN
1750	Q7ZYQ1			XB-GENE-1009249	slc3a2	HBG000023	-0.263341	0.0816498	-0.270628	3	-0.150773	0.164375	0.816753	10	-0.996885	0.544614	0.137805	0.723782	NaN	2	0.430794	0.292989	0.56866	0	NaN	NaN
1751	Q7ZYR1			XB-GENE-966690;XB-GENE-971707	rpl3l;rpl3	HBG001864;HBG001864;HBG001864	0.330416	0.183294	0.341044	3	0.284918	0.0719899	0.6293	7	0.433082	NaN	0.156533	-0.843327	-0.587548	3	-0.424781	0.424107	0.477948	2	-0.767374	NaN
1752	Q7ZYR3			XB-GENE-17339232	slc3a2	HBG000023	NaN	NaN	NaN	0	NaN	NaN	NaN	5	-0.75739	NaN	NaN	NaN	NaN	0	NaN	NaN	NaN	0	NaN	NaN
1753	Q7ZYR4		atp6v0d1	XB-GENE-989924	atp6v0d1	HBG018065	1.54275	2.02044	1.85335	3	1.80551	0.197928	5.86969e-05	7	0.582446	NaN	2.34062	1.10528	1.30161	3	1.5825	0.542028	0.000816541	6	1.04893	1.71795
1754	Q7ZYR7			XB-GENE-5916538	ppm1g	HBG053647	NaN	NaN	NaN	0	NaN	NaN	NaN	5	0.35197	NaN	NaN	NaN	NaN	0	NaN	NaN	NaN	1	0.581109	NaN
1755	Q7ZYR9			XB-GENE-974095	eif2b2	HBG051458	NaN	NaN	NaN	0	NaN	NaN	NaN	3	-1.18965	NaN	NaN	NaN	NaN	0	NaN	NaN	NaN	0	NaN	NaN
1756	Q7ZYS1	60S ribosomal protein L19	rpl19	XB-GENE-1008920	rpl19	HBG056059	NaN	NaN	NaN	0	NaN	NaN	NaN	8	0.220908	1.19048	NaN	NaN	NaN	0	NaN	NaN	NaN	0	NaN	NaN
1757	Q7ZYS4		MGC53685	XB-GENE-17343112	pdlim1	HBG061371	NaN	NaN	NaN	0	NaN	NaN	NaN	0	NaN	NaN	NaN	NaN	NaN	0	NaN	NaN	NaN	0	NaN	NaN
1758	Q7ZYS5			XB-GENE-17346129	apoa1	HBG105708	-0.283217	-0.15834	0.166754	3	-0.091601	0.189665	0.88913	11	-0.0519901	0.391352	0.82894	-0.514273	0.474561	3	0.263076	0.568389	0.695606	6	-1.37504	0.802765
1759	Q7ZYS8;Q6EE54	60S ribosomal protein L10a;Ribosomal protein	rpl10a	XB-GENE-974211	rpl10a	HBG055239;HBG055239	-1.3233	-0.957194	-0.097568	3	-0.792687	0.513745	0.107858	9	0.172348	0.639969	-0.388542	-0.206855	-0.813954	3	-0.469784	0.254418	0.422123	0	NaN	NaN
1761	Q7ZYT4		nsfl1c	XB-GENE-6254675	nsfl1c	HBG054517	NaN	NaN	NaN	0	NaN	NaN	NaN	4	0.17166	NaN	-1.18089	NaN	NaN	1	-1.18089	NaN	NaN	1	1.65993	NaN
1762	Q7ZYU0	40S ribosomal protein S6		XB-GENE-6256630	rps6	HBG011441	-1.41087	-1.85252	-1.01288	3	-1.42542	0.342936	0.00208545	7	0.996789	NaN	2.61214	-0.989968	3.84909	3	1.82375	2.05269	NaN	0	NaN	NaN
1763	Q7ZYU3			XB-GENE-5827101	lin7c	HBG052329	NaN	NaN	NaN	0	NaN	NaN	NaN	6	-0.678594	NaN	NaN	NaN	NaN	0	NaN	NaN	NaN	0	NaN	NaN
1764	Q7ZYU4;Q6GNX6		MGC80804	XB-GENE-5930659	rps9	HBG001135;HBG001135	0.215478	-0.48912	-0.804821	3	-0.359488	0.426502	0.528464	6	0.314284	NaN	1.02859	0.655552	1.97615	3	1.2201	0.555878	0.0124527	0	NaN	NaN
1765	Q7ZYU8	Eukaryotic translation initiation factor 3 subunit M	eif3m	XB-GENE-968611	eif3m	HBG107844	-0.122115	-0.648231	-0.0241545	3	-0.264833	0.274037	0.658787	8	0.355403	1.02649	-0.786809	-0.542461	NaN	2	-0.664635	0.122174	0.344716	1	-0.706506	NaN
1766	Q7ZYU9		tuba1a	XB-GENE-6254951	tuba1a	HBG000089;HBG000089	NaN	NaN	NaN	0	NaN	NaN	NaN	0	NaN	NaN	NaN	NaN	NaN	0	NaN	NaN	NaN	0	NaN	NaN
1767	Q90Y05;Q7ZZH4	Anterior gradient protein 2-A;Anterior gradient protein 2-B	agr2-a;agr2-b	XB-GENE-971554;XB-GENE-17332659	agr2;agr2	HBG006516;HBG006516	NaN	NaN	NaN	0	NaN	NaN	NaN	0	NaN	NaN	NaN	NaN	NaN	0	NaN	NaN	NaN	0	NaN	NaN
1768	Q7ZZY7		Rae1/Gle2			HBG002942	NaN	NaN	NaN	0	NaN	NaN	NaN	0	NaN	NaN	NaN	NaN	NaN	0	NaN	NaN	NaN	0	NaN	NaN
1769	Q800K0		XEEL			HBG052157	NaN	NaN	0.995242	1	0.995242	NaN	NaN	11	-0.160875	0.539199	NaN	NaN	NaN	0	NaN	NaN	NaN	9	-0.271681	0.495727
1770	Q801M5			XB-GENE-493268	col1a2	HBG004933	-0.960985	0.910926	-0.741142	3	-0.263734	0.835445	0.659289	11	-0.225269	0.709246	-0.501832	-0.182801	-0.481609	3	-0.388747	0.14586	0.530277	5	0.0281114	0.76226
1771	Q801N3;Q9DG01;Q9DG00;Q9DFZ9;Q9DFZ8			XB-GENE-868549	camk2g	HBG108055;HBG108055;HBG108055;HBG108055;HBG108055	NaN	NaN	NaN	0	NaN	NaN	NaN	0	NaN	NaN	NaN	NaN	NaN	0	NaN	NaN	NaN	0	NaN	NaN
1772	Q801P5			XB-GENE-949500	ube2g1	HBG063308	NaN	NaN	NaN	0	NaN	NaN	NaN	1	0.406516	NaN	NaN	NaN	NaN	0	NaN	NaN	NaN	0	NaN	NaN
1773	Q801P7		actr3	XB-GENE-5915333	actr3	HBG003771	0.0340053	0.66791	-0.0912817	3	0.203545	0.332316	0.743488	7	0.0173223	NaN	-0.266426	-0.404774	NaN	2	-0.3356	0.069174	0.687153	0	NaN	NaN
1774	Q801P8			XB-GENE-922997	ubqln4	HBG064537	NaN	NaN	NaN	0	NaN	NaN	NaN	0	NaN	NaN	NaN	NaN	NaN	0	NaN	NaN	NaN	0	NaN	NaN
1775	Q801Q8	AP-2 complex subunit mu	ap2m1	XB-GENE-6253608	ap2m1	HBG050516	NaN	NaN	NaN	0	NaN	NaN	NaN	1	1.32096	NaN	NaN	-2.43051	NaN	1	-2.43051	NaN	NaN	0	NaN	NaN
1776	Q9DE27;Q801R1	RuvB-like 2	ruvbl2			HBG054186;HBG054186	-1.37899	-1.09651	-2.78527	3	-1.75359	0.738567	9.87204e-05	11	-0.610663	0.65281	NaN	0.220348	-2.1783	2	-0.978976	1.19932	NaN	3	0.97041	NaN
1777	Q801R2;Q7ZWY9	Lysine--tRNA ligase		XB-GENE-943473;XB-GENE-17336207	kars;kars	HBG002562;HBG002562	NaN	NaN	NaN	0	NaN	NaN	NaN	1	1.68964	NaN	NaN	NaN	NaN	0	NaN	NaN	NaN	0	NaN	NaN
1778	Q801R8	Glycerol-3-phosphate dehydrogenase 1-like protein	gpd1l	XB-GENE-969908	gpd1l	HBG003669	NaN	NaN	NaN	0	NaN	NaN	NaN	3	0.790061	NaN	NaN	NaN	NaN	0	NaN	NaN	NaN	0	NaN	NaN
1779	Q801S2	Succinate dehydrogenase [ubiquinone] flavoprotein subunit B, mitochondrial	sdha-b	XB-GENE-956949	sdha	HBG001461	-0.656391	-0.122836	0.271795	3	-0.169144	0.380343	0.792625	5	-1.04279	NaN	0.181131	-0.306466	1.01032	3	0.294995	0.543572	0.659446	0	NaN	NaN
1780	Q801S3	40S ribosomal protein S3a-A	rps3a-a	XB-GENE-976737	rps3a	HBG000783	0.18145	-1.26685	0.477817	3	-0.202528	0.762253	0.743488	11	-0.407045	0.626346	0.502424	-1.43694	0.269377	3	-0.221713	0.864546	0.73592	2	0.877419	NaN
1781	Q801S6			XB-GENE-6078958	mpp1	HBG001858	NaN	NaN	NaN	0	NaN	NaN	NaN	0	NaN	NaN	NaN	NaN	NaN	0	NaN	NaN	NaN	0	NaN	NaN
1782	Q801S7;Q9DEE8;Q6P285		uba1a;uba1b	XB-GENE-5874138;XB-GENE-6254676	uba1;uba1	HBG054199;HBG054199;HBG054199	-0.839177	1.21522	-0.14976	3	0.0754277	0.853686	0.906086	10	-0.0939434	0.55237	1.16426	2.32411	NaN	2	1.74419	0.579925	0.00289674	1	0.385837	NaN
1783	Q801S8	Collagen alpha-1(VI) chain	col6a1	XB-GENE-998859	col6a1		NaN	NaN	NaN	0	NaN	NaN	NaN	0	NaN	NaN	NaN	NaN	NaN	0	NaN	NaN	NaN	0	NaN	NaN
1784	Q801T6	Phosphorylase		XB-GENE-955307	pygm	HBG006848	-1.45866	-0.938728	-1.56177	3	-1.31972	0.27267	0.00439506	10	-0.163374	0.63203	NaN	-0.18059	-0.114012	2	-0.147301	0.033289	0.846214	0	NaN	NaN
1785	Q802B7			XB-GENE-961235	ndufs1	HBG003482	2.18968	NaN	1.47074	2	1.83021	0.35947	0.00112223	3	0.523089	NaN	-0.643694	0.23698	NaN	2	-0.203357	0.440337	0.806307	0	NaN	NaN
1786	Q802C1			XB-GENE-6253779	grn	HBG000845	NaN	NaN	NaN	0	NaN	NaN	NaN	0	NaN	NaN	NaN	NaN	NaN	0	NaN	NaN	NaN	0	NaN	NaN
1787	Q802E8	Malic enzyme	me2			HBG000746	-0.121231	0.578251	0.175905	3	0.210975	0.286637	0.730983	2	0.104695	NaN	-0.419105	0.116447	NaN	2	-0.151329	0.267776	0.843237	0	NaN	NaN
1788	Q8JFZ1;Q804C7;Q6GNK8		dagfl5;LOC398500	XB-GENE-1015774	dag1	HBG000078;HBG000078;HBG000078	-0.166862	NaN	NaN	1	-0.166862	NaN	NaN	1	1.91569	NaN	1.67467	NaN	NaN	1	1.67467	NaN	NaN	1	0.37318	NaN
1789	Q804V4;B7ZQB8;Q7ZT67;Q2NL56;Q7ZTI8;Q68FK3		RANBP6;kap beta 3;ipo5	XB-GENE-866063;XB-GENE-6254154	ipo5;ipo5	HBG006156;HBG006156;HBG006156;HBG006156;HBG006156;HBG006156	1.34569	NaN	0.936253	2	1.14097	0.204719	0.0550061	6	0.0951665	NaN	NaN	-0.260496	NaN	1	-0.260496	NaN	NaN	0	NaN	NaN
1790	Q8AV13	Protein arginine N-methyltransferase 1-A	prmt1-a	XB-GENE-6254417	prmt1	HBG001793	-1.42647	-1.68066	-0.754784	3	-1.2873	0.390587	0.0054604	11	0.398252	0.517753	-1.03525	-0.335805	-0.300076	3	-0.557044	0.338457	0.331083	5	-0.634762	0.270927
1791	Q8AVB7			XB-GENE-1006541	cct2	HBG001052	NaN	0.495043	0.344948	2	0.419995	0.0750475	0.548322	8	-0.30591	0.644961	NaN	0.238525	-2.36273	2	-1.0621	1.30063	NaN	0	NaN	NaN
1792	Q8AVC0		shmt1	XB-GENE-966679	shmt1	HBG002807	NaN	NaN	NaN	0	NaN	NaN	NaN	4	0.304154	NaN	NaN	6.73051	NaN	1	6.73051	NaN	NaN	0	NaN	NaN
1793	Q8AVD2	Proteasome subunit alpha type		XB-GENE-976793	psma3	HBG105566	-0.0870936	1.2656	0.161739	3	0.446748	0.587859	0.410266	11	0.316104	0.560515	-0.050296	0.131116	0.733987	3	0.271602	0.335238	0.687645	8	0.500403	0.445679
1794	Q8AVD3	Adenylate kinase 2, mitochondrial	ak2	XB-GENE-6254479	ak2	HBG000458	NaN	NaN	NaN	0	NaN	NaN	NaN	0	NaN	NaN	NaN	NaN	NaN	0	NaN	NaN	NaN	0	NaN	NaN
1795	Q8AVD7		ndufv1	XB-GENE-495067	ndufv1	HBG006542	NaN	NaN	-0.609586	1	-0.609586	NaN	NaN	0	NaN	NaN	NaN	-1.1438	NaN	1	-1.1438	NaN	NaN	0	NaN	NaN
1796	Q8AVD8			XB-GENE-970657	ndufb5	HBG003008	NaN	NaN	NaN	0	NaN	NaN	NaN	3	0.238002	NaN	-0.138163	NaN	NaN	1	-0.138163	NaN	NaN	0	NaN	NaN
1797	Q8AVE2;Q91624		hsc70;hsc70.I	XB-GENE-992126;XB-GENE-6254949	hspa2;hspa1l	HBG051845;HBG051845;HBG051845	-2.22407	NaN	-0.840823	2	-1.53245	0.691624	0.00705595	3	-1.06674	NaN	-3.34598	-1.47086	NaN	2	-2.40842	0.93756	1.92904e-05	1	0.587512	NaN
1798	Q8AVE3		hspa5	XB-GENE-865337	hspa5	HBG051845	-0.236911	-2.10976	-0.86548	3	-1.07072	0.778238	0.0251648	10	-0.325071	0.476736	-1.04934	-0.901773	0.807577	3	-0.381179	0.842733	0.538265	3	0.506237	NaN
1799	Q8AVF4	Malectin-B	mlec-b	XB-GENE-6253921	mlec	HBG108138	NaN	NaN	NaN	0	NaN	NaN	NaN	0	NaN	NaN	NaN	NaN	NaN	0	NaN	NaN	NaN	0	NaN	NaN
1800	Q8AVF6;Q6DE26;P51643;A1L3K6	ADP-ribosylation factor 1	arf1;MGC80261;arf-1	XB-GENE-950258;XB-GENE-952631;XB-GENE-968857	arf1;arf3;arf5	HBG002073;HBG002073;HBG002073;HBG002073	-0.404165	-0.276227	-0.00885919	3	-0.22975	0.164695	0.707606	8	-0.0846295	0.790283	0.46274	0.0424129	0.886123	3	0.463759	0.344444	0.426868	3	0.480344	NaN
1801	Q8AVG2;Q8QFR1		pp2ca	XB-GENE-852658	ppm1a	HBG053647;HBG053647	1.90577	NaN	NaN	1	1.90577	NaN	NaN	8	0.644258	0.575432	NaN	NaN	NaN	0	NaN	NaN	NaN	0	NaN	NaN
1802	Q8AVG6			XB-GENE-976942	dnaja1	HBG066727	NaN	NaN	NaN	0	NaN	NaN	NaN	0	NaN	NaN	NaN	NaN	NaN	0	NaN	NaN	NaN	0	NaN	NaN
1803	Q8AVG8			XB-GENE-6077544	ca2	HBG002837	NaN	NaN	NaN	0	NaN	NaN	NaN	0	NaN	NaN	NaN	NaN	NaN	0	NaN	NaN	NaN	0	NaN	NaN
1804	Q8AVH1	Histone-binding protein RBBP7	rbbp7			HBG053236	-0.532447	-0.136225	0.377966	3	-0.096902	0.372713	0.888954	9	-0.517896	0.659863	0.870496	0.784624	-0.956309	3	0.232937	0.841654	0.722843	3	0.989988	NaN
1805	Q8AVH2;Q7LZG6			XB-GENE-493160;XB-GENE-493632	ckb;ckm	HBG001339;HBG001339;HBG001339;HBG001339	-2.09041	-2.10405	-1.18438	3	-1.79295	0.430358	6.5186e-05	12	0.138487	0.669031	-1.19562	0.148423	-1.41269	3	-0.819962	0.690462	0.123963	5	0.123864	0.973337
1806	Q8AVI3			XB-GENE-976216	rplp0	HBG000711	-0.434643	-0.206378	0.366283	3	-0.0915793	0.336902	0.88913	7	0.87223	NaN	-0.300999	0.627784	-0.751705	3	-0.14164	0.574337	0.819969	2	-0.727133	NaN
1807	Q8AVI7		rpl5-b	XB-GENE-983917	rpl5	HBG009347	NaN	-0.255577	1.09953	2	0.421976	0.677553	0.547866	6	0.213266	NaN	0.708692	0.266185	NaN	2	0.487438	0.221254	0.520416	0	NaN	NaN
1808	Q8AVJ0	Eukaryotic translation initiation factor 3 subunit L	eif3l	XB-GENE-493737	eif3l	HBG001289	0.525959	0.0118082	-0.0469222	3	0.163615	0.257335	0.799891	10	-0.00326818	0.815481	0.319708	0.194239	0.942795	3	0.485581	0.327332	0.407147	3	-0.337637	NaN
1809	Q8AVK9;Q00436	B box-binding protein	nsep1			HBG008757;HBG008757;HBG008757	NaN	NaN	NaN	0	NaN	NaN	NaN	5	-0.261828	NaN	NaN	NaN	NaN	0	NaN	NaN	NaN	1	-0.129586	NaN
1810	Q8AVM5	V-type proton ATPase 116 kDa subunit a isoform 1	atp6v0a1	XB-GENE-959351	atp6v0a1	HBG014606	0.909943	0.646836	0.401256	3	0.652678	0.207712	0.193378	11	0.677722	0.637594	-0.570731	-0.5452	-1.95757	3	-1.0245	0.659862	0.0424658	4	0.834247	NaN
1811	Q8AVM7	Basic leucine zipper and W2 domain-containing protein 1	bzw1	XB-GENE-5740857	bzw1	HBG080940	NaN	NaN	NaN	0	NaN	NaN	NaN	2	-0.177065	NaN	NaN	NaN	NaN	0	NaN	NaN	NaN	0	NaN	NaN
1812	Q8AVM8		ube2k	XB-GENE-983377	ube2k	HBG063308	NaN	NaN	NaN	0	NaN	NaN	NaN	0	NaN	NaN	NaN	NaN	NaN	0	NaN	NaN	NaN	0	NaN	NaN
1813	Q8AVN6			XB-GENE-6251650	canx	HBG005407	2.27886	0.394638	-0.101152	3	0.857449	1.02527	NaN	9	-0.410007	1.00594	-0.395421	-0.113028	-0.936204	3	-0.481551	0.341534	0.407892	0	NaN	NaN
1814	Q8AVN8			XB-GENE-6078393	cdc37	HBG056343	2.96833	3.17119	NaN	2	3.06976	0.10143	1.18939e-08	4	-1.082	NaN	NaN	NaN	-1.61121	1	-1.61121	NaN	NaN	0	NaN	NaN
1815	Q8AVP6;Q9W7I1;Q5U275		LOC446289;RACK1;LOC495666	XB-GENE-5927586	rack1	HBG000277;HBG000277;HBG000277	-0.505635	-0.604088	-1.61206	3	-0.907261	0.499986	0.0631713	12	0.136615	0.402133	-0.446163	-0.498282	-1.19446	3	-0.712968	0.34113	0.189485	8	-0.44369	0.507639
1816	Q8AVP8;Q70YG6	Peptidyl-prolyl cis-trans isomerase	cyp			HBG001065;HBG001065	-3.44242	-2.90976	NaN	2	-3.17609	0.26633	4.48838e-09	10	-0.313494	0.4643	-1.16624	-1.65516	NaN	2	-1.4107	0.24446	0.019703	8	-0.0526467	0.522438
1817	Q8AVP9;P19600	Heterogeneous nuclear ribonucleoprotein C	hnrnpc	XB-GENE-489145;XB-GENE-17330606	hnrnpc;hnrnpc	HBG002302;HBG002302	NaN	NaN	NaN	0	NaN	NaN	NaN	4	-2.25895	NaN	NaN	NaN	NaN	0	NaN	NaN	NaN	0	NaN	NaN
1818	Q8AVQ3	14-3-3 protein beta/alpha-B	ywhab-b	XB-GENE-1006032	ywhab	HBG050423	0.437942	-0.160931	0.123924	3	0.133645	0.244585	0.846085	12	0.00621138	0.337918	0.327993	1.76318	-0.0825967	3	0.669525	0.791288	0.223186	9	-0.432269	0.352788
1819	Q8AVQ8		Hspa4			HBG051845	NaN	NaN	NaN	0	NaN	NaN	NaN	0	NaN	NaN	NaN	NaN	NaN	0	NaN	NaN	NaN	0	NaN	NaN
1820	Q8AVT0			XB-GENE-483504	eno1	HBG000067	NaN	NaN	NaN	0	NaN	NaN	NaN	0	NaN	NaN	NaN	NaN	NaN	0	NaN	NaN	NaN	0	NaN	NaN
1821	Q8AVT1					HBG008335	-1.02808	0.905158	-0.618743	3	-0.247222	0.831815	0.687014	10	-0.3036	0.261779	0.326041	-0.307958	-0.68834	3	-0.223419	0.418412	0.7356	2	-0.547509	NaN
1822	Q8AVT9		arpc1a	XB-GENE-6254683	arpc1a	HBG050560	4.24648	0.354794	-1.4725	3	1.04292	2.38493	NaN	7	0.222041	NaN	1.21341	1.66093	NaN	2	1.43717	0.22376	0.0175017	0	NaN	NaN
1823	Q8AVU9	ER membrane protein complex subunit 2-B	emc2-b	XB-GENE-6253619	emc2	HBG055231	NaN	NaN	NaN	0	NaN	NaN	NaN	1	-0.561966	NaN	NaN	NaN	NaN	0	NaN	NaN	NaN	0	NaN	NaN
1824	Q8AVV3			XB-GENE-948763	ap3s1	HBG050517	NaN	NaN	NaN	0	NaN	NaN	NaN	0	NaN	NaN	NaN	NaN	NaN	0	NaN	NaN	NaN	0	NaN	NaN
1825	Q8AVW0			XB-GENE-1008861	rpl12	HBG007231	NaN	NaN	NaN	0	NaN	NaN	NaN	0	NaN	NaN	NaN	NaN	NaN	0	NaN	NaN	NaN	0	NaN	NaN
1826	Q8AVW5			XB-GENE-970622	ywhaz	HBG050423	4.02506	4.26972	3.60124	3	3.96534	0.276154	4.68793e-20	2	0.96486	NaN	2.26559	3.04464	5.26239	3	3.52421	1.26956	NaN	4	1.97599	NaN
1827	Q8AVW7;A1DPL0			XB-GENE-490549	capzb	HBG050789;HBG050789	0.764491	NaN	-2.86161	2	-1.04856	1.81305	NaN	9	0.0840879	1.03937	-0.962217	-0.980366	NaN	2	-0.971291	0.0090745	0.137203	1	1.01115	NaN
1828	Q8AVX2		rpl5-a	XB-GENE-6251827	rpl5	HBG009347	0.978805	1.90234	1.84942	3	1.57686	0.423437	0.000552941	10	0.115143	0.881466	0.613813	0.412196	0.103392	3	0.376467	0.209904	0.540411	0	NaN	NaN
1829	Q8AVY3			XB-GENE-6254947	snap29	HBG057045	NaN	NaN	NaN	0	NaN	NaN	NaN	0	NaN	NaN	NaN	NaN	NaN	0	NaN	NaN	NaN	0	NaN	NaN
1830	Q8AVY4			XB-GENE-6254948	marcks	HBG098058	NaN	NaN	NaN	0	NaN	NaN	NaN	0	NaN	NaN	NaN	NaN	NaN	0	NaN	NaN	NaN	0	NaN	NaN
1831	Q8AVY6		Nucb			HBG052685	NaN	NaN	NaN	0	NaN	NaN	NaN	0	NaN	NaN	NaN	NaN	NaN	0	NaN	NaN	NaN	2	-0.295447	NaN
1832	Q8AWZ4;Q8AWZ6;Q8AWZ5		flot1;flot1a;flot1b	XB-GENE-865795;XB-GENE-6256328	flot1;flot1	HBG051628;HBG051628;HBG051628	NaN	NaN	NaN	0	NaN	NaN	NaN	0	NaN	NaN	NaN	NaN	NaN	0	NaN	NaN	NaN	0	NaN	NaN
1833	Q8AX85;B1WBB7		Khsrp;LOC100158419	XB-GENE-493321;XB-GENE-17340653	khsrp;khsrp	HBG000625;HBG000625	NaN	NaN	NaN	0	NaN	NaN	NaN	1	0.521762	NaN	NaN	NaN	NaN	0	NaN	NaN	NaN	0	NaN	NaN
1834	Q8AXK6		reln				-0.857865	0.291781	-0.309586	3	-0.29189	0.469508	0.618914	9	-0.154018	0.728167	-0.302082	-0.240995	-1.6865	3	-0.743192	0.667485	0.170429	3	-0.229639	NaN
1835	Q8AXM6;Q8JFZ4		LTGF-1	XB-GENE-865760	ltbp1	HBG052370;HBG052370	NaN	NaN	NaN	0	NaN	NaN	NaN	2	0.0931515	NaN	NaN	NaN	NaN	0	NaN	NaN	NaN	0	NaN	NaN
1836	Q8AY70		gapdh			HBG000227	0.476844	1.19617	0.344948	3	0.672654	0.374077	0.176243	13	-0.340909	0.803414	0.452778	-0.27564	0.747843	3	0.308327	0.430139	0.637737	6	-0.365693	0.62682
1837	Q8JFF6;Q8JFF5						NaN	NaN	NaN	0	NaN	NaN	NaN	0	NaN	NaN	NaN	NaN	NaN	0	NaN	NaN	NaN	0	NaN	NaN
1838	Q8JFF7			XB-GENE-941374	col18a1	HBG053241	-0.683644	-0.637369	-0.75113	3	-0.690714	0.0467111	0.164756	12	0.0561154	0.30523	0.275415	-0.0938537	-0.462433	3	-0.0936239	0.301225	0.866399	4	0.438868	NaN
1839	Q8UVR1;Q8JGW6;Q32N63;Q8UVR2		LOC398287	XB-GENE-866096	olfm1	HBG006513;HBG006513;HBG006513;HBG006513;HBG060473	-0.380541	-0.966353	-0.460688	3	-0.602527	0.259336	0.237702	11	-0.123962	0.51498	-0.927616	0.686373	0.712024	3	0.156927	0.766959	0.812567	3	-0.10486	NaN
1840	Q8JI28	Tolloid-like protein 1	tll1	XB-GENE-865326	tll1	HBG004859	-1.44912	-0.302711	0.280966	3	-0.490288	0.718651	0.356779	10	0.00819129	0.854285	0.76495	-1.0986	-1.11462	3	-0.482757	0.882286	0.407358	3	-0.116754	NaN
1841	Q8JIW9			XB-GENE-966372	sema3a	HBG055071	NaN	NaN	NaN	0	NaN	NaN	NaN	0	NaN	NaN	-0.843157	-0.931094	-2.82054	3	-1.5316	0.912127	0.00117109	4	0.397323	NaN
1842	Q8QHI3	ADP-ribosylation factor-like protein 3	arl3	XB-GENE-956691	arl3.1	HBG002073	NaN	NaN	NaN	0	NaN	NaN	NaN	1	-2.17276	NaN	NaN	NaN	NaN	0	NaN	NaN	NaN	0	NaN	NaN
1843	Q8QHK6		Tiarin			HBG106662	-0.255799	NaN	NaN	1	-0.255799	NaN	NaN	0	NaN	NaN	NaN	NaN	NaN	0	NaN	NaN	NaN	0	NaN	NaN
1844	Q8QHK8;Q7ZWY5	Mitogen-activated protein kinase 8	mapk8;LOC398499	XB-GENE-865104;XB-GENE-485786;XB-GENE-956268;XB-GENE-1018624;XB-GENE-1018624;XB-GENE-1217560	mapk11;mapk12;loc100145045;mapk14;mapk14;mapk8	HBG014652;HBG014652;HBG014652;HBG014652;HBG014652;HBG014652;HBG014652	NaN	NaN	NaN	0	NaN	NaN	NaN	2	1.37161	NaN	NaN	NaN	NaN	0	NaN	NaN	NaN	0	NaN	NaN
1845	Q8QHL8			XB-GENE-989883	nptx1	HBG003608	NaN	NaN	NaN	0	NaN	NaN	NaN	0	NaN	NaN	NaN	NaN	NaN	0	NaN	NaN	NaN	0	NaN	NaN
1846	Q8QHL9			XB-GENE-17337214	col18a1	HBG053241	NaN	-2.50631	-0.477787	2	-1.49205	1.01426	NaN	9	0.759371	0.815952	-1.50426	-0.371382	-1.60957	3	-1.16174	0.560517	0.0186047	2	0.116428	NaN
1847	Q8UVD7		robo1	XB-GENE-948813	robo1	HBG073476	NaN	NaN	NaN	0	NaN	NaN	NaN	0	NaN	NaN	NaN	NaN	NaN	0	NaN	NaN	NaN	0	NaN	NaN
1848	Q8UVR6;Q32NS8	Adenylyl cyclase-associated protein	CAP1;MGC52725	XB-GENE-17338658	cap1	HBG003080;HBG003080	NaN	NaN	NaN	0	NaN	NaN	NaN	4	0.54727	NaN	NaN	NaN	NaN	0	NaN	NaN	NaN	0	NaN	NaN
1849	Q8UW55;Q6PGS7		X38k;LOC398432	XB-GENE-973235	c1qbp	HBG000914;HBG000914	1.49215	0.277077	1.2939	3	1.02104	0.532252	0.0335302	5	0.448511	NaN	-0.362089	1.06356	1.74776	3	0.81641	0.878892	0.125822	2	-1.24933	NaN
1850	Q8UW77;Q7ZXK1		mapre1	XB-GENE-974547;XB-GENE-5827224;XB-GENE-6252421	mapre1;mapre3;mapre2	HBG052410;HBG052410;HBG052410;HBG052410	NaN	NaN	NaN	0	NaN	NaN	NaN	5	-0.705439	NaN	NaN	NaN	NaN	0	NaN	NaN	NaN	0	NaN	NaN
1851	Q90X16	Annexin	anxa4	XB-GENE-866549;XB-GENE-6255375	anxa4;anxa4	HBG061815;HBG061815	0.487651	-0.353477	0.60027	3	0.244815	0.425547	0.688429	10	-1.2138	1.01127	1.25685	0.391289	NaN	2	0.82407	0.432781	0.221571	2	-0.414102	NaN
1852	Q90YD2;Q5U4U1	Delta-like protein	X-Serrate-1	XB-GENE-864982	jag1	HBG031645;HBG031645	NaN	NaN	NaN	0	NaN	NaN	NaN	0	NaN	NaN	NaN	NaN	NaN	0	NaN	NaN	NaN	0	NaN	NaN
1853	Q90Z03		BOC	XB-GENE-923407	boc	HBG061102	NaN	NaN	NaN	0	NaN	NaN	NaN	0	NaN	NaN	NaN	NaN	NaN	0	NaN	NaN	NaN	0	NaN	NaN
1854	Q90ZL4	Lissencephaly-1 homolog	pafah1b1	XB-GENE-17330834	pafah1b1	HBG006271	0.156662	0.238721	-1.21105	3	-0.271889	0.664932	0.647564	10	-0.446768	0.56506	-1.70511	-0.629947	-1.04596	3	-1.12701	0.442659	0.0227378	5	-0.455618	0.700804
1855	Q90ZP2		POX2			HBG000071	NaN	NaN	NaN	0	NaN	NaN	NaN	0	NaN	NaN	NaN	NaN	NaN	0	NaN	NaN	NaN	0	NaN	NaN
1856	Q91375	Elongation factor 1-gamma-B	eef1g-b	XB-GENE-6252331	eef1g	HBG051444	NaN	NaN	NaN	0	NaN	NaN	NaN	3	0.855062	NaN	NaN	NaN	NaN	0	NaN	NaN	NaN	0	NaN	NaN
1857	Q9PSX0;Q91384	Fructose-bisphosphate aldolase	aldoc;XALD3	XB-GENE-1005029	aldoc	HBG002386;HBG002386	-0.638542	-0.523246	1.20783	3	0.0153473	0.844525	0.979374	12	0.27637	0.952049	0.594294	2.096	-0.17492	3	0.838458	0.943038	0.112267	9	0.777103	0.778296
1858	Q91431	Nuclear factor 7, ovary		XB-GENE-6256071	xnf7	HBG001357	NaN	NaN	NaN	0	NaN	NaN	NaN	1	0.0420087	NaN	NaN	NaN	NaN	0	NaN	NaN	NaN	0	NaN	NaN
1859	Q91575	Tubulin beta chain	tubb	XB-GENE-864839	tubb	HBG000089	-0.30432	0.396303	-0.469611	3	-0.125876	0.375352	0.852753	11	0.682377	0.788127	0.169781	-0.259287	NaN	2	-0.044753	0.214534	0.951426	7	0.859578	0.307773
1860	Q91580		atp1b1	XB-GENE-864911	atp1b1	HBG050603	NaN	NaN	NaN	0	NaN	NaN	NaN	6	-0.843065	NaN	NaN	-0.914772	NaN	1	-0.914772	NaN	NaN	0	NaN	NaN
1861	Q91588					HBG005110	0.451911	1.50447	-0.432856	3	0.507842	0.791898	0.33983	8	0.640404	0.850237	NaN	0.802178	0.833489	2	0.817833	0.0156555	0.224124	0	NaN	NaN
1862	Q91590	Tomoregulin-1	tmeff1			HBG053816	-0.450999	0.0276936	0.61275	3	0.0631482	0.434997	0.92795	11	0.332012	0.800197	-0.331592	-0.942473	-1.342	3	-0.872022	0.415495	0.0975427	9	-0.220326	0.464231
1863	Q91598;Q7SYT2		XGAP-43	XB-GENE-6255794	gap43	HBG006468	NaN	NaN	NaN	0	NaN	NaN	NaN	5	-0.0876042	NaN	NaN	NaN	NaN	0	NaN	NaN	NaN	3	0.335418	NaN
1864	Q91625		myl12b	XB-GENE-991025	myl12b	HBG012180	NaN	NaN	NaN	0	NaN	NaN	NaN	8	-0.142544	1.21452	0.914026	0.292639	0.131473	3	0.446046	0.33739	0.448569	3	-0.726097	NaN
1865	Q91662		Hsp90			HBG059747	NaN	-2.28071	NaN	1	-2.28071	NaN	NaN	2	-0.392419	NaN	NaN	-2.52007	-1.31171	2	-1.91589	0.60418	0.000907405	3	1.10149	NaN
1866	Q91682		ctnna1	XB-GENE-865285	ctnna1	HBG000069;HBG000069;HBG000069;HBG000069;HBG000069	NaN	NaN	NaN	0	NaN	NaN	NaN	0	NaN	NaN	NaN	NaN	NaN	0	NaN	NaN	NaN	0	NaN	NaN
1867	Q91710					HBG005407	-0.165347	-0.414003	-0.37141	3	-0.31692	0.10858	0.589712	8	-0.0173777	0.690906	-0.0169938	1.4133	-1.02862	3	0.122562	1.00178	NaN	1	1.69693	NaN
1868	Q91717	Collagen alpha-1(II) chain	col2a1	XB-GENE-6252613	col2a1	HBG004933	-0.91048	-1.77336	-0.0569101	3	-0.913583	0.700741	0.0616943	8	-0.709622	0.730055	0.661759	0	-0.690563	3	-0.00960133	0.552125	0.98503	1	-1.62409	NaN
1869	Q91719;P79957		LOC397882			HBG052157;HBG052157	NaN	NaN	NaN	0	NaN	NaN	NaN	0	NaN	NaN	-0.5103	NaN	NaN	1	-0.5103	NaN	NaN	0	NaN	NaN
1870	Q91724	Gamma-crystallin-2	cryg2			HBG003364	NaN	NaN	NaN	0	NaN	NaN	NaN	1	3.81658	NaN	NaN	NaN	NaN	0	NaN	NaN	NaN	0	NaN	NaN
1871	Q91733		EEF1D			HBG000787	1.74488	0.403724	NaN	2	1.0743	0.670578	0.0742185	10	0.426115	0.485699	0.575957	0.597711	2.07246	3	1.08204	0.700387	0.0296679	9	0.0449388	0.951042
1872	Q91747						NaN	-1.31415	NaN	1	-1.31415	NaN	NaN	2	0.730825	NaN	1.67675	NaN	-0.361281	2	0.657734	1.01902	NaN	0	NaN	NaN
1873	Q91748						1.86279	-1.36054	-0.617757	3	-0.0385023	1.37819	NaN	9	-0.463517	0.749179	0.427085	0.0103378	NaN	2	0.218711	0.208374	0.79387	0	NaN	NaN
1874	Q91832;Q91806	GTPase NRas	kras;nras	XB-GENE-6036421;XB-GENE-6085929	kras;nras	HBG009351;HBG009351	NaN	NaN	NaN	0	NaN	NaN	NaN	0	NaN	NaN	NaN	-1.11585	NaN	1	-1.11585	NaN	NaN	0	NaN	NaN
1875	Q91838	Cadherin-20	cdh20	XB-GENE-1011623	cdh20	HBG005217	NaN	1.96973	NaN	1	1.96973	NaN	NaN	0	NaN	NaN	NaN	-2.63112	NaN	1	-2.63112	NaN	NaN	0	NaN	NaN
1876	Q91850					HBG006441	NaN	NaN	NaN	0	NaN	NaN	NaN	0	NaN	NaN	NaN	NaN	NaN	0	NaN	NaN	NaN	0	NaN	NaN
1877	Q91866		Tm7			HBG107404	NaN	NaN	NaN	0	NaN	NaN	NaN	8	1.0551	0.916709	-0.926932	NaN	NaN	1	-0.926932	NaN	NaN	0	NaN	NaN
1878	Q91868			XB-GENE-968235	ssr4	HBG002293;HBG002293	NaN	NaN	NaN	0	NaN	NaN	NaN	1	0.326145	NaN	0.694077	NaN	NaN	1	0.694077	NaN	NaN	0	NaN	NaN
1879	Q91896;Q6PGS3	14-3-3 protein zeta	ywhaz	XB-GENE-6256657	ywhaz	HBG050423;HBG050423	-1.33904	-0.708409	-1.51528	3	-1.18758	0.346378	0.0112182	11	0.74803	2.36068	-0.132532	-1.16091	-0.370144	3	-0.554529	0.439612	0.333511	9	-0.464903	0.297576
1880	Q91900;B7ZQZ6;B1H1Q5		complement factor B;LOC397725	XB-GENE-865266;XB-GENE-17335705	cfb;cfb	HBG002567;HBG002567;HBG002567;HBG002567;HBG002567	1.34249	NaN	-0.79643	2	0.27303	1.06946	NaN	10	0.494875	0.733468	NaN	NaN	NaN	0	NaN	NaN	NaN	1	-0.502893	NaN
1881	Q92122	Pyruvate kinase muscle isozyme	pkm	XB-GENE-485877	pkm	HBG000941	-1.22733	-0.324697	-0.210925	3	-0.587651	0.4547	0.252705	11	0.386008	0.56493	-1.03865	-0.981306	0.738868	3	-0.427029	0.824746	0.475405	4	-0.859861	NaN
1882	Q92140	Serine/threonine-protein phosphatase	ppp2cb	XB-GENE-957255	ppp2cb	HBG000216	1.0391	1.05331	-0.158784	3	0.644542	0.568067	0.198453	9	0.0796021	0.68519	-0.77338	-0.129099	2.56943	3	0.55565	1.44805	NaN	2	0.641702	NaN
1883	Q98ST4		gpm6a	XB-GENE-1000188	gpm6a	HBG000096	-0.108921	-3.97174	-0.209284	3	-1.42998	1.79776	NaN	10	-0.672814	1.40481	0.843461	0.167274	NaN	2	0.505367	0.338094	0.499388	5	0.828545	0.209151
1884	Q98T88;Q9I8M9	Twisted gastrulation protein homolog 1-A;Twisted gastrulation protein homolog 1-B	twsg1-a;twsg1-b	XB-GENE-483449;XB-GENE-6254023	twsg1;twsg1	HBG055753;HBG055753	NaN	NaN	NaN	0	NaN	NaN	NaN	0	NaN	NaN	NaN	NaN	NaN	0	NaN	NaN	NaN	0	NaN	NaN
1885	Q98TY9	RAC-alpha serine/threonine-protein kinase	akt1	XB-GENE-484957	akt1	HBG108317	NaN	NaN	NaN	0	NaN	NaN	NaN	1	0.686814	NaN	NaN	NaN	NaN	0	NaN	NaN	NaN	0	NaN	NaN
1886	Q9I988;Q98UF2		hmgn1	XB-GENE-6464386	hmgn1	HBG098439;HBG098439	NaN	NaN	NaN	0	NaN	NaN	NaN	0	NaN	NaN	NaN	NaN	NaN	0	NaN	NaN	NaN	0	NaN	NaN
1887	Q9DDL0;Q6DJK4;Q7ZXE7		DLIC1	XB-GENE-865944;XB-GENE-6254682	dync1li1;dync1li1	HBG005546;HBG005546;HBG005546	NaN	NaN	NaN	0	NaN	NaN	NaN	1	0.421654	NaN	NaN	NaN	NaN	0	NaN	NaN	NaN	0	NaN	NaN
1888	Q9DDN8			XB-GENE-6251815	akap12		NaN	NaN	NaN	0	NaN	NaN	NaN	0	NaN	NaN	NaN	NaN	NaN	0	NaN	NaN	NaN	0	NaN	NaN
1889	Q9DDV6		cdc42	XB-GENE-866259;XB-GENE-957542;XB-GENE-6251832;XB-GENE-5997950	rhog;rhoj;cdc42;rhog.2	HBG009351;HBG009351;HBG009351;HBG009351	-2.15392	-2.28015	-2.62686	3	-2.35364	0.199948	8.73065e-08	6	-0.376456	NaN	-1.77584	-0.722434	0.358621	3	-0.713218	0.871414	0.189485	4	0.183618	NaN
1890	Q9DE56	Ribonucleoside-diphosphate reductase	RRM1			HBG003447	NaN	NaN	NaN	0	NaN	NaN	NaN	0	NaN	NaN	NaN	NaN	NaN	0	NaN	NaN	NaN	0	NaN	NaN
1891	Q9DED4	Cold-inducible RNA-binding protein B	cirbp-b	XB-GENE-492785	cirbp	HBG107480	3.56759	0.871894	1.94601	3	2.1285	1.10805	NaN	12	-0.231369	0.748521	-0.383855	2.26046	-0.398589	3	0.492672	1.25003	NaN	9	-0.0899929	0.507496
1892	Q9DEX5		aldh1a2	XB-GENE-1012914	aldh1a2	HBG000097	NaN	NaN	-2.92199	1	-2.92199	NaN	NaN	1	0.523585	NaN	NaN	-1.3247	-0.616102	2	-0.970401	0.354299	0.137203	0	NaN	NaN
1893	Q9DF42	RNA-binding protein 8A-A	rbm8a-a	XB-GENE-6251029	rbm8a		NaN	NaN	NaN	0	NaN	NaN	NaN	0	NaN	NaN	NaN	NaN	NaN	0	NaN	NaN	NaN	0	NaN	NaN
1894	Q9I893	Proliferating cell nuclear antigen	PCNA			HBG000947	NaN	NaN	NaN	0	NaN	NaN	NaN	0	NaN	NaN	NaN	NaN	NaN	0	NaN	NaN	NaN	0	NaN	NaN
1895	Q9I8J7		tktl2	XB-GENE-1002829	tktl2	HBG004036	-0.0641033	-0.56331	1.05404	3	0.142209	0.676205	0.833451	11	0.0525905	0.482725	-0.901043	0.638271	0.32897	3	0.022066	0.664838	0.964706	7	-0.258347	1.00786
1896	Q9I8P8			XB-GENE-1007116	fkbp10	HBG051620;HBG051623	0.214728	1.80448	0.428059	3	0.815756	0.704537	0.0979774	3	-1.70495	NaN	0.350082	0.892103	1.24155	3	0.827912	0.36676	0.118927	0	NaN	NaN
1897	Q9I905		mtch2	XB-GENE-997520	mtch2	HBG058632	NaN	-0.24927	1.73115	2	0.74094	0.99021	0.235766	3	-0.922194	NaN	NaN	NaN	NaN	0	NaN	NaN	NaN	0	NaN	NaN
1898	Q9I908;Q9I909		XRPTPb	XB-GENE-1011835	ptprz1	HBG053760;HBG053760	1.24113	-0.317406	1.95449	3	0.959405	0.94865	0.0475432	8	0.0924572	0.686846	NaN	NaN	-0.255674	1	-0.255674	NaN	NaN	2	0.0807365	NaN
1899	Q9I9C2;B1GX82;B1GX83;Q8AXB4		PAK2;pak3	XB-GENE-961767;XB-GENE-961767;XB-GENE-966306	pak3;pak3;pak2	HBG108518;HBG108518;HBG108518;HBG108518	NaN	NaN	NaN	0	NaN	NaN	NaN	0	NaN	NaN	NaN	NaN	NaN	0	NaN	NaN	NaN	0	NaN	NaN
1900	Q9I9M9		slc25a5	XB-GENE-6083082	slc25a5	HBG108348	-0.846101	-1.55628	-0.823124	3	-1.07517	0.340327	0.0245199	8	0.39901	0.873397	-0.713655	0.841596	-0.599758	3	-0.157272	0.707835	0.812567	4	-0.706204	NaN
1902	Q9IAJ0		XPTP-LAR	XB-GENE-866423	ptprf	HBG053758	NaN	NaN	2.91939	1	2.91939	NaN	NaN	7	0.15389	NaN	0.849229	2.52975	NaN	2	1.68949	0.84026	0.0038374	2	1.50402	NaN
1903	Q9IAJ5		LOC398155	XB-GENE-17334463	marcksl1	HBG100378	NaN	NaN	NaN	0	NaN	NaN	NaN	0	NaN	NaN	NaN	NaN	NaN	0	NaN	NaN	NaN	0	NaN	NaN
1904	Q9IAJ7		atp5f1	XB-GENE-972913	atp5f1	HBG050604	NaN	NaN	NaN	0	NaN	NaN	NaN	0	NaN	NaN	NaN	NaN	NaN	0	NaN	NaN	NaN	0	NaN	NaN
1905	Q9IAM5;Q7ZXK0			XB-GENE-970326	tsn	HBG000373;HBG000373	NaN	0.108786	NaN	1	0.108786	NaN	NaN	0	NaN	NaN	NaN	NaN	NaN	0	NaN	NaN	NaN	0	NaN	NaN
1906	Q9IB91;Q802B5		COL1A1;col1a1	XB-GENE-6253424	col1a1	HBG004933;HBG004933	-0.67164	0.00334972	-0.568662	3	-0.412317	0.296912	0.456033	10	0.573955	0.941653	0.0237122	-0.510473	0.925772	3	0.146337	0.592721	0.816669	2	-0.606639	NaN
1907	Q9PSI1					HBG051916	NaN	NaN	-1.3555	1	-1.3555	NaN	NaN	3	0.866072	NaN	NaN	NaN	NaN	0	NaN	NaN	NaN	0	NaN	NaN
1908	Q9PSN9						NaN	-1.32848	NaN	1	-1.32848	NaN	NaN	0	NaN	NaN	NaN	NaN	NaN	0	NaN	NaN	NaN	3	-0.775053	NaN
1909	Q9PT63;Q9DDV7;Q9DDV8		xmap215	XB-GENE-5871876;XB-GENE-6253126	ckap5;ckap5	HBG050955;HBG050955;HBG050955	NaN	NaN	NaN	0	NaN	NaN	NaN	0	NaN	NaN	NaN	NaN	NaN	0	NaN	NaN	NaN	0	NaN	NaN
1910	Q9PTK7		AP180	XB-GENE-1013217	snap91	HBG049391	NaN	NaN	NaN	0	NaN	NaN	NaN	0	NaN	NaN	NaN	NaN	NaN	0	NaN	NaN	NaN	0	NaN	NaN
1911	Q9PTN1	Ribosomal protein S6 kinase	rps6ka3	XB-GENE-865425	rps6ka3	HBG108317	NaN	NaN	NaN	0	NaN	NaN	NaN	1	-0.752682	NaN	NaN	NaN	NaN	0	NaN	NaN	NaN	0	NaN	NaN
1912	Q9PUD3		SYN III	XB-GENE-5793911	syn3	HBG016354	NaN	NaN	NaN	0	NaN	NaN	NaN	0	NaN	NaN	NaN	NaN	NaN	0	NaN	NaN	NaN	0	NaN	NaN
1913	Q9PUD5		SYN I			HBG016354	-1.99846	-1.33799	NaN	2	-1.66823	0.330235	0.00333966	8	-0.366986	0.345495	-0.434127	NaN	0.00668521	2	-0.213721	0.220406	0.796513	1	0.832526	NaN
1914	Q9PUU6;Q8AVJ9;Q9PUK8	Frizzled-2;Frizzled-7-B;Frizzled-7-A	fzd2;fzd7-b;fzd7-a	XB-GENE-483735;XB-GENE-865666	fzd7;fzd2	HBG006977;HBG006977;HBG006977	NaN	NaN	NaN	0	NaN	NaN	NaN	0	NaN	NaN	NaN	NaN	NaN	0	NaN	NaN	NaN	0	NaN	NaN
1915	Q9PVQ1;Q9PVY6	Proteasome subunit alpha type-7-B;Proteasome subunit alpha type-7-A	psma7-b;psma7-a	XB-GENE-974602;XB-GENE-6254421	psma7;psma7	HBG003005;HBG003005	-0.608398	-0.575546	-0.0796389	3	-0.421194	0.241888	0.443144	11	-0.376533	0.401266	-0.970688	-1.0622	-1.175	3	-1.0693	0.0835608	0.0320336	6	-0.63216	0.36657
1916	Q9PWG7	Coronin	coro1c	XB-GENE-981122;XB-GENE-6254907	coro1c;coro1a	HBG059978;HBG059978	NaN	-4.37587	NaN	1	-4.37587	NaN	NaN	0	NaN	NaN	NaN	NaN	NaN	0	NaN	NaN	NaN	0	NaN	NaN
1917	Q9PWG8	Coronin				HBG059978	0.6745	-0.708788	NaN	2	-0.017144	0.691644	0.980034	7	0.562275	NaN	1.1236	-0.551638	NaN	2	0.285981	0.837619	0.722843	1	-0.0486698	NaN
1918	Q9W7M7;Q9W5Z7	L-lactate dehydrogenase	ldha	XB-GENE-480612;XB-GENE-6251935	ldha;ldha	HBG000462;HBG000462	-1.97043	NaN	NaN	1	-1.97043	NaN	NaN	0	NaN	NaN	-0.456225	2.40329	NaN	2	0.973533	1.42976	NaN	0	NaN	NaN
1919	Q9W671		zfp36	XB-GENE-991818	zfp36	HBG008483	-2.25388	NaN	NaN	1	-2.25388	NaN	NaN	0	NaN	NaN	NaN	-2.42357	NaN	1	-2.42357	NaN	NaN	0	NaN	NaN
1920	Q9W6C5;B7ZQZ0	Programmed cell death 6-interacting protein	pdcd6ip;LOC398095	XB-GENE-1194427;XB-GENE-1194427	pdcd6ip;pdcd6ip	HBG053533;HBG053533	1.70425	4.91439	NaN	2	3.30932	1.60507	NaN	9	-0.377268	0.860389	NaN	NaN	NaN	0	NaN	NaN	NaN	0	NaN	NaN
1921	Q9W6T4			XB-GENE-998922	crybb1	HBG003364	NaN	NaN	NaN	0	NaN	NaN	NaN	0	NaN	NaN	NaN	NaN	3.01587	1	3.01587	NaN	NaN	0	NaN	NaN
1922	Q9W758	C-terminal-binding protein 2	ctbp2	XB-GENE-6251928	ctbp2	HBG001898	NaN	NaN	NaN	0	NaN	NaN	NaN	0	NaN	NaN	NaN	NaN	NaN	0	NaN	NaN	NaN	0	NaN	NaN
1923	Q9W7F2	WD repeat-containing protein 1-A	wdr1-a	XB-GENE-6251934	wdr1	HBG000780	-0.194767	0.726859	0.621388	3	0.384493	0.411856	0.491924	12	-0.0542938	0.841548	-0.13856	0.848776	1.12397	3	0.611395	0.542069	0.27837	9	0.0219721	1.21505
1924	Q9YGH7		bmp7.1	XB-GENE-486018	bmp7.1	HBG004860	NaN	NaN	NaN	0	NaN	NaN	NaN	0	NaN	NaN	NaN	NaN	-1.89225	1	-1.89225	NaN	NaN	0	NaN	NaN
1925	Q9YGY3	Mitotic checkpoint protein BUB3	bub3	XB-GENE-955689	bub3	HBG002942	NaN	NaN	NaN	0	NaN	NaN	NaN	0	NaN	NaN	NaN	NaN	NaN	0	NaN	NaN	NaN	0	NaN	NaN
1926	Q9YH09	Ras-related protein ralB-A	ralb-a	XB-GENE-6254042	ralb	HBG009351	NaN	NaN	NaN	0	NaN	NaN	NaN	4	-0.863948	NaN	NaN	NaN	NaN	0	NaN	NaN	NaN	0	NaN	NaN
