# Supplementary material for: Rapid Cue-Specific Remodeling of the Nascent Axonal Proteome
Source: Neuron. 2018 Jul 11;99(1):29–46.e4. doi: 10.1016/j.neuron.2018.06.004 (PMC6048689; doi:10.1016/j.neuron.2018.06.004)
Supplement: Table S5. Cue-Induced NSP Changes in Common between Repulsion and Attraction, Related to Figure 7 [file mmc4.xlsx]

## Sheet: Netrin-1
Hovergen	Xenbase	Majority protein IDs	Xenbase name	Gene names	Protein names	Repulsive Netrin-1	Attractive Netrin-1
HBG004959		Q66J56		txnrd3	MGC81848 protein	-2.71685	3.03276
HBG001838	XB-GENE-969746	Q7ZXP8	eef2.1	eef2.1	Eef2-prov protein	-1.47281	0.880611
HBG000482	XB-GENE-947103	Q6P7F8	napsa	napsa	MGC68767 protein	-1.23407	1.37992
HBG000057;HBG000057;HBG000057;HBG052927;HBG057823	XB-GENE-939931;XB-GENE-5741649;XB-GENE-6066520;XB-GENE-6075095	Q6GMC1;Q6GQF3;A0JMV0;Q7ZXG5;Q7SY79;P62972	uba52;rps27a;ubc;ubb	rps27a	Polyubiquitin;Ubiquitin	-1.0677	0.88302
HBG107480	XB-GENE-481129	Q7ZX57	srsf2	srsf2	Sfrs2-prov protein	-1.04755	2.16836
HBG000089	XB-GENE-5788976	Q7ZTP0	tuba3c	tuba3c	MGC53359 protein	-0.974825	1.50947
HBG000286	XB-GENE-945858	Q6ING3;G3GBS3	prdx2	prdx2	MGC83078 protein;Peroxiredoxin 2;	-0.938491	0.953642
	XB-GENE-5769150	Q66IN5	loc100498624	MGC86492	MGC86492 protein	-0.877968	1.63257
HBG004933	XB-GENE-6252613	Q91717	col2a1	col2a1	Collagen alpha-1(II) chain	-0.840937	3.17679
HBG006513;HBG006513;HBG006513	XB-GENE-866096	Q8UVR1;Q32N63;Q8UVR2	olfm1	olfm1	Noelin-1;LOC398287 protein;Noelin-2	-0.826494	1.46668
HBG000089	XB-GENE-947413	Q7ZWP4	tubb4a	tubb4a	MGC53205 protein	-0.799891	-0.460097
HBG003771	XB-GENE-866011	O93400	actb	actb	Actin, cytoplasmic 1;Actin, cytoplasmic 1, N-terminally processed	-0.789963	1.80564
HBG053102	XB-GENE-991621	Q7ZY40	anp32e	anp32e	Acidic leucine-rich nuclear phosphoprotein 32 family member E	-0.789961	2.02375
HBG003771		A2BDB0		dfna20	Actin, cytoplasmic 2;Actin, cytoplasmic 2, N-terminally processed	-0.781624	1.3555
HBG054186;HBG054186		Q801R1;Q9DE27		ruvbl2	RuvB-like 2	-0.739801	-0.450667
HBG004493	XB-GENE-5839968	Q642Q9	rbp4l	rbp4l	MGC84281 protein	-0.73311	1.35905
HBG000839		Q7ZY66		gdi2	Gdi2-prov protein	-0.732581	1.18424
HBG014761	XB-GENE-5843355	A4FVF5	unnamed	LOC100049136	LOC100049136 protein	-0.725507	1.81907
HBG003108	XB-GENE-973110	Q6NRW7	clns1a	clns1a	MGC81186 protein	-0.709817	0.671722
HBG051797;HBG099694		Q08B19;Q52KZ4		LOC733212	Uncharacterized protein (Fragment);LOC733212 protein (LOC734169 protein) (Fragment);	-0.675	2.85176
HBG000636;HBG018006	XB-GENE-865586	P35448;Q5M980	thbs1	thbs1;LOC779026	Thrombospondin-1	-0.674403	0.343143
HBG002877	XB-GENE-944063	Q6GP33	gpi	gpi	Glucose-6-phosphate isomerase	-0.623081	1.41976
HBG003553;HBG003553;HBG003553		Q6GN92;Q4V7Z3;Q3KPL4		dct	Uncharacterized protein (Fragment);Uncharacterized protein (Fragment);Uncharacterized protein (Fragment)	-0.621839	0.358411
HBG008317	XB-GENE-6254190	P48531	mdk	mdk-b	Midkine-B	-0.60102	-0.363334
HBG002186	XB-GENE-17340747	Q2VPH0	nasp	nasp	MGC132155 protein	-0.583889	-0.414765
HBG014779;HBG014779;HBG014779;HBG014779	XB-GENE-986878;XB-GENE-6254037	Q6INZ4;Q9PVV6;Q9PVV5;Q6PGT4	set;set	set	MGC64240 protein;TAF-Ibeta1;TAF-Ibeta2;MGC64240 protein	-0.557853	1.5994
HBG052579	XB-GENE-923178	P36335	ncam1	ncam1-b	Neural cell adhesion molecule 1-B	-0.518931	-0.472831
HBG000089	XB-GENE-865914	Q6DD58	tuba4b	mec-12	Mec-12 protein	-0.509493	0.798713
HBG001065	XB-GENE-17332304	Q5XGR3	ppib	ppib	Peptidyl-prolyl cis-trans isomerase	-0.480553	-1.43801
HBG006848	XB-GENE-865172	Q63ZG6	pygl	pygl	Phosphorylase	-0.477333	0.659036
HBG050810	XB-GENE-865890	Q6PA24	capza1	capza1	MGC68726 protein	-0.467007	-0.539515
HBG002295;HBG002295		Q6GM69;Q98UD3		hnrnpab	Uncharacterized protein (Vg1 mRNA binding protein 40);CArG-binding factor A (Fragment);	-0.45963	0.5529
HBG006271	XB-GENE-17330834	Q90ZL4	pafah1b1	pafah1b1	Lissencephaly-1 homolog	-0.4577	0.824035
HBG002482	XB-GENE-1015309	Q6DEC8	st13	st13	MGC78939 protein	-0.454671	1.69732
HBG104903	XB-GENE-958724	Q6DDM7	acadl	acadl-prov	Acadl-prov protein	-0.427372	0.459669
HBG052579;HBG052579;HBG052579	XB-GENE-6252598	P16170;Q66IV0;O73633	ncam1	ncam1-a;LOC397761;N-CAM 1	Neural cell adhesion molecule 1-A	-0.424441	1.66039
HBG000089	XB-GENE-866032	P13602	tubb2b	tubb2	Tubulin beta-2 chain	-0.40937	1.5922
HBG001052;HBG001052	XB-GENE-939846	Q6NTQ5;Q9W791	tcp1	tcp1-A-prov;TCP1	T-complex protein 1 subunit alpha	-0.408073	0.583951
HBG001272		Q566G8			Uncharacterized protein (Fragment)	-0.405846	0.442998
HBG002295		P20397		ncl	Nucleolin	-0.400818	0.906989
HBG013015;HBG013015	XB-GENE-1219328	Q4QR57;Q7ZY83	krt12	krt12	LOC398464 protein;LOC398464 protein (Fragment);	-0.398072	-0.482121
HBG031621		Q0N3X4		IGFBP-like	Insulin-like growth factor-binding protein-like (Fragment)	-0.387204	0.908624
HBG106507	XB-GENE-980281	Q7ZTM0	cct5	cct5	Cct5-prov protein	-0.385323	1.31413
HBG006498	XB-GENE-967335	Q5XHG8	nid2	nid2	LOC495003 protein	-0.373917	0.534231
HBG000961	XB-GENE-970609	Q7ZYL1	psmb1	psmb1	Proteasome subunit beta type	-0.355041	2.64349
HBG002386	XB-GENE-959797	O12975	aldoa	aldoa	Fructose-bisphosphate aldolase	-0.340326	-3.24692
		O73676		ls	Lens specific	-0.340021	0.760531
HBG003410	XB-GENE-952273	Q08B06	cpe	cpe	LOC100158368 protein	-0.335339	-0.745408
HBG018194;HBG018194	XB-GENE-6253413	P28024;Q7T0M9	psmb4	psmb4	Proteasome subunit beta type-4;Proteasome subunit beta type	-0.333479	2.23189
HBG066841	XB-GENE-17337160	Q6INK1	cpne1	cpne1	MGC82415 protein	-0.333394	1.13393
HBG009351	XB-GENE-865532	Q7ZXF7	rab1a	rab1a	Rab1-prov protein	-0.33121	2.71298
HBG107480	XB-GENE-492785	Q9DED4	cirbp	cirbp-b	Cold-inducible RNA-binding protein B	-0.330237	0.79265
HBG000226	XB-GENE-1002054	Q5M7F9	loxl1	loxl1	Lysyl oxidase-like 1 (Oxl-1 protein)	-0.325933	0.467321
HBG103107	XB-GENE-974323	Q7ZTL5	cct8	cct8	Cct8-prov protein	-0.317857	-1.28522
HBG000839	XB-GENE-5907787	Q642Q8	gdi1	gdi1	MGC84311 protein	-0.316978	0.699647
HBG002599	XB-GENE-866354	Q7ZWN5	tpi1	tpi1	Triosephosphate isomerase	-0.301461	2.94244
HBG000051		Q7ZXQ0		MGC52816	MGC52816 protein	-0.298657	-1.19062
HBG000286	XB-GENE-865449	Q6GQB3	prdx1	prdx1	MGC80194 protein (Peroxiredoxin 1)	-0.297322	-0.347005
HBG052653	XB-GENE-484201	Q4U0Y4-2;Q4U0Y4	nap1l1	nap1l1-a	Nucleosome assembly protein 1-like 1-A	-0.296966	1.7556
HBG000941	XB-GENE-485877	Q92122	pkm	pkm	Pyruvate kinase muscle isozyme	0.317435	0.417992
HBG000089;HBG000089		Q5U4V6;Q91831		tuba4a	LOC397931 protein;Alpha-tubulin;	0.326908	0.698545
HBG051087	XB-GENE-6254169	Q6DJG5	cox4i2	cox4i2	MGC84307 protein	0.327717	0.770848
HBG004183	XB-GENE-865877	Q5XHJ8	gsn	gsn	LOC397895 protein	0.331077	-0.643682
HBG003005;HBG003005	XB-GENE-982656	Q68A89;Q6GP03	psma5	psma5	Proteasome subunit alpha type	0.334425	-0.765087
HBG000089	XB-GENE-864839	Q91575	tubb	tubb	Tubulin beta chain	0.342557	-1.58253
HBG107404		Q6PA57		tpm3	MGC68479 protein	0.364891	0.416457
HBG052472	XB-GENE-17344882	Q5PQ49	mgst3	mgst3	LOC495981 protein	0.392181	0.454138
HBG053816		Q91590		tmeff1	Tomoregulin-1	0.400299	0.393512
HBG012180;HBG012180		P62155;Q7SZ95		calm1;Cam	Calmodulin	0.40039	0.711952
HBG000144	XB-GENE-5914737	Q6GP61	l1cam	l1cam-a	L1cam-a protein	0.437594	-1.63061
HBG045601		Q6NUC7			Uncharacterized protein	0.443742	-1.96582
HBG061815;HBG061815;HBG061815	XB-GENE-1007301	Q7SZ19;Q7ZY99;Q6DDD9	anxa5	anxa5	Annexin	0.499639	-2.21214
HBG005633		Q6GPT0		MGC82636	MGC82636 protein	0.501472	-1.0946
HBG000051		Q708Y9		aplp2 B	Amyloid-beta-like protein B	0.515036	0.714795
HBG008705	XB-GENE-17341287	Q5PQ96	pcsk5	pcsk5	LOC495940 protein	0.539042	-1.40704
HBG054466	XB-GENE-972241	Q7ZX07;Q3ZM03	rpsa	rpsa	40S ribosomal protein SA	0.555072	-1.65336
HBG050453		Q6NRW6		actn1	MGC81191 protein	0.564262	-0.627764
HBG001720;HBG001720;HBG001720;HBG001720	XB-GENE-972806;XB-GENE-6256555	Q7ZY09;Q6PH94;P47840;A7YYL5	rps12;rps12	rps12	40S ribosomal protein S12	0.566327	-3.63451
HBG103156	XB-GENE-981867	Q66IU4	pltp	pltp	MGC84445 protein	0.575129	-1.47542
HBG000089	XB-GENE-5834879	Q6NRV3	tuba4a	tuba4a	MGC81323 protein	0.578218	-1.18255
HBG105373;HBG105373	XB-GENE-17331110	Q68A88;Q5XGP0	psma1	psma1	Proteasome subunit alpha type	0.592649	0.415943
HBG008335		Q8AVT1			Paics-prov protein	0.63142	-0.436664
HBG003410	XB-GENE-17342068	B1WBB5	cpe	cpe	LOC100158417 protein	0.686055	-2.49449
	XB-GENE-956506	Q66JA6	sdf4	sdf4	45 kDa calcium-binding protein	0.71259	0.759605
HBG006958	XB-GENE-866013	O42193	ranbp1	ranbp1	MGC64314 protein (Small GTPase Ran binding protein 1)	0.744731	-0.828406
HBG000179	XB-GENE-865341	P13549	eef1a1	eef1as	Elongation factor 1-alpha, somatic form	0.761812	-1.25776
HBG053102	XB-GENE-991764	Q2TAF9	anp32c	anp32c	MGC132157 protein	0.81622	-1.35866
HBG001536;HBG001536	XB-GENE-944572	Q68EY5;P08428	atp5a1	atp5a1	ATP synthase subunit alpha;ATP synthase subunit alpha, mitochondrial	0.817196	-0.543617
HBG052461	XB-GENE-6078852	A1L2K1	metrnl	metrnl	Meteorin-like protein	0.845638	-0.862038
HBG006681	XB-GENE-943865	O57343	syp	syp	Synaptophysin (Syp-A protein)	0.865967	0.360681
HBG000097	XB-GENE-866006	Q6DCT5	aldh2	aldh2	MGC80785 protein	0.870002	1.56809
HBG000123;HBG000123	XB-GENE-17342778	O13000;Q3KPV9	psmb6	psmb6	Proteasome subunit beta type	0.905899	-3.15247
HBG002295;HBG002295		Q6IP29;P17130;P17130-2		hnrnpa1	Heterogeneous nuclear ribonucleoproteins A1 homolog	0.931178	-2.51865
HBG050448	XB-GENE-5885071	Q6DDF2	acad9	acad9-prov	Acad9-prov protein	0.950877	-2.02994
HBG018065	XB-GENE-989924	Q7ZYR4	atp6v0d1	atp6v0d1	Atp6v0d1 protein	0.958419	-5.19223
HBG005407;HBG005407	XB-GENE-1018219	Q91710;Q7ZXY3	calr	crc	Calreticulin (Fragment);Crc protein;	0.973614	-0.5753
HBG053528;HBG053528	XB-GENE-17333985	Q7SY99;Q7ZWR8	pcolce	pcolce	MGC64292 protein;MGC64292 protein (Fragment);	1.05571	-0.324383
HBG105566	XB-GENE-976793	Q8AVD2	psma3	psma3	Proteasome subunit alpha type	1.10418	-1.63496
HBG006675;HBG006675;HBG006675;HBG006675	XB-GENE-1015001;XB-GENE-5788238;XB-GENE-6254664;XB-GENE-6254529	Q52L00;P47193;Q5XH53;O57345	vamp3;vamp2;vamp2;vamp1	vamp2-a;vamp2;LOC495063;xsybi	Vesicle-associated membrane protein 2	1.10756	-2.11654
HBG013015;HBG013015	XB-GENE-489662	Q8AVZ3;O93398	lmnb1	lmnb1	Lmnb1-prov protein;Lamin B1;	1.11185	1.03732
HBG023924		Q7ZYE1		psmd6	p44s10-prov protein	1.11252	-2.25475
HBG108297		A9JS79		psmb5	Proteasome subunit beta type	1.18977	0.623989
HBG053098	XB-GENE-6254478	Q6PI76	rps14	rps14	Rps14-prov protein	1.26208	0.664842
HBG053758	XB-GENE-866423	Q9IAJ0	ptprf	ptprf	Receptor protein tyrosine phosphatase LAR	1.26881	0.873476
HBG054036;HBG054036	XB-GENE-954844	P81004;Q52KY1	vdac2	vdac2	Voltage-dependent anion-selective channel protein 2	1.47409	-1.52012
HBG005407	XB-GENE-6251650	Q8AVN6	canx	canx	MGC52646 protein	1.58913	-1.49776
HBG093416	XB-GENE-946045	Q68EX4	psmb7	psmb7	Proteasome subunit beta type	1.84818	-5.62347
HBG108348	XB-GENE-6083082	Q9I9M9	slc25a5	slc25a5	Adenine nucleotide translocase (Slc25a5-prov protein)	2.14171	1.6442
HBG005633	XB-GENE-967710	Q5PPW3	fabp7	fabp7	LOC496060 protein	2.31237	-1.72846
HBG000462	XB-GENE-6254440	P42120	ldhb	ldha	L-lactate dehydrogenase A chain	2.50651	-3.40091

## Sheet: BDNF
Hovergen	Xenbase	Majority protein IDs	Xenbase name	Gene names	Protein names	Repulsive BDNF	Attractive BDNF
HBG005994	XB-GENE-492438	Q6GNQ0	cttn	cttn		-1.38778	1.16676
HBG051853;HBG051853;HBG051853	XB-GENE-967233	Q6NRQ9	gsto2	gsto2		-1.25747	-1.84984
HBG106792	XB-GENE-968665	Q7SYA0	c9	c9		-1.16298	0.848117
HBG101029	XB-GENE-1011089	Q6PB09	rarres1	rarres1		-1.07593	-1.68096
HBG001097;HBG001097	XB-GENE-946253;XB-GENE-6251453	Q05AY2;Q3B8M3	eif3e;eif3e	eif3e;eif3e	Eukaryotic translation initiation factor 3 subunit E-A;Eukaryotic translation initiation factor 3 subunit E-B	-1.01971	-1.57591
HBG002186;HBG002186;HBG002186	XB-GENE-980259	B7ZR28;P06180;Q6DDS8	nasp	nasp	Histone-binding protein N1/N2	-0.889891	-0.574299
HBG000900	XB-GENE-974385	Q66J51	eif3i	eif3i	Eukaryotic translation initiation factor 3 subunit I	-0.792929	-0.698054
HBG006681	XB-GENE-6254665	O57344	syp	syp		-0.790621	-0.545273
HBG006511	XB-GENE-950273	Q66J07	nnt	nnt		-0.786316	0.726544
HBG000051		Q708Y9	aplp2	aplp2		-0.743458	-1.3641
HBG004933	XB-GENE-6252613	Q91717	col2a1	col2a1	Collagen alpha-1(II) chain	-0.709622	-0.913583
HBG004493	XB-GENE-5839968	Q642Q9	rbp4l	rbp4l		-0.706406	-0.565699
HBG001453	XB-GENE-968399	P08429	rpl4	rpl4	60S ribosomal protein L4-A	-0.676047	-0.38482
HBG000096	XB-GENE-1000188	Q98ST4	gpm6a	gpm6a		-0.672814	-1.42998
HBG052326	XB-GENE-5991963	Q6IND5	vwa5a.2	vwa5a.2		-0.647059	-1.12919
HBG054186;HBG054186		Q9DE27;Q801R1	ruvbl2	ruvbl2	RuvB-like 2	-0.610663	-1.75359
HBG000951	XB-GENE-998305	Q7SZS3	got2	got2	Aspartate aminotransferase	-0.599555	-1.21797
HBG000188		Q6GM38		gnb4		-0.567665	-0.592657
HBG002295;HBG002295		Q6GM69;Q98UD3				-0.519994	-1.74413
HBG056579	XB-GENE-17342836	Q4V855	atp6ap2	atp6ap2		-0.505832	0.849795
HBG056971;HBG056971;HBG056971	XB-GENE-948776;XB-GENE-17338634	Q8AXM1;Q640W4;Q8AXM2	snap25;snap25	snap25;snap25	Synaptosomal-associated protein	-0.489194	0.559226
HBG003005	XB-GENE-964716	P24495	psma2	psma2	Proteasome subunit alpha type-2	-0.486617	-1.15807
HBG000636;HBG018006	XB-GENE-865586	P35448;Q5M980	thbs1	thbs1	Thrombospondin-1	-0.484485	0.909702
HBG002186	XB-GENE-17340747	Q2VPH0	nasp	nasp		-0.443665	-0.500889
HBG003771;HBG003771;HBG003771;HBG003771;HBG003771;HBG003771;HBG003771;HBG003771	XB-GENE-865367;XB-GENE-491942;XB-GENE-866302;XB-GENE-6253091	P04751;P04752;Q7ZWR7;Q6IP22;P10995;Q7SYU4;Q6NS10;Q52QH5	actc1;acta1;acta2;act3	actc1;acta1;acta2;act3	Actin, alpha cardiac muscle 1;Actin, alpha skeletal muscle 3;Actin, alpha skeletal muscle 2	-0.426799	-0.621045
HBG005407	XB-GENE-6251650	Q8AVN6	canx	canx		-0.410007	0.857449
HBG004959;HBG004959		Q66J56		txnrd3		-0.409764	0.647481
HBG050453	XB-GENE-494343	Q6DCS8	actn4	actn4		-0.395256	-1.2325
HBG100147;HBG100147;HBG100147;HBG100147;HBG100147	XB-GENE-922310	A2TBB3;G9HMR8;A8WAA2;A8WAA4;A8WAA5;A8WAA3	vcan	vcan		-0.392878	0.857142
HBG018194;HBG018194	XB-GENE-6253413	P28024;Q7T0M9	psmb4	psmb4	Proteasome subunit beta type-4;Proteasome subunit beta type	-0.383286	-0.753538
HBG053533;HBG053533	XB-GENE-1194427;XB-GENE-1194427	Q9W6C5;B7ZQZ0	pdcd6ip;pdcd6ip	pdcd6ip;pdcd6ip	Programmed cell death 6-interacting protein	-0.377268	3.30932
HBG000051;HBG000051	XB-GENE-479158	Q6NRR1;Q98SG0	app	app		-0.376892	-0.496936
HBG003005;HBG003005	XB-GENE-974602;XB-GENE-6254421	Q9PVQ1;Q9PVY6	psma7;psma7	psma7;psma7	Proteasome subunit alpha type-7-B;Proteasome subunit alpha type-7-A	-0.376533	-0.421194
HBG104982	XB-GENE-6250719	P50143	cct3	cct3	T-complex protein 1 subunit gamma	-0.372044	1.79097
HBG054262;HBG054262	XB-GENE-6251697	Q68F17;Q561K8	gnptg	gnptg		-0.371408	-0.628808
HBG052690	XB-GENE-17343237	Q640C9	nudc	nudc		-0.368541	-0.715824
HBG016354		Q9PUD5	syn	syn		-0.366986	-1.66823
HBG000227		Q8AY70	gapdh	gapdh		-0.340909	0.672654
HBG002482	XB-GENE-17346726	Q6AZU4	st13	st13		-0.338337	1.05094
HBG000067;HBG000067;HBG000067	XB-GENE-6256554;XB-GENE-6256554;XB-GENE-6254227	Q7SZ25;P08734	eno1;eno1;eno3	eno1;eno1;eno3	Alpha-enolase	-0.331924	0.942495
HBG052458	XB-GENE-972901	Q6NUD0	wdr77	wdr77		-0.330386	2.54814
HBG002386;HBG002386		Q5XGT3;Q3KPP7		aldoa	Fructose-bisphosphate aldolase	-0.329017	0.476564
HBG051845	XB-GENE-865337	Q8AVE3	hspa5	hspa5		-0.325071	-1.07072
HBG004492	XB-GENE-17332456	Q569R9	sri	sri		-0.324783	-0.916196
HBG051444;HBG051444	XB-GENE-975020	Q7SZ09;P26642	eef1g	eef1g	Elongation factor 1-gamma-A	-0.317028	-0.428112
HBG001065;HBG001065		Q8AVP8;Q70YG6	cyp	cyp	Peptidyl-prolyl cis-trans isomerase	-0.313494	-3.17609
HBG009351	XB-GENE-479097	Q640I3	rab14	rab14		-0.309909	0.544046
HBG001052	XB-GENE-1006541	Q8AVB7	cct2	cct2		-0.30591	0.419995
HBG013015;HBG013015	XB-GENE-489662	Q8AVZ3;O93398	lmnb1	lmnb1		-0.305432	-1.55705
HBG002282		Q7ZYF2	tpt1	tpt1	Translationally-controlled tumor protein homolog	-0.304047	-0.309227
HBG105566	XB-GENE-976793	Q8AVD2	psma3	psma3	Proteasome subunit alpha type	0.316104	0.446748
HBG002936	XB-GENE-959327	Q6GQB2	rpl7a	rpl7a		0.321727	-2.3914
HBG000703	XB-GENE-958540	Q6GNC1	psmd3	psmd3		0.331182	0.696546
HBG053528;HBG053528;HBG053528	XB-GENE-997169;XB-GENE-17333985	Q7SY99;Q7ZWR8	pcolce;pcolce	pcolce;pcolce		0.33303	0.647579
HBG009351	XB-GENE-490003	Q5U507	rab3a	rab3a		0.333467	-0.777358
HBG000227;HBG000227	XB-GENE-865739	Q7ZY52;P51469	gapdh	gapdh	Glyceraldehyde-3-phosphate dehydrogenase	0.346396	-2.23539
HBG009351	XB-GENE-865234	Q2VPM6	rab2a	rab2a		0.357754	1.72484
HBG000381	XB-GENE-1016488	P45695	cfl1	cfl1	Cofilin-1-A	0.358505	2.0534
HBG050423	XB-GENE-996381	O57468	ywhae	ywhae		0.360383	-0.314979
HBG052579;HBG052579	XB-GENE-923178	P36335	ncam1	ncam1-B	Neural cell adhesion molecule 1-B	0.379602	-0.75331
HBG000941	XB-GENE-485877	Q92122	pkm	pkm	Pyruvate kinase muscle isozyme	0.386008	-0.587651
HBG053351;HBG053351;HBG053351	XB-GENE-865279	Q4KLX0	atp6v1a	atp6v1a		0.392125	1.0497
HBG000144;HBG098943	XB-GENE-5914737	Q6GP61	l1cam	l1cam		0.394206	-0.350038
HBG004446		Q5M999	psmb	psmb3	Proteasome subunit beta type	0.39633	-0.703035
HBG001793	XB-GENE-6254417	Q8AV13	prmt1	prmt1	Protein arginine N-methyltransferase 1-A	0.398252	-1.2873
HBG108348	XB-GENE-6083082	Q9I9M9	slc25a5	slc25a5		0.39901	-1.07517
HBG082591;HBG082591;HBG082591	XB-GENE-865869	Q4ZJ76;Q0D264;Q3KQ08	hebp2	hebp2		0.405789	-1.56706
HBG001662	XB-GENE-6251701	Q6B4U5	mdh2	mdh2	Malate dehydrogenase	0.406045	-0.397058
HBG005633		Q6GPT0				0.417715	-0.759878
HBG016052	XB-GENE-864959	Q66J59	dcn	dcn		0.419268	0.802218
HBG009351;HBG009351;HBG009351	XB-GENE-491178	Q641B7;Q8AVV4	rab11b.1	rab11b.1		0.423522	0.547663
HBG000787		Q91733	eef1d	eef1d		0.426115	1.0743
HBG000947;HBG000947	XB-GENE-972527	Q6PF20;P18248	pcna	pcna	Proliferating cell nuclear antigen	0.431191	0.90685
HBG053102	XB-GENE-991621	Q7ZY40	anp32e	anp32e	Acidic leucine-rich nuclear phosphoprotein 32 family member E	0.433192	0.885055
HBG000078	XB-GENE-17341576	Q7ZX16	dag1	dag1		0.446445	2.05706
HBG005479	XB-GENE-1009696	Q6AZJ0	glud1	glud1	Glutamate dehydrogenase	0.446779	-0.928632
HBG026595	XB-GENE-1003770	Q6GLM8	spock2	spock2		0.447082	1.65859
HBG000968;HBG000968	XB-GENE-488983	Q4QR37;Q91837	fscn1	fscn1	Fascin	0.484349	0.862641
HBG052591	XB-GENE-951915	Q7ZY73	ndrg2	ndrg2	Protein NDRG2	0.485385	-0.354675
HBG000462	XB-GENE-5908692	Q7SYU9	ldhb	ldhb		0.51018	1.01805
HBG051683	XB-GENE-997259	A1L3J7	ganab	ganab		0.518464	-0.55021
HBG050453;HBG050453	XB-GENE-865836	Q6NRW6	actn2	actn2		0.523445	0.638862
HBG007774;HBG007774;HBG007774	XB-GENE-6493994	Q92130;P02281;Q92131	hist1h2bj	hist1h2bj	Histone H2B;Histone H2B 1.1	0.543544	-1.71549
HBG001860;HBG001860	XB-GENE-1019578	P07222;Q7ZTP6	npm1	npm1	Nucleophosmin	0.546693	1.27232
HBG107480	XB-GENE-481129	Q7ZX57	srsf2	srsf2		0.548089	-0.619203
HBG009000;HBG009000		Q7ZXK5;Q91764		hmgb2		0.548719	0.853125
HBG052301	XB-GENE-5935979	Q5XHI6	lamb2	lamb2		0.550114	0.530815
HBG004933;HBG004933	XB-GENE-6253424	Q9IB91;Q802B5	col1a1	col1a1		0.573955	-0.412317
HBG002176;HBG002176	XB-GENE-865560;XB-GENE-941738	Q7ZTJ4	atp6v1b1;atp6v1b2	atp6v1b1;atp6v1b2		0.575134	-0.947537
HBG004368;HBG004368	XB-GENE-920005;XB-GENE-941269	Q6P7I2	copg1;copg2	copg1;copg2	Coatomer subunit gamma	0.591722	0.505858
HBG007543;HBG007543	XB-GENE-989965	Q4V874;Q6AX85	psmd1	psmd1		0.597949	1.18179
HBG006494	XB-GENE-955559	Q63ZM5	bdnf	bdnf		0.607358	0.386449
HBG000839		Q7ZY66		gdi2		0.624106	-0.48544
HBG045601		Q6NUC7				0.626773	-0.536643
HBG107404;HBG107404	XB-GENE-6255765	Q6PA57	tpm2	tpm3		0.633316	0.472622
HBG005110		Q91588		c3		0.640404	0.507842
HBG003005		Q3KPN6	psma	psma4	Proteasome subunit alpha type	0.66953	1.58734
HBG053768	XB-GENE-944129	Q7ZY87	adss	adss	Adenylosuccinate synthetase isozyme 2	0.670293	1.61668
HBG014606	XB-GENE-959351	Q8AVM5	atp6v0a1	atp6v0a1	V-type proton ATPase 116 kDa subunit a isoform 1	0.677722	0.652678
HBG006675;HBG006675;HBG006675;HBG006675	XB-GENE-1015001;XB-GENE-5788238;XB-GENE-6254664;XB-GENE-6254529	Q52L00;P47193;Q5XH53;O57345	vamp3;vamp2;vamp2;vamp1	vamp3;vamp2;vamp2;vamp1	Vesicle-associated membrane protein 2	0.698149	1.85991
HBG000097;HBG000097;HBG000097;HBG000097;HBG000097;HBG000097;HBG000097	XB-GENE-866006;XB-GENE-987063;XB-GENE-992888	Q6DCT5	aldh2;aldh1a1;aldh1a3	aldh2;aldh1a1;aldh1a3		0.70449	0.40669
HBG005041	XB-GENE-950023	O93477	ahcy	ahcy	Adenosylhomocysteinase B	0.718102	1.60835
HBG054587;HBG054587	XB-GENE-5853953	Q7SZB2;P47830	rpl27a	rpl27a	60S ribosomal protein L27a	0.731395	0.937863
		O73676		ls		0.732373	-0.931583
HBG004307	XB-GENE-943116	Q7ZWR6	atp5b	atp5b	ATP synthase subunit beta	0.740905	0.33849
HBG003005;HBG003005	XB-GENE-982656	Q68A89;Q6GP03	psma5	psma5	Proteasome subunit alpha type	0.742139	-0.405414
HBG050423;HBG050423	XB-GENE-6256657	Q91896;Q6PGS3	ywhaz	ywhaz	14-3-3 protein zeta	0.74803	-1.18758
HBG053241	XB-GENE-17337214	Q8QHL9	col18a1	col18a1		0.759371	-1.49205
HBG012180;HBG012180;HBG012180;HBG012180	XB-GENE-17345482	Q6DKL8;Q569Q7;Q6NTJ0	myl6	myl6		0.791938	-1.06208
HBG054036;HBG054036	XB-GENE-954844	P81004;Q52KY1	vdac2	vdac2	Voltage-dependent anion-selective channel protein 2	0.847766	1.32491
HBG006681	XB-GENE-943865	O57343	syp	syp		0.876665	2.30724
HBG057086	XB-GENE-6254081	Q5FWW6	cadm1	cadm1		0.94608	1.56805
HBG053758;HBG053758	XB-GENE-865171	Q9IAJ1;B7ZS86	ptprd	ptprd		0.955975	2.09607
HBG000715	XB-GENE-5751318	Q5PQ61	tgfbi	tgfbi		1.01335	-0.443343
HBG005957	XB-GENE-1001876	Q7SYX2	serpinb6	serpinb6		1.07275	-0.885034
HBG000482;HBG000482;HBG000482	XB-GENE-5907046	Q6DJP1;Q52KV1;B7ZQH3	ctsd	ctsd		1.08179	0.439213
HBG000179	XB-GENE-865341	P13549	eef1a1	eef1a1	Elongation factor 1-alpha, somatic form	1.10301	2.04917
HBG002834;HBG002834	XB-GENE-17341540;XB-GENE-6255748	Q6IP82	rcn1;calu	rcn1;calu	Calumenin	1.10304	1.58876
HBG005920	XB-GENE-17341970	Q7SY98	p4hb	p4hb		1.10458	-0.8388
HBG002295;HBG002295		Q6IP29;P17130		hnrnpa1	Heterogeneous nuclear ribonucleoproteins A1 homolog	1.28423	-1.33437
HBG002295;HBG002295	XB-GENE-490997	Q7ZWV4;P51989	hnrnpa2b1	hnrnpa2b1	Heterogeneous nuclear ribonucleoprotein A2 homolog 1	1.33379	-0.847862
HBG001982;HBG001982	XB-GENE-980064	Q7ZTR6;Q6IP60	hspd1	hspd1		1.36411	-1.1916

## Sheet: Sema3A
Hovergen	Xenbase	Majority protein IDs	Xenbase name	Gene names	Protein names	Repulsive Sema3A	Attractive Sema3A
HBG003771		A1L2N5				-2.21228	-1.43474
		O73676		ls		-1.93855	-0.580581
	XB-GENE-5769150	Q66IN5	loc100498624	loc100498624		-1.60415	1.43255
HBG008317	XB-GENE-488506	P48530	mdk	mdk	Midkine-A	-1.59146	-0.630269
HBG006468	XB-GENE-5899429	P55860	gap43	gap43	Neuromodulin	-1.09305	0.67067
HBG001720;HBG001720;HBG001720;HBG001720	XB-GENE-972806;XB-GENE-6256555	Q7ZY09;Q6PH94;P47840;A7YYL5	rps12;rps12	rps12;rps12	40S ribosomal protein S12	-1.04723	1.38276
HBG105373;HBG105373	XB-GENE-17331110	Q68A88;Q5XGP0	psma1	psma1	Proteasome subunit alpha type	-0.946914	1.61305
HBG004298;HBG004298;HBG004298	XB-GENE-6254180	A0JMR3;Q92123;Q6IP41	atp1a1	atp1a1	Sodium/potassium-transporting ATPase subunit alpha-1	-0.921036	0.922253
HBG000089;HBG000089	XB-GENE-866046;XB-GENE-6464328	P08537	tuba8;tuba3e	tuba8;tuba3e	Tubulin alpha chain	-0.907933	-1.08896
HBG000681	XB-GENE-852734	Q6DE98	gyg1	gyg1		-0.873646	0.382028
HBG002386;HBG002386		Q5XGT3;Q3KPP7		aldoa	Fructose-bisphosphate aldolase	-0.859109	1.02722
HBG012180;HBG012180;HBG012180;HBG012180	XB-GENE-17345482	Q6DKL8;Q569Q7;Q6NTJ0	myl6	myl6		-0.831934	-1.20759
HBG000089;HBG000089		Q5U4V6;Q91831		tuba4a		-0.828952	0.504583
HBG009709	XB-GENE-5912808	Q6GPP8	hba-l5	hba-l5		-0.800989	0.891796
HBG000381	XB-GENE-6251620	P45593	cfl1	cfl1	Cofilin-1-B	-0.800139	-0.580139
HBG002746;HBG002746	XB-GENE-17342256	Q7SZ40;P36378	sparc	sparc	SPARC	-0.792259	1.54413
HBG001104;HBG001104	XB-GENE-998085	Q7ZXG3;Q5BJ43	eif5a	eif5a		-0.771689	-1.38212
HBG005920	XB-GENE-976334	Q7ZWU3	pdia3	pdia3		-0.73789	0.310085
HBG000123;HBG000123	XB-GENE-17342778	O13000;Q3KPV9	psmb6	psmb6	Proteasome subunit beta type	-0.735679	-2.14165
HBG001793	XB-GENE-6254417	Q8AV13	prmt1	prmt1	Protein arginine N-methyltransferase 1-A	-0.634762	-0.557044
HBG003005;HBG003005	XB-GENE-974602;XB-GENE-6254421	Q9PVQ1;Q9PVY6	psma7;psma7	psma7;psma7	Proteasome subunit alpha type-7-B;Proteasome subunit alpha type-7-A	-0.63216	-1.0693
HBG052653	XB-GENE-6256560	Q7ZY81	nap1l1	nap1l1	Nucleosome assembly protein 1-like 1-B	-0.613393	0.62429
HBG000089	XB-GENE-866032	P13602	tubb2b	tubb2b	Tubulin beta-2 chain	-0.5578	-1.14261
HBG051797;HBG099694		Q08B19;Q52KZ4				-0.554111	-2.46093
HBG045601;HBG045601	XB-GENE-999551	Q6GQG6;P05221	npm2	npm2	Nucleoplasmin	-0.500367	-1.53778
HBG000051		Q708Y9		aplp2		-0.469908	-1.41123
HBG050423;HBG050423	XB-GENE-6256657	Q91896;Q6PGS3	ywhaz	ywhaz	14-3-3 protein zeta	-0.464903	-0.554529
HBG104903	XB-GENE-958724	Q6DDM7	acadl	acadl		-0.463115	-0.70118
HBG006271	XB-GENE-17330834	Q90ZL4	pafah1b1	pafah1b1	Lissencephaly-1 homolog	-0.455618	-1.12701
HBG000277;HBG000277;HBG000277	XB-GENE-5927586	Q8AVP6;Q9W7I1;Q5U275	rack1	rack1		-0.44369	-0.712968
HBG050423	XB-GENE-1006032	Q8AVQ3	ywhab	ywhab	14-3-3 protein beta/alpha-B	-0.432269	0.669525
HBG003553	XB-GENE-1001470	Q7ZYE8	tyrp1	tyrp1		-0.383211	-0.597387
HBG000227		Q8AY70		gapdh		-0.365693	0.308327
HBG004492	XB-GENE-17332456	Q569R9	sri	sri		-0.349326	-0.392907
HBG009351;HBG009351;HBG009351	XB-GENE-865846	Q8JHE2;Q7SZA9;Q9W760	rhoa	rhoa		-0.345536	-0.373201
HBG005731;HBG005731	XB-GENE-865084;XB-GENE-5990448	Q6GQA5;Q91740	fn1;atp2b1	fn1;atp2b1	Fibronectin	-0.326028	0.714956
HBG013015		Q7ZYN9		krt12		0.323333	1.33048
HBG009351	XB-GENE-490003	Q5U507	rab3a	rab3a		0.36734	-1.38577
HBG082591;HBG082591;HBG082591	XB-GENE-865869	Q4ZJ76;Q0D264;Q3KQ08	hebp2	hebp2		0.412052	0.362739
HBG004298;HBG004298;HBG004298;HBG004298;HBG004298	XB-GENE-486108;XB-GENE-996134	Q7ZYK8	atp4a;atp1a3	atp4a;atp1a3		0.416527	-0.49209
HBG108297		A9JS79		psmb5	Proteasome subunit beta type	0.442748	-0.787148
HBG000462	XB-GENE-5908692	Q7SYU9	ldhb	ldhb		0.45444	1.41236
HBG000188;HBG000188	XB-GENE-6076423	Q5XH13;P79959	gnb1	gnb1	Guanine nucleotide-binding protein G(I)/G(S)/G(T) subunit beta-1	0.46449	-0.81176
HBG103107	XB-GENE-974323	Q7ZTL5	cct8	cct8		0.498075	0.302337
HBG002195	XB-GENE-978304	P02350	rps3	rps3	40S ribosomal protein S3-A	0.51312	1.35796
HBG000410;HBG000410	XB-GENE-955508	Q7ZXM8;Q7SXA6	ftmt	ftmt	Ferritin;Ferritin heavy chain, oocyte isoform	0.58298	0.861856
HBG056971;HBG056971;HBG056971	XB-GENE-948776;XB-GENE-17338634	Q8AXM1;Q640W4;Q8AXM2	snap25;snap25	snap25;snap25	Synaptosomal-associated protein	0.589403	-0.484702
HBG053102	XB-GENE-991764	Q2TAF9	anp32c	anp32c		0.590506	-1.59217
HBG009351	XB-GENE-479097	Q640I3	rab14	rab14		0.596872	0.547921
HBG000381	XB-GENE-1016488	P45695	cfl1	cfl1	Cofilin-1-A	0.617463	-0.383675
HBG000838;HBG000838;HBG000838;HBG000838;HBG023134;HBG023134;HBG023134;HBG023134	XB-GENE-1012595	Q5JBS0;Q6JRV2;Q6JRV0;Q6JRV1	rtn4	rtn4		0.701395	9.8271
HBG060871;HBG060871	XB-GENE-6254007;XB-GENE-6254690	Q68F14;Q8AVW2	mfap2;mfap2	mfap2;mfap2		0.722125	-2.2323
HBG000286	XB-GENE-865449	Q6GQB3	prdx1	prdx1		0.748045	0.881239
HBG000423;HBG000423	XB-GENE-923251;XB-GENE-923251	P70010;P70071	nme2;nme2	nme2;nme2	Nucleoside diphosphate kinase A1;Nucleoside diphosphate kinase	0.771997	0.562417
HBG002386;HBG002386	XB-GENE-1005029	Q9PSX0;Q91384	aldoc	aldoc	Fructose-bisphosphate aldolase	0.777103	0.838458
HBG006675;HBG006675;HBG006675;HBG006675	XB-GENE-1015001;XB-GENE-5788238;XB-GENE-6254664;XB-GENE-6254529	Q52L00;P47193;Q5XH53;O57345	vamp3;vamp2;vamp2;vamp1	vamp3;vamp2;vamp2;vamp1	Vesicle-associated membrane protein 2	0.81207	0.370864
HBG000096	XB-GENE-1000188	Q98ST4	gpm6a	gpm6a		0.828545	0.505367
HBG004183;HBG004183	XB-GENE-865877	Q5XHJ8;P14885	gsn	gsn	Gelsolin	0.895532	0.465903
HBG000144;HBG098943	XB-GENE-5914737	Q6GP61	l1cam	l1cam		0.935075	-0.380232
HBG009000;HBG009000		Q7ZXK5;Q91764		hmgb2		0.935965	0.787213
HBG001860;HBG001860	XB-GENE-1019578	P07222;Q7ZTP6	npm1	npm1	Nucleophosmin	0.975304	-0.538225
HBG101964	XB-GENE-865231	Q6B457	cdhr1	cdhr1	Cadherin-related family member 1	0.987046	-1.237
HBG006681	XB-GENE-6254665	O57344	syp	syp		0.98845	-1.49136
HBG002295;HBG002295;HBG002295;HBG002295	XB-GENE-989990	B7ZR98;Q06459	ncl	ncl		1.0237	-0.853046
HBG024440	XB-GENE-489638	Q7ZTJ1	slc25a3	slc25a3		1.03006	-0.515046
HBG018065	XB-GENE-989924	Q7ZYR4	atp6v0d1	atp6v0d1		1.04893	1.5825
HBG007774;HBG007774;HBG007774	XB-GENE-6493994	Q92130;P02281;Q92131	hist1h2bj	hist1h2bj	Histone H2B;Histone H2B 1.1	1.08801	-1.208
HBG052653	XB-GENE-484201	Q4U0Y4	nap1l1	nap1l1	Nucleosome assembly protein 1-like 1-A	1.18147	2.45305
HBG045601		Q6NUC7				1.26255	-0.431641
HBG000179	XB-GENE-865341	P13549	eef1a1	eef1a1	Elongation factor 1-alpha, somatic form	1.78968	1.49125
HBG012180;HBG012180;HBG012180;HBG012180;HBG012180	XB-GENE-865359	P62155;Q7SZ95	tnnc2	calm	Calmodulin	2.07482	-0.649201
