# Supplementary material for: Rapid Cue-Specific Remodeling of the Nascent Axonal Proteome
Source: Neuron. 2018 Jul 11;99(1):29–46.e4. doi: 10.1016/j.neuron.2018.06.004 (PMC6048689; doi:10.1016/j.neuron.2018.06.004)
Supplement: Table S6. Sequences of All Identified Peptides, Including Scoring Metrics and Raw Intensities, and Overlap between Replicates on Peptide and Protein Level, Related to Figures 1–7 [file mmc5.xlsx]

## Sheet: peptides
												Basal translation						BDNF_5 min															BDNF_15 min															BDNF_30 min
												replicate 1		replicate 2		replicate 3		replicate 1			replicate 2			replicate 3			replicate 4			replicate 5			replicate 1			replicate 2			replicate 3			replicate 4			replicate 5			replicate 1
Proteins	Leading razor protein	Gene names	Protein names	XB id	Xenbase Name	Sequence	Length	Mass	PEP	Score	Missed cleavages	light	medium	light	medium	light	medium	light	medium	heavy	light	medium	heavy	light	medium	heavy	light	medium	heavy	light	medium	heavy	light	medium	heavy	light	medium	heavy	light	medium	heavy	light	medium	heavy	light	medium	heavy	light	medium
Q6DFK6	Q6DFK6	Xp42		XB-GENE-6252586	mapk1	AAAAASSNPGGGPEMVR	17	1541.73	0.00045139	116.06	0	0	0	0	0	0	0	0	0	0	0	0	0	0	0	0	0	0	0	0	0	0	0	0	0	0	0	0	0	0	0	0	0	0	0	0	0	0	0
Q6GQB7	Q6GQB7	psmc5		XB-GENE-999933	psmc5	AAAADGMEQMEMDESR	16	1740.68	0.0026763	67.685	0	0	0	0	0	0	0	0	0	0	0	0	0	0	0	0	1420500	92027	113600	1639800	0	0	0	0	0	0	0	0	0	0	0	1455000	0	0	0	0	0	0	0
Q7ZYN9	Q7ZYN9					AAAASSGLSNFGGNEK	16	1479.7	5.9729e-49	254.16	0	1856300	0	1350600	0	0	0	924850	190610	177580	1146400	113540	87392	59261	13814	12628	6708100	0	0	3769400	0	0	0	0	0	1209800	82028	144200	0	0	0	0	0	0	5288700	78896	366040	0	0
Q66KU3	Q66KU3	MGC85433	Guanine nucleotide-binding protein subunit gamma	XB-GENE-961285	gng2	AAADLMAYCEAHAK	14	1520.68	0.019594	65.809	0	0	0	0	0	0	0	0	0	0	0	0	0	0	0	0	0	0	0	0	0	0	0	0	0	0	0	0	0	0	0	0	0	0	0	0	0	0	0
Q801T2;Q6DD50	Q801T2	gng7	Guanine nucleotide-binding protein subunit gamma	XB-GENE-969606	gng7	AAADLMNYCEQHAK	14	1620.7	0.0076962	29.912	0	0	0	0	0	0	0	0	0	0	0	0	0	0	0	0	0	0	0	0	0	0	0	0	0	0	0	0	0	0	0	0	0	0	0	0	0	0	0
Q4KLU9	Q4KLU9	LOC495165		XB-GENE-1005821	Sept10	AAAELLQAQAFGNVANTSLK	20	2016.06	2.0024e-05	107.18	0	0	0	0	0	0	0	0	0	0	0	0	0	0	0	0	0	0	0	0	0	0	0	0	0	0	0	0	0	0	0	0	0	0	0	0	0	0	0
Q66KI3;O57381;B7ZS79;B7ZS77;P98070	B7ZS79	BMP-1;Bmp1;bmp1	Bone morphogenetic protein 1			AAAFWGDIALDEEDLANFK	19	2094.99	1.9819e-93	278.27	0	0	0	0	0	0	0	852420	0	0	0	0	0	0	0	0	0	0	0	0	0	0	0	0	0	0	0	0	0	0	0	0	0	0	0	0	0	0	0
P26696	P26696	mapk1	Mitogen-activated protein kinase 1	XB-GENE-865273	mapk1	AAAGAASNPGGGPEMVR	17	1511.72	5.5233e-05	149.14	0	0	0	0	0	0	0	0	0	0	0	0	0	0	0	0	0	0	0	0	0	0	0	0	0	0	0	0	0	0	0	0	0	0	0	0	0	0	0
Q642S6	Q642S6	MGC80725		XB-GENE-1007550	psap	AAAGDYCAVCK	11	1184.5	0.0091154	62.466	0	0	0	0	0	0	0	0	0	0	0	0	0	0	0	0	0	0	0	0	0	0	0	0	0	0	0	0	0	0	0	0	0	0	0	0	0	0	0
Q6GP23	Q6GP23	MGC80733		XB-GENE-6078832	efhd1	AAAGELEEDSGLLALAK	17	1656.86	3.3734e-05	149.22	0	0	0	0	0	0	0	0	0	0	0	0	0	0	0	0	0	0	0	887840	33358	113220	0	0	0	0	0	0	0	0	0	0	0	0	0	0	0	0	0
Q8JHF9;Q7ZWU1	Q8JHF9					AAALEFLNR	9	1003.55	1.2854e-11	158.07	0	2636000	388150	1464000	412790	0	0	0	0	0	0	0	0	0	0	0	5193500	49202	300620	4634900	51839	319430	0	0	0	0	0	0	0	0	0	6569600	83424	282420	4058700	45901	230520	0	0
Q8JHF9;Q7ZWU1	Q8JHF9					AAALEFLNRFEEAK	14	1607.83	0.0044785	90.434	1	0	0	0	0	0	0	1319000	27394	10360	1159500	12773	28512	0	0	0	0	0	0	0	0	0	0	0	0	0	0	0	0	0	0	0	0	0	0	0	0	0	0
Q66J07	Q66J07	MGC83563		XB-GENE-950273	nnt	AAALEQFK	8	876.471	0.0042676	134.48	0	0	0	0	0	314130	36169	0	0	0	0	0	0	0	0	0	0	0	0	0	0	0	0	0	0	0	0	0	0	0	0	0	0	0	5547500	0	0	0	0
Q6NUD6	Q6NUD6	MGC81039		XB-GENE-17346643	reep5	AAALKDRFEK	10	1147.64	0.035922	99.855	2	0	0	0	0	0	0	0	0	0	0	0	0	0	0	0	0	0	0	0	0	0	0	0	0	0	0	0	0	0	0	0	0	0	0	0	0	0	0
Q3KQ84	Q3KQ84	MGC130879		XB-GENE-944540	reep5	AAALKDSFEK	10	1078.57	0.0037188	113.03	1	0	0	0	0	0	0	0	0	0	0	0	0	0	0	0	0	0	0	0	0	0	0	0	0	0	0	0	0	0	0	0	0	0	0	0	0	0	0
Q8UWC3;B7ZQN6;Q6GNQ0	Q6GNQ0	Cttn;MGC80961		XB-GENE-492438	cttn	AAASFEDVEK	10	1065.5	0.00054425	149.17	0	3474100	506960	0	0	1015900	276130	0	0	0	0	0	0	0	0	0	4862900	1451100	260820	2389300	637890	332190	0	0	0	195610	58263	56489	0	0	0	0	0	0	2554000	238430	206710	0	0
Q6DEB0;Q3B8A4;Q66JA7	Q6DEB0	pdha1-A-prov;pdha1-B-prov;pdha1-b		XB-GENE-952676	pdha1	AAASTDYYK	9	988.45	0.021373	93.098	0	0	0	0	0	0	0	0	0	0	0	0	0	0	0	0	0	0	0	0	0	0	0	0	0	0	0	0	0	0	0	0	0	0	0	0	0	0	0
Q7ZXV2	Q7ZXV2	MGC52808		XB-GENE-999960	rpn1	AACITEQILTLVNK	14	1572.85	0.020205	46.318	0	0	0	0	0	0	0	0	0	0	0	0	0	0	0	0	0	0	0	0	0	0	0	0	0	0	0	0	0	0	0	0	0	0	0	0	0	0	0
Q6GPT0	Q6GPT0	MGC82636				AACNLKPDVIISK	13	1427.78	1.0762e-05	167.73	1	5110500	26887	0	0	0	0	9886400	42402	123950	6011800	38568	177540	364070	3070	24132	20968000	183460	173970	11617000	137900	209100	0	0	0	7455200	30677	124600	0	0	0	14833000	188520	117150	0	0	0	0	0
Q32N42;Q7ZX17	Q7ZX17			XB-GENE-5867368	hapln3	AACQDDGAQIAK	12	1246.56	0.0021517	115.05	0	0	0	0	0	0	0	0	0	0	0	0	0	0	0	0	0	0	0	0	0	0	0	0	0	0	0	0	0	0	0	0	0	0	1260900	63804	31015	0	0
Q91431;Q91431-2;A3KMT7;Q92021;A9JS19	Q91431	xnf7	Nuclear factor 7, ovary;Nuclear factor 7, brain	XB-GENE-6256071	xnf7	AACTPVTPVEK	11	1171.59	0.027589	84.479	0	0	0	0	0	0	0	0	0	0	0	0	0	0	0	0	0	0	0	0	0	0	0	0	0	0	0	0	0	0	0	896990	29885	63576	0	0	0	0	0
Q6GMY9	Q6GMY9	cse1l	Exportin-2	XB-GENE-5802416	cse1l	AADEEAFEDNSEEYIR	16	1886.78	0.00028215	109.48	0	952620	155770	353110	66683	555090	19356	0	0	0	0	0	0	0	0	0	1060200	181000	223380	0	0	0	0	0	0	0	0	0	0	0	0	2617200	126070	85750	0	0	0	0	0
Q6GMY9	Q6GMY9	cse1l	Exportin-2	XB-GENE-5802416	cse1l	AADEEAFEDNSEEYIRR	17	2042.88	0.0018695	78.615	1	0	0	0	0	0	0	165080	22163	25901	148810	21698	13734	0	0	0	0	0	0	0	0	0	0	0	0	0	0	0	0	0	0	0	0	0	0	0	0	0	0
Q6DKM0	Q6DKM0	MGC83065		XB-GENE-865787	cand1	AADIDQEVK	9	987.487	0.0044876	98.044	0	0	0	0	0	0	0	0	0	0	0	0	0	0	0	0	0	0	0	0	0	0	0	0	0	0	0	0	0	0	0	342380	160290	64256	878550	153600	50333	0	0
Q6DFG8;Q8JJ46;Q6DE98	Q6DE98	gyg;gyg1-prov		XB-GENE-852734	gyg1	AADQAFVTLATNDTYVK	17	1826.9	2.2679e-141	331.56	0	0	0	0	0	0	0	2009200	137930	66758	0	0	0	0	0	0	226010000	6467400	3333000	1759600	278190	560670	0	0	0	438730	100600	81680	0	0	0	11460000	579800	932020	0	0	0	0	0
Q7ZTR0	Q7ZTR0			XB-GENE-964673	copb2	AADSLADPTEYENLFPGLK	19	2049.99	1.2674e-15	152.9	0	0	0	0	0	0	0	159210	28160	46173	0	0	0	0	0	0	0	0	0	0	0	0	0	0	0	298820	20991	64944	0	0	0	0	0	0	0	0	0	0	0
Q5EE04	Q5EE04	tpr	Nucleoprotein TPR			AADSQNIGDSGVVTAESTFSQETR	24	2469.13	1.8689e-08	115.77	0	0	0	0	0	0	0	0	0	0	0	0	0	0	0	0	0	0	0	0	0	0	0	0	0	0	0	0	0	0	0	0	0	0	0	0	0	0	0
A3KNF4	A3KNF4	LOC100049121				AADTEVQEICEK	12	1391.62	1.1608e-43	248.59	0	0	0	2627600	58701	0	0	427720	75230	59525	230480	39895	79313	0	0	0	1196900	0	0	0	0	0	0	0	0	186700	93858	64544	0	0	0	0	0	0	0	0	0	0	0
Q92122	Q92122	pkm	Pyruvate kinase muscle isozyme	XB-GENE-485877	pkm	AADVHEVREVLGEK	14	1550.81	0.0088617	84.102	1	0	0	0	0	0	0	0	0	0	0	0	0	0	0	0	0	0	0	0	0	0	0	0	0	0	0	0	0	0	0	0	0	0	0	0	0	0	0
Q2TAF9	Q2TAF9	MGC132157		XB-GENE-991764	anp32c	AADVKELVLDNCRSDDGK	18	2003.96	0.031312	75.143	2	0	0	0	0	0	0	0	0	0	0	0	0	0	0	0	0	0	0	0	0	0	0	0	0	843670	24216	18611	0	0	0	0	0	0	0	0	0	0	0
Q6IP15	Q6IP15	MGC79028		XB-GENE-5825189	idh3b	AADVPVEFEEHHLSEVQNMASK	22	2466.15	1.2367e-06	78.358	0	0	0	0	0	0	0	0	0	0	0	0	0	0	0	0	3655100	1607900	288820	0	0	0	0	0	0	0	0	0	0	0	0	6087900	2185400	199800	0	0	0	0	0
Q8AVN8	Q8AVN8			XB-GENE-6078393	cdc37	AADVTESEAPDSEPVYEAADQPETS	25	2607.1	0.033856	41.641	0	0	0	0	0	0	0	0	0	0	0	0	0	0	0	0	0	0	0	0	0	0	0	0	0	0	0	0	0	0	0	0	0	0	0	0	0	0	0
Q6AX72	Q6AX72	MGC83534		XB-GENE-6049222	necap2	AADWQLDQPAWTGR	14	1613.76	0.0008639	87.914	0	0	0	0	0	0	0	0	0	0	0	0	0	0	0	0	0	0	0	2818200	0	0	0	0	0	0	0	0	0	0	0	2525800	0	0	0	0	0	0	0
Q7ZWY7	Q7ZWY7			XB-GENE-958447	aimp1	AAEADQIIEYLK	12	1362.7	0.00069932	126.5	0	0	0	0	0	0	0	0	0	0	0	0	0	0	0	0	0	0	0	0	0	0	0	0	0	0	0	0	0	0	0	0	0	0	0	0	0	0	0
Q7SY98	Q7SY98			XB-GENE-17341970	p4hb	AAEAVDDIPFGITSSDAAFSK	21	2111.01	4.7314e-07	142.43	0	0	0	0	0	0	0	834960	132320	176580	166360	103180	87530	0	0	0	0	0	0	0	0	0	0	0	0	503540	152610	128600	0	0	0	0	0	0	0	0	0	0	0
Q5U274	Q5U274	ptma-a	Prothymosin alpha-A	XB-GENE-6256517	ptma	AAEDDEDDDDDDVEIK	16	1807.68	0	412.14	0	0	0	0	0	0	0	0	0	0	0	0	0	0	0	0	126450000	3141400	235740	227450000	3822900	477220	0	0	0	0	0	0	0	0	0	256040000	4661800	343710	0	0	0	0	0
Q5U274	Q5U274	ptma-a	Prothymosin alpha-A	XB-GENE-6256517	ptma	AAEDDEDDDDDDVEIKK	17	1935.77	2.8125e-49	255.16	1	0	0	0	0	0	0	0	0	0	0	0	0	0	0	0	0	0	0	3471500	136160	174990	0	0	0	0	0	0	0	0	0	1527700	25635	87750	0	0	0	0	0
Q68F55	Q68F55	ptma-b	Prothymosin alpha-B	XB-GENE-978354	ptma	AAEDDEDDDDDVETK	15	1680.61	5.7787e-160	340.39	0	0	0	0	0	0	0	0	0	0	0	0	0	0	0	0	13025000	290440	104430	50284000	624360	390260	0	0	0	0	0	0	0	0	0	29890000	443970	128390	81901000	1262700	123310	0	0
Q68F55	Q68F55	ptma-b	Prothymosin alpha-B	XB-GENE-978354	ptma	AAEDDEDDDDDVETKK	16	1808.71	7.0041e-14	193.97	1	0	0	0	0	0	0	0	0	0	0	0	0	0	0	0	0	0	0	0	0	0	0	0	0	0	0	0	0	0	0	0	0	0	0	0	0	0	0
Q7ZWW3	Q7ZWW3		Ferritin			AAEDGMGEYLFDK	13	1444.62	2.0713e-12	197.38	0	0	0	0	0	0	0	0	0	0	0	0	0	0	0	0	0	0	0	0	0	0	0	0	0	0	0	0	0	0	0	29755000	339390	259120	5995700	115920	147600	0	0
Q6AZQ9;Q63ZN9;A1A5K2;Q4U0G1;Q4U0G1-2	Q6AZQ9	clasp1b;clasp1a;clasp1-a	CLIP-associating protein 1-B;CLIP-associating protein 1-A			AAEEAASTLAGSIHPEQCIK	20	2082.01	0.00023796	90.561	0	0	0	0	0	0	0	187410	107740	35495	0	0	0	0	0	0	0	0	0	0	0	0	0	0	0	0	0	0	0	0	0	0	0	0	0	0	0	0	0
Q0IH96	Q0IH96	clta		XB-GENE-6256467	clta	AAEEAFVSDVEETSPGTEWER	21	2338.02	4.183e-07	138.28	0	0	0	0	0	0	0	598740	79437	56171	480660	43346	63384	0	0	0	0	0	0	0	0	0	0	0	0	377000	52038	62837	0	0	0	0	0	0	0	0	0	0	0
Q6PG53;Q7SXA5	Q6PG53	MGC68606	Ferritin;Ferritin light chain, oocyte isoform			AAEEGMGEYLFDK	13	1458.63	2.7097e-06	171.99	0	2126700	285690	0	0	1252200	403810	268340	301230	90920	0	0	0	0	0	0	5530200	186120	444980	5247600	460080	392520	0	0	0	327070	119020	64490	0	0	0	8736300	227200	294140	5883200	344440	929220	0	0
Q68ET1	Q68ET1	MGC84739		XB-GENE-6253983	cdkn2aipnl	AAEFVRK	7	819.46	0.011713	107.67	1	0	0	0	0	0	0	0	0	0	0	0	0	0	0	0	0	0	0	0	0	0	0	0	0	0	0	0	0	0	0	0	0	0	0	0	0	0	0
Q7ZSX5;A0JMR3;Q92123;Q6IP41	A0JMR3	atp1a1;atp1a1a.1	Sodium/potassium-transporting ATPase subunit alpha-1			AAEILAR	7	742.434	0.056573	72.138	0	0	0	0	0	0	0	0	0	0	0	0	0	0	0	0	0	0	0	0	0	0	0	0	0	0	0	0	0	0	0	0	0	0	0	0	0	0	0
Q7ZYK8	Q7ZYK8			XB-GENE-996134	atp1a3	AAEILER	7	800.439	0.050958	98.523	0	604610	0	0	0	0	0	460230	35134	15862	0	0	0	0	0	0	0	0	0	2385700	99348	129630	0	0	0	0	0	0	0	0	0	2190100	124710	164120	1878400	87827	201630	0	0
Q7ZYK8	Q7ZYK8			XB-GENE-996134	atp1a3	AAEILERDGPNALTPPPTTPEWIK	24	2615.36	0.048464	51.301	1	0	0	0	0	0	0	281320	21275	24959	0	0	0	0	0	0	0	0	0	0	0	0	0	0	0	0	0	0	0	0	0	0	0	0	0	0	0	0	0
Q640D3	Q640D3	LOC494700	Phosphoserine aminotransferase	XB-GENE-1016019	psat1	AAELGMMSLK	10	1049.52	0.0022921	121.36	0	0	0	0	0	0	0	0	0	0	0	0	0	0	0	0	0	0	0	1899500	131080	75757	0	0	0	0	0	0	0	0	0	3120800	71106	103500	0	0	0	0	0
Q7ZYF7	Q7ZYF7			XB-GENE-977676	phb	AAELIASSLADAGDGLIELRK	21	2112.14	0.00017531	92.474	1	0	0	0	0	0	0	0	0	0	0	0	0	0	0	0	0	0	0	0	0	0	0	0	0	0	0	0	0	0	0	0	0	0	0	0	0	0	0
Q05BI7;Q7SY83	Q05BI7	MGC64447				AAELIATSLADAGDGLIELRK	21	2126.16	0.0014447	73.984	1	0	0	0	0	0	0	0	0	0	0	0	0	0	0	0	0	0	0	0	0	0	0	0	0	0	0	0	0	0	0	0	0	0	0	0	0	0	0
Q8AVK9;Q00436	Q8AVK9	nsep1	B box-binding protein			AAETSAENTSAPEAEQGGAE	20	1918.8	1.6464e-05	128.66	0	0	0	0	0	0	0	0	0	0	0	0	0	0	0	0	0	0	0	0	0	0	0	0	0	0	0	0	0	0	0	0	0	0	0	0	0	0	0
O57468	O57468	ywhae		XB-GENE-996381	ywhae	AAFDDAIAELDTLSEESYK	19	2086.96	5.1693e-145	313.76	0	0	0	0	0	0	0	6553200	529920	253910	0	0	0	0	0	0	481610000	11951000	2849500	0	0	0	0	0	0	0	0	0	0	0	0	0	0	0	0	0	0	0	0
Q91896;Q6PGS3	Q91896	ywhaz	14-3-3 protein zeta			AAFDEAIAELDTLSEESYK	19	2100.97	1.5718e-93	279.19	0	0	0	0	0	0	0	4757800	305970	422350	0	0	0	0	0	0	125910000	3227500	0	0	0	0	0	0	0	0	0	0	0	0	0	0	0	0	0	0	0	0	0
Q8AUR4;O12997;O12996	Q8AUR4	MGC52923;tnnc2				AAFDMFDTDGGGDISTK	17	1746.74	3.2205e-30	220.34	0	0	0	0	0	0	0	0	0	0	0	0	0	0	0	0	0	0	0	0	0	0	0	0	0	0	0	0	0	0	0	0	0	0	0	0	0	0	0
Q801S2;Q6PA58	Q6PA58	sdha-b;sdha-a	Succinate dehydrogenase [ubiquinone] flavoprotein subunit B, mitochondrial;Succinate dehydrogenase [ubiquinone] flavoprotein subunit A, mitochondrial	XB-GENE-17344569	sdha	AAFGLSEAGFNTACITK	17	1756.85	1.0765e-74	268.17	0	0	0	0	0	0	0	0	0	0	0	0	0	0	0	0	0	0	0	0	0	0	0	0	0	0	0	0	0	0	0	0	0	0	0	0	0	0	0
Q642Q6;Q66KU0	Q642Q6	MGC84363;MGC85439				AAFHQAASEHGLIIVAPDTSPR	22	2287.17	4.7351e-05	92.897	0	0	0	0	0	0	0	0	0	0	0	0	0	0	0	0	0	0	0	0	0	0	0	0	0	0	0	0	0	0	0	0	0	0	0	0	0	0	0
Q5U491	Q5U491	LOC495515				AAFLPTSLFLTNK	13	1421.79	0.00024708	109	0	0	0	0	0	0	0	0	0	0	0	0	0	0	0	0	3309200	53273	162800	872360	116150	146040	0	0	0	0	0	0	0	0	0	1928200	136520	105790	0	0	0	0	0
B7ZQZ7;Q6IMN2;Q75T15;Q7ZXG8	B7ZQZ7	rng105				AAFPNTPNSGYPQAQFNAPR	20	2147.02	0.0055304	79.88	0	0	0	0	0	0	0	0	0	0	0	0	0	0	0	0	0	0	0	0	0	0	0	0	0	0	0	0	0	0	0	0	0	0	0	0	0	0	0
Q6NRP7	Q6NRP7	MGC83147		XB-GENE-993105	srm	AAFVLPEFTR	10	1149.62	0.021251	55.084	0	0	0	0	0	0	0	0	0	0	0	0	0	0	0	0	0	0	0	0	0	0	0	0	0	0	0	0	0	0	0	0	0	0	0	0	0	0	0
Q6GQZ3	Q6GQZ3	MGC83244		XB-GENE-922557	tpp2	AAGAEEPFPFHGLLPK	16	1679.87	0.00028894	115.91	0	0	0	0	0	0	0	0	0	0	0	0	0	0	0	0	0	0	0	0	0	0	0	0	0	0	0	0	0	0	0	0	0	0	0	0	0	0	0
Q804V4;B7ZQB8;Q7ZT67;Q2NL56;Q7ZTI8;Q68FK3	Q804V4	RANBP6;kap beta 3;ipo5		XB-GENE-6254154	ipo5	AAGAFVLANEHNIPLLK	17	1776.99	0.012253	41.088	0	0	0	0	0	0	0	0	0	0	0	0	0	0	0	0	0	0	0	0	0	0	0	0	0	0	0	0	0	0	0	0	0	0	0	0	0	0	0
Q5FWM7	Q5FWM7	MGC84940		XB-GENE-6251653	fabp4	AAGASKPDVIISK	13	1255.71	2.3135e-06	197.25	1	0	0	0	0	0	0	0	0	0	0	0	0	0	0	0	0	0	0	0	0	0	0	0	0	0	0	0	0	0	0	0	0	0	0	0	0	0	0
Q5FWM7	Q5FWM7	MGC84940		XB-GENE-6251653	fabp4	AAGASKPDVIISKDGDVIK	19	1883.04	0.00020629	122.29	2	0	0	0	0	0	0	0	0	0	0	0	0	0	0	0	0	0	0	0	0	0	0	0	0	0	0	0	0	0	0	0	0	0	0	0	0	0	0
Q4KL98	Q4KL98	MGC116533		XB-GENE-1017048	stoml2	AAGEANAILAK	11	1027.57	0.0011258	129	0	0	0	0	0	0	0	0	0	0	0	0	0	0	0	0	0	0	0	0	0	0	0	0	0	0	0	0	0	0	0	0	0	0	0	0	0	0	0
Q66KV3	Q66KV3	MGC85403		XB-GENE-1004243	polr2d	AAGGAETHSGDAEEDASQLLFPK	23	2300.06	3.6826e-05	89.011	0	0	0	0	0	0	0	0	0	0	0	0	0	0	0	0	0	0	0	0	0	0	0	0	0	0	0	0	0	0	0	0	0	0	0	0	0	0	0
Q6PA45	Q6PA45	MGC68566		XB-GENE-966380	gnpda1	AAGGIELFVGGIGPDGHIAFNEPGSSLVSR	30	2923.48	2.3769e-07	89.879	0	0	0	0	0	0	0	0	0	0	0	0	0	0	0	0	0	0	0	0	0	0	0	0	0	0	0	0	0	0	0	0	0	0	0	0	0	0	0
Q6NTP3	Q6NTP3	MGC83130				AAGLLTKPQMR	11	1184.67	0.0028363	121.61	1	0	0	0	0	0	0	0	0	0	0	0	0	0	0	0	0	0	0	0	0	0	0	0	0	0	0	0	0	0	0	0	0	0	0	0	0	0	0
Q7ZX30;Q6AZR0	Q7ZX30	MGC82420		XB-GENE-866214	sf3b4	AAGPISERNQDATVYVGGLDEK	22	2289.12	1.0865e-05	129.06	1	0	0	0	0	0	0	0	0	0	0	0	0	0	0	0	0	0	0	0	0	0	0	0	0	0	0	0	0	0	0	0	0	0	0	0	0	0	0
Q6PG55	Q6PG55		ATP synthase-coupling factor 6, mitochondrial	XB-GENE-987269	atp5j	AAGPVDAGPEYQK	13	1301.63	1.2289e-07	184.87	0	0	0	0	0	0	0	149950	24466	3278.7	0	0	0	0	0	0	0	0	0	0	0	0	0	0	0	0	0	0	0	0	0	0	0	0	0	0	0	0	0
Q0IH85;Q801R1;Q9DE27	Q801R1	LOC398205;ruvbl2	RuvB-like 2			AAGVILEMIK	10	1043.6	0.037838	83.438	0	0	0	0	0	0	0	0	0	0	0	0	0	0	0	0	0	0	0	2415800	0	0	0	0	0	0	0	0	0	0	0	8940300	0	0	0	0	0	0	0
Q5M991	Q5M991	LOC496163		XB-GENE-5963305	rab11b.2	AAHEDSPGNNVVDISVTPTMDGQR	24	2509.15	4.8798e-07	100.9	0	0	0	0	0	0	0	263690	0	0	0	0	0	0	0	0	0	0	0	941230	109790	169810	0	0	0	0	0	0	0	0	0	0	0	0	0	0	0	0	0
O57532	O57532	unc-18				AAHVFFTDSCPDALFNELIK	20	2294.1	0.0010552	69.333	0	0	0	0	0	0	0	963600	243510	477010	0	0	0	0	0	0	0	0	0	0	0	0	0	0	0	0	0	0	0	0	0	0	0	0	0	0	0	0	0
Q68F22	Q68F22	LOC100101272		XB-GENE-945148	stxbp1	AAHVFFTDSCPDTLFNELVK	20	2310.1	1.0247e-05	119.51	0	0	0	0	0	0	0	253170	75727	49520	0	0	0	0	0	0	0	0	0	0	0	0	0	0	0	0	0	0	0	0	0	0	0	0	0	0	0	0	0
P06638	P06638	hba5	Hemoglobin subunit alpha-5	XB-GENE-973892	hba2	AAIASLWGK	9	915.518	0.023703	76.605	0	0	0	0	0	0	0	0	0	0	0	0	0	0	0	0	0	0	0	16417000	0	0	0	0	0	0	0	0	0	0	0	0	0	0	0	0	0	0	0
Q641F7	Q641F7	MGC81732		XB-GENE-866600	ppid	AAIDSCNEALEIDPSHTK	18	1969.91	5.5088e-05	121.03	0	1544900	113230	0	0	0	0	768020	54112	13965	0	0	0	0	0	0	3592400	292550	126770	6253800	107170	268810	0	0	0	0	0	0	0	0	0	6960300	455240	365340	3199300	377140	141400	0	0
Q7ZXQ2;Q6DKB4	Q7ZXQ2	fus;MGC84691		XB-GENE-495123	fus	AAIDWFDGK	9	1021.49	0.0024824	123.86	0	0	0	8284300	0	5384800	0	0	0	0	0	0	0	0	0	0	0	0	0	0	0	0	0	0	0	0	0	0	0	0	0	0	0	0	0	0	0	0	0
Q7ZXQ2;Q6DKB4	Q7ZXQ2	fus;MGC84691		XB-GENE-495123	fus	AAIDWFDGKEFSGNPIK	17	1893.93	4.6497e-05	129.29	1	1409500	0	2831600	0	1951700	18625	1915000	229460	302230	1466200	64522	213810	201610	5194	24883	0	0	0	0	0	0	0	0	0	2419300	350870	278480	0	0	0	0	0	0	0	0	0	0	0
Q6DCS8	Q6DCS8	actn4-prov		XB-GENE-494343	actn4	AAIHEAWTEGK	11	1211.59	0.01428	71.159	0	0	0	0	0	0	0	0	0	0	0	0	0	0	0	0	802780	0	0	0	0	0	0	0	0	0	0	0	0	0	0	0	0	0	0	0	0	0	0
P18709;B3DLK7;A2BD87	P18709	LOC100037071	Vitellogenin-A2;Lipovitellin I;Lipovitellin II;Phosvitin	XB-GENE-5791437	vtga2	AAILAYGTMVR	11	1164.63	2.4417e-07	204.34	0	47342000	9661000	58913000	3545600	15056000	3555100	19770000	216720	5428400	2358000	73397	202850	0	0	0	24411000	11719000	1073000	8546500	20605000	1908200	245350	54234	12282	4199500	95893	93112	0	0	0	38634000	12244000	2328000	0	0	0	42609	8752.2
P18709;B3DLK7;A2BD87	P18709	LOC100037071	Vitellogenin-A2;Lipovitellin I;Lipovitellin II;Phosvitin	XB-GENE-5791437	vtga2	AAILAYGTMVRR	12	1320.73	0.012419	108.9	1	0	0	0	0	0	0	0	0	0	0	0	0	0	0	0	0	0	0	0	0	0	0	0	0	0	0	0	0	0	0	0	0	0	0	0	0	0	0
Q6PA66;Q6DJG2	Q6PA66	MGC68768;MGC84322		XB-GENE-984352	nipsnap3a	AAISTHVNTGYTK	13	1361.69	0.00014442	104.26	0	0	0	0	0	0	0	0	0	0	0	0	0	0	0	0	836880	99302	125350	777760	35684	97025	0	0	0	0	0	0	0	0	0	685300	49352	201350	1169600	36360	189690	0	0
A2VDC3	A2VDC3	LOC100037217		XB-GENE-6078855	unnamed	AAITSVWQEVNQEQDGHDALTR	22	2467.17	2.0801e-05	91.774	0	0	0	0	0	0	0	91978	32329	39327	0	0	0	0	0	0	0	0	0	23702000	258640	729340	0	0	0	0	0	0	0	0	0	0	0	0	0	0	0	0	0
P06637	P06637	hba4	Hemoglobin subunit alpha-4	XB-GENE-6255815	hba4	AAIVALWGK	9	927.554	0.0076499	68.224	0	0	0	0	0	0	0	0	0	0	0	0	0	0	0	0	0	0	0	0	0	0	0	0	0	0	0	0	0	0	0	0	0	0	0	0	0	0	0
Q6NTT0	Q6NTT0	MGC82310		XB-GENE-6252270	rida	AAIVRR	6	684.439	0.010279	132.11	1	0	0	0	0	0	0	0	0	0	0	0	0	0	0	0	0	0	0	0	0	0	0	0	0	0	0	0	0	0	0	0	0	0	0	0	0	0	0
Q6IP62	Q6IP62	MGC78928		XB-GENE-977079	apex1	AAKEPEPVVLYEDAPDNVTSADGK	24	2514.21	0.00072173	75.539	1	0	0	0	0	0	0	0	0	0	0	0	0	0	0	0	0	0	0	0	0	0	0	0	0	0	0	0	0	0	0	0	0	0	0	0	0	0	0
P02350	P02350	rps3-a	40S ribosomal protein S3-A	XB-GENE-978304	rps3	AAKPDQPQPPAMPQPVATA	19	1913.97	0.023976	87.676	1	2880900	203620	0	0	1890100	168080	0	0	0	0	0	0	0	0	0	0	0	0	0	0	0	0	0	0	0	0	0	0	0	0	0	0	0	12994000	542200	303090	0	0
O13022	O13022	dpysl3-a	Dihydropyrimidinase-related protein 3-A	XB-GENE-944735	dpysl3	AALAGGTTMIVDHVIPEPEASLTEAFEK	28	2896.45	2.048e-14	130.16	0	0	0	0	0	0	0	505230	66311	34648	337850	37406	25074	0	0	0	0	0	0	0	0	0	0	0	0	0	0	0	0	0	0	0	0	0	0	0	0	0	0
Q640K6	Q640K6	dpysl3-b	Dihydropyrimidinase-related protein 3-B	XB-GENE-6255615	dpysl3	AALAGGTTMIVDHVIPEPEASLTEALEK	28	2862.47	3.7151e-05	78.736	0	0	0	0	0	0	0	2815500	172900	113800	855130	53272	27868	0	0	0	12134000	657380	408510	0	0	0	0	0	0	0	0	0	0	0	0	0	0	0	0	0	0	0	0
Q5U4L0;Q6GR52;Q91719;P79957	Q5U4L0	LOC100101274;LOC397882				AALALCPGMK	10	1030.53	0.040656	89.355	0	0	0	0	0	0	0	0	0	0	0	0	0	0	0	0	0	0	0	0	0	0	0	0	0	0	0	0	0	0	0	0	0	0	0	0	0	0	0
Q6AXB3	Q6AXB3	MGC79128		XB-GENE-957481	shmt2	AALEALGSCLNNK	13	1359.68	5.0839e-18	215.77	0	0	0	0	0	0	0	313320	1745700	22683	263420	73525	37377	0	0	0	0	0	0	0	0	0	0	0	0	0	0	0	0	0	0	0	0	0	0	0	0	0	0
Q05AX6	Q05AX6	krt19				AALENTLAETEAR	13	1387.69	0.0012938	110.8	0	0	0	0	0	0	0	0	0	0	0	0	0	0	0	0	0	0	0	0	0	0	0	0	0	0	0	0	0	0	0	0	0	0	0	0	0	0	0
Q6IRP5	Q6IRP5	MGC83069		XB-GENE-865962	krt19	AALENTLGETEAR	13	1373.68	3.8735e-06	160.84	0	0	0	0	0	0	0	0	0	0	0	0	0	0	0	0	0	0	0	0	0	0	0	0	0	0	0	0	0	0	0	436370	66886	0	0	0	0	0	0
Q6PCJ7	Q6PCJ7	MGC68923				AALEQPCEGSLTRPK	15	1655.83	0.009703	103.17	1	1877200	138810	540210	34634	1197900	37144	0	0	0	0	0	0	0	0	0	0	0	0	0	0	0	0	0	0	0	0	0	0	0	0	0	0	0	0	0	0	0	0
Q9IAJ0	Q9IAJ0	XPTP-LAR		XB-GENE-866423	ptprf	AALEYLGSFDHYAT	14	1556.71	0.0017885	97.175	0	0	0	0	0	0	0	0	0	0	0	0	0	0	0	0	0	0	0	0	0	0	0	0	0	0	0	0	0	0	0	0	0	0	0	0	0	0	0
O42205;Q6GPS6	O42205	PP5	Serine/threonine-protein phosphatase			AALKDYETVVK	11	1235.68	0.010084	72.434	1	468360	54701	0	0	0	0	0	0	0	0	0	0	0	0	0	0	0	0	0	0	0	0	0	0	0	0	0	0	0	0	0	0	0	0	0	0	0	0
Q5XHH9	Q5XHH9	ttc39b	Tetratricopeptide repeat protein 39B	XB-GENE-1016441	ttc39b	AALLSMLPEDVVK	13	1384.76	0.019156	78.324	0	0	0	0	0	0	0	0	0	0	0	0	0	0	0	0	0	0	0	0	0	0	0	0	0	0	0	0	0	0	0	0	0	0	0	0	0	0	0
Q640H4	Q640H4	LOC494673		XB-GENE-6255605	cth	AALNISDTLIR	11	1185.67	0.00020935	155.33	0	0	0	0	0	0	0	0	0	0	0	0	0	0	0	0	0	0	0	0	0	0	0	0	0	0	0	0	0	0	0	0	0	0	0	0	0	0	0
Q6DJJ1	Q6DJJ1	MGC82151		XB-GENE-921816	rps25	AALQELLNK	9	998.576	0.0001846	166.66	0	0	0	0	0	0	0	0	0	0	0	0	0	0	0	0	20077000	70844	247650	25682000	111150	148050	0	0	0	0	0	0	0	0	0	12605000	27927	128250	21091000	171600	83676	0	0
Q6GNL2;Q0IHD5	Q6GNL2	MGC81024;MGC154438		XB-GENE-865522	ppp1r14b	AALSSPGSSPHPTSPR	16	1547.77	3.3264e-05	142.55	0	0	0	0	0	0	0	0	0	0	0	0	0	0	0	0	0	0	0	0	0	0	0	0	0	0	0	0	0	0	0	0	0	0	0	0	0	0	0
Q5XHH9	Q5XHH9	ttc39b	Tetratricopeptide repeat protein 39B	XB-GENE-1016441	ttc39b	AALTFVQDENMINFIK	16	1852.94	0.0032227	79.837	0	0	0	0	0	0	0	0	0	0	0	0	0	0	0	0	0	0	0	0	0	0	0	0	0	0	0	0	0	0	0	0	0	0	0	0	0	0	0
Q7ZX35;Q63ZT4;P26233;A1A5I6	Q7ZX35	ctnnb1	Catenin beta	XB-GENE-487204	ctnnb1	AAMFPETLDEGMQIPSTQFDSAHPTNVQR	29	3217.48	0.00012823	58.272	0	0	0	0	0	0	0	222620	20517	64420	0	0	0	0	0	0	0	0	0	0	0	0	0	0	0	0	0	0	0	0	0	0	0	0	0	0	0	0	0
Q6GM88;H1A8Z1	Q6GM88	RRM1	Ribonucleoside-diphosphate reductase	XB-GENE-1014081	rrm1	AAMVCSLENR	10	1149.53	0.0016765	94.804	0	0	0	0	0	0	0	0	0	0	0	0	0	0	0	0	5813400	0	0	0	0	0	0	0	0	0	0	0	0	0	0	8861600	1032000	271060	3406800	0	0	0	0
Q6GM88;H1A8Z1	Q6GM88	RRM1	Ribonucleoside-diphosphate reductase	XB-GENE-1014081	rrm1	AAMVCSLENRDECLMCGS	18	2101.84	1.9736e-06	149.73	1	0	0	2677900	66044	0	0	194830	30428	28740	0	0	0	0	0	0	0	0	0	0	0	0	0	0	0	0	0	0	0	0	0	0	0	0	0	0	0	0	0
Q91350;Q6DCX7	Q91350	activin beta B subunit;Inhbb		XB-GENE-5762117	inhbb	AAMVSALR	8	817.448	0.0097157	98.458	0	0	0	0	0	0	0	0	0	0	0	0	0	0	0	0	0	0	0	0	0	0	0	0	0	0	0	0	0	0	0	0	0	0	2264000	151150	149290	0	0
Q6GLZ7	Q6GLZ7	MGC84094		XB-GENE-5759202	lsamp	AANEVASADVK	11	1073.54	0.0056729	109.16	0	0	0	0	0	0	0	0	0	0	0	0	0	0	0	0	0	0	0	0	0	0	0	0	0	0	0	0	0	0	0	0	0	0	0	0	0	0	0
Q6PF70;Q498G3;P10936	Q6PF70	yes;MGC115231;yes1	Tyrosine-protein kinase Yes	XB-GENE-866413	yes1	AANILVGDNLVCK	13	1385.73	0.00083359	116.19	0	0	0	0	0	0	0	366280	0	0	0	0	0	0	0	0	0	0	0	0	0	0	0	0	0	0	0	0	0	0	0	0	0	0	0	0	0	0	0
Q3B8I3	Q3B8I3	MGC130910		XB-GENE-954740	rpl7	AANNFLWPFK	10	1206.62	0.00049349	150.27	0	0	0	1399500	46595	0	0	0	0	0	0	0	0	0	0	0	15385000	0	0	10530000	45426	0	0	0	0	0	0	0	0	0	0	6142400	0	0	0	0	0	0	0
Q6DDM6	Q6DDM6	LOC397912				AANTALEELTEAR	13	1387.69	5.7198e-18	214.14	0	890390	118900	915800	107690	0	0	0	0	0	0	0	0	0	0	0	0	0	0	4093100	90911	520810	0	0	0	209340	0	0	0	0	0	3503700	138860	380870	3631800	102310	390340	0	0
Q6NRY7;Q6GM92	Q6NRY7	MGC80023;MGC82018		XB-GENE-5860390	stk25	AANVLLSEQGDVK	13	1342.71	0.00045016	127.71	0	0	0	0	0	0	0	73940	0	0	0	0	0	0	0	0	0	0	0	0	0	0	0	0	0	0	0	0	0	0	0	0	0	0	0	0	0	0	0
Q7ZWZ9	Q7ZWZ9			XB-GENE-487283	dnm1l	AAPGSSTGDGLPDAGTGNWR	20	1885.86	0.01555	50.87	0	0	0	0	0	0	0	0	0	0	0	0	0	0	0	0	0	0	0	0	0	0	0	0	0	0	0	0	0	0	0	841730	147100	34961	0	0	0	0	0
Q6IRC3	Q6IRC3	MGC78810		XB-GENE-6252997	dctn6	AAPLRQDVSLLNISGSQK	18	1896.04	0.0011157	103.75	1	0	0	0	0	0	0	259080	44839	47124	245990	55381	42132	0	0	0	0	0	0	0	0	0	0	0	0	0	0	0	0	0	0	0	0	0	0	0	0	0	0
Q66J40;Q92125;Q6DCF9	Q6DCF9	MGC82023;anxa7	Annexin;Annexin A7			AAPNFDALSDAEK	13	1347.63	0.00017576	142.1	0	4274300	162180	2905800	174690	1996100	68359	859630	699450	106750	461050	74433	122760	0	0	0	6091100	377310	456590	4507100	406100	241150	0	0	0	0	0	0	0	0	0	9729200	806300	297880	10345000	1424800	787880	0	0
Q7SZ09;P26642	Q7SZ09	MGC64329;eef1g-a	Elongation factor 1-gamma-A	XB-GENE-975020	eef1g	AAPTPAPAPEDDLDESEK	18	1851.84	1.1288e-65	254.89	0	12161000	287170	12893000	474490	6438200	152090	2022100	80061	32037	1710400	69926	66206	481350	12470	6418.3	21132000	891280	282020	32173000	999530	475730	0	0	0	1122500	43445	110190	0	0	0	21343000	966330	379520	23931000	719080	191350	0	0
Q7SZ09;P26642	Q7SZ09	MGC64329;eef1g-a	Elongation factor 1-gamma-A	XB-GENE-975020	eef1g	AAPTPAPAPEDDLDESEKALAAEPK	25	2532.22	0.0048947	71.148	1	0	0	0	0	0	0	0	0	0	686460	36608	56199	0	0	0	0	0	0	0	0	0	0	0	0	658070	0	0	0	0	0	0	0	0	0	0	0	0	0
Q5PPT1	Q5PPT1	LOC496089		XB-GENE-17334552	prdx4	AAPYWEGTAVINGEFK	16	1751.85	5.3024e-10	169.92	0	0	0	0	0	0	0	0	0	0	0	0	0	0	0	0	0	0	0	0	0	0	0	0	0	0	0	0	0	0	0	0	0	0	0	0	0	0	0
Q68FK8	Q68FK8	dhx9	ATP-dependent RNA helicase A-like protein	XB-GENE-967780	dhx9	AAQCNIVVTQPR	12	1355.7	0.013843	60.161	0	0	0	354230	0	0	0	0	0	0	0	0	0	0	0	0	0	0	0	0	0	0	0	0	0	0	0	0	0	0	0	0	0	0	0	0	0	0	0
Q7ZTL1	Q7ZTL1			XB-GENE-5827874	acaa2	AAQDSGYFAAEMAPIELK	18	1910.91	3.7423e-21	184.66	0	0	0	0	0	0	0	610520	155270	77783	823390	340010	110700	0	0	0	8814900	341530	207130	0	0	0	0	0	0	342970	76792	112350	0	0	0	3424100	246110	243810	0	0	0	0	0
Q3B8E9	Q3B8E9	ift43	Intraflagellar transport protein 43 homolog	XB-GENE-5909289	ift43	AAQETQQETADVSR	14	1532.71	0.00081238	103.17	0	0	0	0	0	0	0	0	0	0	0	0	0	0	0	0	0	0	0	0	0	0	0	0	0	0	0	0	0	0	0	0	0	0	0	0	0	0	0
P52301	P52301	ran	GTP-binding nuclear protein Ran	XB-GENE-865870;XB-GENE-17336523	ran;ran	AAQGEPQVQFK	11	1201.61	7.6981e-05	168.71	0	0	0	0	0	0	0	0	0	0	0	0	0	0	0	0	0	0	0	0	0	0	0	0	0	200300	33020	84730	0	0	0	0	0	0	0	0	0	0	0
Q7SY99;Q7ZWR8	Q7SY99	MGC64292		XB-GENE-17333985	pcolce	AAQHQILTAISK	12	1279.72	2.4655e-06	184.31	0	16782000	101040	2854100	68235	3847300	0	0	0	0	0	0	0	57699	0	0	18073000	116670	179900	30519000	0	0	0	0	0	0	0	0	0	0	0	22181000	50334	572880	21352000	385460	357450	0	0
Q7T0W0	Q7T0W0	dld	Dihydrolipoyl dehydrogenase	XB-GENE-982854	dld	AAQLGFQTVCVEK	13	1449.73	3.4196e-13	206.46	0	0	0	0	0	0	0	185070	338910	45584	162140	326070	34647	53161	17563	10327	1672600	102520	259880	0	0	0	0	0	0	0	0	0	0	0	0	2641800	82023	945130	0	0	0	0	0
Q4V7R1	Q4V7R1	timm9	Mitochondrial import inner membrane translocase subunit Tim9	XB-GENE-983803	timm9	AAQMSESDQIK	11	1206.56	6.9339e-05	159.09	0	0	0	0	0	0	0	0	0	0	0	0	0	0	0	0	0	0	0	0	0	0	0	0	0	0	0	0	0	0	0	0	0	0	0	0	0	0	0
B1WBB5	B1WBB5	LOC100158417		XB-GENE-17342068	cpe	AAQQPGDIK	9	926.482	0.0011991	102.07	0	0	0	0	0	0	0	0	0	0	0	0	0	0	0	0	0	0	0	0	0	0	0	0	0	0	0	0	0	0	0	0	0	0	0	0	0	0	0
Q08B06	Q08B06	LOC100158368		XB-GENE-952273	cpe	AAQQPGEIK	9	940.498	0.0011594	102.07	0	0	0	0	0	0	0	0	0	0	0	0	0	0	0	0	0	0	0	0	0	0	0	0	0	0	0	0	0	0	0	0	0	0	0	0	0	0	0
Q66KT2	Q66KT2	MGC85457		XB-GENE-6254334	ndufs8	AAQTLLWTELFR	12	1447.78	0.0002604	105.65	0	0	0	0	0	0	0	0	0	0	0	0	0	0	0	0	5172700	394660	332690	0	0	0	0	0	0	0	0	0	0	0	0	1826100	255440	534620	0	0	0	0	0
B7ZR96;Q06459;B7ZR98	B7ZR98	LOC397919				AAREAMEDGEIDGNK	15	1604.71	2.2462e-05	142.45	1	0	0	0	0	0	0	0	0	0	0	0	0	0	0	0	0	0	0	0	0	0	0	0	0	0	0	0	0	0	0	0	0	0	0	0	0	0	0
Q801P7	Q801P7	actr3		XB-GENE-5915333	actr3	AARLPACVVDCGTGYTK	17	1837.88	6.4739e-06	175.69	1	0	0	0	0	0	0	0	0	0	0	0	0	0	0	0	0	0	0	0	0	0	0	0	0	0	0	0	0	0	0	0	0	0	0	0	0	0	0
Q6DDJ4	Q6DDJ4	tubgcp2-prov		XB-GENE-490457	tubgcp2	AASAPYFDILER	12	1351.68	0.0044487	77.157	0	448090	47936	0	0	0	0	0	0	0	0	0	0	0	0	0	0	0	0	0	0	0	0	0	0	0	0	0	0	0	0	0	0	0	0	0	0	0	0
O57468	O57468	ywhae		XB-GENE-996381	ywhae	AASDIAMTELPPTHPIR	17	1818.93	1.5406e-06	152.11	0	7549600	313390	977510	62678	594290	40409	5658200	470970	567440	2176400	191460	164630	0	0	0	26323000	1319300	2073200	32580000	866860	4830800	0	0	0	2186200	391170	277210	0	0	0	58208000	1832900	2583400	36410000	1263200	4236000	0	0
Q3KQ23	Q3KQ23	uba5	Ubiquitin-like modifier-activating enzyme 5	XB-GENE-955667	uba5	AASGPVPDLPEGIK	14	1349.72	0.0018921	101.32	0	0	0	0	0	0	0	331120	52269	36455	0	0	0	0	0	0	0	0	0	0	0	0	0	0	0	0	0	0	0	0	0	0	0	0	0	0	0	0	0
Q6IND5	Q6IND5	MGC83495		XB-GENE-5991963	vwa5a.2	AASGTFEFITGK	12	1227.61	0.00014627	149.93	0	2644000	5896700	0	0	0	0	0	0	0	0	0	0	0	0	0	0	0	0	5327100	1597700	149920	0	0	0	0	0	0	0	0	0	0	0	0	5504900	1430500	193970	0	0
A2VDE2	A2VDE2	LOC100037232				AASIFGAAKPVDTAAR	16	1544.83	0.00012082	128.15	1	7700500	60658	4284600	0	1371900	0	0	0	0	0	0	0	0	0	0	0	0	0	0	0	0	0	0	0	0	0	0	0	0	0	0	0	0	0	0	0	0	0
Q6PAZ0	Q6PAZ0	MGC68780		XB-GENE-1007957	tomm70	AASKPVEPQGSPGIPHWK	18	1884.98	0.00021305	123.4	1	0	0	0	0	0	0	0	0	0	0	0	0	0	0	0	0	0	0	0	0	0	104020	6061.2	4249.2	0	0	0	0	0	0	0	0	0	0	0	0	0	0
Q6PA12	Q6PA12	dpp3-A-prov		XB-GENE-6254219	dpp3	AASPSDMSEILGSFEHEGHQIR	22	2397.1	0.00057291	60.454	0	0	0	0	0	0	0	0	0	0	0	0	0	0	0	0	0	0	0	0	0	0	0	0	0	0	0	0	0	0	0	1409800	81724	227760	0	0	0	0	0
Q7ZTL9	Q7ZTL9			XB-GENE-948562	ube3a	AASSAAAMEEDSGASSSR	18	1683.7	0.0049216	59.372	0	164140	13761	0	0	0	0	0	0	0	0	0	0	0	0	0	0	0	0	0	0	0	0	0	0	0	0	0	0	0	0	0	0	0	0	0	0	0	0
Q9DFZ9;Q9DFZ8;Q9DDY3;Q9DDY4;Q9DFZ7;Q9DDY7	Q9DFZ9					AASTVPCTSSTGETITGVGR	20	1950.93	0.0059843	68.27	0	0	0	0	0	0	0	0	0	0	0	0	0	0	0	0	0	0	0	0	0	0	0	0	0	0	0	0	0	0	0	0	0	0	0	0	0	0	0
Q6PHL6	Q6PHL6			XB-GENE-968803	rps19	AASTVRHLYLR	11	1285.73	0.030133	76.282	1	0	0	0	0	0	0	0	0	0	0	0	0	0	0	0	0	0	0	0	0	0	0	0	0	0	0	0	0	0	0	0	0	0	0	0	0	0	0
Q641I4	Q641I4	ogt-prov		XB-GENE-966153	ogt	AASVGNVADSTEPTKR	16	1601.8	0.00017126	121.39	1	1350700	0	0	0	0	0	0	0	0	0	0	0	0	0	0	0	0	0	0	0	0	0	0	0	0	0	0	0	0	0	0	0	0	0	0	0	0	0
Q4QR59;Q6GP91;Q6DCR0	Q4QR59	LOC443634;sept11-prov				AATEIVR	7	758.429	0.0016153	107.43	0	0	0	0	0	0	0	0	0	0	0	0	0	0	0	0	0	0	0	0	0	0	0	0	0	0	0	0	0	0	0	0	0	0	1827400	54976	249190	0	0
Q7ZXN7;Q5HZ84;Q2TAH6	Q7ZXN7	MGC132047		XB-GENE-17335393	enpp2	AATFFWPVAISQER	14	1621.83	0.0002523	96.135	0	0	0	0	0	0	0	0	0	0	0	0	0	0	0	0	1387900	188310	1321500	0	0	0	0	0	0	0	0	0	0	0	0	0	0	0	0	0	0	0	0
A2VD97	A2VD97	LOC100037195		XB-GENE-985835	mccc2	AATGEEVSAEDLGGADLHCR	20	2056.91	6.961e-06	117.9	0	0	0	0	0	0	0	0	0	0	0	0	0	0	0	0	0	0	0	0	0	0	0	0	0	0	0	0	0	0	0	0	0	0	0	0	0	0	0
Q2VPN9;P08777	Q2VPN9	MGC68905;xk81a1	Keratin, type I cytoskeletal 47 kDa	XB-GENE-6255484	xk81a1	AATIDNATVTLQIDNAR	17	1785.92	6.0935e-50	250.08	0	0	0	0	0	0	0	0	0	0	0	0	0	0	0	0	0	0	0	0	0	0	0	0	0	0	0	0	0	0	0	0	0	0	0	0	0	0	0
Q66J62	Q66J62	MGC81799		XB-GENE-956050	Sept11	AATQLLQSQAQQAGTQTK	18	1871.97	7.3834e-79	265.37	0	4379600	330120	1993400	619330	3460400	251720	0	0	0	0	0	0	0	0	0	3718800	180560	250590	0	0	0	51286	6805.5	3729.4	0	0	0	0	0	0	3355900	484360	213910	1957300	0	0	0	0
Q641G6	Q641G6	LOC494640				AATTESAPVAPPAEPAAAK	19	1748.89	0.00049018	103.75	0	0	0	3679600	214530	0	0	0	0	0	0	0	0	0	0	0	0	0	0	0	0	0	50465	4120.3	7356.3	0	0	0	0	0	0	0	0	0	0	0	0	0	0
Q7SY77;Q7ZXB6	Q7SY77	UBE2V1		XB-GENE-950457	ube2v1	AATTVSGVKVPR	12	1184.69	0.0060991	103.46	1	0	0	0	0	0	0	0	0	0	0	0	0	0	0	0	0	0	0	0	0	0	45384	0	0	0	0	0	39783	0	0	0	0	0	0	0	0	0	0
Q566H1	Q566H1	MGC115310		XB-GENE-992567	crmp1	AAVAGGTTMIIDHVVPDPGSNLLASFEK	28	2809.43	0.0019949	66.52	0	0	0	0	0	0	0	0	0	0	0	0	0	0	0	0	0	0	0	0	0	0	0	0	0	0	0	0	0	0	0	0	0	0	0	0	0	0	0
Q6EE34;Q4V813	Q6EE34	adh5				AAVAWEAGKPLSMEEVEVAPPK	22	2308.18	2.4768e-06	120.79	1	0	0	0	0	0	0	0	0	0	0	0	0	0	0	0	0	0	0	0	0	0	0	0	0	0	0	0	0	0	0	0	0	0	0	0	0	0	0
Q5M989;Q4QR22;Q3KQG0;Q05AW5	Q5M989	LOC496165;MGC114925;MGC154518				AAVDAGFVPNDMQVGQTGK	19	1903.91	0.008237	78.225	0	0	0	0	0	0	0	0	0	0	0	0	0	0	0	0	0	0	0	0	0	0	0	0	0	0	0	0	0	0	0	0	0	0	0	0	0	0	0
Q7ZTR6;Q6IP60;Q7ZTK0	Q7ZTR6	Hspd1				AAVEEGIVLGGGCALLR	17	1683.9	1.6625e-09	167.69	0	0	0	0	0	0	0	0	0	0	0	0	0	0	0	0	0	0	0	0	0	0	0	0	0	155830	14015	83686	0	0	0	0	0	0	0	0	0	0	0
Q4V874;Q6AX85;Q498L1	Q4V874	LOC446265;MGC114631		XB-GENE-989965	psmd1	AAVESLGFILFR	12	1321.74	9.892e-08	189.13	0	0	0	0	0	0	0	0	0	0	0	0	0	0	0	0	20244000	239990	168560	700990	0	0	0	0	0	0	0	0	0	0	0	1953400	43382	84144	0	0	0	0	0
Q7ZYU3	Q7ZYU3			XB-GENE-5827101	lin7c	AAVGEPVRLER	11	1195.67	0.019828	86.463	1	0	0	0	0	0	0	0	0	0	0	0	0	0	0	0	0	0	0	0	0	0	0	0	0	0	0	0	0	0	0	0	0	0	0	0	0	0	0
P08778	P08778	xk70a	Keratin, type I cytoskeletal 47 kDa	XB-GENE-6252602	krt	AAVGSLDYSGYYNTINLLR	19	2089.05	2.2609e-93	277.69	0	0	0	0	0	0	0	0	0	0	0	0	0	0	0	0	3267300	212580	318010	0	0	0	0	0	0	0	0	0	0	0	0	0	0	0	0	0	0	0	0
Q7ZXE6	Q7ZXE6			XB-GENE-6253629	krt	AAVGSMDVSGYYK	13	1346.62	6.5755e-18	213.84	0	0	0	0	0	0	0	0	0	0	0	0	0	0	0	0	0	0	0	0	0	0	0	0	0	0	0	0	0	0	0	0	0	0	0	0	0	0	0
Q3KPR4	Q3KPR4	MGC131372		XB-GENE-968584	qdpr	AAVHQLCQSLGADK	14	1496.74	0.037697	67.079	0	0	0	0	0	0	0	103060	0	0	0	0	0	0	0	0	0	0	0	0	0	0	0	0	0	0	0	0	0	0	0	0	0	0	0	0	0	0	0
Q52KN0	Q52KN0	MGC115198		XB-GENE-17344232	qdpr	AAVHQLCQSLGAEK	14	1510.76	1.309e-11	193.62	0	6709100	65301	6136400	75511	4895700	34204	2114500	92224	41002	703720	44517	26040	0	0	0	0	0	0	0	0	0	0	0	0	853590	62795	195660	0	0	0	0	0	0	4057000	0	0	0	0
Q8AYR4;Q5EAV3	Q8AYR4	Xgly4				AAVIEPCNNMQHIFASR	17	1956.93	0.03049	57.475	0	4982500	224140	6483600	318590	5028500	317670	322330	74841	973510	0	0	0	0	0	0	6800000	713970	437140	6003200	357760	212780	0	0	0	0	0	0	0	0	0	4939000	518230	320360	5185200	717990	422830	0	0
Q5M993	Q5M993	LOC496161		XB-GENE-866128	glrx3	AAVLEAGSQSQFEELLQK	18	1946.99	1.9806e-05	141.86	0	0	0	0	0	0	0	0	0	0	0	0	0	0	0	0	0	0	0	0	0	0	0	0	0	0	0	0	0	0	0	0	0	0	0	0	0	0	0
Q6DD43;Q4V859;Q5ID03;Q6GPL0	Q6DD43	LOC446221;Ena;MGC83587				AAVMVYDDANK	11	1195.55	0.0053519	84.31	0	0	0	0	0	0	0	0	0	0	0	0	0	0	0	0	884870	169110	126640	0	0	0	0	0	0	0	0	0	0	0	0	1524800	179250	192130	0	0	0	0	0
Q7ZYK8;Q6PAG0;Q7ZSX5;A0JMR3;Q92123;Q6IP41	Q7ZYK8	MGC68460;atp1a1;atp1a1a.1	Sodium/potassium-transporting ATPase subunit alpha-1	XB-GENE-996134	atp1a3	AAVPDAVGK	9	826.455	0.051515	83.783	0	1507300	15487	717700	4670.1	937390	6854.3	0	0	0	0	0	0	0	0	0	4252600	22835	643620	3929900	32609	84809	0	0	0	0	0	0	0	0	0	3485900	48334	127690	4349600	42045	278050	0	0
Q7SZ25;P08734;Q7ZXA3;A1L3K7;Q8AVT0	Q7SZ25	eno1;LOC100037034	Alpha-enolase	XB-GENE-6256554	eno1	AAVPSGASTGIYEALELR	18	1803.94	2.8714e-21	190.15	0	0	0	0	0	0	0	0	0	0	0	0	0	0	0	0	53967000	2676000	1878200	2758700	1184400	372860	0	0	0	0	0	0	0	0	0	16338000	2180900	679180	2947700	996390	167260	0	0
Q7SZ25;P08734;A1L3K7;Q8AVT0	Q7SZ25	eno1;LOC100037034	Alpha-enolase	XB-GENE-6256554	eno1	AAVPSGASTGIYEALELRDNDK	22	2276.13	4.5647e-11	119.38	1	0	0	0	0	0	0	0	0	0	0	0	0	0	0	0	0	0	0	0	0	0	0	0	0	0	0	0	0	0	0	0	0	0	0	0	0	0	0
Q7SZ25;P08734;A1L3K7;Q8AVT0	Q7SZ25	eno1;LOC100037034	Alpha-enolase	XB-GENE-6256554	eno1	AAVPSGASTGIYEALELRDNDKTR	24	2533.28	0.041779	62.193	2	0	0	0	0	0	0	0	0	0	0	0	0	0	0	0	0	0	0	0	0	0	0	0	0	0	0	0	0	0	0	0	0	0	0	0	0	0	0
Q640C3	Q640C3	LOC494728		XB-GENE-6255327	umps	AAVQMAEQHR	10	1139.55	0.0054886	78.098	0	0	0	0	0	0	0	0	0	0	0	0	0	0	0	0	639310	0	0	0	0	0	0	0	0	0	0	0	0	0	0	0	0	0	0	0	0	0	0
Q6DEA1	Q6DEA1	gars-prov		XB-GENE-963086	gars	AAVSELPGIVR	11	1110.64	0.0086648	100.69	0	1360100	51884	0	0	0	0	234020	3381.2	3692.8	264050	0	0	0	0	0	0	0	0	0	0	0	0	0	0	0	0	0	0	0	0	0	0	0	0	0	0	0	0
Q52KN0	Q52KN0	MGC115198		XB-GENE-17344232	qdpr	AAVSELQR	8	872.472	0.00027352	171.73	0	3985700	147500	2904000	109090	2363500	61106	552160	89575	159580	243280	44304	74003	0	0	0	0	0	0	6064200	813680	127210	0	0	0	203340	111910	93264	0	0	0	15791000	438600	955470	7107700	411790	3948.4	0	0
Q7ZXB8;Q9DDY9	Q7ZXB8	pabpn1-b;pabpn1-a	Polyadenylate-binding protein 2-B;Polyadenylate-binding protein 2-A	XB-GENE-1007055	pabpn1	AAVSSVASLR	10	959.54	0.001218	131.82	0	0	0	0	0	0	0	0	0	0	0	0	0	0	0	0	0	0	0	0	0	0	0	0	0	0	0	0	0	0	0	0	0	0	0	0	0	0	0
A0MZ58;Q5XK84;A0MZ59	A0MZ58	carm1	Histone-arginine methyltransferase CARM1			AAVSVFPGVR	10	1001.57	0.031479	85.807	0	0	0	0	0	0	0	0	0	0	0	0	0	0	0	0	0	0	0	0	0	0	0	0	0	0	0	0	0	0	0	0	0	0	0	0	0	0	0
Q7ZXZ0	Q7ZXZ0	zmcm3	Zygotic DNA replication licensing factor mcm3	XB-GENE-971651	unnamed	AAVTELDDQEMR	12	1376.62	0.0014962	116.71	0	740030	116740	0	0	0	0	0	0	0	0	0	0	0	0	0	0	0	0	0	0	0	0	0	0	0	0	0	0	0	0	0	0	0	1311900	2999100	196640	0	0
B7ZRJ5;B7ZRJ1;A7J1T1	B7ZRJ5	map3k12;Map3k12				AAVTPETTPQSQPPAR	16	1649.84	0.012678	55.322	0	0	0	0	0	0	0	0	0	0	0	0	0	0	0	0	481760	0	0	0	0	0	0	0	0	0	0	0	0	0	0	333420	0	0	0	0	0	0	0
P16170;Q66IV0;O73633;P16170-2	P16170	ncam1-a;LOC397761;N-CAM 1	Neural cell adhesion molecule 1-A	XB-GENE-6252598	ncam1	AAVTWFR	7	849.45	0.0052389	143.23	0	4930600	82820	4058900	180900	5738400	182320	0	0	0	294820	34610	101720	0	0	0	11614000	7908300	1382900	18377000	3762500	1362500	0	0	0	0	0	0	0	0	0	11481000	4091900	1777600	11391000	2148700	1130500	0	0
P06636;Q7SYU7	P06636	hba3	Hemoglobin subunit alpha-3			AAVVALWGK	9	913.539	0.013594	84.368	0	0	0	0	0	0	0	0	0	0	0	0	0	0	0	0	0	0	0	8051900	0	0	0	0	0	0	0	0	0	0	0	0	0	0	0	0	0	0	0
Q6P285;Q801S7;Q9DEE8	Q801S7	uba1b;uba1a				AAVVEILR	8	869.533	0.045191	88.819	0	3738200	0	1865300	0	2335800	0	0	0	0	0	0	0	0	0	0	0	0	0	0	0	0	0	0	0	0	0	0	0	0	0	0	0	0	0	0	0	0	0
Q6GN02	Q6GN02	acat1-b	Acetyl-CoA acetyltransferase B, mitochondrial	XB-GENE-17333679	acat1	AAWDSGLIANEIAPVTIAQK	20	2067.1	8.5916e-07	142.23	0	0	0	0	0	0	0	0	0	0	0	0	0	0	0	0	1652000	180850	52988	0	0	0	0	0	0	0	0	0	0	0	0	0	0	0	0	0	0	0	0
Q6DEB8	Q6DEB8	acadm-prov		XB-GENE-972941	acadm	AAWEIDLGR	9	1029.52	0.0548	77.662	0	0	0	0	0	0	0	0	0	0	0	0	0	0	0	0	0	0	0	0	0	0	0	0	0	0	0	0	0	0	0	0	0	0	0	0	0	0	0
Q7ZXM4;Q7ZWX2	Q7ZWX2	MGC53360;cg10992		XB-GENE-17330489	ctsb	AAWPNCPTIR	10	1184.58	0.016705	91.469	0	0	0	0	0	0	0	0	0	0	0	0	0	0	0	0	0	0	0	0	0	0	0	0	0	0	0	0	0	0	0	0	0	0	0	0	0	0	0
Q66J16	Q66J16	MGC83352		XB-GENE-866115	aldh7a1	AAWQIWADIPAPK	13	1465.77	0.0015982	84.365	0	0	0	0	0	0	0	0	0	0	0	0	0	0	0	0	7263900	334270	244110	0	0	0	0	0	0	0	0	0	0	0	0	4616500	0	0	0	0	0	0	0
A2TBB3;G9HMR8;A8WAA2;A8WAA4;A8WAA5;A8WAA3;A8WAA6;G9HMR7	A2TBB3					AAYEDGFEQCDAGWLSDQTVR	21	2417.02	1.8964e-10	146.78	0	0	0	0	0	0	0	0	0	0	0	0	0	0	0	0	5810400	264550	129210	0	0	0	0	0	0	0	0	0	0	0	0	913590	47972	0	0	0	0	0	0
Q9I9M9	Q9I9M9	slc25a5		XB-GENE-6083082	slc25a5	AAYFGIYDTAK	11	1218.59	0.00017435	157.38	0	0	0	0	0	0	0	0	0	0	377830	474740	1308700	0	0	0	20137000	346390	2258700	16744000	635440	1497900	0	0	0	0	0	0	0	0	0	18802000	313650	1500100	13101000	284420	1260900	0	0
Q52L12	Q52L12	MGC114738		XB-GENE-951638	lpp	AAYPAQSSSLRPEDELER	18	2017.97	0.007768	57.788	1	0	0	0	0	2293700	0	0	0	0	0	0	0	0	0	0	0	0	0	0	0	0	0	0	0	0	0	0	0	0	0	0	0	0	0	0	0	0	0
Q7SZ11	Q7SZ11		Annexin	XB-GENE-17330548	anxa1	AAYQQLTGK	9	978.513	0.0031857	121.8	0	0	0	0	0	0	0	166280	80183	95576	0	0	0	0	0	0	2112900	62194	260620	0	0	0	0	0	0	0	0	0	0	0	0	2595200	118540	248450	2750200	0	0	0	0
Q6NTT0	Q6NTT0	MGC82310		XB-GENE-6252270	rida	AAYQVAALPR	10	1058.59	0.00061501	142.56	0	0	0	0	0	0	0	0	0	0	0	0	0	0	0	0	0	0	0	0	0	0	0	0	0	0	0	0	0	0	0	0	0	0	0	0	0	0	0
Q8AVB6;Q2NLB3	Q8AVB6	LOC398480	Ubiquitin carboxyl-terminal hydrolase			AAYVLFYQR	9	1129.59	0.020322	71.379	0	777270	111550	0	0	0	0	0	0	0	0	0	0	0	0	0	0	0	0	0	0	0	0	0	0	0	0	0	0	0	0	0	0	0	0	0	0	0	0
Q5XH13;P79959	Q5XH13	XGbeta1;gnb1	Guanine nucleotide-binding protein G(I)/G(S)/G(T) subunit beta-1	XB-GENE-6076423	gnb1	ACADATLAQITANIDPVGR	19	1955.97	2.0589e-35	216.05	0	0	0	0	0	0	0	1776000	231390	343320	1566700	163110	216250	139330	29641	15557	8173300	286200	209150	0	0	0	0	0	0	1360600	169280	216150	0	0	0	5858400	99635	92390	0	0	0	0	0
Q7SZF6	Q7SZF6	vtg b1		XB-GENE-5749200	vtgb1	ACAEAFVR	8	922.433	0.0025111	145.34	0	0	0	0	0	0	0	2764400	142350	63800	0	0	0	0	0	0	0	0	0	0	0	0	0	0	0	0	0	0	0	0	0	11998000	818330	645730	0	0	0	0	0
Q7SZF6	Q7SZF6	vtg b1		XB-GENE-5749200	vtgb1	ACAEAFVRNPHEAQAELK	18	2039.98	1.8112e-05	154.81	1	0	0	0	0	0	0	677860	43686	13981	0	0	0	0	0	0	0	0	0	0	0	0	0	0	0	0	0	0	0	0	0	0	0	0	0	0	0	0	0
Q8JIW9	Q8JIW9			XB-GENE-966372	sema3a	ACAECCLAR	9	1109.44	2.4703e-07	197.66	0	0	0	0	0	0	0	0	0	0	0	0	0	0	0	0	0	0	0	0	0	0	0	0	0	0	0	0	0	0	0	0	0	0	0	0	0	0	0
Q5FWV1	Q5FWV1	MGC98309		XB-GENE-941157	vps35	ACAEVHQNVNVK	12	1367.66	0.015408	76.85	0	0	0	0	0	0	0	0	0	0	0	0	0	0	0	0	0	0	0	0	0	0	0	0	0	0	0	0	0	0	0	0	0	0	0	0	0	0	0
Q801S2	Q801S2	sdha-b	Succinate dehydrogenase [ubiquinone] flavoprotein subunit B, mitochondrial	XB-GENE-956949	sdha	ACALSIAEECK	11	1250.56	0.0055269	67.385	0	0	0	0	0	0	0	0	0	0	0	0	0	0	0	0	0	0	0	0	0	0	0	0	0	0	0	0	0	0	0	0	0	0	0	0	0	0	0
Q6PA58	Q6PA58	sdha-a	Succinate dehydrogenase [ubiquinone] flavoprotein subunit A, mitochondrial	XB-GENE-17344569	sdha	ACALSIAESCKPGEAVPSIK	20	2087.04	0.050722	55.546	1	0	0	0	0	0	0	0	0	0	0	0	0	0	0	0	0	0	0	0	0	0	0	0	0	0	0	0	0	0	0	0	0	0	0	0	0	0	0
Q5M9B3	Q5M9B3	itgbl1	Integrin beta-like protein 1	XB-GENE-989421	itgbl1	ACALSIEESK	10	1106.53	1.1829e-10	207.88	0	3319200	109460	0	0	1899600	175120	0	0	0	0	0	0	0	0	0	818040	40508	42135	1560300	70631	158220	0	0	0	0	0	0	0	0	0	0	0	0	0	0	0	0	0
Q0IHI5	Q0IHI5	MGC154328		XB-GENE-5817805	rtbdn	ACCTQEQINAHPITSFPWGLCGPLSSSCEK	30	3434.52	1.6646e-44	138.12	0	0	0	0	0	0	0	980400	103690	39480	1000000	151360	142840	0	0	0	8289100	957270	413040	0	0	0	0	0	0	0	0	0	0	0	0	2167500	383000	266910	0	0	0	0	0
Q505M8	Q505M8	MGC115035		XB-GENE-5761829	fbln1	ACCVRGQEGLDIPNRDVSK	19	2173.04	4.2912e-05	107.51	2	0	0	0	0	0	0	0	0	0	0	0	0	0	0	0	0	0	0	0	0	0	0	0	0	631940	22678	14044	0	0	0	0	0	0	0	0	0	0	0
Q7T0Z5	Q7T0Z5	MGC68843		XB-GENE-6255487	tfpi2	ACEEFVYTGCGGNSNNFIK	19	2165.91	2.6683e-13	149.74	0	0	0	0	0	0	0	0	0	0	0	0	0	0	0	0	0	0	0	0	0	0	0	0	0	0	0	0	0	0	0	0	0	0	0	0	0	0	0
Q6GPY3	Q6GPY3	prdx5		XB-GENE-1006737	prdx5	ACGLLLDK	8	888.474	0.047667	42.075	0	0	0	0	0	0	0	0	0	0	0	0	0	0	0	0	0	0	0	0	0	0	0	0	0	0	0	0	0	0	0	0	0	0	0	0	0	0	0
Q6GPY3	Q6GPY3	prdx5		XB-GENE-1006737	prdx5	ACGLLLDKK	9	1016.57	0.028004	78.516	1	0	0	0	0	0	0	61294	0	0	0	0	0	0	0	0	0	0	0	0	0	0	0	0	0	0	0	0	0	0	0	0	0	0	0	0	0	0	0
Q08AW0;A1A646;B1H1N8;Q6GN87	Q08AW0	LOC100036826;MGC82953				ACGLNFADLMAR	12	1337.62	2.8555e-05	160.86	0	3454700	46194	1455600	48626	0	0	0	0	0	0	0	0	0	0	0	0	0	0	0	0	0	0	0	0	0	0	0	0	0	0	0	0	0	0	0	0	0	0
A2TBB3;G9HMR8;A8WAA2;A8WAA4;A8WAA5;A8WAA3;A8WAA6;G9HMR7	A2TBB3					ACIDSGAQIATPGQLK	16	1628.82	9.7965e-61	256.35	0	11941000	166090	4880300	65858	6066500	44991	349300	45735	14388	395610	72550	34799	105090	8540.7	4793.7	9444700	103330	22362	9822400	375220	430640	0	0	0	517350	146660	80629	37068	0	0	8619100	0	0	13296000	812430	0	0	0
Q7SZ25;P08734;Q7ZXA3;Q8AVT0	Q7SZ25	eno1	Alpha-enolase	XB-GENE-6256554	eno1	ACNCLLLK	8	990.499	0.0013795	150.84	0	0	0	0	0	0	0	936160	125370	177280	716870	121490	91493	0	0	0	0	0	0	0	0	0	0	0	0	735230	101490	76285	0	0	0	0	0	0	0	0	0	0	0
Q5BJ37	Q5BJ37	MGC99219		XB-GENE-865570	ap2a2	ACNQLGQFLQHR	12	1470.72	0.0012468	70.942	0	0	0	0	0	0	0	0	0	0	0	0	0	0	0	0	0	0	0	0	0	0	0	0	0	0	0	0	0	0	0	0	0	0	0	0	0	0	0
A8E604	A8E604	rps3a-b	40S ribosomal protein S3a-B	XB-GENE-6253799	rps3a	ACQSIYPLHDVYAR	14	1691.81	0.0051472	52.5	0	1637400	329740	0	0	1235500	0	0	0	0	0	0	0	0	0	0	0	0	0	0	0	0	0	0	0	0	0	0	0	0	0	0	0	0	0	0	0	0	0
Q801S3	Q801S3	rps3a-a	40S ribosomal protein S3a-A	XB-GENE-976737	rps3a	ACQSIYPLHDVYVR	14	1719.84	0.0012239	87.914	0	7237400	228910	425310	0	0	0	1376100	129690	130100	1196800	246740	76594	151690	88988	30227	0	0	0	0	0	0	0	0	0	2154400	97882	12771	0	0	0	0	0	0	2968900	184080	90575	0	0
Q6GM38	Q6GM38	MGC84000				ACSDTTLVQITASLDSVGR	19	1992.98	5.1277e-15	172.93	0	0	0	0	0	0	0	0	0	0	0	0	0	0	0	0	0	0	0	0	0	0	0	0	0	0	0	0	0	0	0	0	0	0	0	0	0	0	0
Q8AXK6	Q8AXK6	reln				ACTDCGVLAEDMALYFGASAVR	22	2376.05	0.00013363	81.316	0	0	0	0	0	0	0	0	0	0	0	0	0	0	0	0	0	0	0	0	0	0	0	0	0	0	0	0	0	0	0	0	0	0	0	0	0	0	0
Q7ZYK8;Q7ZSX5;A0JMR3;Q92123;Q6IP41	Q7ZYK8	atp1a1;atp1a1a.1	Sodium/potassium-transporting ATPase subunit alpha-1	XB-GENE-996134	atp1a3	ACVIHGTDLK	10	1112.56	7.0382e-07	195.58	0	581810	45475	0	0	0	0	535100	5598800	181570	404630	904680	193030	83106	6293.7	10984	2484100	42463	37541	3019300	37584	128830	0	0	0	234550	189350	79074	0	0	0	5804200	106720	75647	4248800	102910	108200	0	0
P02350;Q7ZYT3;P47835	P02350	rps3-a;rpls3-b;rps3-b	40S ribosomal protein S3-A;40S ribosomal protein S3-B	XB-GENE-978304	rps3	ACYGVLR	7	837.417	0.025204	92.692	0	0	0	0	0	0	0	0	0	0	0	0	0	0	0	0	0	0	0	0	0	0	0	0	0	0	0	0	0	0	0	0	0	0	0	0	0	0	0
Q6DJH8	Q6DJH8	actr1a-prov		XB-GENE-491906	actr1a	ACYLSINPQK	10	1192.59	0.00037451	154.85	0	2213800	415680	1256100	67392	0	0	0	0	0	0	0	0	0	0	0	0	0	0	0	0	0	0	0	0	0	0	0	0	0	0	0	0	0	0	0	0	0	0
Q7ZYH7	Q7ZYH7					ADAANVDSFR	10	1064.49	0.00064188	103.18	0	0	0	0	0	0	0	0	0	0	0	0	0	0	0	0	3799400	295660	94509	4368300	780480	149880	0	0	0	0	0	0	0	0	0	3948700	1694500	168250	5997100	536180	148360	0	0
Q5U238;Q98SV2;Q6NU93;Q6NRC5	Q98SV2	MGC83936				ADAEEEAANR	10	1074.46	0.0019503	101.82	0	0	0	0	0	0	0	0	0	0	0	0	0	0	0	0	1503600	121770	40019	0	0	0	0	0	0	0	0	0	0	0	0	0	0	0	0	0	0	0	0
Q5U238;Q98SV2;Q6NU93;Q6NRC5	Q98SV2	MGC83936				ADAEEEAANRIPG	13	1341.62	2.8637e-22	158.25	1	9427500	330570	3858400	116890	0	0	0	0	0	0	0	0	0	0	0	0	0	0	0	0	0	0	0	0	0	0	0	0	0	0	0	0	0	0	0	0	0	0
Q52L00;P47193;Q5XH53	Q52L00	vamp2-a;vamp2;LOC495063	Vesicle-associated membrane protein 2			ADALQAGASQFETSAAK	17	1664.8	4.5218e-75	276.42	0	892480	62445	0	0	0	0	901220	121790	358560	152760	26804	25481	0	0	0	12252000	377900	206740	29776000	573180	448910	0	0	0	0	0	0	0	0	0	12704000	274150	276600	13437000	310700	186280	0	0
Q66L22	Q66L22	MGC85233		XB-GENE-1014433	hint1	ADASDKELLGHLMIVGSK	18	1882.98	0.00076439	97.551	1	0	0	0	0	0	0	252290	20354	22527	0	0	0	0	0	0	0	0	0	0	0	0	0	0	0	0	0	0	0	0	0	0	0	0	0	0	0	0	0
Q6AX65	Q6AX65	MGC84055		XB-GENE-866385	pacsin1	ADASVTADQLR	11	1145.57	0.00068421	108.98	0	728430	0	0	0	358210	0	0	0	0	0	0	0	0	0	0	0	0	0	1654100	422710	127230	0	0	0	0	0	0	0	0	0	0	0	0	0	0	0	0	0
Q6GQ65	Q6GQ65	MGC80312		XB-GENE-1006919	ahsa1	ADATNVNNWHWTER	14	1712.77	0.00027009	88.224	0	1977000	208760	0	0	0	0	0	0	0	0	0	0	0	0	0	0	0	0	0	0	0	0	0	0	0	0	0	0	0	0	0	0	0	0	0	0	0	0
Q6GPE1;Q7ZXB3	Q6GPE1	wu:fc30a11		XB-GENE-983622	ap1g1	ADCASGIFLAAEK	13	1351.64	0.017872	64.374	0	935440	170830	0	0	0	0	0	0	0	0	0	0	0	0	0	0	0	0	0	0	0	0	0	0	0	0	0	0	0	0	0	0	0	0	0	0	0	0
Q7ZY98	Q7ZY98			XB-GENE-6254060	snd1	ADDAAEFGYSR	11	1200.5	0.010262	75.739	0	567900	32553	565520	0	0	0	0	0	0	0	0	0	0	0	0	0	0	0	0	0	0	0	0	0	0	0	0	0	0	0	0	0	0	0	0	0	0	0
Q8AXM1;Q640W4;Q8AXM2	Q8AXM1	snap25	Synaptosomal-associated protein	XB-GENE-948776	snap25	ADDADMRNELEEMQR	15	1821.76	6.7041e-08	188.12	1	458910	90974	0	0	0	0	226350	63767	42950	0	0	0	0	0	0	0	0	0	0	0	0	0	0	0	0	0	0	0	0	0	0	0	0	0	0	0	0	0
Q9IB91;Q802B5	Q9IB91	COL1A1;col1a1				ADDANVMR	8	890.392	0.014895	87.181	0	0	0	0	0	0	0	0	0	0	0	0	0	0	0	0	0	0	0	0	0	0	0	0	0	0	0	0	0	0	0	0	0	0	0	0	0	0	0
Q6GNY0;O42242	Q6GNY0	NTF2;ntf2	Nuclear transport factor 2			ADDDPIMGFHQVFLLK	16	1844.91	0.00059976	92.039	0	0	0	0	0	0	0	0	0	0	0	0	0	0	0	0	0	0	0	0	0	0	0	0	0	0	0	0	0	0	0	0	0	0	0	0	0	0	0
Q7ZXG3	Q7ZXG3			XB-GENE-998085	eif5a	ADDIDFTSGDAGASSTFPMQCSALR	25	2619.12	4.1578e-06	100.76	0	0	0	0	0	0	0	462090	63058	64987	0	0	0	0	0	0	0	0	0	0	0	0	0	0	0	0	0	0	0	0	0	0	0	0	0	0	0	0	0
Q7ZXG3	Q7ZXG3			XB-GENE-998085	eif5a	ADDIDFTSGDAGASSTFPMQCSALRK	26	2747.22	1.3598e-10	148.52	1	0	0	0	0	0	0	2311900	52788	64571	1957600	93258	97985	0	0	0	0	0	0	0	0	0	0	0	0	2819700	197710	136910	0	0	0	0	0	0	0	0	0	0	0
Q7T0R9	Q7T0R9	rps2e		XB-GENE-1003623	rps2	ADDKEWVPVTK	11	1286.65	0.0009494	160.16	1	0	0	0	0	0	0	0	0	0	0	0	0	0	0	0	0	0	0	0	0	0	0	0	0	0	0	0	0	0	0	0	0	0	0	0	0	0	0
P15107	P15107	sod1-b	Superoxide dismutase [Cu-Zn] B	XB-GENE-6254670	sod1	ADDLGKGGNDESLK	14	1417.67	0.00025083	160.46	1	0	0	0	0	0	0	0	0	0	0	0	0	0	0	0	0	0	0	0	0	0	0	0	0	0	0	0	0	0	0	0	0	0	0	0	0	0	0
O57532;Q68F22	Q68F22	unc-18;LOC100101272		XB-GENE-945148	stxbp1	ADDPTMGEGPDK	12	1231.5	0.00041417	138.63	0	0	0	0	0	0	0	63266	33984	0	0	0	0	0	0	0	0	0	0	1680700	46666	88424	0	0	0	0	0	0	0	0	0	0	0	0	1739100	75162	44800	0	0
Q7ZYR4	Q7ZYR4	atp6v0d1		XB-GENE-989924	atp6v0d1	ADDYEQVK	8	966.429	0.032324	91.867	0	0	0	0	0	0	0	0	0	0	0	0	0	0	0	0	0	0	0	0	0	0	0	0	0	0	0	0	0	0	0	0	0	0	0	0	0	0	0
Q6PCI8	Q6PCI8	MGC68971	Pyruvate carboxylase	XB-GENE-952869	pc.1	ADEAYLIGK	9	978.502	0.0004295	152.06	0	0	0	0	0	0	0	0	0	0	107430	20248	38891	0	0	0	0	0	0	0	0	0	0	0	0	0	0	0	0	0	0	0	0	0	0	0	0	0	0
Q6AZR5;Q9I9K6;Q6DEE1	Q6AZR5	Pin1;pin1				ADEEKLPPGWEK	12	1397.68	0.047505	61.03	1	0	0	0	0	0	0	0	0	0	0	0	0	0	0	0	0	0	0	0	0	0	0	0	0	0	0	0	0	0	0	0	0	0	0	0	0	0	0
Q6INB9	Q6INB9	MGC83546		XB-GENE-993132	amph	ADETKDEQFEEYVQNFK	17	2118.94	0.0097157	70.038	1	0	0	0	0	0	0	0	0	0	0	0	0	0	0	0	0	0	0	0	0	0	0	0	0	0	0	0	0	0	0	0	0	0	0	0	0	0	0
Q6P7F8	Q6P7F8	MGC68767		XB-GENE-947103	napsa	ADEVRVNNQLVLCK	14	1656.86	9.9268e-05	130.78	1	0	0	0	0	0	0	0	0	0	0	0	0	0	0	0	0	0	0	0	0	0	0	0	0	0	0	0	0	0	0	0	0	0	0	0	0	0	0
Q7SYX2	Q7SYX2			XB-GENE-1001876	serpinb6	ADFSGMSGCNDLFLSK	16	1747.75	1.1097e-06	157.07	0	0	0	0	0	0	0	415190	45418	456350	261720	48115	99691	0	0	0	0	0	0	0	0	0	0	0	0	428660	82994	130970	0	0	0	0	0	0	0	0	0	0	0
O93522;B7ZS76;Q801T0;Q6PA34;Q6AX95	O93522	LOC398083		XB-GENE-1002225	myh9	ADFSIIHYAGR	11	1248.63	0.011811	64.374	0	0	0	0	0	602470	52223	0	0	0	0	0	0	0	0	0	0	0	0	0	0	0	0	0	0	0	0	0	0	0	0	0	0	0	0	0	0	0	0
Q6PF49	Q6PF49	LOC398719				ADFSIMHYAGR	11	1266.58	0.025128	55.353	0	0	0	541550	79253	0	0	0	0	0	0	0	0	0	0	0	0	0	0	0	0	0	0	0	0	0	0	0	0	0	0	0	0	0	0	0	0	0	0
B7ZR28;P06180;Q6DDS8	B7ZR28	N1	Histone-binding protein N1/N2			ADGIDIDTEAK	11	1146.54	2.9271e-07	194.43	0	0	0	0	0	0	0	0	0	0	0	0	0	0	0	0	0	0	0	3244200	0	0	0	0	0	0	0	0	0	0	0	5841700	106320	666140	5074600	264680	204790	0	0
B7ZR28;P06180;Q6DDS8	B7ZR28	N1	Histone-binding protein N1/N2			ADGIDIDTEAKR	12	1302.64	0.036609	68.132	1	0	0	0	0	0	0	0	0	0	0	0	0	0	0	0	0	0	0	0	0	0	0	0	0	0	0	0	0	0	0	0	0	0	0	0	0	0	0
Q2VPH0	Q2VPH0	MGC132155		XB-GENE-17340747	nasp	ADGMDIDTEAK	11	1164.5	8.3604e-05	169.81	0	501370	486860	0	0	0	0	0	0	0	0	0	0	0	0	0	2656400	171080	171850	0	0	0	0	0	0	235180	21089	42921	0	0	0	3327800	148160	236030	0	0	0	0	0
Q801S3	Q801S3	rps3a-a	40S ribosomal protein S3a-A	XB-GENE-976737	rps3a	ADGYEPPVQESV	12	1289.58	0.014554	87.026	0	0	0	0	0	0	0	0	0	0	0	0	0	0	0	0	0	0	0	0	0	0	0	0	0	0	0	0	0	0	0	0	0	0	0	0	0	0	0
Q6DJI0;Q7SYU0;Q6EE53	Q6DJI0	MGC83421;rps8	40S ribosomal protein S8	XB-GENE-17335054	rps8	ADGYVLEGK	9	950.471	0.00042563	153.97	0	1138300	2073600	0	0	0	0	0	0	0	0	0	0	0	0	0	7113200	6133800	533670	6072000	23374000	137340	0	0	0	0	0	0	0	0	0	5556700	4034500	424700	4798300	11579000	155640	0	0
Q6DJI0;Q7SYU0	Q6DJI0	MGC83421;rps8	40S ribosomal protein S8	XB-GENE-17335054	rps8	ADGYVLEGKELEFYLR	16	1900.96	3.0015e-05	133.47	1	0	0	0	0	0	0	0	0	0	190770	332840	44095	0	0	0	0	0	0	0	0	0	0	0	0	0	0	0	0	0	0	0	0	0	0	0	0	0	0
Q6GN74;Q7ZX98;Q4QR39	Q6GN74	Psmc6;MGC114813				ADHDFVVQEDFMK	13	1579.7	0.0083898	74.537	0	2346100	118370	0	0	0	0	0	0	0	0	0	0	0	0	0	0	0	0	9111500	337470	192090	0	0	0	0	0	0	0	0	0	9870600	0	0	5462100	514790	80010	0	0
Q5PQ61	Q5PQ61	LOC495971		XB-GENE-5751318	tgfbi	ADHHATNGVVHVIDK	15	1611.81	3.5164e-05	125.39	0	0	0	763660	0	0	0	0	0	0	0	0	0	0	0	0	9999300	190900	74420	149360000	265710	203740	0	0	0	0	0	0	0	0	0	24341000	65067	150550	118410000	208120	129960	0	0
A2BDA2	A2BDA2	LOC100037080	40S ribosomal protein SA			ADHQPLTEASYVNLPTIALCNTDSPLR	27	2995.47	2.2145e-45	184.57	0	0	0	0	0	0	0	5851700	76122	108860	2280000	248000	199910	0	0	0	47008000	1040300	1070300	0	0	0	0	0	0	1864400	218860	114430	0	0	0	5129200	456380	566620	0	0	0	0	0
B1WBA9	B1WBA9	LOC100158413	Microtubule-associated protein			ADHYQDYDSLGDHTTDGSAQQIYTGGAGDQGLESVIR	37	3939.74	5.912e-14	93.653	0	0	0	0	0	0	0	0	0	0	0	0	0	0	0	0	0	0	0	0	0	0	0	0	0	0	0	0	0	0	0	0	0	0	0	0	0	0	0
Q8JIW7;Q8JIW8;Q6AX34	Q8JIW7	xtp	Microtubule-associated protein			ADHYQDYDSVGDHTADGSAQQIYTGGAGVHVLESSQESVIR	41	4361.97	2.5362e-06	49.353	0	0	0	0	0	0	0	0	0	0	0	0	0	0	0	0	0	0	0	0	0	0	0	0	0	0	0	0	0	0	0	0	0	0	0	0	0	0	0
Q6NTT2	Q6NTT2	MGC82306		XB-GENE-865812	rps18	ADIDLSK	7	760.397	0.06174	69.198	0	0	0	0	0	0	0	0	0	0	0	0	0	0	0	0	0	0	0	0	0	0	0	0	0	0	0	0	0	0	0	0	0	0	0	0	0	0	0
Q7ZSX5;A0JMR3;Q92123;Q6IP41	A0JMR3	atp1a1;atp1a1a.1	Sodium/potassium-transporting ATPase subunit alpha-1			ADIGIAMGIAGSDVSK	16	1503.76	0.0001008	142.32	0	0	0	0	0	0	0	0	0	0	0	0	0	0	0	0	0	0	0	0	0	0	0	0	0	0	0	0	0	0	0	0	0	0	0	0	0	0	0
Q7ZYK8;Q6PAG0	Q7ZYK8	MGC68460		XB-GENE-996134	atp1a3	ADIGVAMGIAGSDVSK	16	1489.74	3.3689e-10	190.18	0	873050	52749	958410	63573	1036300	47787	0	0	0	342980	31572	38700	127850	32047	11237	4068400	214920	796060	3070400	130070	392860	102260	6191.7	36949	156660	35289	37066	0	0	0	5273900	288050	543270	6528800	926810	471560	0	0
Q8UVR6;Q7T2T2;Q6DE60	Q7T2T2	CAP1;CAP1b	Adenylyl cyclase-associated protein			ADIHGLVDRLEK	12	1364.74	0.0041347	112.7	1	0	0	0	0	0	0	299630	45315	27755	317410	58695	20022	0	0	0	0	0	0	0	0	0	0	0	0	346520	70087	62195	0	0	0	0	0	0	0	0	0	0	0
Q7SZ77;P41115	Q7SZ77	rps11	40S ribosomal protein S11	XB-GENE-5894068	rps11	ADIQTER	7	831.409	0.026235	102.51	0	0	0	0	0	0	0	0	0	0	0	0	0	0	0	0	0	0	0	0	0	0	0	0	0	0	0	0	0	0	0	0	0	0	0	0	0	0	0
Q6INH0;O93377	Q6INH0	rbbp4-b;rbbp4-a	Histone-binding protein RBBP4-B;Histone-binding protein RBBP4-A	XB-GENE-6255728	rbbp4	ADKEAAFDDAVEER	14	1564.7	1.7581e-06	184.37	1	6255500	70754	5817300	100650	3020000	94036	0	0	0	99797	23124	8986	0	0	0	0	0	0	0	0	0	0	0	0	146170	35383	11140	0	0	0	0	0	0	0	0	0	0	0
Q6INH0;O93377	Q6INH0	rbbp4-b;rbbp4-a	Histone-binding protein RBBP4-B;Histone-binding protein RBBP4-A	XB-GENE-6255728	rbbp4	ADKEAAFDDAVEERVINEEYK	21	2440.14	9.7913e-05	121.56	2	0	0	0	0	0	0	0	0	0	0	0	0	0	0	0	0	0	0	0	0	0	0	0	0	661080	74936	95718	0	0	0	0	0	0	0	0	0	0	0
Q6AZI4;Q4QR35	Q6AZI4	LOC446231;ube2l3				ADLAEEYSK	9	1024.47	0.0589	76.228	0	0	0	0	0	0	0	0	0	0	0	0	0	0	0	0	0	0	0	3644600	39286	265560	0	0	0	0	0	0	0	0	0	0	0	0	0	0	0	0	0
Q640I3	Q640I3	LOC494665		XB-GENE-479097	rab14	ADLEAQRDVTYEEAK	15	1736.82	1.8004e-05	141.82	1	0	0	0	0	0	0	1022800	1497800	110270	928320	1271100	155920	0	0	0	0	0	0	0	0	0	0	0	0	1170900	1221400	249080	0	0	0	0	0	0	0	0	0	0	0
Q6GQE7	Q6GQE7	atg3	Ubiquitin-like-conjugating enzyme ATG3	XB-GENE-953272	atg3	ADLGGEDAILQTR	13	1357.68	1.7339e-06	170	0	471290	263260	0	0	0	0	0	0	0	0	0	0	0	0	0	0	0	0	1637500	195250	252120	0	0	0	0	0	0	0	0	0	0	0	0	1342200	175050	240560	0	0
Q6AZV1;Q91662;A1L3K3;Q6GPV9;Q5U7J0	Q6AZV1	hsp90ab1;Hsp90;LOC100037031;MGC82579		XB-GENE-866421	hsp90ab1	ADLINNLGTIAK	12	1241.7	9.3486e-34	250.13	0	39882000	54897	29878000	137830	13010000	74507	3898400	79749	71912	6146000	112050	63031	906110	12210	44397	118220000	395430	152240	78781000	247470	230020	180540	19330	12935	4978100	74823	66829	0	0	0	123080000	240760	195790	93859000	98127	86545	104900	8653.5
Q00387	Q00387	serpina6	Serine protease inhibitor A6	XB-GENE-6252882	serpina6	ADLTGISEQIK	11	1173.62	0.0010331	127.52	0	0	0	0	0	0	0	0	0	0	0	0	0	0	0	0	0	0	0	0	0	0	0	0	0	0	0	0	0	0	0	4859200	249800	167700	0	0	0	0	0
Q6INS0	Q6INS0	MGC81156		XB-GENE-998701	gstt1	ADLTLYLDLMSQPCR	15	1794.86	8.4512e-11	106.14	0	0	0	0	0	0	0	0	0	0	0	0	0	0	0	0	0	0	0	0	0	0	0	0	0	0	0	0	0	0	0	0	0	0	0	0	0	0	0
Q7ZWJ2	Q7ZWJ2	uqcrc1		XB-GENE-6255826	uqcrc1	ADLVDYVNSNFK	12	1383.67	2.8533e-05	159.77	0	0	0	0	0	0	0	0	0	0	0	0	0	0	0	0	0	0	0	10939000	310860	175650	0	0	0	0	0	0	0	0	0	0	0	0	0	0	0	0	0
Q6GQ94	Q6GQ94	MGC80246		XB-GENE-865840	capza2	ADMEEQLSDDEK	12	1408.57	0.00742	93.766	0	0	0	0	0	0	0	0	0	0	0	0	0	0	0	0	0	0	0	0	0	0	0	0	0	0	0	0	0	0	0	0	0	0	1245100	220640	114670	0	0
Q6GQ94	Q6GQ94	MGC80246		XB-GENE-865840	capza2	ADMEEQLSDDEKVR	14	1663.74	6.3554e-10	210.38	1	0	0	0	0	0	0	0	0	0	0	0	0	0	0	0	0	0	0	0	0	0	0	0	0	0	0	0	0	0	0	0	0	0	0	0	0	0	0
Q642N9	Q642N9	MGC86352		XB-GENE-975294	tars	ADMETLQR	8	962.449	0.00063151	138.78	0	0	0	0	0	0	0	0	0	0	0	0	0	0	0	0	0	0	0	0	0	0	0	0	0	0	0	0	0	0	0	0	0	0	0	0	0	0	0
Q6GM27	Q6GM27	MGC84020		XB-GENE-995427	clstn3	ADMQSSDGIECSLEK	15	1668.7	0.0012408	83.806	0	0	0	0	0	0	0	0	0	0	0	0	0	0	0	0	0	0	0	0	0	0	0	0	0	0	0	0	0	0	0	1173300	71337	55316	0	0	0	0	0
Q7ZYA3;Q6NTQ3	Q7ZYA3	LOC414455		XB-GENE-948534	pgm1	ADNFEYSDPVDGSISR	16	1770.77	7.132e-14	179.66	0	1848300	2962300	660000	925120	1220300	1049300	0	0	0	0	0	0	0	0	0	6560400	9272800	496520	2135600	3770000	175940	0	0	0	0	0	0	0	0	0	5942700	7310200	78418	2253000	6834800	157910	0	0
Q3KQ54;Q6ING0	Q3KQ54	MGC130953;LOC443576		XB-GENE-998812	atic	ADNWWLR	7	959.461	0.0080642	128.57	0	0	0	0	0	1548800	44362	0	0	0	0	0	0	0	0	0	5464300	104080	7705100	3601700	135110	2850500	0	0	0	0	0	0	0	0	0	5205800	88233	13186000	4758700	0	0	0	0
A1A5I4;Q5U494;Q9DDA9	A1A5I4	LOC495704;pacsin2	Protein kinase C and casein kinase substrate in neurons protein 2			ADPAMNPEQLK	11	1212.58	0.01425	70.728	0	0	0	0	0	0	0	0	0	0	0	0	0	0	0	0	0	0	0	0	0	0	0	0	0	0	0	0	0	0	0	0	0	0	1110400	146330	150450	0	0
Q5U5C7	Q5U5C7	LOC495300		XB-GENE-6253981	pdcd5	ADPELEAIRR	10	1168.62	0.0022546	116.13	1	0	0	0	0	0	0	0	0	0	0	0	0	0	0	0	0	0	0	0	0	0	253440	4245.4	27116	0	0	0	0	0	0	0	0	0	0	0	0	0	0
Q91717	Q91717	col2a1	Collagen alpha-1(II) chain	XB-GENE-6252613	col2a1	ADQASNSLPVDVEATLK	17	1756.88	4.1488e-06	150.72	0	0	0	0	0	0	0	0	0	0	0	0	0	0	0	0	0	0	0	0	0	0	0	0	0	0	0	0	0	0	0	2885800	96160	1990500	0	0	0	0	0
Q91718;Q7ZTM4	Q91718	alpha-1 type II collagen;col2a1b		XB-GENE-6252612	col2a1	ADQASSSVLQTADVEANLK	19	1945.96	2.4689e-05	103.73	0	0	0	0	0	0	0	0	0	0	0	0	0	0	0	0	0	0	0	0	0	0	0	0	0	0	0	0	0	0	0	0	0	0	0	0	0	0	0
Q6GM38	Q6GM38	MGC84000				ADQELMMYSHDNIICGITSVAFSK	24	2729.25	6.4686e-08	71.678	0	0	0	0	0	0	0	0	0	0	0	0	0	0	0	0	1238100	404940	241870	0	0	0	0	0	0	0	0	0	0	0	0	0	0	0	0	0	0	0	0
Q5XH13;P79959	Q5XH13	XGbeta1;gnb1	Guanine nucleotide-binding protein G(I)/G(S)/G(T) subunit beta-1	XB-GENE-6076423	gnb1	ADQELMVYSHDNIICGITSVAFSK	24	2697.28	1.3565e-17	157.63	0	0	0	0	0	0	0	0	0	0	0	0	0	0	0	0	5308700	646930	553320	0	0	0	0	0	0	0	0	0	0	0	0	2455500	245110	130000	0	0	0	0	0
Q6GQD4	Q6GQD4	MGC80152		XB-GENE-866094	polr2h	ADQFEYIMYGK	11	1363.61	0.00016145	154.94	0	0	0	0	0	0	0	0	0	0	0	0	0	0	0	0	0	0	0	0	0	0	0	0	0	0	0	0	0	0	0	0	0	0	0	0	0	0	0
Q8AXM1;Q640W4;Q8AXM2	Q8AXM1	snap25	Synaptosomal-associated protein	XB-GENE-948776	snap25	ADQLADESLESTR	13	1433.66	3.7048e-07	179.27	0	0	0	0	0	0	0	0	0	0	0	0	0	0	0	0	8347200	2881500	219120	8377200	3871900	366160	0	0	0	0	0	0	0	0	0	11389000	1991800	152630	13180000	4042200	167860	0	0
Q8AXM1;Q640W4;Q8AXM2	Q8AXM1	snap25	Synaptosomal-associated protein	XB-GENE-948776	snap25	ADQLADESLESTRR	14	1589.76	0.010691	74.392	1	0	0	0	0	0	0	0	0	0	171470	128860	143000	0	0	0	0	0	0	0	0	0	0	0	0	0	0	0	0	0	0	0	0	0	0	0	0	0	0
P62155;Q7SZ95	P62155	calm1;Cam	Calmodulin			ADQLTEEQIAEFK	13	1520.74	4.7668e-85	301.67	0	5608400	148680	5261700	140270	6863800	109530	1914600	306300	178750	926990	296990	113020	118740	20138	16623	49593000	1273400	2948900	6737200	175370	1272900	0	0	0	471060	213060	199190	0	0	0	13067000	379510	1703200	10095000	229390	1269300	0	0
P62155;Q7SZ95	P62155	calm1;Cam	Calmodulin			ADQLTEEQIAEFKEAFSLFDK	21	2458.19	0.0053763	77.959	1	0	0	0	0	0	0	2030600	469320	420350	0	0	0	0	0	0	0	0	0	0	0	0	0	0	0	0	0	0	0	0	0	0	0	0	0	0	0	0	0
P62155;Q7SZ95	P62155	calm1;Cam	Calmodulin			ADQLTEEQIAEFKEAFSLFDKDGDGTITTK	30	3346.61	0.00037829	97.469	2	0	0	0	0	0	0	99022000	1511600	1766200	0	0	0	0	0	0	0	0	0	0	0	0	0	0	0	0	0	0	0	0	0	0	0	0	0	0	0	0	0
Q6PCF1	Q6PCF1	MGC69168		XB-GENE-1013335	slc25a13	ADQTTYSGVIDCFR	14	1631.72	0.0022663	73.834	0	0	0	0	0	0	0	0	0	0	0	0	0	0	0	0	0	0	0	0	0	0	0	0	0	0	0	0	0	0	0	0	0	0	0	0	0	0	0
Q6PI76	Q6PI76	rps14		XB-GENE-6254478	rps14	ADRDESSPYAAMLAAQDVAQR	21	2264.05	1.0452e-06	166.61	1	1227400	94529	0	0	0	0	0	0	0	0	0	0	0	0	0	0	0	0	0	0	0	0	0	0	0	0	0	0	0	0	0	0	0	0	0	0	0	0
Q6DJE2	Q6DJE2	MGC84451		XB-GENE-949037	ywhah	ADREQLLQR	9	1127.6	0.00067793	136.36	1	0	0	0	0	0	0	0	0	0	360380	0	0	0	0	0	0	0	0	0	0	0	0	0	0	347160	0	0	0	0	0	0	0	0	0	0	0	0	0
Q9YI24;Q3KQ69	Q9YI24	frzA		XB-GENE-865777	sfrp1	ADSLYEHMCASDFALK	16	1856.81	0.019022	57.267	0	0	0	0	0	1018400	42195	0	0	0	0	0	0	0	0	0	0	0	0	0	0	0	0	0	0	0	0	0	0	0	0	0	0	0	0	0	0	0	0
Q566G8;Q5U579	Q566G8	LOC495343				ADSQQEENSQEDDGAEELGSNEIR	24	2649.09	9.1621e-07	93.712	0	0	0	0	0	0	0	0	0	0	0	0	0	0	0	0	2987700	598330	298530	3305400	70871	255850	0	0	0	0	0	0	0	0	0	0	0	0	0	0	0	0	0
Q566G8;Q5U579	Q566G8	LOC495343				ADSQQEENSQEDDGAEELGSNEIRK	25	2777.19	1.13e-10	144.91	1	0	0	0	0	0	0	177860	0	0	102700	0	0	0	0	0	0	0	0	0	0	0	0	0	0	0	0	0	0	0	0	0	0	0	0	0	0	0	0
P55861	P55861	mcm2	DNA replication licensing factor mcm2	XB-GENE-999979	mcm2	ADSSESFNIATSPR	14	1480.68	0.00061443	113.53	0	0	0	0	0	0	0	0	0	0	0	0	0	0	0	0	0	0	0	0	0	0	0	0	0	0	0	0	0	0	0	0	0	0	0	0	0	0	0
Q8AVC0	Q8AVC0	shmt1		XB-GENE-966679	shmt1	ADSTEINGHTLQETWESHNK	20	2296.04	0.00039468	80.677	0	0	0	0	0	0	0	0	0	0	0	0	0	0	0	0	0	0	0	0	0	0	0	0	0	0	0	0	0	0	0	0	0	0	0	0	0	0	0
Q68F65	Q68F65	arih2		XB-GENE-1014791	arih2	ADSYDRGDLENQMHIAEQR	19	2247	0.01984	46.514	1	2005300	114220	1361800	68510	0	0	0	0	0	0	0	0	0	0	0	0	0	0	0	0	0	0	0	0	0	0	0	0	0	0	0	0	0	0	0	0	0	0
A9JTJ1	A9JTJ1	LOC100127279		XB-GENE-5728400	loc728026	ADTDVDTTTAEVPVTK	16	1661.8	3.8795e-05	137.21	0	0	0	0	0	0	0	0	0	0	0	0	0	0	0	0	2391700	3092800	614010	5173500	2785000	495790	0	0	0	175910	0	0	0	0	0	6780100	3369500	798090	4132600	1497500	226530	0	0
Q6PAD3	Q6PAD3	psmc4		XB-GENE-5855587	psmc4	ADTLDPALLRPGR	13	1393.77	0.0011614	92.707	1	0	0	0	0	0	0	0	0	0	0	0	0	0	0	0	5135600	0	0	3034600	0	0	0	0	0	0	0	0	0	0	0	0	0	0	0	0	0	0	0
Q498G4	Q498G4	MGC115227		XB-GENE-6254273	Sept9	ADTLTLEER	9	1046.52	0.0026674	107.79	0	0	0	603300	63548	0	0	0	0	0	0	0	0	0	0	0	0	0	0	2943000	222270	1242700	0	0	0	0	0	0	0	0	0	2026300	619150	1474400	1890800	224480	911640	0	0
Q63ZQ1;Q9DE33;B7ZR20	Q63ZQ1	sept2-b;sept2-a;XlSeptA	Septin-2B;Septin-2A	XB-GENE-6255319	2-Sep	ADTLTLR	7	788.439	0.057281	70.69	0	0	0	0	0	0	0	0	0	0	0	0	0	0	0	0	0	0	0	0	0	0	0	0	0	0	0	0	0	0	0	0	0	0	0	0	0	0	0
Q6GLZ5	Q6GLZ5	Sept7	Septin-7	XB-GENE-957468	Sept7	ADTLTPEECQQFK	13	1565.7	1.3842e-06	166.45	0	0	0	0	0	0	0	0	0	0	0	0	0	0	0	0	2358000	349840	69801	1602800	213930	216240	0	0	0	0	0	0	0	0	0	1814700	481760	353700	3922700	166440	139740	0	0
Q6GLZ5	Q6GLZ5	sept7	Septin-7	XB-GENE-957468	Sept7	ADTLTPEECQQFKK	14	1693.8	0.0062088	54.007	1	1383500	3172000	0	0	789210	1305600	0	0	0	0	0	0	0	0	0	0	0	0	0	0	0	0	0	0	0	0	0	0	0	0	0	0	0	0	0	0	0	0
Q71U69;Q5BIY0	Q71U69	MGC84994	Enhancer of rudimentary homolog	XB-GENE-972544;XB-GENE-6251456	erh;erh	ADTQTYQPYNK	11	1327.6	0.00018191	154.15	0	0	0	0	0	0	0	0	0	0	0	0	0	0	0	0	0	0	0	0	0	0	0	0	0	0	0	0	0	0	0	0	0	0	0	0	0	0	0
A3KND3	A3KND3	LOC100049111		XB-GENE-5835284	sarnp	ADTVELHK	8	911.471	0.00014093	155.88	0	0	0	0	0	0	0	0	0	0	0	0	0	0	0	0	0	0	0	0	0	0	0	0	0	0	0	0	0	0	0	0	0	0	0	0	0	0	0
Q6DKB8	Q6DKB8	MGC84432		XB-GENE-6254391	dynlrb1	ADVEETLK	8	903.455	0.034147	67.032	0	0	0	0	0	0	0	0	0	0	0	0	0	0	0	0	0	0	0	0	0	0	0	0	0	0	0	0	0	0	0	0	0	0	0	0	0	0	0
Q6DKB8	Q6DKB8	MGC84432		XB-GENE-6254391	dynlrb1	ADVEETLKR	9	1059.56	8.1329e-05	162.49	1	0	0	0	0	0	0	0	0	0	0	0	0	0	0	0	0	0	0	0	0	0	0	0	0	0	0	0	0	0	0	0	0	0	0	0	0	0	0
Q03364;Q6GNP8	Q03364	fgfr2;Fgfr2	Fibroblast growth factor receptor 2;Fibroblast growth factor receptor			ADVFPVLPGEPLDLR	15	1636.88	0.0016715	89.911	0	0	0	0	0	0	0	0	0	0	0	0	0	0	0	0	0	0	0	0	0	0	0	0	0	0	0	0	0	0	0	0	0	0	0	0	0	0	0
Q6DCT8;B3VIA2	Q6DCT8	atp2b3-prov		XB-GENE-960661	atp2b4	ADVGFAMGIAGTDVAK	16	1521.75	0.066548	61.495	0	0	0	0	0	0	0	0	0	0	0	0	0	0	0	0	0	0	0	0	0	0	0	0	0	0	0	0	0	0	0	0	0	0	0	0	0	0	0
Q6DEB6	Q6DEB6	ugp2-prov		XB-GENE-974412	ugp2	ADVKGGTLTQYEGK	14	1465.74	0.02285	61.415	1	1131700	77696	0	0	0	0	0	0	0	0	0	0	0	0	0	0	0	0	0	0	0	0	0	0	0	0	0	0	0	0	0	0	0	0	0	0	0	0
Q6PH90	Q6PH90	rbm8a-b	RNA-binding protein 8A-B	XB-GENE-6255456	rbm8a	ADVLDLHEAGGEDFAMDEDGDESIHK	26	2814.19	1.9227e-18	171.05	0	0	0	0	0	0	0	0	0	0	0	0	0	0	0	0	960010	277060	15337000	269900	239000	3684300	0	0	0	0	0	0	0	0	0	571500	377410	10698000	51649	276030	3396800	0	0
Q91598	Q91598	XGAP-43		XB-GENE-6255794	gap43	ADVPEATQDAAPEK	14	1440.67	0.00080424	105.19	0	0	0	0	0	0	0	0	0	0	0	0	0	0	0	0	0	0	0	0	0	0	0	0	0	0	0	0	0	0	0	0	0	0	0	0	0	0	0
Q91598	Q91598	XGAP-43		XB-GENE-6255794	gap43	ADVPEATQDAAPEKEQEK	18	1954.91	0.020826	61.186	1	0	0	0	0	0	0	0	0	0	0	0	0	0	0	0	0	0	0	0	0	0	0	0	0	0	0	0	0	0	0	0	0	0	0	0	0	0	0
P55860	P55860	gap43	Neuromodulin	XB-GENE-5899429	gap43	ADVPEATQDAASEK	14	1430.65	0.00030586	123.72	0	0	0	0	0	0	0	0	0	0	0	0	0	0	0	0	2557000	116290	78100	5208100	101020	174740	0	0	0	0	0	0	0	0	0	3094400	235350	208360	3962200	162870	80776	0	0
Q4KLX0	Q4KLX0	MGC114675		XB-GENE-865279	atp6v1a	ADYAQLLEDMQNAFR	15	1783.82	8.2847e-47	240.11	0	0	0	0	0	0	0	3037600	66661	5613.7	0	0	0	0	0	0	0	0	0	0	0	0	0	0	0	0	0	0	0	0	0	0	0	0	0	0	0	0	0
Q6PA24	Q6PA24	MGC68726		XB-GENE-865890	capza1	ADYEDRVSDEEK	12	1454.62	2.7231e-05	170.22	1	1457000	109580	0	0	1439700	124250	0	0	0	0	0	0	0	0	0	0	0	0	0	0	0	0	0	0	0	0	0	0	0	0	0	0	0	0	0	0	0	0
Q6PA24	Q6PA24	MGC68726		XB-GENE-865890	capza1	ADYEDRVSDEEKVR	14	1709.79	0.00012353	151.66	2	0	0	0	0	0	0	528930	132970	57486	449540	118710	41221	0	0	0	0	0	0	0	0	0	0	0	0	466620	146020	83203	0	0	0	0	0	0	0	0	0	0	0
Q2VPN9;P08777	Q2VPN9	MGC68905;xk81a1	Keratin, type I cytoskeletal 47 kDa	XB-GENE-6255484	xk81a1	ADYEILAEK	9	1050.52	2.4497e-05	187.23	0	3228700	221650	3568000	162910	1229200	123140	239450	72930	57401	562550	82961	84222	0	0	0	0	0	0	0	0	0	0	0	0	0	0	0	0	0	0	0	0	0	0	0	0	0	0
P05781;Q4QR57;Q7ZY83	Q4QR57	xk81b2;LOC398464	Keratin, type I cytoskeletal 47 kDa	XB-GENE-1219328	krt12	ADYETLAEK	9	1038.49	5.6124e-24	237.44	0	0	0	0	0	0	0	0	0	0	256550	45993	255270	0	0	0	0	0	0	0	0	0	0	0	0	0	0	0	0	0	0	0	0	0	0	0	0	0	0
Q6PAA5;Q3B8D3	Q6PAA5	MGC68480				ADYETYDDQAYSSFGGSR	18	2030.81	7.341e-10	170.47	0	0	0	0	0	0	0	0	0	0	0	0	0	0	0	0	0	0	0	0	0	0	0	0	0	0	0	0	0	0	0	0	0	0	0	0	0	0	0
Q7ZYN9	Q7ZYN9					ADYEVLAEK	9	1036.51	1.3914e-11	215.93	0	0	0	0	0	0	0	0	0	0	815170	81956	112310	0	0	0	0	0	0	0	0	0	0	0	0	766800	89621	80306	0	0	0	0	0	0	0	0	0	0	0
Q6PAD4	Q6PAD4	MGC68785		XB-GENE-948078	tkt	ADYHKPDQQTLQALR	15	1782.9	6.6261e-06	167.89	1	0	0	0	0	0	0	183310	18812	57100	0	0	0	0	0	0	0	0	0	0	0	0	0	0	0	0	0	0	0	0	0	0	0	0	0	0	0	0	0
P08429	P08429	rpl4-a	60S ribosomal protein L4-A	XB-GENE-968399	rpl4	ADYNLPMHK	9	1087.51	0.0003547	106.2	0	0	0	0	0	0	0	0	0	0	0	0	0	0	0	0	0	0	0	0	0	0	0	0	0	0	0	0	0	0	0	0	0	0	0	0	0	0	0
Q91719;P79957	Q91719	LOC397882				ADYPEGDGNWANYNTFGSAGGATSDDYK	28	2942.19	5.995e-88	168.35	0	0	0	0	0	0	0	0	0	0	0	0	0	0	0	0	0	0	0	0	0	0	0	0	0	0	0	0	0	0	0	0	0	0	0	0	0	0	0
Q5U4L0	Q5U4L0	LOC100101274				ADYPEGDGNWANYNTFGSVGGATSDDYK	28	2970.22	1.0911e-116	189.12	0	0	0	0	0	0	0	0	0	0	0	0	0	0	0	0	0	0	0	0	0	0	0	0	0	0	0	0	0	0	0	0	0	0	0	0	0	0	0
P06892;A2BD97;Q91369	P06892	LOC100037078;H1A	Histone H1A			AEAAESAPAPPPAEPAAK	18	1673.83	1.8244e-15	188.85	0	9405800	246950	13556000	401180	3799800	138360	346570	0	0	588890	0	0	157270	0	0	1417500	20129	26704	2512400	49062	19309	382020	31804	13348	1777400	58518	57550	0	0	0	32666000	1018200	875420	6059200	91653	121830	0	0
Q9I9C1;Q9I9B3;Q5U4L7;Q9I995	Q9I9C1	CALP1;calp2;calp3		XB-GENE-17333631	cast	AEAEVVAASSAAVK	14	1301.68	0.00030728	126.71	0	0	0	0	0	0	0	0	0	0	0	0	0	0	0	0	0	0	0	0	0	0	0	0	0	0	0	0	0	0	0	0	0	0	0	0	0	0	0
Q7SZU3;Q07254;B7ZPG6;Q6GNB4	Q7SZU3	rps10;LOC445824	40S ribosomal protein S10			AEAGAGAATEFQFR	14	1424.67	2.8612e-58	270.16	0	0	0	0	0	0	0	0	0	0	0	0	0	0	0	0	0	0	0	0	0	0	0	0	0	0	0	0	0	0	0	0	0	0	0	0	0	0	0
Q6IR51	Q6IR51	MGC84481		XB-GENE-966949	hif1an	AEAGVSAAEAVAETER	16	1559.74	3.2912e-05	141.55	0	0	0	0	0	0	0	0	0	0	0	0	0	0	0	0	0	0	0	0	0	0	0	0	0	0	0	0	0	0	0	0	0	0	0	0	0	0	0
Q66KY9	Q66KY9	MGC85306		XB-GENE-978395	atp5d	AEALINVEASEAIVK	15	1555.85	3.016e-05	144.46	0	0	0	0	0	0	0	0	0	0	0	0	0	0	0	0	0	0	0	0	0	0	0	0	0	0	0	0	0	0	0	0	0	0	0	0	0	0	0
Q9PSX0;Q91384	Q9PSX0	aldoc;XALD3	Fructose-bisphosphate aldolase	XB-GENE-1005029	aldoc	AEANGLAALGK	11	1013.55	1.6897e-05	188.6	0	2761100	84201	0	0	0	0	1539400	90105	65664	0	0	0	0	0	0	0	0	0	0	0	0	149070	2764.2	7781.8	1420500	113730	45827	0	0	0	0	0	0	0	0	0	176040	0
P16170	P16170	ncam1-a	Neural cell adhesion molecule 1-A	XB-GENE-6252598	ncam1	AEAPTTSSPPPTSSPK	16	1553.76	8.7389e-05	130.23	0	726400	70868	316840	0	271420	8537.6	410680	7202	5621.5	341190	0	0	43384	0	0	2407200	19006	59559	7484300	92667	848.02	38485	0	0	269860	0	0	0	0	0	1319200	50005	8303	1133100	38494	25169	57002	0
Q7ZYI6	Q7ZYI6	flot2		XB-GENE-6254467	flot2	AEAQLAYELQAAK	13	1404.72	0.0020625	103.66	0	0	0	668750	133250	0	0	0	0	0	0	0	0	0	0	0	0	0	0	0	0	0	0	0	0	0	0	0	0	0	0	0	0	0	0	0	0	0	0
Q8AV13;H6WSQ0	Q8AV13	prmt1-a	Protein arginine N-methyltransferase 1-A	XB-GENE-6254417	prmt1	AEATTCNMENFVAK	14	1584.69	0.00010726	135.14	0	0	0	0	0	0	0	160450	26699	137530	0	0	0	0	0	0	1956500	349700	223500	0	0	0	0	0	0	0	0	0	0	0	0	0	0	0	0	0	0	0	0
Q8AV13-2	Q8AV13-2					AEATTCNMEVNSAPPEGGVK	20	2060.91	1.0939e-06	150.92	0	0	0	0	0	0	0	615110	47549	63714	515720	64823	39479	99464	9046.8	22431	0	0	0	0	0	0	0	0	0	424660	63062	36344	0	0	0	0	0	0	0	0	0	0	0
A4VCE9	A4VCE9	LOC100049722		XB-GENE-5936105	nsf	AECLQVTR	8	975.481	0.010227	113.62	0	476070	51991	0	0	0	0	0	0	0	244970	0	0	0	0	0	797640	122760	188370	0	0	0	0	0	0	0	0	0	0	0	0	791940	109960	105610	0	0	0	0	0
Q5PPV0	Q5PPV0	LOC496072		XB-GENE-922355	cetp	AEDFLR	6	749.371	6.0503e-05	148.12	0	0	0	0	0	0	0	0	0	0	0	0	0	0	0	0	9539000	337180	0	9403700	1426500	702990	0	0	0	0	0	0	0	0	0	6182100	469600	187610	0	0	0	0	0
Q5PPV0	Q5PPV0	LOC496072		XB-GENE-922355	cetp	AEDFLRDGDIGVDISVTSFPVIK	23	2492.28	1.0422e-07	138.16	1	0	0	0	0	0	0	0	0	0	0	0	0	0	0	0	0	0	0	0	0	0	0	0	0	0	0	0	0	0	0	0	0	0	0	0	0	0	0
Q6GN90	Q6GN90	MGC82947		XB-GENE-6255138	bola2	AEDGSVSAESLQEK	14	1448.66	3.8543e-07	173.33	0	0	0	0	0	0	0	0	0	0	0	0	0	0	0	0	0	0	0	0	0	0	0	0	0	0	0	0	0	0	0	0	0	0	0	0	0	0	0
Q6NTR9	Q6NTR9	MGC82428		XB-GENE-6252123	cox6b1	AEDIRTKIENFK	12	1462.78	0.045983	90.689	2	0	0	0	0	0	0	0	0	0	0	0	0	0	0	0	0	0	0	0	0	0	0	0	0	0	0	0	0	0	0	0	0	0	0	0	0	0	0
Q9I893;Q6PF20;P18248	Q6PF20	PCNA;pcna-A;pcna	Proliferating cell nuclear antigen	XB-GENE-972527	pcna	AEDNADTVTMVFESPNQEK	19	2123.93	6.2508e-127	307.58	0	8843100	484330	5832600	411220	4935200	277750	0	0	0	0	0	0	0	0	0	21076000	2335100	635640	15334000	619240	309710	0	0	0	0	0	0	0	0	0	27159000	1539600	1138900	17004000	1263000	643850	0	0
Q7ZX44	Q7ZX44			XB-GENE-490949	txndc5	AEDPAKVPELK	11	1195.64	0.0082218	97.163	1	0	0	0	0	0	0	0	0	0	0	0	0	0	0	0	0	0	0	0	0	0	0	0	0	0	0	0	0	0	0	0	0	0	0	0	0	0	0
Q5U5C2	Q5U5C2	LOC495303		XB-GENE-865697	vars	AEDPSPAGSAVNTASDK	17	1615.73	0.0018816	73.168	0	0	0	0	0	0	0	0	0	0	0	0	0	0	0	0	0	0	0	811520	0	0	0	0	0	0	0	0	0	0	0	1218100	0	0	0	0	0	0	0
O93503;Q8AVY4	O93503	MARCKS				AEEAAPEKPSVEEAK	15	1583.77	0.0027226	77.42	1	0	0	0	0	0	0	0	0	0	0	0	0	0	0	0	0	0	0	943630	73648	99714	0	0	0	0	0	0	0	0	0	0	0	0	2199900	0	0	0	0
Q566H9	Q566H9	MGC115278		XB-GENE-5855840	ckap4	AEEALAAVQQK	11	1156.61	0.023282	54.259	0	0	0	0	0	0	0	0	0	0	0	0	0	0	0	0	0	0	0	0	0	0	0	0	0	0	0	0	0	0	0	0	0	0	0	0	0	0	0
B7ZR28;P06180;Q6DDS8	B7ZR28	N1	Histone-binding protein N1/N2			AEEASMETATVESTA	15	1525.65	4.2479e-05	145.29	0	0	0	0	0	0	0	0	0	0	0	0	0	0	0	0	0	0	0	0	0	0	0	0	0	0	0	0	0	0	0	0	0	0	0	0	0	0	0
Q7ZXM3	Q7ZXM3	LOC100101269		XB-GENE-5958277	palm	AEEATLSEISLISDDKPTIQR	21	2315.19	7.0768e-06	118.48	1	0	0	0	0	0	0	0	0	0	0	0	0	0	0	0	0	0	0	4998700	877140	229120	0	0	0	0	0	0	0	0	0	3241500	644070	183230	6845600	783890	256780	0	0
Q9YH09	Q9YH09	ralb-a	Ras-related protein ralB-A	XB-GENE-6254042	ralb	AEEDKIPLLIVGNK	14	1537.87	0.00032665	117.7	1	794470	35054	523460	54457	668350	18241	0	0	0	0	0	0	0	0	0	0	0	0	0	0	0	0	0	0	0	0	0	0	0	0	0	0	0	0	0	0	0	0
Q6IP71	Q6IP71	ralb-b	Ras-related protein ralB-B	XB-GENE-6255413	ralb	AEEDKIPLLVVGNK	14	1523.86	0.00015916	127.78	1	0	0	1891900	0	0	0	0	0	0	230800	0	0	0	0	0	0	0	0	0	0	0	0	0	0	0	0	0	0	0	0	0	0	0	0	0	0	0	0
Q6GM14;Q7ZXQ9	Q7ZXQ9	dbnl-b;dbnl-a	Drebrin-like protein B;Drebrin-like protein A	XB-GENE-17339832	dbnl	AEEDVEPESIMEK	13	1504.66	1.301e-06	171.62	0	3485400	167500	3234400	221280	4194400	282850	412670	1445300	562380	465120	2663200	1159800	59367	298690	134020	10280000	300670	247420	5819100	225730	310950	0	0	0	292160	2635800	1626300	0	0	0	8238400	350920	343200	9515800	620520	217450	0	0
Q6GNR5	Q6GNR5	MGC80934	Coatomer subunit beta	XB-GENE-975107	copb1	AEEDVSVGPAQK	12	1228.59	0.00018776	147.63	0	0	0	0	0	0	0	142160	221220	11916	0	0	0	39227	69516	2153.4	0	0	0	0	0	0	0	0	0	206950	405790	33690	0	0	0	0	0	0	0	0	0	0	0
Q8AVN6	Q8AVN6			XB-GENE-6251650	canx	AEEEEDAEESDTQK	14	1608.63	6.7778e-05	98.943	0	0	0	0	0	0	0	0	0	0	0	0	0	0	0	0	0	0	0	0	0	0	0	0	0	0	0	0	0	0	0	0	0	0	0	0	0	0	0
Q8AVN6	Q8AVN6			XB-GENE-6251650	canx	AEEEEDAEESDTQKPK	16	1833.78	0.0062381	79.614	1	0	0	0	0	0	0	0	0	0	0	0	0	0	0	0	1515100	57538	4117	2281500	0	0	0	0	0	31812	0	0	0	0	0	3419200	70964	69185	2809100	23120	67658	0	0
Q7SZ08	Q7SZ08			XB-GENE-6255807	atp6v1e1	AEEEFNIEK	9	1107.51	0.00019729	163.38	0	295130	72760	0	0	0	0	0	0	0	0	0	0	0	0	0	0	0	0	0	0	0	0	0	0	0	0	0	0	0	0	0	0	0	0	0	0	0	0
O42205;Q6GPS6	O42205	PP5	Serine/threonine-protein phosphatase			AEEERAVEAGGEPTSNKEK	19	2029.96	5.964e-05	147.1	2	0	0	0	0	0	0	402450	8816.8	0	326820	10516	0	0	0	0	0	0	0	0	0	0	0	0	0	350460	33910	3897.9	0	0	0	0	0	0	0	0	0	0	0
Q6DCC0;O13099	Q6DCC0	LOC397995;NF-M(2)		XB-GENE-6252136	nefm	AEEGEEEGEKGEDEAEK	17	1863.75	0.007114	65.231	1	0	0	0	0	0	0	0	0	0	0	0	0	0	0	0	0	0	0	0	0	0	0	0	0	0	0	0	0	0	0	0	0	0	0	0	0	0	0
Q7ZY09;Q6PH94;P47840	Q7ZY09	MGC68529;rps12	40S ribosomal protein S12	XB-GENE-6256555	rps12	AEEGISAGGVMDVNTALQEVLK	22	2230.12	9.4704e-43	217.61	0	0	0	0	0	0	0	0	0	0	0	0	0	0	0	0	0	0	0	0	0	0	0	0	0	0	0	0	0	0	0	0	0	0	0	0	0	0	0
Q66KY6	Q66KY6	MGC85310		XB-GENE-1000983	rpl11	AEEILEK	7	830.439	0.024729	148.04	0	0	0	0	0	0	0	0	0	0	0	0	0	0	0	0	1762200	1617000	153910	1914900	1025800	77332	0	0	0	0	0	0	0	0	0	1366100	384710	26121	2780100	574500	41218	0	0
A2RRX4	A2RRX4	LOC100037124				AEELRPFGDSPR	12	1372.67	0.014426	84.821	1	0	0	0	0	0	0	0	0	0	467300	205720	67638	0	0	0	0	0	0	7854300	513060	196930	0	0	0	0	0	0	0	0	0	0	0	0	11296000	565430	274190	0	0
Q4V7R1	Q4V7R1	timm9	Mitochondrial import inner membrane translocase subunit Tim9	XB-GENE-983803	timm9	AEEMTCSEHCLQK	13	1621.65	0.00019689	134.49	0	0	0	0	0	0	0	0	0	0	0	0	0	0	0	0	0	0	0	0	0	0	0	0	0	0	0	0	0	0	0	0	0	0	0	0	0	0	0
Q6JA20;Q7ZXA1	Q6JA20	LOC398432				AEENEPEHVSTPNFVVEVLK	20	2266.11	6.771e-06	126.91	0	0	0	0	0	0	0	2430200	293580	52714	0	0	0	0	0	0	0	0	0	0	0	0	0	0	0	1786200	392290	97610	0	0	0	0	0	0	0	0	0	0	0
Q8UW55;Q6PGS7	Q8UW55	X38k;LOC398432				AEENEPELVSTPNFVVEVLK	20	2242.14	2.385e-15	168.17	0	0	0	0	0	0	0	172660	36954	122180	1097900	169410	150230	0	0	0	20057000	1220600	1433200	0	0	0	0	0	0	977160	121130	329110	0	0	0	0	0	0	0	0	0	0	0
Q6GN87	Q6GN87	MGC82953		XB-GENE-941594	vat1	AEEQPETAAEAAAAEEEAAAAQPETTYK	28	2876.28	6.5894e-05	74.392	0	0	0	0	0	0	0	0	0	0	0	0	0	0	0	0	0	0	0	0	0	0	0	0	0	0	0	0	0	0	0	0	0	0	0	0	0	0	0
Q6DD43;Q4V859	Q6DD43	LOC446221				AEESEPLPTK	10	1099.54	0.012308	68.536	0	0	0	0	0	0	0	0	0	0	0	0	0	0	0	0	0	0	0	0	0	0	0	0	0	0	0	0	0	0	0	0	0	0	0	0	0	0	0
Q7SYX2	Q7SYX2			XB-GENE-1001876	serpinb6	AEESRGEINEWVAQK	15	1744.84	2.4564e-05	137.89	1	0	0	0	0	0	0	0	0	0	0	0	0	0	0	0	0	0	0	0	0	0	0	0	0	0	0	0	0	0	0	0	0	0	0	0	0	0	0
B7ZR28;P06180;Q6DDS8	B7ZR28	N1	Histone-binding protein N1/N2			AEETAALSTEK	11	1148.56	3.7142e-05	152.67	0	0	0	0	0	0	0	135570	29701	28604	180980	9267.1	13279	0	0	0	0	0	0	0	0	0	0	0	0	250680	39692	33904	0	0	0	0	0	0	0	0	0	0	0
Q6GN00	Q6GN00	MGC83669		XB-GENE-961149	ppa2	AEEVESIVK	9	1002.52	0.0021985	125.57	0	0	0	0	0	0	0	0	0	0	0	0	0	0	0	0	0	0	0	0	0	0	0	0	0	0	0	0	0	0	0	0	0	0	0	0	0	0	0
Q2VPH0	Q2VPH0	MGC132155		XB-GENE-17340747	nasp	AEEVSMETATVESTA	15	1553.68	0.022255	80.31	0	0	0	0	0	0	0	0	0	0	0	0	0	0	0	0	0	0	0	0	0	0	0	0	0	0	0	0	0	0	0	0	0	0	0	0	0	0	0
Q6IP71;Q9YH09	Q6IP71	ralb-b;ralb-a	Ras-related protein ralB-B;Ras-related protein ralB-A	XB-GENE-6255413	ralb	AEEWGVQYVETSAK	14	1595.75	4.1471e-11	191.01	0	999900	550790	1032100	158440	2028200	348030	0	0	0	0	0	0	0	0	0	3704700	1419900	221800	2656700	213660	169950	0	0	0	0	0	0	0	0	0	3493700	1185400	337850	2974100	157540	124760	0	0
Q7ZYS5	Q7ZYS5			XB-GENE-17346129	apoa1	AEEYRAQLTQYIENFR	16	2029.99	1.9694e-18	153.72	1	0	0	0	0	0	0	0	0	0	0	0	0	0	0	0	0	0	0	0	0	0	0	0	0	0	0	0	0	0	0	0	0	0	0	0	0	0	0
Q7ZYS5	Q7ZYS5			XB-GENE-17346129	apoa1	AEEYRAQLTQYIENFREK	18	2287.12	9.6805e-11	194.99	2	0	0	0	0	0	0	0	0	0	0	0	0	0	0	0	0	0	0	0	0	0	0	0	0	0	0	0	0	0	0	0	0	0	0	0	0	0	0
Q6DKE0	Q6DKE0	dhdh	Trans-1,2-dihydrobenzene-1,2-diol dehydrogenase	XB-GENE-968491	unnamed	AEFGTPIYTVPR	12	1349.7	0.00024864	100.38	0	0	0	0	0	0	0	0	0	0	0	0	0	0	0	0	0	0	0	0	0	0	0	0	0	0	0	0	0	0	0	0	0	0	0	0	0	0	0
Q7ZTJ3	Q7ZTJ3			XB-GENE-17338241	acsl1	AEFVGSALLHR	11	1198.65	0.0051224	78.136	0	0	0	0	0	0	0	0	0	0	0	0	0	0	0	0	0	0	0	0	0	0	0	0	0	0	0	0	0	0	0	2137200	0	0	0	0	0	0	0
Q6NTJ6;Q498I4	Q498I4	LOC414586;MGC114846		XB-GENE-5726662	aldh16a1	AEGADVFQSPGPIPK	15	1511.76	1.5269e-05	150.34	0	4019800	268750	2675000	272830	2503200	274310	0	0	0	0	0	0	0	0	0	0	0	0	2953200	52822	329810	0	0	0	0	0	0	0	0	0	0	0	0	0	0	0	0	0
Q7SYA0	Q7SYA0			XB-GENE-968665	c9	AEGANLDLNPK	11	1140.58	0.00012081	163.59	0	0	0	0	0	0	0	0	0	0	619640	468300	29135	111640	73155	4211.6	16866000	484520	1192100	0	0	0	0	0	0	280690	623930	74967	0	0	0	0	0	0	0	0	0	0	0
Q3KPN5	Q3KPN5	MGC132184		XB-GENE-6254995	basp1	AEGANTEEEVAPK	13	1343.62	4.5233e-25	226.85	0	0	0	0	0	0	0	894080	212710	4192.6	344870	223360	5234.7	0	0	0	0	0	0	0	0	0	0	0	0	248840	176590	0	0	0	0	0	0	0	0	0	0	0	0
Q6PF72;Q91865	Q6PF72	tm-4;TM-4		XB-GENE-6255195	tpm4	AEGDVAALNR	10	1014.51	5.9998e-08	175.65	0	0	0	0	0	0	0	0	0	0	0	0	0	0	0	0	3559800	231200	2342700	9305300	227360	4114400	0	0	0	0	0	0	0	0	0	5878100	145150	2747100	8031000	236870	2602700	0	0
Q7SZF6	Q7SZF6	vtg b1		XB-GENE-5749200	vtgb1	AEGLQEVIR	9	1013.55	6.6478e-15	198.61	0	23060000	0	48055000	106410	10846000	0	9553500	134260	438130	1989700	69241	487160	295340	12323	69806	61703000	252950	664480	25237000	0	0	82260	0	0	1084800	56138	85015	0	0	0	110870000	243400	350620	38529000	0	0	0	0
Q7SZF6	Q7SZF6	vtg b1		XB-GENE-5749200	vtgb1	AEGLQEVIRK	10	1141.65	1.354e-10	221.91	1	3299000	0	3963900	0	946330	0	10448000	24768	145720	1392000	0	0	282870	0	0	0	0	0	0	0	0	0	0	0	0	0	0	0	0	0	0	0	0	0	0	0	0	0
Q8AVK9	Q8AVK9	nsep1				AEGNESAPEGEGTNQQRPYPR	21	2286.03	0.021395	62.231	1	2355700	68049	2288700	118810	0	0	0	0	0	0	0	0	0	0	0	0	0	0	1272700	42648	56987	0	0	0	328860	19797	0	0	0	0	2755400	57731	60077	0	0	0	0	0
Q6JRV9;Q6JRV7;Q6JRV8	Q6JRV9	RTN4				AEGPTPDIVQEAYESEAYDTGISK	24	2569.17	1.0401e-10	141.5	0	0	0	0	0	0	0	472790	113590	96451	0	0	0	0	0	0	0	0	0	0	0	0	0	0	0	0	0	0	0	0	0	0	0	0	0	0	0	0	0
Q91836;Q7ZYA5	Q91836	prkra-b;prkra-a	Interferon-inducible double stranded RNA-dependent protein kinase activator A homolog B;Interferon-inducible double stranded RNA-dependent protein kinase activator A homolog A			AEGQAHNPSFTFR	13	1460.68	0.010495	75.736	0	0	0	0	0	0	0	0	0	0	0	0	0	0	0	0	0	0	0	0	0	0	0	0	0	0	0	0	0	0	0	0	0	0	0	0	0	0	0
D2KAS8;Q8UVD7	D2KAS8	robo1				AEGRPTPTIEWYK	13	1546.78	0.016954	77.644	1	2615800	124530	0	0	0	0	0	0	0	0	0	0	0	0	0	0	0	0	0	0	0	0	0	0	0	0	0	0	0	0	0	0	0	0	0	0	0	0
A1L3K2;Q7ZY25;Q92122	Q92122	LOC100037030;pkm	Pyruvate kinase;Pyruvate kinase muscle isozyme	XB-GENE-485877	pkm	AEGSDVANAVLDGADCIMLSGETAK	25	2493.14	1.9864e-32	186.42	0	0	0	0	0	0	0	1190800	445980	1055900	0	0	0	0	0	0	35296000	2928100	2762300	0	0	0	0	0	0	0	0	0	0	0	0	0	0	0	0	0	0	0	0
Q7T0P9	Q7T0P9			XB-GENE-991604	pgm3	AEHLDHVMYR	10	1269.59	0.019055	86.18	0	0	0	0	0	0	0	0	0	0	0	0	0	0	0	0	0	0	0	0	0	0	0	0	0	0	0	0	0	0	0	1645900	108780	59714	0	0	0	0	0
Q3KQ54	Q3KQ54	MGC130953		XB-GENE-998812	atic	AEIALFSVSDK	11	1178.62	9.7746e-05	164.9	0	0	0	0	0	0	0	0	0	0	133790	23949	22176	0	0	0	6816600	88583	0	0	0	0	0	0	0	0	0	0	0	0	0	3267900	148650	0	0	0	0	0	0
A2RV57;Q4KLX4;Q7ZXY6	A2RV57	ATP2A2;LOC495046		XB-GENE-1012936	atp2a2	AEIGIAMGSGTAVAK	15	1374.72	2.3969e-05	150.81	0	1945000	2134700	2550400	1626900	0	0	0	0	0	0	0	0	0	0	0	0	0	0	3669400	2619600	287860	0	0	0	0	0	0	0	0	0	0	0	0	0	0	0	0	0
P09010;Q5XH74	P09010	LOC397911	Lamin-L(I)	XB-GENE-17340188	lmnb1	AEIGQLGSALALAK	14	1340.77	4.4008e-08	162.88	0	0	0	0	0	0	0	0	0	0	0	0	0	0	0	0	0	0	0	0	0	0	0	0	0	0	0	0	0	0	0	0	0	0	0	0	0	0	0
Q6GQ65	Q6GQ65	MGC80312		XB-GENE-1006919	ahsa1	AEINVPQTSK	10	1085.57	0.014321	76.843	0	788910	168640	450560	34763	0	0	0	0	0	0	0	0	0	0	0	0	0	0	0	0	0	0	0	0	0	0	0	0	0	0	3225200	851180	91520	0	0	0	0	0
Q7SZF6;P19010	Q7SZF6	vtg b1	Vitellogenin-B1	XB-GENE-5749200	vtgb1	AEISGYAQR	9	993.488	3.0814e-44	268.47	0	0	0	9469800	307090	0	0	14037000	1244500	897260	2925100	792120	766520	380330	115340	150350	16985000	1517200	6506900	5881600	890650	4834200	1073500	15217	34277	3710100	1113900	858250	0	0	0	38143000	1145500	8921500	0	0	0	477750	3880.5
Q8AVR4	Q8AVR4	pdcd10	Programmed cell death protein 10	XB-GENE-1010367	pdcd10	AEKENPGLTQDIITK	15	1655.87	0.0011176	100.4	1	0	0	0	0	0	0	0	0	0	0	0	0	0	0	0	0	0	0	0	0	0	0	0	0	0	0	0	0	0	0	0	0	0	0	0	0	0	0
Q498H2;Q66KZ8;A1L2Q6	Q498H2	LOC446920;LOC100036921	Glutathione S-transferase			AEKPVLHYFNGR	12	1429.75	0.0060903	105.94	1	0	0	0	0	0	0	0	0	0	0	0	0	0	0	0	0	0	0	0	0	0	0	0	0	0	0	0	0	0	0	0	0	0	0	0	0	0	0
Q5FWV1	Q5FWV1	MGC98309		XB-GENE-941157	vps35	AELAELPLR	9	1010.58	0.0046671	83.948	0	0	0	0	0	0	0	0	0	0	0	0	0	0	0	0	0	0	0	0	0	0	0	0	0	0	0	0	0	0	0	0	0	0	0	0	0	0	0
Q7ZX74	Q7ZX74			XB-GENE-978269	ccdc6	AELEQHLEQEQEFQVNK	17	2098	0.0029318	68.861	0	0	0	0	0	0	0	0	0	0	0	0	0	0	0	0	0	0	0	0	0	0	47919	6744	1277.8	0	0	0	0	0	0	0	0	0	0	0	0	0	0
Q6GPC0	Q6GPC0	MGC80537	DNA topoisomerase	XB-GENE-1003603	top3a	AELESDLK	8	903.455	8.1596e-05	151.04	0	5571900	64082	2347800	52178	3235600	97050	0	0	0	0	0	0	0	0	0	18006000	0	0	17374000	107230	861250	0	0	0	0	0	0	0	0	0	24353000	280310	902360	16246000	125380	503620	0	0
Q5XGK0	Q5XGK0	spns1	Protein spinster homolog 1	XB-GENE-959723	spns1	AELFSQGLLPADETDAER	18	1960.94	0.00047793	72.932	0	268370	43787	0	0	0	0	0	0	0	0	0	0	0	0	0	0	0	0	462670	75817	93506	0	0	0	0	0	0	0	0	0	0	0	0	0	0	0	0	0
Q7ZXF9	Q7ZXF9			XB-GENE-974892	lztfl1	AELGLNDHHQNEVINYIR	18	2134.06	0.0003583	87.138	0	0	0	0	0	0	0	0	0	0	0	0	0	0	0	0	0	0	0	0	0	0	0	0	0	0	0	0	0	0	0	0	0	0	0	0	0	0	0
Q6GN65	Q6GN65	MGC82995		XB-GENE-5904566	slc29a2	AELLQQEVNLEAAEQK	16	1811.93	0.00078874	99.044	0	0	0	0	0	0	0	0	0	0	0	0	0	0	0	0	0	0	0	0	0	0	0	0	0	0	0	0	0	0	0	0	0	0	701100	105040	67780	0	0
P02350;Q7ZYT3;P47835	P02350	rps3-a;rpls3-b;rps3-b	40S ribosomal protein S3-A;40S ribosomal protein S3-B	XB-GENE-978304	rps3	AELNEFLTR	9	1091.56	5.0129e-33	249.24	0	13298000	81914	10556000	103340	6146500	125940	0	0	0	0	0	0	112470	73377	20934	16268000	217920	214150	29895000	133280	227450	0	0	0	0	0	0	0	0	0	15855000	199270	204410	36338000	186190	314760	0	0
Q7ZX72;P48676;Q7T0V7	Q7ZX72	plasticin;prph	Peripherin	XB-GENE-866295	prph	AELQELNDR	9	1086.53	4.0881e-05	183.13	0	2123100	129240	1315900	88927	650110	66586	360020	164080	67014	186900	174280	35025	50919	66774	11804	4936800	335120	926360	11680000	833810	738870	0	0	0	0	0	0	0	0	0	4582100	381340	1808500	7350200	410550	561890	0	0
Q7ZX72;P48676;Q7T0V7	Q7ZX72	plasticin;prph	Peripherin	XB-GENE-866295	prph	AELQELNDRFASFIEK	16	1908.96	0.020368	67.927	1	0	0	0	0	0	0	0	0	0	1325800	29154	125350	0	0	0	0	0	0	0	0	0	0	0	0	0	0	0	0	0	0	0	0	0	0	0	0	0	0
Q6GQL5	Q6GQL5	MGC79067		XB-GENE-6082535	pgrmc1	AELQEYDGVQNPR	13	1517.71	0.00014069	139.74	0	0	0	0	0	0	0	114710	0	0	0	0	0	0	0	0	0	0	0	0	0	0	0	0	0	0	0	0	0	0	0	0	0	0	0	0	0	0	0
Q91866	Q91866	Tm7				AELSESHYR	9	1090.5	0.0018854	113.18	0	0	0	0	0	0	0	0	0	0	0	0	0	0	0	0	0	0	0	500910	11851	72182	0	0	0	0	0	0	0	0	0	0	0	0	485810	19817	75703	0	0
Q8JFF7;Q8QHL9	Q8JFF7			XB-GENE-941374	col18a1	AELYVR	6	749.407	0.024844	111.69	0	0	0	0	0	0	0	0	0	0	0	0	0	0	0	0	0	0	0	0	0	0	0	0	0	0	0	0	0	0	0	0	0	0	0	0	0	0	0
Q04834	Q04834			XB-GENE-5957448	myh10	AEMEDLMSSK	10	1139.48	0.0065812	85.813	0	0	0	0	0	0	0	0	0	0	0	0	0	0	0	0	0	0	0	4817900	0	0	0	0	0	0	0	0	0	0	0	0	0	0	0	0	0	0	0
Q7ZX54;Q7SZ33;P24790;P24789	P24789	vim4;vim1	Vimentin-4;Vimentin-1/2	XB-GENE-866225	vim	AEMIELNDR	9	1089.51	0.018515	93.096	0	0	0	0	0	0	0	0	0	0	0	0	0	0	0	0	0	0	0	0	0	0	0	0	0	0	0	0	0	0	0	0	0	0	0	0	0	0	0
A1L2Q0	A1L2Q0	LOC100036916		XB-GENE-5920016	ptx3	AEMLQFVSNFAGACASNIEK	20	2186.01	0.0018127	50.189	0	0	0	0	0	0	0	0	0	0	0	0	0	0	0	0	1489800	153540	41618	0	0	0	0	0	0	0	0	0	0	0	0	0	0	0	0	0	0	0	0
B9UR70	B9UR70	KIF13B		XB-GENE-6092118	kif13b	AENEELSFK	9	1065.5	0.036439	61.582	0	0	0	0	0	2961800	65840	0	0	0	0	0	0	0	0	0	0	0	0	0	0	0	0	0	0	0	0	0	0	0	0	0	0	0	0	0	0	0	0
Q641G7	Q641G7	arpc4		XB-GENE-865976	arpc4	AENFFILR	8	1008.54	0.00035202	161.79	0	0	0	0	0	0	0	0	0	0	0	0	0	0	0	0	2800200	0	0	0	0	0	0	0	0	0	0	0	0	0	0	0	0	0	0	0	0	0	0
Q7ZTK2;Q32N81;P28049	Q7ZTK2	ssb-b	Lupus La protein homolog B			AENGDKEQLDLDTK	14	1574.74	7.9539e-05	138.28	1	0	0	0	0	0	0	0	0	0	0	0	0	0	0	0	0	0	0	0	0	0	0	0	0	0	0	0	0	0	0	0	0	0	0	0	0	0	0
Q7ZTM7;Q6PAC8	Q7ZTM7	MGC68803		XB-GENE-6254068	ext2	AENGESVLILEK	12	1300.69	0.021292	63.181	0	0	0	0	0	0	0	0	0	0	0	0	0	0	0	0	1819600	777040	119350	0	0	0	0	0	0	0	0	0	0	0	0	0	0	0	0	0	0	0	0
A1L2V6	A1L2V6	ts		XB-GENE-1001390	tyms	AENRDELQYLDQIK	14	1733.86	3.8527e-05	143.56	1	0	0	0	0	0	0	1325800	46048	230820	268690	38337	325470	0	0	0	0	0	0	0	0	0	0	0	0	0	0	0	0	0	0	0	0	0	0	0	0	0	0
Q801P7	Q801P7	actr3		XB-GENE-5915333	actr3	AEPEDHYFLLTEPPLNTPENR	21	2481.18	5.8107e-05	89.604	0	0	0	0	0	0	0	0	0	0	0	0	0	0	0	0	1757700	10118000	857750	0	0	0	0	0	0	0	0	0	0	0	0	1101100	870110	258670	0	0	0	0	0
Q5JBS0;Q6JRV2;Q6JRV0;Q6JRV1	Q5JBS0	Nogo;RTN4				AEPEKPPSYEEAVTEVLQNQDLAAALGGSK	30	3140.55	5.4833e-16	149.44	1	0	0	0	0	0	0	0	0	0	0	0	0	0	0	0	0	0	0	0	0	0	0	0	0	0	0	0	0	0	0	0	0	0	0	0	0	0	0
Q6DCR9	Q6DCR9	aoc2-prov	Amine oxidase	XB-GENE-941582	aoc3	AEPNSNCIYSVVLQLPHK	18	2068.04	0.00094126	60.489	0	0	0	0	0	0	0	0	0	0	0	0	0	0	0	0	0	0	0	0	0	0	0	0	0	0	0	0	0	0	0	0	0	0	0	0	0	0	0
Q8AVP6;Q9W7I1	Q8AVP6	LOC446289;RACK1				AEPPQCTSLAWSADGQTLFAGYTDNLIR	28	3081.45	2.6452e-13	113.69	0	0	0	0	0	0	0	0	0	0	0	0	0	0	0	0	0	0	0	0	0	0	0	0	0	0	0	0	0	0	0	0	0	0	0	0	0	0	0
Q7ZWK9;A1DPK8	Q7ZWK9	LOC100125668		XB-GENE-944522	tmod3	AEPVRPIFDEPPNPTNVEETLK	22	2491.26	9.9301e-05	88.945	1	0	0	0	0	0	0	0	0	0	0	0	0	0	0	0	0	0	0	0	0	0	0	0	0	0	0	0	0	0	0	0	0	0	5499700	0	0	0	0
P09010;Q5XH74	P09010	LOC397911	Lamin-L(I)	XB-GENE-17340188	lmnb1	AEQTVTIWAADAGVK	15	1558.8	6.3719e-07	156.72	0	0	0	0	0	0	0	0	0	0	0	0	0	0	0	0	0	0	0	1701700	238060	84929	0	0	0	0	0	0	0	0	0	1369200	463520	108710	0	0	0	0	0
Q7ZYQ1	Q7ZYQ1			XB-GENE-1009249	slc3a2	AERENNIFFEK	11	1395.68	0.0041869	101.72	1	0	0	1073300	0	0	0	0	0	0	0	0	0	0	0	0	0	0	0	0	0	0	0	0	0	0	0	0	0	0	0	0	0	0	0	0	0	0	0
P24495	P24495	psma2	Proteasome subunit alpha type-2	XB-GENE-964716	psma2	AERGYSFSLTTFSPSGK	17	1833.89	9.8591e-17	151.31	1	0	0	0	0	0	0	0	0	0	0	0	0	0	0	0	0	0	0	0	0	0	0	0	0	0	0	0	0	0	0	0	0	0	0	0	0	0	0
Q7SZF6	Q7SZF6	vtg b1		XB-GENE-5749200	vtgb1	AERLTVMK	8	946.527	0.032519	80.787	1	0	0	0	0	0	0	0	0	0	0	0	0	0	0	0	0	0	0	0	0	0	291620	0	0	0	0	0	0	0	0	0	0	0	0	0	0	0	0
Q6WSQ3	Q6WSQ3	pole3		XB-GENE-6251911	pole3	AERPEDLNLPNAVVTR	16	1792.94	9.5679e-05	127.32	1	0	0	0	0	0	0	0	0	0	186670	1923.4	31917	0	0	0	3709000	182420	584820	0	0	0	0	0	0	0	0	0	0	0	0	2756300	0	0	5136900	107080	124570	0	0
Q6GLQ9;Q708Y9;Q6AX20;Q708Z0	Q708Y9	aplp2 B;aplp2 A				AERQTLIQHFQATVK	15	1768.96	0.00022473	111.81	1	0	0	0	0	0	0	0	0	0	0	0	0	0	0	0	0	0	0	0	0	0	0	0	0	0	0	0	0	0	0	0	0	0	0	0	0	0	0
Q6GPQ6;Q3B8F0	Q6GPQ6	edf1;MGC131240	Endothelial differentiation-related factor 1 homolog	XB-GENE-17343925	edf1	AESDWDTVTVLR	12	1390.67	0.0050963	100.22	0	0	0	0	0	0	0	0	0	0	0	0	0	0	0	0	0	0	0	0	0	0	0	0	0	0	0	0	0	0	0	0	0	0	0	0	0	0	0
Q801P8	Q801P8			XB-GENE-922997	ubqln4	AESGADGAASGTTGQAPAK	19	1645.75	3.9989e-07	172.56	0	0	0	0	0	0	0	0	0	0	88446	5238.1	15608	0	0	0	0	0	0	0	0	0	0	0	0	127020	11322	0	0	0	0	0	0	0	722210	51058	90114	0	0
A4VCE9	A4VCE9	LOC100049722		XB-GENE-5936105	nsf	AESSSLNLTGK	11	1105.56	0.0011227	88.734	0	0	0	0	0	0	0	0	0	0	0	0	0	0	0	0	0	0	0	3549900	325580	380560	0	0	0	0	0	0	0	0	0	0	0	0	3514900	232800	82138	0	0
P18709	P18709		Vitellogenin-A2;Lipovitellin I;Lipovitellin II;Phosvitin	XB-GENE-5791437	vtga2	AETGNFGNQPALR	13	1373.67	1.5929e-70	258.53	0	0	0	34915000	130880	0	0	4111100	36577	88284	1654900	36935	46718	0	0	0	21150000	142990	587050	9229000	229570	429090	498780	8947.7	5313.5	2089300	188380	175970	0	0	0	33626000	682260	226520	10122000	349560	158900	180750	8724
Q52KN8	Q52KN8	MGC115336		XB-GENE-866469	aplp1	AETIQFQVLTHLR	13	1554.85	0.00010792	126.83	0	0	0	0	0	0	0	0	0	0	0	0	0	0	0	0	3600100	0	0	0	0	0	0	0	0	0	0	0	0	0	0	0	0	0	2044400	0	0	0	0
Q6GNF1;Q4FZW5	Q6GNF1	seh1l-b;seh1l-a	Nucleoporin seh1-B;Nucleoporin seh1-A	XB-GENE-17330961	seh1l	AETLMSVSDPVHDIAFAPNLGR	22	2339.16	0.00051145	55.453	0	0	0	0	0	0	0	0	0	0	0	0	0	0	0	0	762580	47506	62913	0	0	0	0	0	0	0	0	0	0	0	0	0	0	0	0	0	0	0	0
Q640Y9	Q640Y9	LOC494645		XB-GENE-956132	cryba1	AETNPLSMHIGSWK	14	1569.76	3.6221e-58	271.8	0	3848100	79619	1955300	50698	1384700	71432	0	0	0	0	0	0	0	0	0	0	0	0	0	0	0	0	0	0	0	0	0	0	0	0	3117500	181600	218410	0	0	0	0	0
Q68EW1	Q68EW1	rtn3-b	Reticulon-3-B	XB-GENE-6253993	rtn3	AETSGPQSSHISSSSAGDK	19	1831.82	3.7579e-54	252.21	0	1239400	69077	0	0	530110	29053	701380	44099	14469	361320	11487	0	41069	0	0	7022500	357220	157710	10097000	314320	225170	0	0	0	0	0	0	0	0	0	4223800	201240	83263	7583800	327740	154850	0	0
Q68EW1	Q68EW1	rtn3-b	Reticulon-3-B	XB-GENE-6253993	rtn3	AETSGPQSSHISSSSAGDKGSGCAVR	26	2519.13	1.7251e-05	120.54	1	0	0	0	0	0	0	274830	0	0	417620	0	0	0	0	0	0	0	0	0	0	0	0	0	0	0	0	0	0	0	0	0	0	0	0	0	0	0	0
Q5J6M8	Q5J6M8	rtn3-a	Reticulon-3-A	XB-GENE-975132	rtn3	AETSGPQSSHISSSSVGEK	19	1873.87	8.9697e-55	260.09	0	30373000	706080	6256600	211730	7095100	216930	3677600	223980	220200	2471400	116100	280580	124460	0	0	19216000	918840	267050	25760000	907470	452470	211100	4669.3	8114.3	745300	36714	0	0	0	0	27318000	1024000	474040	14746000	882160	84179	148080	6697
Q6DDH0	Q6DDH0	ppp1r11	Protein phosphatase 1 regulatory subunit 11	XB-GENE-999523	ppp1r11	AETSGPTAAGGSTSSTVTTESETQPEHR	28	2775.24	0.0003773	70.316	0	0	0	0	0	0	0	217420	0	0	0	0	0	0	0	0	0	0	0	0	0	0	0	0	0	0	0	0	0	0	0	0	0	0	0	0	0	0	0
Q6GLW5;Q91847	Q6GLW5	scg3-A		XB-GENE-966939	scg3	AETYLEAIR	9	1064.55	0.00044231	145.9	0	1149800	0	705730	0	747170	44782	0	0	0	0	0	0	0	0	0	34423000	1565300	589390	47724000	866280	651190	0	0	0	0	0	0	0	0	0	39260000	1308000	755270	41930000	942920	427870	0	0
Q6GLW5;Q91847	Q6GLW5	scg3-A		XB-GENE-966939	scg3	AETYLEAIRK	10	1192.65	2.4134e-06	171.33	1	0	0	0	0	0	0	3374400	17610	18673	2356300	9503	16393	0	0	0	0	0	0	0	0	0	0	0	0	3120200	36734	33919	0	0	0	0	0	0	0	0	0	0	0
Q7ZYK2	Q7ZYK2	rpe65		XB-GENE-17346396	rpe65	AEVDTIIPVTFHGMFK	16	1803.92	0.020907	57.288	0	0	0	0	0	0	0	0	0	0	0	0	0	0	0	0	0	0	0	0	0	0	0	0	0	0	0	0	0	0	0	7757200	114330	83502	0	0	0	0	0
Q6INB9	Q6INB9	MGC83546		XB-GENE-993132	amph	AEVLHDFEAANEDELDLK	18	2056.96	1.1022e-06	148.33	0	0	0	0	0	0	0	323810	105690	33981	317200	109650	45926	0	0	0	0	0	0	0	0	0	0	0	0	0	0	0	0	0	0	0	0	0	0	0	0	0	0
Q8AVM7	Q8AVM7	bzw1	Basic leucine zipper and W2 domain-containing protein 1	XB-GENE-5740857	bzw1	AEVLSEEPILK	11	1226.68	0.010073	96.229	0	0	0	1347100	35896	0	0	0	0	0	0	0	0	0	0	0	4378900	0	0	0	0	0	0	0	0	0	0	0	0	0	0	0	0	0	0	0	0	0	0
P36335	P36335	ncam1-b	Neural cell adhesion molecule 1-B	XB-GENE-923178	ncam1	AEVPTASSPPPTSSPK	16	1551.78	8.6462e-06	135.81	0	1407700	28480	557080	76074	819760	15821	385630	0	0	315620	0	0	0	0	0	4776300	134510	175640	2921200	113170	154820	29223	0	0	0	0	0	0	0	0	3692300	19331	297880	0	0	0	41522	0
Q6DCC0;O13099	Q6DCC0	LOC397995;NF-M(2)		XB-GENE-6252136	nefm	AEVQETEAEEEETQDAEEQK	20	2320.97	0.00062661	62.739	0	0	0	0	0	0	0	0	0	0	0	0	0	0	0	0	1572800	69982	16032	2117100	133180	232500	0	0	0	0	0	0	0	0	0	2591500	83048	110730	0	0	0	0	0
Q6PF72;Q91865	Q6PF72	tm-4;TM-4		XB-GENE-6255195	tpm4	AEVSELK	7	774.412	0.039898	79.469	0	0	0	0	0	0	0	0	0	0	0	0	0	0	0	0	0	0	0	0	0	0	0	0	0	0	0	0	0	0	0	0	0	0	0	0	0	0	0
Q6P7I8	Q6P7I8	MGC68681		XB-GENE-922802	pls3	AEYMLQQADR	10	1223.56	0.022762	85.522	0	0	0	0	0	0	0	0	0	0	0	0	0	0	0	0	0	0	0	2528300	100730	248520	0	0	0	0	0	0	0	0	0	2224200	136040	320900	2052400	89594	173710	0	0
Q6P7I8	Q6P7I8	MGC68681		XB-GENE-922802	pls3	AEYMLQQADRLGCR	14	1709.8	0.043538	75.5	1	0	0	0	0	0	0	0	0	0	0	0	0	0	0	0	0	0	0	0	0	0	0	0	0	0	0	0	0	0	0	0	0	0	0	0	0	0	0
Q2VPL7	Q2VPL7	LOC733431				AFAAGADIK	9	862.455	0.0088603	108.3	0	0	0	0	0	0	0	0	0	0	0	0	0	0	0	0	0	0	0	0	0	0	0	0	0	0	0	0	0	0	0	0	0	0	0	0	0	0	0
Q08B63	Q08B63	loxl2	Lysyl oxidase homolog 2	XB-GENE-1010778	loxl2	AFAPSPGTGFR	11	1106.55	0.00047825	143.4	0	9768500	422550	4668300	266260	0	0	0	0	0	0	0	0	0	0	0	3710000	470940	544490	10193000	246090	506020	0	0	0	0	0	0	0	0	0	5333000	391450	936890	4458000	271390	352510	0	0
Q3KQ76	Q3KQ76	MGC130898	Lipase	XB-GENE-952982	lipa	AFDFGTK	7	784.376	0.01651	113.1	0	0	0	0	0	0	0	0	0	0	0	0	0	0	0	0	1819800	0	0	0	0	0	0	0	0	0	0	0	0	0	0	1894200	310740	0	0	0	0	0	0
Q5XH22;Q4FZW3	Q5XH22	LOC495086		XB-GENE-992499	acly	AFDSGLIPMEFVNK	14	1566.78	0.00029123	94.673	0	0	0	0	0	0	0	0	0	0	0	0	0	0	0	0	0	0	0	1001800	409330	105660	0	0	0	0	0	0	0	0	0	2789300	359010	138790	0	0	0	0	0
Q91900;B7ZQZ6	Q91900	complement factor B;LOC397725		XB-GENE-17335705	cfb	AFDYDVALLELQR	13	1551.79	0.00012329	139.78	0	0	0	0	0	0	0	0	0	0	0	0	0	0	0	0	18582000	564180	151980	0	0	0	0	0	0	0	0	0	0	0	0	0	0	0	2214400	171960	151850	0	0
Q5XGQ2	Q5XGQ2	LOC495169		XB-GENE-5892203	pdia4	AFDYNGPR	8	938.425	0.0062258	126.52	0	0	0	0	0	0	0	0	0	0	0	0	0	0	0	0	0	0	0	0	0	0	0	0	0	0	0	0	0	0	0	0	0	0	0	0	0	0	0
Q3KPN5	Q3KPN5	MGC132184		XB-GENE-6254995	basp1	AFEPAGPADEVK	12	1229.59	2.189e-11	202.05	0	0	0	0	0	0	0	1382200	1760200	173180	496130	256280	70817	47687	9786.2	4177.5	0	0	0	0	0	0	377630	27209	10741	584680	482710	57334	0	0	0	0	0	0	0	0	0	76516	2261.6
Q6GLQ6;Q9IB75;B7FEW6	Q9IB75	MGC84390;bgn;BGN	Biglycan	XB-GENE-17331698	bgn	AFEPLQK	7	831.449	0.021327	107.22	0	0	0	0	0	0	0	0	0	0	0	0	0	0	0	0	2908800	250990	136870	16384000	255820	207300	0	0	0	0	0	0	0	0	0	3372100	353760	73321	0	0	0	0	0
Q4KLV8;A4IFW8	Q4KLV8	LOC733291				AFFDAHPVPSAER	13	1442.69	0.0093588	77.062	0	5027500	88422	2613900	37656	2380000	78090	0	0	0	0	0	0	0	0	0	0	0	0	14328000	752200	564950	0	0	0	0	0	0	0	0	0	0	0	0	5430600	115040	279160	0	0
Q5U5C4;Q7ZXR5;Q6GNV0	Q6GNV0	Pa2g4;MGC80858		XB-GENE-943140	pa2g4	AFFSEVER	8	983.471	4.9654e-05	168.27	0	5098500	195120	3798900	105380	0	0	155510	64987	38295	0	0	0	0	0	0	12162000	1000400	402700	8512100	550740	49554	0	0	0	0	0	0	0	0	0	14188000	1320800	822290	9282300	510280	136800	0	0
Q6DDF2	Q6DDF2	acad9-prov		XB-GENE-5885071	acad9	AFGGVTHGKPEDK	13	1341.67	0.0035482	71.933	1	0	0	0	0	0	0	0	0	0	0	0	0	0	0	0	0	0	0	0	0	0	0	0	0	0	0	0	0	0	0	0	0	0	0	0	0	0	0
Q7ZWX7	Q7ZWX7			XB-GENE-490821	srsf3	AFGYYGPLR	9	1042.52	0.0024072	123.69	0	0	0	0	0	0	0	0	0	0	0	0	0	0	0	0	0	0	0	0	0	0	0	0	0	0	0	0	0	0	0	0	0	0	0	0	0	0	0
Q0IH17	Q0IH17	LOC100125665		XB-GENE-5875757	capn3	AFHAFDKDGDGIIK	14	1532.76	0.0097374	83.869	1	0	0	0	0	0	0	0	0	0	0	0	0	0	0	0	0	0	0	0	0	0	0	0	0	0	0	0	0	0	0	0	0	0	0	0	0	0	0
Q6DCU4	Q6DCU4	cd81-prov		XB-GENE-946226	cd81	AFHETLQCCGDGSLSK	16	1808.78	4.5529e-07	158.65	0	4940400	529070	5383300	401220	2897600	495470	0	0	0	0	0	0	0	0	0	0	0	0	0	0	0	0	0	0	477530	120920	90907	0	0	0	0	0	0	0	0	0	0	0
Q7ZTR5	Q7ZTR5	cd81		XB-GENE-6254946	cd81	AFHETLQCCGDSSSK	15	1725.71	8.2531e-05	77.431	0	0	0	0	0	0	0	0	0	0	0	0	0	0	0	0	0	0	0	0	0	0	0	0	0	0	0	0	0	0	0	0	0	0	0	0	0	0	0
Q6NTQ5;Q9W791;Q7ZXN9	Q6NTQ5	tcp1-A-prov;TCP1	T-complex protein 1 subunit alpha	XB-GENE-939846	tcp1	AFHNEAQVNPER	12	1410.66	0.0059183	88.021	0	697740	14960	76411	10078	0	0	0	0	0	228030	3292700	0	0	0	0	21412000	367490	58746	18363000	677050	150560	0	0	0	0	0	0	0	0	0	20119000	365170	260500	17240000	256560	121440	0	0
Q6NTQ5;Q9W791	Q6NTQ5	tcp1-A-prov;TCP1	T-complex protein 1 subunit alpha	XB-GENE-939846	tcp1	AFHNEAQVNPERK	13	1538.76	0.00012064	132.99	1	0	0	0	0	0	0	0	0	0	149790	0	0	26514	769.69	9056.2	0	0	0	0	0	0	0	0	0	0	0	0	0	0	0	0	0	0	0	0	0	0	0
Q7ZYR4	Q7ZYR4	atp6v0d1		XB-GENE-989924	atp6v0d1	AFIITINSFGTELSK	15	1639.88	4.9353e-07	157.07	0	0	0	0	0	0	0	0	0	0	0	0	0	0	0	0	8127600	336210	1337300	0	0	0	0	0	0	0	0	0	0	0	0	0	0	0	0	0	0	0	0
Q7ZYR4	Q7ZYR4	atp6v0d1		XB-GENE-989924	atp6v0d1	AFIITINSFGTELSKEDR	18	2040.05	0.0047714	78.326	1	0	0	0	0	0	0	0	0	0	0	0	0	0	0	0	0	0	0	0	0	0	0	0	0	0	0	0	0	0	0	0	0	0	0	0	0	0	0
Q8AVN2	Q8AVN2					AFIPAVDSFGFETDLR	16	1783.88	0.0082166	72.433	0	0	0	0	0	0	0	0	0	0	0	0	0	0	0	0	0	0	0	0	0	0	0	0	0	0	0	0	0	0	0	0	0	0	0	0	0	0	0
A8WH57	A8WH57	cpvl		XB-GENE-1014884	cpvl	AFIQQQTDLAIK	12	1374.75	0.00047753	132.69	0	0	0	0	0	0	0	0	0	0	0	0	0	0	0	0	0	0	0	0	0	0	0	0	0	0	0	0	0	0	0	0	0	0	0	0	0	0	0
A2VD00;Q6PF66;Q6GPA3	A2VD00	eif3a;LOC443632	Eukaryotic translation initiation factor 3 subunit A	XB-GENE-17338715	eif3a	AFKDIDIENLEELDPDFIMAK	21	2465.2	0.0063305	77.27	1	0	0	0	0	0	0	0	0	0	0	0	0	0	0	0	0	0	0	0	0	0	0	0	0	0	0	0	0	0	0	0	0	0	0	0	0	0	0
P23403	P23403	rps20	40S ribosomal protein S20	XB-GENE-1001347	rps20	AFKDPGKAPVDQEVAIHR	18	1977.04	0.012322	97.765	2	0	0	0	0	0	0	0	0	0	0	0	0	0	0	0	0	0	0	0	0	0	0	0	0	0	0	0	0	0	0	0	0	0	0	0	0	0	0
Q63ZG6	Q63ZG6	pygl	Phosphorylase	XB-GENE-865172	pygl	AFLDIEK	7	834.449	0.0099333	124.34	0	0	0	0	0	0	0	0	0	0	0	0	0	0	0	0	12922000	164700	285090	5821000	196790	74806	0	0	0	0	0	0	0	0	0	13531000	179350	156070	5423100	176090	110240	0	0
Q63ZG6	Q63ZG6	pygl	Phosphorylase	XB-GENE-865172	pygl	AFLDIEKLPWDK	12	1473.79	0.0035346	99.752	1	0	0	0	0	0	0	759740	16477	16500	670860	4812.7	0	0	0	0	0	0	0	0	0	0	0	0	0	429870	0	0	0	0	0	0	0	0	0	0	0	0	0
Q641I4	Q641I4	ogt-prov		XB-GENE-966153	ogt	AFLESLPDVK	10	1117.6	0.0002392	169.76	0	0	0	0	0	0	0	185990	22456	27395	0	0	0	0	0	0	0	0	0	0	0	0	0	0	0	0	0	0	0	0	0	0	0	0	0	0	0	0	0
Q6DJD9;Q6IR63	Q6IR63	LOC443728;LOC432073				AFLFQDGQR	9	1080.54	0.00090201	134.26	0	0	0	0	0	0	0	0	0	0	0	0	0	0	0	0	3817100	1250800	910760	2181800	800860	1360000	0	0	0	0	0	0	0	0	0	3834600	1607500	1681400	3216500	762260	1205400	0	0
Q7ZXL5	Q7ZXL5	nell2	Protein kinase C-binding protein NELL2	XB-GENE-852645	nell2	AFLFQDTSR	9	1083.53	4.1885e-05	183	0	2762100	205800	3064800	182020	2534700	148250	263180	32486	48053	428700	23220	61087	71350	6617.9	17536	9623100	1449600	175030	3576600	231770	186230	0	0	0	315660	30312	53451	0	0	0	12370000	1216500	410890	5073500	1040100	259280	0	0
Q8QFW7;Q4FZQ3	Q8QFW7	rpl34		XB-GENE-957325	rpl34	AFLIEEQK	8	976.523	0.0041693	132.76	0	0	0	1998800	0	0	0	0	0	0	183950	10918	35715	0	0	0	5187100	151300	227080	6297600	57342	239380	0	0	0	0	0	0	0	0	0	7688200	0	0	5184800	40268	453550	0	0
Q7ZYU8	Q7ZYU8	eif3m	Eukaryotic translation initiation factor 3 subunit M	XB-GENE-968611	eif3m	AFLLDHLLALKPVK	14	1576.97	3.479e-05	122.34	1	0	0	0	0	0	0	0	0	0	0	0	0	0	0	0	8488300	0	0	4121800	0	0	0	0	0	0	0	0	0	0	0	6969500	0	0	4942700	0	0	0	0
Q8AVP4;Q66L01;Q8AVQ5;Q6INW1;A1A642	Q8AVP4	MGC85279;MGC82582;MGC80184;LOC100036824		XB-GENE-5768540	ocm.2	AFLSAGDSDGDGK	13	1238.54	4.8158e-25	228.73	0	0	0	0	0	0	0	0	0	0	0	0	0	0	0	0	0	0	0	0	0	0	0	0	0	0	0	0	0	0	0	0	0	0	0	0	0	0	0
Q6PAW9	Q6PAW9	MGC68629		XB-GENE-5947414	rab10	AFLTLAEDILR	11	1260.71	1.1151e-23	227.94	0	175210	0	0	0	203930	0	5994500	122520	101980	0	0	0	0	0	0	34124000	196990	54074	0	0	0	0	0	0	0	0	0	0	0	0	29288000	0	0	0	0	0	0	0
Q6PAW9	Q6PAW9	MGC68629		XB-GENE-5947414	rab10	AFLTLAEDILRK	12	1388.8	0.0021161	65.179	1	0	0	0	0	0	0	0	0	0	0	0	0	0	0	0	0	0	0	0	0	0	0	0	0	0	0	0	0	0	0	0	0	0	0	0	0	0	0
Q6GNR4	Q6GNR4	MGC80936		XB-GENE-984052	cltc	AFMTADLPNELIELLEK	17	1946.01	0.00096898	81.346	0	0	0	0	0	0	0	0	0	0	0	0	0	0	0	0	0	0	0	0	0	0	0	0	0	0	0	0	0	0	0	0	0	0	0	0	0	0	0
Q505M7	Q505M7	LOC734152				AFNALYK	7	825.438	0.03946	78.616	0	0	0	0	0	0	0	0	0	0	0	0	0	0	0	0	0	0	0	0	0	0	0	0	0	0	0	0	0	0	0	0	0	0	0	0	0	0	0
P03931;F6KDD9	P03931	mt-atp8;atp8	ATP synthase protein 8	XB-GENE-6251963	atp8	AFNEPTTQTTEK	12	1365.64	5.3395e-08	192.35	0	0	0	0	0	0	0	315020	26199	56174	267690	18105	18662	0	0	0	0	0	0	0	0	0	0	0	0	361780	79991	59445	0	0	0	0	0	0	0	0	0	0	0
Q91562;B7ZRF1	Q91562	XDCCa;dcca-A		XB-GENE-5872596	dcc	AFNNAGEGVPLYESATTR	18	1895.9	0.001385	89.859	0	1245700	71872	0	0	1090500	37622	0	0	0	0	0	0	0	0	0	1530300	129410	192870	0	0	0	0	0	0	0	0	0	0	0	0	0	0	0	0	0	0	0	0
P20342	P20342	rps15	40S ribosomal protein S15	XB-GENE-5833061	rps15	AFNQVEIK	8	947.508	0.01693	82.279	0	0	0	0	0	0	0	0	0	0	0	0	0	0	0	0	0	0	0	0	0	0	0	0	0	0	0	0	0	0	0	0	0	0	0	0	0	0	0
P20342	P20342	rps15	40S ribosomal protein S15	XB-GENE-5833061	rps15	AFNQVEIKPEMIGHYLGEFSITYKPVK	27	3137.63	0.0005311	70.704	2	0	0	0	0	0	0	0	0	0	0	0	0	0	0	0	6220900	307880	114500	0	0	0	0	0	0	0	0	0	0	0	0	0	0	0	0	0	0	0	0
P79921;B7ZRU7	P79921	cntn-A		XB-GENE-866088	cntn1	AFNSAGDGPPSK	12	1146.53	8.6646e-05	158.02	0	0	0	0	0	0	0	255410	1676700	2041300	0	0	0	0	0	0	0	0	0	0	0	0	0	0	0	0	0	0	0	0	0	0	0	0	0	0	0	0	0
O93250	O93250	LOC397710		XB-GENE-17338911	cntn1	AFNSAGDGPPSR	12	1174.54	0.014993	66.708	0	0	0	0	0	0	0	0	0	0	0	0	0	0	0	0	0	0	0	0	0	0	0	0	0	0	0	0	0	0	0	0	0	0	0	0	0	0	0
A0JMX6;Q498F4	Q498F4	LOC734217				AFPAWSETSVLSR	13	1449.73	0.038114	69.345	0	0	0	0	0	0	0	0	0	0	0	0	0	0	0	0	0	0	0	0	0	0	0	0	0	0	0	0	0	0	0	0	0	0	0	0	0	0	0
Q6DJG5	Q6DJG5	MGC84307		XB-GENE-6254169	cox4i2	AFPLPDIPFQTELSSQQVTLK	21	2358.25	3.368e-30	189.54	0	0	0	0	0	0	0	0	0	0	0	0	0	0	0	0	0	0	0	0	0	0	0	0	0	0	0	0	0	0	0	0	0	0	0	0	0	0	0
Q6AXB3	Q6AXB3	MGC79128		XB-GENE-957481	shmt2	AFPMPGFDER	10	1165.52	0.016317	72.848	0	0	0	0	0	0	0	0	0	0	0	0	0	0	0	0	0	0	0	0	0	0	0	0	0	0	0	0	0	0	0	0	0	0	0	0	0	0	0
Q9DEX5	Q9DEX5	aldh1a2		XB-GENE-1012914	aldh1a2	AFPVYNPATGEQICEVQEAEK	21	2379.11	0.01569	47.089	0	0	0	0	0	0	0	0	0	0	0	0	0	0	0	0	0	0	0	0	0	0	0	0	0	0	0	0	0	0	0	0	0	0	0	0	0	0	0
Q4FZP9;Q6GM49	Q4FZP9	MGC116466;MGC83969		XB-GENE-17334918	prdx3	AFQFVETHGEVCPANWTPDSPTIK	24	2730.27	1.1405e-145	219.64	0	0	0	0	0	0	0	0	0	0	0	0	0	0	0	0	0	0	0	0	0	0	0	0	0	0	0	0	0	0	0	0	0	0	0	0	0	0	0
Q4FZP9;Q6GM49	Q4FZP9	MGC116466;MGC83969		XB-GENE-17334918	prdx3	AFQFVETHGEVCPANWTPDSPTIKPSPEGSK	31	3412.6	5.2154e-13	90.136	1	0	0	0	0	0	0	0	0	0	0	0	0	0	0	0	7454300	1033500	319460	0	0	0	0	0	0	0	0	0	0	0	0	3273900	730300	159700	0	0	0	0	0
Q08B63	Q08B63	loxl2	Lysyl oxidase homolog 2	XB-GENE-1010778	loxl2	AFRQEQPLVR	10	1242.68	0.0019582	115.86	1	0	0	0	0	0	0	0	0	0	323020	14420	10056	92649	6739.4	4497	0	0	0	0	0	0	49053	3547.2	4977.5	302270	21070	2206.9	0	0	0	0	0	0	0	0	0	102870	23632
Q642Q6	Q642Q6	MGC84363				AFSGYLGPDTGK	12	1211.58	0.0079921	96.551	0	0	0	0	0	0	0	0	0	0	0	0	0	0	0	0	0	0	0	0	0	0	0	0	0	0	0	0	0	0	0	0	0	0	0	0	0	0	0
Q7ZX87	Q7ZX87	sec61a1		XB-GENE-971486	sec61a1	AFSPTTVNTGR	11	1149.58	0.0012902	91.123	0	0	0	0	0	0	0	0	0	0	0	0	0	0	0	0	0	0	0	0	0	0	0	0	0	0	0	0	0	0	0	0	0	0	0	0	0	0	0
Q6AZV4;Q6AZT1	Q6AZV4	MGC78845;MGC81677		XB-GENE-17332075	srsf7	AFSYYGPLR	9	1072.53	0.00043351	148.52	0	0	0	0	0	0	0	0	0	0	0	0	0	0	0	0	0	0	0	0	0	0	0	0	0	0	0	0	0	0	0	0	0	0	0	0	0	0	0
Q6DDS4	Q6DDS4	LOC445859				AFTELQAK	8	906.481	5.2652e-08	200.16	0	0	0	0	0	0	0	0	0	0	0	0	0	0	0	0	0	0	0	0	0	0	0	0	0	0	0	0	0	0	0	0	0	0	0	0	0	0	0
Q6DEB8;Q66J53	Q6DEB8	acadm-prov;MGC81873		XB-GENE-972941	acadm	AFTGFIVDANSPGIQIGR	18	1861.97	3.0543e-05	141.57	0	0	0	0	0	0	0	0	0	0	0	0	0	0	0	0	0	0	0	0	0	0	0	0	0	0	0	0	0	0	0	0	0	0	0	0	0	0	0
Q6DEB8;Q66J53	Q6DEB8	acadm-prov;MGC81873		XB-GENE-972941	acadm	AFTGFIVDANSPGIQIGRK	19	1990.06	0.00076483	86.777	1	0	0	0	0	0	0	0	0	0	0	0	0	0	0	0	0	0	0	0	0	0	0	0	0	0	0	0	0	0	0	0	0	0	0	0	0	0	0
Q4KLX4	Q4KLX4	LOC495046				AFTGREFDELSLAAQR	16	1809.9	0.025256	67.102	1	0	0	0	0	0	0	0	0	0	0	0	0	0	0	0	0	0	0	0	0	0	0	0	0	0	0	0	0	0	0	0	0	0	0	0	0	0	0
A2RV57	A2RV57	ATP2A2		XB-GENE-1012936	atp2a2	AFTGREFDELSPAAQR	16	1793.87	0.0013702	93.649	1	0	0	0	0	0	0	0	0	0	0	0	0	0	0	0	0	0	0	0	0	0	0	0	0	0	0	0	0	0	0	0	0	0	0	0	0	0	0
Q6ING0;Q3KQ54	Q3KQ54	LOC443576;MGC130953		XB-GENE-998812	atic	AFTHTAQYDDAISDYFR	17	2019.9	0.00059262	91.306	0	0	0	0	0	0	0	0	0	0	0	0	0	0	0	0	31042000	0	0	0	0	0	0	0	0	0	0	0	0	0	0	20774000	287340	126860	0	0	0	0	0
Q3KPK1	Q3KPK1	MGC132396		XB-GENE-865897	tbcb	AFTLAELK	8	891.507	0.02505	99.442	0	0	0	0	0	0	0	0	0	0	0	0	0	0	0	0	0	0	0	0	0	0	0	0	0	0	0	0	0	0	0	0	0	0	0	0	0	0	0
Q7T0R9;A2BDB1	Q7T0R9	rps2e;LOC100037089		XB-GENE-1003623	rps2	AFVAIGDYNGHVGLGVK	17	1715.9	0.047649	54.09	0	0	0	0	0	0	0	0	0	0	0	0	0	0	0	0	0	0	0	0	0	0	0	0	0	0	0	0	0	0	0	0	0	0	0	0	0	0	0
Q6NRV3;Q5U4V6;Q91831;Q6DD58;Q7ZTP0	Q5U4V6	MGC81323;LOC397931;mec-12				AFVHWYVGEGMEEGEFSEAR	20	2329.01	2.0796e-12	161.2	0	0	0	0	0	0	0	1379200	155370	177470	236010	37836	49918	153370	83261	33357	0	0	0	0	0	0	1011000	101750	65325	0	0	0	0	0	0	0	0	0	0	0	0	418100	105690
Q6DD58;Q5U4V6;Q91831;Q6NRV3	Q5U4V6	mec-12;LOC397931;MGC81323				AFVHWYVGEGMEEGEFSEAREDMAALEK	28	3216.42	0.00013785	63.376	1	0	0	0	0	0	0	0	0	0	0	0	0	0	0	0	195960	112350	3848400	0	0	0	0	0	0	0	0	0	0	0	0	0	0	0	0	0	0	0	0
A9ZLX5;A2TKG1	A9ZLX5	xNKCC1		XB-GENE-865887	slc12a2	AFYSPVHAEDLR	12	1403.68	0.0088016	61.235	0	449690	72252	0	0	672880	77684	0	0	0	0	0	0	0	0	0	0	0	0	0	0	0	0	0	0	0	0	0	0	0	0	0	0	0	0	0	0	0	0
Q6GN03	Q6GN03	MGC83663				AGAFGISLIK	10	975.575	0.013146	80.706	0	725810	0	0	0	0	0	0	0	0	0	0	0	0	0	0	0	0	0	0	0	0	0	0	0	0	0	0	0	0	0	0	0	0	0	0	0	0	0
Q6GR58;Q6B4U5	Q6B4U5	mdh2	Malate dehydrogenase	XB-GENE-6251701	mdh2	AGAGSATLSMAYAGAR	16	1453.7	3.6903e-10	178.67	0	0	0	515830	71549	0	0	0	0	0	83300	47130	15869	0	0	0	0	0	0	0	0	0	0	0	0	147300	56928	25229	0	0	0	0	0	0	0	0	0	0	0
Q6P705;Q7SZ65	Q6P705	MGC68491		XB-GENE-977973	pmp2	AGAIAKPNVIFSVNGDK	17	1699.93	0.016286	75.968	1	0	0	0	0	0	0	0	0	0	0	0	0	0	0	0	0	0	0	0	0	0	0	0	0	0	0	0	0	0	0	3798100	122390	123720	0	0	0	0	0
Q8AVI3	Q8AVI3			XB-GENE-976216	rplp0	AGAIAPCEVTVPAQNTGLGPEK	22	2179.09	1.9512e-10	152.63	0	20036000	928840	19319000	1198200	14599000	547170	0	0	0	1019000	102280	42433	338110	19761	4857	19802000	1097300	521580	13993000	894720	511620	0	0	0	0	0	0	0	0	0	10426000	920300	584420	10775000	1217300	568560	0	0
Q5XGM3	Q5XGM3	bhmt	Betaine--homocysteine S-methyltransferase 1	XB-GENE-1008388	bhmt	AGANVMQTFTFYASDDK	17	1864.83	0.0095483	52.149	0	0	0	0	0	0	0	0	0	0	0	0	0	0	0	0	1461500	480830	128640	0	0	0	0	0	0	0	0	0	0	0	0	0	0	0	0	0	0	0	0
Q9DFZ9;Q9DFZ8;Q9DG01;Q9DG00;Q801N3;Q91587;Q6AX64;Q91549;Q6GLR3;Q9DG02;B7ZPP0	Q9DFZ9	LOC397789;camk2a;camk2d	Calcium/calmodulin-dependent protein kinase type II delta chain			AGAYDFPSPEWDTVTPEAK	19	2079.94	9.4947e-06	140.3	0	296700	29013	0	0	0	0	0	0	0	0	0	0	0	0	0	3958800	833260	2209500	3089700	317210	2213200	0	0	0	0	0	0	0	0	0	0	0	0	3980300	355870	498360	0	0
Q66J56	Q66J56	MGC81848				AGAYMETHGVK	11	1162.54	0.015979	92.943	0	0	0	0	0	0	0	268820	75837	62363	0	0	0	0	0	0	0	0	0	0	0	0	0	0	0	0	0	0	0	0	0	0	0	0	0	0	0	0	0
Q7ZYI6	Q7ZYI6	flot2		XB-GENE-6254467	flot2	AGAYQQYGEAAK	12	1255.58	0.0028762	110.64	0	0	0	0	0	0	0	0	0	0	0	0	0	0	0	0	1294000	59876	158240	1314300	134430	280910	0	0	0	0	0	0	0	0	0	0	0	0	0	0	0	0	0
Q5HZ70	Q5HZ70	MGC85151		XB-GENE-17336559	txnl1	AGCECLNESDDHGFDNCLR	19	2267.86	5.9055e-05	101.9	0	0	0	0	0	0	0	0	0	0	0	0	0	0	0	0	0	0	0	0	0	0	0	0	0	0	0	0	0	0	0	0	0	0	0	0	0	0	0
Q6DDW1	Q6DDW1	MGC81675		XB-GENE-965630	txnl1	AGCESLNESDDHGFDNCLR	19	2194.86	8.8518e-05	98.408	0	5906500	78977	3333800	89785	8316000	138600	527700	0	0	249610	10490	21535	49403	0	0	0	0	0	0	0	0	0	0	0	150250	0	0	0	0	0	0	0	0	0	0	0	0	0
Q7ZY57	Q7ZY57			XB-GENE-986368	eif2s3	AGDEPGVTLGQPHLSR	16	1632.82	0.00011003	115.06	0	5932700	136820	3500800	173500	4036100	238880	587900	67529	91318	0	0	0	0	0	0	2520500	243930	408000	2826700	154610	196440	0	0	0	427990	40435	117720	0	0	0	2632400	311370	389450	0	0	0	0	0
Q91823	Q91823			XB-GENE-5819622	plxna1	AGDMDLEWR	9	1091.47	0.029372	69.812	0	0	0	0	0	0	0	0	0	0	0	0	0	0	0	0	0	0	0	0	0	0	0	0	0	0	0	0	0	0	0	0	0	0	777400	0	0	0	0
Q63ZT4;P26233;Q7ZX35;A1A5I6	Q7ZX35	ctnnb1	Catenin beta	XB-GENE-487204	ctnnb1	AGDREDITEPAICALR	16	1785.87	0.020963	50.305	1	0	0	0	0	0	0	0	0	0	0	0	0	0	0	0	0	0	0	0	0	0	0	0	0	0	0	0	0	0	0	0	0	0	0	0	0	0	0
A0MZ58;A0MZ59	A0MZ58					AGDTLTGTALLIANK	15	1457.81	0.048599	40.278	0	0	0	0	0	0	0	0	0	0	0	0	0	0	0	0	0	0	0	0	0	0	0	0	0	0	0	0	0	0	0	0	0	0	0	0	0	0	0
Q6NTT2	Q6NTT2	MGC82306		XB-GENE-865812	rps18	AGELTEDEVER	11	1246.57	0.00011383	161.93	0	7781900	446430	4020200	221290	3090400	307740	0	0	0	0	0	0	65661	480100	34443	85254000	954250	429230	68219000	686850	593260	0	0	0	0	0	0	0	0	0	50123000	806870	759030	106160000	1128200	184180	0	0
Q6GQZ2;Q7ZXX0	Q6GQZ2	MGC83263;MGC52712		XB-GENE-6251747	srsf4	AGEVTYVDAHR	11	1216.58	0.00013049	160.98	0	0	0	0	0	0	0	0	0	0	112790	22470	14390	0	0	0	0	0	0	0	0	0	0	0	0	0	0	0	0	0	0	1936800	535970	57001	0	0	0	0	0
Q7SYV7	Q7SYV7	MGC64458		XB-GENE-963751	ftcd	AGEYEALPTK	10	1077.53	0.001192	126.71	0	0	0	1101100	73742	0	0	0	0	0	0	0	0	0	0	0	3517100	170950	211050	0	0	0	0	0	0	0	0	0	0	0	0	4026200	57528	746180	5091500	43935	502490	0	0
Q8JI28	Q8JI28	tll1	Tolloid-like protein 1	XB-GENE-865326	tll1	AGFAANFLK	9	937.502	0.00082999	138.54	0	0	0	0	0	0	0	0	0	0	0	0	0	0	0	0	0	0	0	0	0	0	0	0	0	0	0	0	0	0	0	0	0	0	0	0	0	0	0
Q6DJH8	Q6DJH8	actr1a-prov		XB-GENE-491906	actr1a	AGFAGDQIPK	10	1002.51	0.0004547	157.78	0	0	0	0	0	0	0	0	0	0	308570	70534	153440	47116	6707.8	14389	0	0	0	0	0	0	0	0	0	0	0	0	0	0	0	0	0	0	0	0	0	0	0
Q7ZX83	Q7ZX83	hnrpdl-a	Heterogeneous nuclear ribonucleoprotein D-like-A	XB-GENE-866408	hnrnpdl	AGFGAAPDFNEGSK	14	1366.62	0.0015234	105.03	0	0	0	0	0	0	0	0	0	0	0	0	0	0	0	0	0	0	0	0	0	0	0	0	0	0	0	0	0	0	0	0	0	0	0	0	0	0	0
Q66KI3;O57381;B7ZS79;B7ZS77;Q91925;P98070	B7ZS79	BMP-1;Bmp1;bmp1	Bone morphogenetic protein 1			AGFSLNYFK	9	1045.52	1.5435e-33	254.82	0	32338000	1002100	23094000	250470	20923000	327140	0	0	0	0	0	0	0	0	0	15075000	700960	53442	12081000	2066600	85405	0	0	0	0	0	0	0	0	0	0	0	0	19494000	874980	136060	0	0
Q7ZYI6	Q7ZYI6	flot2		XB-GENE-6254467	flot2	AGFSQEVNTK	10	1079.52	0.00053261	158.94	0	0	0	0	0	0	0	0	0	0	0	0	0	0	0	0	971670	57055	63611	1196500	60885	90416	0	0	0	0	0	0	0	0	0	1414200	65136	106850	899130	49585	74685	0	0
Q8UW67;Q5PPX8	Q8UW67	syngr1;LOC496048		XB-GENE-866400	syngr1	AGGAFDPQTFIR	12	1278.64	0.0016658	117.27	0	0	0	0	0	0	0	0	0	0	246270	37435	39834	0	0	0	9685600	512990	5027300	5110400	287690	4729600	0	0	0	0	0	0	0	0	0	0	0	0	2272500	185790	1728700	0	0
Q7ZWM5	Q7ZWM5			XB-GENE-6077892	cotl1	AGGANYDAQAE	11	1065.44	0.025566	87.777	0	0	0	0	0	0	0	0	0	0	0	0	0	0	0	0	0	0	0	0	0	0	0	0	0	0	0	0	0	0	0	0	0	0	0	0	0	0	0
Q91718;Q7ZTM4;Q91717	Q91717	alpha-1 type II collagen;col2a1b;col2a1	Collagen alpha-1(II) chain	XB-GENE-6252613	col2a1	AGGAQMGVMQGPMGPMGPR	19	1828.82	0.009819	82.464	0	0	0	0	0	0	0	0	0	0	0	0	0	0	0	0	802260	321480	159080	0	0	0	0	0	0	0	0	0	0	0	0	827350	227830	222970	0	0	0	0	0
Q5RJX5	Q5RJX5	LOC495828		XB-GENE-17341728	slc9a3r1	AGGDETSLLVVDPETDSYFK	20	2142	0.003323	70.094	0	0	0	0	0	0	0	0	0	0	0	0	0	0	0	0	0	0	0	0	0	0	0	0	0	0	0	0	0	0	0	0	0	0	0	0	0	0	0
Q6AZR5;Q9I9K6;Q6DEE1	Q6AZR5	Pin1;pin1				AGGDLGSFGK	10	907.44	0.00062987	144.77	0	0	0	0	0	0	0	0	0	0	0	0	0	0	0	0	0	0	0	0	0	0	96951	9123.8	4998.3	0	0	0	0	0	0	0	0	0	0	0	0	0	0
Q6DE62;Q8AVQ8;Q6PA70	Q6DE62	LOC398863;Hspa4		XB-GENE-952775	hspa4	AGGIETVANEYSDR	14	1480.68	9.4916e-07	160.07	0	2468700	268010	0	0	0	0	0	0	0	0	0	0	0	0	0	6655500	178190	158910	5735100	361060	263160	0	0	0	0	0	0	0	0	0	4876300	140000	174560	5203300	327130	361030	0	0
Q3B8F1	Q3B8F1	MGC131237		XB-GENE-922045	trappc4	AGGLIYQLDNQSPR	14	1530.78	5.8403e-34	139.78	0	1076100	191550	698370	167000	375110	0	0	0	0	0	0	0	0	0	0	0	0	0	0	0	0	0	0	0	0	0	0	0	0	0	0	0	0	0	0	0	0	0
Q7SZA4;P09897	Q7SZA4	MGC64315;rpl18-a	60S ribosomal protein L18;60S ribosomal protein L18-A	XB-GENE-1006309	rpl18	AGGQIMTFDQLALAAPK	17	1730.9	1.4484e-09	177.64	0	0	0	0	0	0	0	0	0	0	0	0	0	0	0	0	3019300	193940	497510	3265700	138240	277260	0	0	0	0	0	0	0	0	0	0	0	0	0	0	0	0	0
Q7ZYL1	Q7ZYL1	psmb1	Proteasome subunit beta type	XB-GENE-970609	psmb1	AGGSASAMLQPLLDNQIGYK	20	2033.03	1.3909e-36	211.47	0	0	0	0	0	0	0	1954200	209190	352730	553760	64136	188460	0	0	0	4981600	334290	432570	9665400	210780	122190	0	0	0	3309400	296830	5049500	0	0	0	3952400	265360	370440	0	0	0	0	0
Q9DED4	Q9DED4	cirbp-b	Cold-inducible RNA-binding protein B	XB-GENE-492785	cirbp	AGGSYRDSYDSYATHE	16	1777.72	4.5053e-43	171.15	1	0	0	0	0	0	0	3814600	287050	133040	4168900	155580	104110	404620	55226	29803	0	0	0	0	0	0	720920	69375	27776	10999000	218650	81081	0	0	0	0	0	0	0	0	0	0	0
Q7SZ09;P26642;Q91375	Q7SZ09	MGC64329;eef1g-a;eef1g-b	Elongation factor 1-gamma-A;Elongation factor 1-gamma-B	XB-GENE-975020	eef1g	AGGTLYTYPDNWR	13	1512.7	3.1854e-26	243.85	0	3107400	62471	2731200	52831	1235800	31931	460270	60257	321670	377860	368280	257000	69973	43599	30818	16794000	9318300	7130700	0	0	0	0	0	0	0	0	0	0	0	0	11436000	2330200	2558500	0	0	0	0	0
Q5XHJ8	Q5XHJ8	LOC397895		XB-GENE-865877	gsn	AGGVASGFTHVVPNEVDIK	19	1895.97	0.0001437	104.16	0	1570500	179520	0	0	0	0	1191000	102010	52096	765120	71591	50282	128910	0	0	13694000	662540	388040	20438000	575140	377320	66242	5884	4322.2	1586200	138840	78410	0	0	0	14744000	599240	417030	6845000	530130	275120	0	0
Q5XHJ8	Q5XHJ8	LOC397895		XB-GENE-865877	gsn	AGGVASGFTHVVPNEVDIKR	20	2052.08	4.297e-06	132.25	1	2873500	0	756480	72459	4001600	0	1066900	19929	208230	1007000	0	0	0	0	0	0	0	0	0	0	0	0	0	0	714450	0	0	0	0	0	0	0	0	0	0	0	0	0
Q6AZL9	Q6AZL9	MGC86316		XB-GENE-972760	rps23	AGHAVGDIPGVR	12	1147.61	0.00053545	95.523	0	0	0	806260	26833	0	0	0	0	0	0	0	0	0	0	0	8267700	79908	447130	8772600	619590	288120	0	0	0	0	0	0	0	0	0	0	0	0	0	0	0	0	0
Q4KLV8;A4IFW8	Q4KLV8	LOC733291				AGHQPTLEEAR	11	1207.59	0.00091235	120.32	0	902710	0	591710	0	0	0	0	0	0	0	0	0	0	0	0	3866900	47215	70930	3271700	55166	39200	0	0	0	0	0	0	0	0	0	3495500	79832	91396	3583900	52586	143770	0	0
Q2TAS8;Q6DFL1	Q2TAS8	MGC130950;man1a2-prov				AGHYLQLGAEIAHTCHESYDR	21	2427.1	1.7297e-06	71.894	0	0	0	0	0	0	0	0	0	0	0	0	0	0	0	0	0	0	0	0	0	0	0	0	0	0	0	0	0	0	0	0	0	0	0	0	0	0	0
A2VDC2	A2VDC2	hibch	3-hydroxyisobutyryl-CoA hydrolase, mitochondrial	XB-GENE-947701	hibch	AGIATHFVESEK	12	1287.65	0.0024981	111.94	0	0	0	0	0	0	0	0	0	0	0	0	0	0	0	0	0	0	0	0	0	0	0	0	0	0	0	0	0	0	0	0	0	0	0	0	0	0	0
Q52MA1;Q7ZXP8;Q6PAV9	Q7ZXP8	MGC68699		XB-GENE-969746	eef2.1	AGIIASAR	8	757.445	0.0064939	116.37	0	0	0	0	0	0	0	0	0	0	0	0	0	0	0	0	1273400	7603.8	15146	1835800	0	0	0	0	0	0	0	0	0	0	0	2047300	0	0	1710900	0	0	0	0
Q6GQD4	Q6GQD4	MGC80152		XB-GENE-866094	polr2h	AGILFEDIFDVK	12	1365.72	0.0069602	105.65	0	0	0	0	0	0	0	0	0	0	0	0	0	0	0	0	0	0	0	0	0	0	0	0	0	0	0	0	0	0	0	0	0	0	0	0	0	0	0
Q7ZYR4	Q7ZYR4	atp6v0d1		XB-GENE-989924	atp6v0d1	AGILSQGDYLNLVQCETLEDLK	22	2478.23	7.9393e-23	179.97	0	0	0	0	0	0	0	1887800	1525800	1956800	0	0	0	0	0	0	0	0	0	0	0	0	0	0	0	0	0	0	0	0	0	0	0	0	0	0	0	0	0
Q6GN02	Q6GN02	acat1-b	Acetyl-CoA acetyltransferase B, mitochondrial	XB-GENE-17333679	acat1	AGIPADEVKEVYMGNVLQAGQGQAPSR	27	2784.39	0.00010525	82.831	1	0	0	0	0	0	0	0	0	0	0	0	0	0	0	0	0	0	0	0	0	0	0	0	0	0	0	0	0	0	0	0	0	0	0	0	0	0	0
Q91866;Q01173-2;Q9PST6;O73681	O73681	Tm7;TM				AGITSLEAVK	10	987.56	0.010813	101.48	0	0	0	0	0	0	0	0	0	0	0	0	0	0	0	0	1131100	0	0	1376100	0	0	0	0	0	0	0	0	0	0	0	0	0	0	5803800	2623000	31595000	0	0
Q91866;Q01173-2;Q9PST6;O73681	O73681	Tm7;TM				AGITSLEAVKR	11	1143.66	0.00046573	138.36	1	0	0	0	0	0	0	642370	0	0	393560	0	0	0	0	0	0	0	0	0	0	0	0	0	0	0	0	0	0	0	0	0	0	0	0	0	0	0	0
P55861	P55861	mcm2	DNA replication licensing factor mcm2	XB-GENE-999979	mcm2	AGIVTSLQAR	10	1014.58	0.00036313	163.65	0	0	0	0	0	0	0	0	0	0	0	0	0	0	0	0	0	0	0	1743600	0	0	0	0	0	0	0	0	0	0	0	0	0	0	0	0	0	0	0
Q7ZY25	Q7ZY25		Pyruvate kinase			AGKPIICATQMLESMIK	17	1889.98	0.0014442	90.259	1	0	0	0	0	0	0	0	0	0	0	0	0	0	0	0	0	0	0	0	0	0	0	0	0	0	0	0	0	0	0	2079300	0	0	0	0	0	0	0
Q92122;A1L3K2;Q6PA20	Q92122	pkm;LOC100037030;MGC68714	Pyruvate kinase muscle isozyme;Pyruvate kinase	XB-GENE-485877	pkm	AGKPVICATQMLESMIK	17	1875.96	2.7844e-05	114.06	1	0	0	0	0	0	0	0	0	0	0	0	0	0	0	0	0	0	0	0	0	0	0	0	0	0	0	0	0	0	0	1051300	273660	154300	0	0	0	0	0
Q7SZA0	Q7SZA0			XB-GENE-1002601	fbp1	AGLANLYGIAGSTNVTGDQVK	21	2048.05	6.7606e-06	83.723	0	0	0	0	0	0	0	0	0	0	0	0	0	0	0	0	1890400	0	0	0	0	0	0	0	0	0	0	0	0	0	0	4372800	719550	240770	0	0	0	0	0
Q9IAJ1;B7ZS86	Q9IAJ1	XPTP-D		XB-GENE-865171	ptprd	AGLEYLGSFDHYAT	14	1542.7	0.0052918	85.813	0	0	0	0	0	0	0	0	0	0	0	0	0	0	0	0	0	0	0	0	0	0	0	0	0	0	0	0	0	0	0	0	0	0	0	0	0	0	0
Q6PA12;Q7ZY80;Q6DE90	Q6PA12	dpp3-A-prov;dpp3-prov		XB-GENE-6254219	dpp3	AGLMGLEYYTPETGR	15	1656.78	0.00068719	101.2	0	531560	50911	0	0	0	0	0	0	0	0	0	0	0	0	0	0	0	0	0	0	0	0	0	0	0	0	0	0	0	0	3230100	149840	11563000	0	0	0	0	0
Q642N9	Q642N9	MGC86352		XB-GENE-975294	tars	AGLMTDVDLDPGCTLNK	17	1818.85	0.028534	46.156	0	0	0	0	0	0	0	0	0	0	0	0	0	0	0	0	0	0	0	0	0	0	0	0	0	0	0	0	0	0	0	1821100	1044100	523440	0	0	0	0	0
Q801S2;Q6PA58	Q6PA58	sdha-b;sdha-a	Succinate dehydrogenase [ubiquinone] flavoprotein subunit B, mitochondrial;Succinate dehydrogenase [ubiquinone] flavoprotein subunit A, mitochondrial	XB-GENE-17344569	sdha	AGLPCQDLEFVQFHPTGIYGAGCLITEGCR	30	3365.56	0.0017692	43.356	0	0	0	0	0	0	0	0	0	0	0	0	0	0	0	0	0	0	0	0	0	0	0	0	0	0	0	0	0	0	0	0	0	0	0	0	0	0	0
Q6AZS1;P06897;Q6AZJ8;Q6GM86;P06898;Q6GM74;Q6PH89;Q6DKE3;Q6INC9	Q6AZS1	MGC82198;LOC494591;h2afx;h2afv;MGC81997;h2afj	Histone H2A;Histone H2A type 1;Histone H2A.x;Histone H2A type 2;Histone H2A.V	XB-GENE-6030947	hist1h2ad	AGLQFPVGR	9	943.524	1.9408e-05	168.27	0	12293000	46594	13085000	60977	11409000	40406	2080000	45072	25671	1460200	39722	39149	508840	32028	8408.8	134010000	47907	97382	296280000	149050	165380	154210	56621	2801.3	14068000	0	0	0	0	0	147240000	63984	231240	293790000	130020	216920	0	0
Q7ZTK4	Q7ZTK4	eif2s1	Eukaryotic translation initiation factor 2 subunit 1	XB-GENE-989636	eif2s1	AGLSCSTENMPIK	13	1406.65	1.8634e-12	199.4	0	0	0	0	0	0	0	0	0	0	0	0	0	0	0	0	0	0	0	0	0	0	0	0	0	0	0	0	0	0	0	0	0	0	0	0	0	0	0
Q4KLV8;A4IFW8	Q4KLV8	LOC733291				AGMINTVEVLK	11	1173.64	4.5796e-07	189.17	0	0	0	0	0	0	0	688310	0	0	611030	0	0	0	0	0	6847300	222370	283610	3993000	0	0	0	0	0	284820	0	0	0	0	0	6767100	0	0	4073400	0	0	0	0
Q7ZYR1;A2VD81	Q7ZYR1	LOC100037184		XB-GENE-971707	rpl3	AGMTHIVR	8	883.47	0.0028118	106.94	0	0	0	0	0	0	0	0	0	0	0	0	0	0	0	0	0	0	0	0	0	0	0	0	0	0	0	0	0	0	0	0	0	0	0	0	0	0	0
Q6NTS1;Q6IRP7	Q6IRP7	MGC82400;MGC82361		XB-GENE-993884	atp5h	AGMVDEFEK	9	1024.45	0.00071909	147.4	0	0	0	0	0	0	0	0	0	0	0	0	0	0	0	0	0	0	0	0	0	0	0	0	0	0	0	0	0	0	0	0	0	0	0	0	0	0	0
Q6NTS1;Q6IRP7	Q6IRP7	MGC82400;MGC82361		XB-GENE-993884	atp5h	AGMVDEFEKK	10	1152.55	0.0014701	117.53	1	0	0	0	0	0	0	0	0	0	0	0	0	0	0	0	0	0	0	0	0	0	0	0	0	0	0	0	0	0	0	0	0	0	0	0	0	0	0
Q7ZYK8	Q7ZYK8			XB-GENE-996134	atp1a3	AGNDNIPVLK	10	1039.57	3.8656e-05	188.49	0	18519000	131020	0	0	0	0	1420300	40900	63590	1046200	46379	43841	202600	10195	13179	17783000	240830	135640	17050000	514780	211810	0	0	0	620290	55184	16465	0	0	0	0	0	0	13927000	280430	338600	0	0
P41512	P41512	top1	DNA topoisomerase 1	XB-GENE-950006	top1.1	AGNEKEEGETADTVGCCSLR	20	2181.93	0.0071209	56.623	1	1253600	93540	0	0	903720	113390	0	0	0	0	0	0	0	0	0	0	0	0	0	0	0	0	0	0	0	0	0	0	0	0	0	0	0	0	0	0	0	0
Q3B8I3	Q3B8I3	MGC130910		XB-GENE-954740	rpl7	AGNFYVPAEPK	11	1191.59	0.00035749	126.71	0	6253500	209790	5785500	264580	0	0	601800	81864	174480	0	0	0	0	0	0	0	0	0	0	0	0	0	0	0	0	0	0	0	0	0	16881000	390580	840930	0	0	0	0	0
Q6IND5	Q6IND5	MGC83495		XB-GENE-5991963	vwa5a.2	AGNLLLNSSVDIK	13	1342.75	0.013561	81.803	0	0	0	0	0	0	0	0	0	0	0	0	0	0	0	0	0	0	0	0	0	0	0	0	0	0	0	0	0	0	0	0	0	0	0	0	0	0	0
Q6PCJ1	Q6PCJ1	dctn1	Dynactin subunit 1	XB-GENE-5933563	dctn1	AGNPAAQLLEQTAR	14	1438.75	0.0037944	74.789	0	0	0	0	0	0	0	0	0	0	0	0	0	0	0	0	0	0	0	387340	103670	60935	0	0	0	0	0	0	0	0	0	703900	236890	153360	881090	74215	50860	0	0
Q6DE60;Q7T2T2	Q6DE60	CAP1b	Adenylyl cyclase-associated protein	XB-GENE-5929770	cap1	AGPPPPPPGGPPPPPPPAPASAPADDSVSR	30	2746.37	0.017044	59.893	0	0	0	0	0	0	0	0	0	0	0	0	0	0	0	0	0	0	0	0	0	0	0	0	0	0	0	0	0	0	0	0	0	0	0	0	0	0	0
Q6NTL0	Q6NTL0	MGC83218		XB-GENE-995584	rpia	AGPVVTDNGNFLLDWK	16	1744.88	3.2708e-10	172.09	0	0	0	0	0	0	0	0	0	0	0	0	0	0	0	0	13028000	585660	833390	0	0	0	0	0	0	0	0	0	0	0	0	0	0	0	0	0	0	0	0
Q5XGM3	Q5XGM3	bhmt	Betaine--homocysteine S-methyltransferase 1	XB-GENE-1008388	bhmt	AGPWTPEAAVEHPEAVR	17	1815.89	0.051924	50.827	0	4507000	264180	0	0	2061900	82393	0	0	0	0	0	0	0	0	0	9135300	556770	467760	0	0	0	0	0	0	0	0	0	0	0	0	0	0	0	0	0	0	0	0
Q6PAF2	Q6PAF2	MGC68756		XB-GENE-940597	unnamed	AGQDTHTIGFAVYEVPDEFK	20	2223.05	0.00059501	47.603	0	0	0	0	0	0	0	0	0	0	0	0	0	0	0	0	0	0	0	0	0	0	0	0	0	0	0	0	0	0	0	0	0	0	0	0	0	0	0
Q8AVK9;Q00436	Q8AVK9	nsep1	B box-binding protein			AGQEPAATVGEK	12	1156.57	0.029135	52.576	0	0	0	0	0	0	0	0	0	0	0	0	0	0	0	0	0	0	0	0	0	0	0	0	0	0	0	0	0	0	0	0	0	0	0	0	0	0	0
Q2PPJ1	Q2PPJ1					AGQGHCVSGMGFGK	14	1391.61	1.5729e-10	193.62	0	16070000	123320	15957000	74967	476230	25707	2091000	86864	38273	1267800	111880	93913	323670	10068	62153	6263300	69490	204490	11579000	241330	332150	150570	6328.8	1290.5	862810	170570	83749	0	0	0	7041500	125190	296530	1936300	19989	201770	0	0
Q7ZYT4	Q7ZYT4	nsfl1c		XB-GENE-6254675	nsfl1c	AGQPEEAVHEFVLVTGAEEER	21	2296.1	0.0005327	76.78	0	0	0	0	0	0	0	0	0	0	0	0	0	0	0	0	0	0	0	0	0	0	0	0	0	0	0	0	0	0	0	0	0	0	0	0	0	0	0
P11048	P11048	lmna	Lamin-A	XB-GENE-920728	lmna	AGQTVTIWASGAGATNSPPSDLVWK	25	2513.26	0.022561	68.401	0	1581200	87749	0	0	0	0	0	0	0	0	0	0	0	0	0	0	0	0	0	0	0	0	0	0	0	0	0	0	0	0	0	0	0	0	0	0	0	0
Q4QR37;Q91837;Q6AZJ6	Q6AZJ6	LOC397934;fscn;FSCN1	Fascin			AGRDELFVLER	11	1303.69	0.0013983	117.94	1	0	0	0	0	0	0	2901300	112290	436060	1972400	32164	304590	348670	3401	4632	0	0	0	0	0	0	0	0	0	1402300	47366	194300	0	0	0	0	0	0	0	0	0	0	0
Q6NS22	Q6NS22	MGC78820		XB-GENE-920053	syncrip	AGSIWDLR	8	916.477	0.02254	100.84	0	0	0	0	0	0	0	0	0	0	0	0	0	0	0	0	0	0	0	0	0	0	0	0	0	0	0	0	0	0	0	0	0	0	0	0	0	0	0
Q5XHF1	Q5XHF1	LOC495018		XB-GENE-960417	chga	AGSQQEENSPEDDGAEELESNEISK	25	2691.13	1.8776e-10	136.4	0	0	0	0	0	0	0	0	0	0	0	0	0	0	0	0	11389000	1044100	725750	8530000	867570	216090	0	0	0	145780	0	0	0	0	0	0	0	0	5932600	494550	358610	0	0
Q5XHF1	Q5XHF1	LOC495018		XB-GENE-960417	chga	AGSQQEENSPEDDGAEELESNEISKR	26	2847.23	5.231e-06	94.276	1	0	0	0	0	0	0	335680	12869	9607	266180	15764	11982	0	0	0	0	0	0	0	0	0	0	0	0	0	0	0	0	0	0	0	0	0	0	0	0	0	0
Q6NRW6;Q7ZY34;Q32NM2	Q6NRW6	MGC81191;ACTN1;MGC131041				AGTQIENIDEDFR	13	1506.7	1.7091e-05	135.13	0	0	0	0	0	0	0	0	0	0	0	0	0	0	0	0	5730900	229770	505960	7950700	184700	242520	0	0	0	0	0	0	0	0	0	6426600	165230	432020	7044400	221760	359020	0	0
Q6NRW6;Q32NM2	Q6NRW6	MGC81191;MGC131041				AGTQIENIDEDFRDGLK	17	1919.92	0.00021828	113.37	1	6134700	156850	4146500	144160	2819500	216090	1962400	111940	82854	1427100	71285	56647	0	0	0	0	0	0	0	0	0	0	0	0	1543100	99130	128360	0	0	0	0	0	0	0	0	0	0	0
P18709;B3DLK7	P18709	LOC100037071	Vitellogenin-A2;Lipovitellin I;Lipovitellin II;Phosvitin	XB-GENE-5791437	vtga2	AGVHLCIQCK	10	1184.58	0.00018161	172.21	0	1498900	127720	5708300	98797	0	0	0	0	0	0	0	0	0	0	0	0	0	0	0	0	0	0	0	0	0	0	0	0	0	0	0	0	0	0	0	0	0	0
Q5XH13;P79959;Q6GM38	Q5XH13	XGbeta1;gnb1;MGC84000	Guanine nucleotide-binding protein G(I)/G(S)/G(T) subunit beta-1	XB-GENE-6076423	gnb1	AGVLAGHDNR	10	1008.51	0.0015749	99.568	0	0	0	0	0	0	0	0	0	0	0	0	0	0	0	0	0	0	0	0	0	0	0	0	0	0	0	0	0	0	0	0	0	0	0	0	0	0	0
Q6PF72;Q91865	Q6PF72	tm-4;TM-4		XB-GENE-6255195	tpm4	AGVNSLEAVK	10	986.54	0.00065975	138.99	0	0	0	0	0	0	0	0	0	0	0	0	0	0	0	0	1856200	0	0	7806000	0	0	0	0	0	0	0	0	0	0	0	0	0	0	30623000	1274900	440300	0	0
Q6PF72;Q91865	Q6PF72	tm-4;TM-4		XB-GENE-6255195	tpm4	AGVNSLEAVKK	11	1114.63	5.0813e-05	171.74	1	0	0	0	0	0	0	1189400	17779	196070	677090	20598	27248	0	0	0	0	0	0	0	0	0	188380	989.97	1569	1449200	38670	46578	0	0	0	0	0	0	0	0	0	162850	0
A2BDA8;A9JTI5;Q6GQB2;A2VDA5;Q6EE38	Q6GQB2	LOC100037086;MGC80199		XB-GENE-959327	rpl7a	AGVNTVTTLVENK	13	1344.72	2.0011e-119	326.99	0	3134500	41971	3089300	0	4014100	0	489700	38872	2398300	530350	18068	2383700	163420	0	0	25983000	338620	271310	28596000	79390	568830	60476	0	0	3730600	140600	2926100	0	0	0	27498000	266540	326990	55585000	227540	248980	0	0
A2BDA8;A9JTI5;Q6GQB2;A2VDA5;Q6EE38	Q6GQB2	LOC100037086;MGC80199		XB-GENE-959327	rpl7a	AGVNTVTTLVENKK	14	1472.82	0.0033554	111.38	1	0	0	0	0	2552200	81948	1029600	1916100	33430	1313800	960310	29280	0	0	0	0	0	0	0	0	0	0	0	0	0	0	0	0	0	0	0	0	0	0	0	0	0	0
Q7ZSY1	Q7ZSY1	lgals3		XB-GENE-983749	lgals3	AGVPGQPEPPKPSAPVQLK	19	1896.05	0.045071	60.734	1	0	0	0	0	0	0	0	0	0	0	0	0	0	0	0	8937800	0	0	0	0	0	0	0	0	0	0	0	0	0	0	4983500	0	0	17489000	0	0	0	0
Q7ZTL1	Q7ZTL1			XB-GENE-5827874	acaa2	AGVPIPVPALTVNR	14	1402.83	0.00016713	135.65	0	885010	0	1020600	102270	0	0	431620	15909	39561	235210	43833	51534	0	0	0	3619200	0	0	0	0	0	0	0	0	0	0	0	0	0	0	5103300	0	0	3178600	87185	62604	0	0
Q6B457	Q6B457	cdhr1	Cadherin-related family member 1	XB-GENE-865231	cdhr1	AGVSLDFEK	9	964.487	0.00020034	166.66	0	4666300	176750	4096500	214570	5216100	174760	737380	336740	85478	1033700	290450	114210	190920	33902	27984	27623000	739550	219920	21782000	468910	361110	0	0	0	396320	197310	75866	0	0	0	34273000	708210	231680	14551000	458850	298810	0	0
Q640C3	Q640C3	LOC494728		XB-GENE-6255327	umps	AGWEAYLTAMGNVK	14	1509.73	0.0031549	76.868	0	0	0	0	0	0	0	0	0	0	0	0	0	0	0	0	1477900	230970	343630	0	0	0	0	0	0	0	0	0	0	0	0	0	0	0	0	0	0	0	0
Q6IP81	Q6IP81	MGC78867		XB-GENE-955982	lta4h	AGWEDVIPLALAMATEQGR	19	2027.01	0.00046857	88.593	0	0	0	0	0	0	0	1669100	258990	368000	0	0	0	0	0	0	5683900	0	0	0	0	0	0	0	0	0	0	0	0	0	0	0	0	0	0	0	0	0	0
Q7ZXE1	Q7ZXE1	cpt2	Carnitine O-palmitoyltransferase 2, mitochondrial	XB-GENE-963406	cpt2	AGYLEPEIFHLNPAK	15	1697.88	0.015062	64.224	0	1066800	45868	0	0	0	0	0	0	0	0	0	0	0	0	0	0	0	0	0	0	0	0	0	0	362410	63471	210890	0	0	0	5514700	135570	211010	0	0	0	0	0
A1L3K7	A1L3K7	LOC100037034				AGYTDQVVIGMDVAASEFYR	20	2191.03	0.0060893	44.054	0	0	0	0	0	0	0	0	0	0	0	0	0	0	0	0	0	0	0	0	0	0	0	0	0	0	0	0	0	0	0	0	0	0	0	0	0	0	0
B7ZQR5	B7ZQR5	endou-A		XB-GENE-5883648	endou	AGYVPAGSNQAK	12	1161.58	0.052654	73.632	0	0	0	0	0	0	0	0	0	0	0	0	0	0	0	0	0	0	0	0	0	0	0	0	0	0	0	0	0	0	0	0	0	0	0	0	0	0	0
A1L3J7	A1L3J7	LOC100037025		XB-GENE-997259	ganab	AHAHLDTPR	9	1016.52	0.010095	62.463	0	0	0	0	0	0	0	0	0	0	0	0	0	0	0	0	0	0	0	0	0	0	0	0	0	0	0	0	0	0	0	0	0	0	0	0	0	0	0
Q7ZYQ8	Q7ZYQ8	RPL18A	60S ribosomal protein L18a			AHAIQIMK	8	910.506	0.010735	117.18	0	0	0	0	0	0	0	0	0	0	0	0	0	0	0	0	1586200	45297	62407	1356500	20183	26144	0	0	0	0	0	0	0	0	0	3943200	28612	58828	1725500	27708	77456	0	0
Q640C3	Q640C3	LOC494728		XB-GENE-6255327	umps	AHAPGVHPVASR	12	1197.64	0.0050282	71.176	0	0	0	0	0	0	0	0	0	0	0	0	0	0	0	0	0	0	0	881290	0	0	0	0	0	0	0	0	0	0	0	1352700	0	0	0	0	0	0	0
Q6NTK6	Q6NTK6	MGC83228		XB-GENE-978890	pwp1	AHDGEVSGLALSSQIK	16	1610.83	0.0026344	81.879	0	0	0	0	0	0	0	0	0	0	0	0	0	0	0	0	0	0	0	0	0	0	0	0	0	0	0	0	0	0	0	0	0	0	0	0	0	0	0
Q9W7F2;Q6PAX7	Q9W7F2	wdr1-a;wdr1-b	WD repeat-containing protein 1-A;WD repeat-containing protein 1-B	XB-GENE-6251934	wdr1	AHDGGIYAVSWSPDGTQLLSASGDK	25	2531.19	9.4452e-33	190.63	0	0	0	0	0	0	0	2511500	264700	59021	1297700	112490	39625	145230	22528	7817.5	68054000	6595800	934000	8741500	404280	140970	0	0	0	1039600	124450	388630	0	0	0	25829000	2151000	725640	0	0	0	0	0
Q641F7	Q641F7	MGC81732		XB-GENE-866600	ppid	AHELSPDDKAVSSEILR	17	1865.95	0.035257	62.709	1	0	0	0	0	0	0	0	0	0	150880	24422	29282	0	0	0	0	0	0	0	0	0	0	0	0	0	0	0	0	0	0	0	0	0	0	0	0	0	0
Q6DE20;Q91871	Q6DE20	LOC397709				AHELVNHIPK	10	1156.64	0.044725	51.445	0	0	0	0	0	0	0	0	0	0	0	0	0	0	0	0	738310	24609	44747	0	0	0	0	0	0	0	0	0	0	0	0	0	0	0	0	0	0	0	0
Q8JI28	Q8JI28	tll1	Tolloid-like protein 1	XB-GENE-865326	tll1	AHFFSDKDECSK	12	1469.62	0.010502	85.973	1	0	0	580560	30660	0	0	0	0	0	0	0	0	0	0	0	0	0	0	0	0	0	0	0	0	0	0	0	0	0	0	0	0	0	0	0	0	0	0
Q4V857	Q4V857	MGC114659		XB-GENE-1006863	ap1m1	AHFGLPSVEAEDK	13	1398.68	0.00055838	88.803	0	0	0	0	0	0	0	0	0	0	0	0	0	0	0	0	1692900	0	0	2116500	0	0	0	0	0	0	0	0	0	0	0	1413700	0	0	0	0	0	0	0
Q7ZWR6	Q7ZWR6	atp5b	ATP synthase subunit beta	XB-GENE-943116	atp5b	AHGGYSVFAGVGER	14	1405.67	0.00055556	115.79	0	0	0	1272100	39728	0	0	2360500	94072	81508	2562500	95890	78443	0	0	0	0	0	0	0	0	0	0	0	0	2820500	196040	340800	0	0	0	0	0	0	0	0	0	42471	0
Q7ZY87	Q7ZY87	adss	Adenylosuccinate synthetase isozyme 2	XB-GENE-944129	adss	AHIVFDFHQAADGIQEQQR	19	2209.07	4.8477e-05	79.471	0	0	0	0	0	0	0	0	0	0	0	0	0	0	0	0	4340000	0	0	0	0	0	0	0	0	0	0	0	0	0	0	0	0	0	0	0	0	0	0
Q2MDE1;A2VD89	Q2MDE1	serpin I1;LOC734183				AHLIEEWAK	9	1095.57	0.0041261	104.06	0	0	0	0	0	0	0	0	0	0	0	0	0	0	0	0	0	0	0	0	0	0	0	0	0	0	0	0	0	0	0	0	0	0	0	0	0	0	0
P38407	P38407	gnat	Guanine nucleotide-binding protein G(t) subunit alpha			AHLSICFPDYDGPNTYEDAGNYIK	24	2759.22	1.4787e-08	107.92	0	0	0	0	0	0	0	0	0	0	0	0	0	0	0	0	2357500	326020	151500	0	0	0	0	0	0	0	0	0	0	0	0	0	0	0	0	0	0	0	0
Q6GNR4	Q6GNR4	MGC80936		XB-GENE-984052	cltc	AHMGMFTELAILYSK	15	1710.85	0.00011734	97.223	0	0	0	0	0	0	0	0	0	0	0	0	0	0	0	0	1275600	281200	1711300	0	0	0	0	0	0	0	0	0	0	0	0	0	0	0	0	0	0	0	0
Q6P285;Q801S7;Q9DEE8	Q801S7	uba1b;uba1a				AHNEADALEVLALTQAINENASGSSK	26	2652.3	4.0575e-43	200.2	0	0	0	0	0	0	0	1028000	145020	132310	0	0	0	0	0	0	0	0	0	0	0	0	0	0	0	0	0	0	0	0	0	0	0	0	0	0	0	0	0
Q4V7Z2;Q9PT71	Q4V7Z2	MGC114910		XB-GENE-1004605	msn	AHNVQADLEK	10	1123.56	8.3334e-05	138.22	0	0	0	0	0	0	0	0	0	0	0	0	0	0	0	0	1018800	0	0	1146000	0	0	0	0	0	0	0	0	0	0	0	0	0	0	1357000	0	0	0	0
Q8AVH9;Q92140	Q8AVH9	ppp2ca;ppp2cb	Serine/threonine-protein phosphatase	XB-GENE-484007	ppp2ca	AHQLVMEGYNWCHDR	15	1914.83	0.00091074	81.448	0	1092000	62040	2101700	124870	2054900	24707	0	0	0	0	0	0	0	0	0	4959600	0	0	2647400	145850	48111	0	0	0	0	0	0	0	0	0	3029800	187360	233240	2689400	110560	110600	0	0
Q6DJQ1	Q6DJQ1	MGC81800		XB-GENE-976817	mgst3	AHQNTLESYPPFLFFLAVGGLTHPR	25	2811.45	5.6034e-11	88.573	0	0	0	0	0	0	0	0	0	0	0	0	0	0	0	0	11405000	0	0	0	0	0	0	0	0	0	0	0	0	0	0	0	0	0	0	0	0	0	0
Q5PQ49	Q5PQ49	LOC495981		XB-GENE-17344882	mgst3	AHQNTLESYPSFLFFLAVGGLTHPR	25	2801.43	1.196e-18	118.04	0	0	0	0	0	0	0	0	0	0	0	0	0	0	0	0	8740400	0	0	0	0	0	0	0	0	0	0	0	0	0	0	0	0	0	0	0	0	0	0
Q7ZXP0;Q640W2	Q7ZXP0	twf2-a;twf2-b	Twinfilin-2-A;Twinfilin-2-B	XB-GENE-5878672	twf2	AHQTGIHATPELK	13	1401.74	0.00016394	125.03	0	1999100	86141	481890	37193	0	0	790330	51918	49230	417980	16364	66990	60759	0	0	0	0	0	0	0	0	0	0	0	176080	24670	31031	0	0	0	0	0	0	0	0	0	0	0
Q7SZ10;P36874	Q7SZ10	ppp1cc-b;ppp1cc-a	Serine/threonine-protein phosphatase PP1-gamma catalytic subunit B;Serine/threonine-protein phosphatase PP1-gamma catalytic subunit A			AHQVVEDGYEFFAK	14	1638.77	0.00095896	94.09	0	0	0	0	0	0	0	0	0	0	0	0	0	0	0	0	0	0	0	3788700	332030	1281800	0	0	0	0	0	0	0	0	0	0	0	0	0	0	0	0	0
Q6GNF1;Q4FZW5	Q6GNF1	seh1l-b;seh1l-a	Nucleoporin seh1-B;Nucleoporin seh1-A	XB-GENE-17330961	seh1l	AHSPMIAVGSDDSSPNIMGK	20	2012.93	0.0056996	48.833	0	1748700	202680	0	0	0	0	0	0	0	0	0	0	0	0	0	0	0	0	0	0	0	0	0	0	0	0	0	0	0	0	0	0	0	0	0	0	0	0
Q6IR75;Q2VPH6	Q6IR75	csn2;LOC432342	COP9 signalosome complex subunit 2			AHTDFFEAFK	10	1211.56	0.0025961	85.716	0	480200	16572	253030	0	0	0	0	0	0	0	0	0	0	0	0	0	0	0	0	0	0	0	0	0	0	0	0	0	0	0	858390	0	0	0	0	0	0	0
Q6GNR4	Q6GNR4	MGC80936		XB-GENE-984052	cltc	AHTMTDDVSFWK	12	1436.64	0.0021367	110.58	0	2234500	218530	752820	207550	1355600	199980	901460	0	0	329350	0	0	0	0	0	4027900	0	0	2606600	273360	27215	0	0	0	0	0	0	0	0	0	5338500	838650	428520	4122500	626420	82388	0	0
Q0IHF4	Q0IHF4	MGC154401		XB-GENE-1015509	plp2	AHTSVPTENQEGV	13	1367.63	0.00029567	114.76	0	0	0	0	0	0	0	0	0	0	0	0	0	0	0	0	0	0	0	0	0	0	0	0	0	0	0	0	0	0	0	0	0	0	0	0	0	0	0
P23787	P23787	vcp	Transitional endoplasmic reticulum ATPase	XB-GENE-969578	vcp	AHVIVMAATNRPNSIDPALR	20	2145.15	0.00015831	83.54	1	0	0	0	0	0	0	0	0	0	0	0	0	0	0	0	4817600	913090	120760	6988000	11654000	179250	0	0	0	0	0	0	0	0	0	5533300	17971000	239120	2865500	4272200	31836	0	0
Q91682	Q91682	ctnna1		XB-GENE-865285	ctnna1	AHVLAASVEQATQNFLDK	18	1941	0.0011673	59.421	0	0	0	0	0	0	0	0	0	0	0	0	0	0	0	0	0	0	0	733080	91830	43162	0	0	0	0	0	0	0	0	0	0	0	0	0	0	0	0	0
Q6GLP0	Q6GLP0	ctnna2	Catenin alpha-2	XB-GENE-5955229	ctnna2	AHVLAASVEQATQNFLEK	18	1955.01	0.0069271	47.223	0	0	0	0	0	0	0	0	0	0	0	0	0	0	0	0	0	0	0	756670	201910	56022	0	0	0	0	0	0	0	0	0	0	0	0	0	0	0	0	0
Q5U4R8	Q5U4R8	LOC495499		XB-GENE-968455	tnpo2	AHYQSFPQTVSDFIK	15	1766.86	0.029657	34.967	0	0	0	0	0	0	0	0	0	0	0	0	0	0	0	0	0	0	0	0	0	0	0	0	0	0	0	0	0	0	0	0	0	0	0	0	0	0	0
Q6IP81	Q6IP81	MGC78867		XB-GENE-955982	lta4h	AIAASTSLTVR	11	1088.62	0.0010587	129	0	674290	0	0	0	0	0	0	0	0	0	0	0	0	0	0	2621200	0	0	1660200	0	0	0	0	0	0	0	0	0	0	0	0	0	0	0	0	0	0	0
Q7ZTL5;Q4QR49;Q6EE55	Q7ZTL5			XB-GENE-974323	cct8	AIADAGATVIVTGGK	15	1342.75	5.6438e-15	205.37	0	0	0	0	0	0	0	0	0	0	103870	13312	10916	0	0	0	7929100	298350	164660	5121800	0	0	0	0	0	175710	0	0	20521	3777.9	0	7656700	203040	308580	8344200	0	0	0	0
Q90ZL4	Q90ZL4	pafah1b1	Lissencephaly-1 homolog	XB-GENE-17330834	pafah1b1	AIADYLR	7	820.444	0.052306	97.033	0	5048500	0	1982500	0	2733600	0	0	0	0	0	0	0	0	0	0	11806000	681100	122290	10480000	0	0	0	0	0	0	0	0	0	0	0	12497000	0	0	8708000	0	0	0	0
Q5XGM3	Q5XGM3	bhmt	Betaine--homocysteine S-methyltransferase 1	XB-GENE-1008388	bhmt	AIAEELAPER	10	1097.57	0.0040027	112.13	0	3054100	512890	0	0	0	0	0	0	0	0	0	0	0	0	0	5129500	1040500	6514600	4019200	718580	3336900	0	0	0	0	0	0	0	0	0	5536100	2075800	10657000	4470200	714360	3942400	0	0
Q7ZWR6	Q7ZWR6	atp5b	ATP synthase subunit beta	XB-GENE-943116	atp5b	AIAELGIYPAVDPLDSTSR	19	1987.03	2.7311e-10	164.48	0	0	0	0	0	0	0	4234000	151070	97698	4408000	168170	132680	0	0	0	112150000	447500	1279800	15805000	714260	1437300	0	0	0	5910400	265010	240490	0	0	0	54960000	352340	1172800	15071000	399470	394260	0	0
Q6AZJ3;Q6GNP4	Q6AZJ3	napb;MGC80970		XB-GENE-6255104	napb	AIAHYEQAADYYK	13	1541.72	0.00034829	113.99	0	0	0	0	0	0	0	0	0	0	0	0	0	0	0	0	0	0	0	0	0	0	0	0	0	0	0	0	0	0	0	0	0	0	0	0	0	0	0
Q5U5A8;Q4FZW3;Q5XH22	Q5U5A8	LOC495316;LOC495086				AIAIIAEGIPEALTR	15	1536.89	8.4504e-05	127.07	0	21894000	133220	0	0	0	0	248980	6712.3	11146	239580	0	0	0	0	0	1778800	0	0	5646600	60862	88371	0	0	0	0	0	0	0	0	0	960370	0	0	479230	0	0	0	0
Q5U5A8;Q4FZW3;Q5XH22	Q5U5A8	LOC495316;LOC495086				AIAIIAEGIPEALTRK	16	1664.98	0.0033397	83.204	1	0	0	0	0	0	0	0	0	0	0	0	0	0	0	0	0	0	0	0	0	0	0	0	0	0	0	0	0	0	0	0	0	0	0	0	0	0	0
Q6AZU4;Q6DEC8	Q6DEC8	MGC79131;MGC78939		XB-GENE-1015309	st13	AIAINPDSAQPYK	13	1386.71	2.7609e-06	165.09	0	0	0	0	0	0	0	1859900	82948	37973	1271600	63456	43616	223690	0	0	0	0	0	21104000	436690	800550	0	0	0	660090	85055	45079	0	0	0	0	0	0	13168000	189480	590520	0	0
P23787	P23787	vcp	Transitional endoplasmic reticulum ATPase	XB-GENE-969578	vcp	AIANECQANFISIK	14	1577.79	6.1306e-19	206.67	0	4258100	240130	2109300	173300	0	0	0	0	0	0	0	0	91896	10676	30740	0	0	0	5259300	291380	325940	0	0	0	0	0	0	0	0	0	0	0	0	0	0	0	0	0
Q6DD69	Q6DD69	MGC79063	6-phosphofructokinase	XB-GENE-1000687	pfkm	AIAVLTSGGDAQGMNAAVR	19	1800.92	1.2689e-09	162.37	0	0	0	0	0	0	0	213600	27895	26955	0	0	0	0	0	0	0	0	0	0	0	0	41636	7532.7	2997.4	0	0	0	0	0	0	0	0	0	0	0	0	0	0
Q6PAB3	Q6PAB3	mdh1	Malate dehydrogenase, cytoplasmic	XB-GENE-865511	mdh1	AICDHVR	7	869.418	0.051107	72.138	0	0	0	0	0	0	0	0	0	0	0	0	0	0	0	0	0	0	0	0	0	0	0	0	0	0	0	0	0	0	0	0	0	0	0	0	0	0	0
Q6PF72;Q91865	Q6PF72	tm-4;TM-4		XB-GENE-6255195	tpm4	AIDDLEDK	8	917.434	0.0097417	116.05	0	0	0	0	0	0	0	0	0	0	0	0	0	0	0	0	0	0	0	0	0	0	0	0	0	0	0	0	0	0	0	0	0	0	0	0	0	0	0
P41116	P41116	rpl8	60S ribosomal protein L8	XB-GENE-482213	rpl8	AIDFAER	7	820.408	0.053806	95.909	0	0	0	0	0	0	0	0	0	0	0	0	0	0	0	0	11779000	0	0	0	0	0	0	0	0	0	0	0	0	0	0	15841000	0	0	0	0	0	0	0
Q6DJM4;Q8AVS3;Q7SZ11	Q6DJM4	LOC398427	Annexin	XB-GENE-977629	anxa1	AIDLEMK	7	818.421	0.032146	94.006	0	0	0	0	0	0	0	0	0	0	0	0	0	0	0	0	0	0	0	0	0	0	0	0	0	0	0	0	0	0	0	0	0	0	1773000	264040	115320	0	0
Q6DE20;Q91871	Q6DE20	LOC397709				AIDLFQAYR	9	1095.57	0.002864	105.1	0	0	0	0	0	0	0	0	0	0	0	0	0	0	0	0	1341800	0	0	0	0	0	0	0	0	0	0	0	0	0	0	1841600	0	0	0	0	0	0	0
Q5MY90;B7ZR17;B7ZR15	Q5MY90	rtn1-b;RTN1-A	Reticulon-1-B	XB-GENE-1011340	rtn1	AIDLLYWR	8	1048.57	0.0033151	134.81	0	0	0	0	0	0	0	0	0	0	0	0	0	0	0	0	0	0	0	0	0	0	0	0	0	0	0	0	0	0	0	649840	0	0	668780	0	0	0	0
Q6DCQ2;Q8JIY1	Q6DCQ2	adam10	Disintegrin and metalloproteinase domain-containing protein 10			AIDTIYQSTDFSGIR	15	1685.83	0.00036216	99.344	0	0	0	0	0	0	0	0	0	0	0	0	0	0	0	0	7299900	0	0	0	0	0	0	0	0	0	0	0	0	0	0	0	0	0	0	0	0	0	0
Q6NTS1;Q6IRP7	Q6IRP7	MGC82400;MGC82361		XB-GENE-993884	atp5h	AIDWMAFAER	10	1208.56	0.00059273	141.1	0	0	0	0	0	0	0	238850	116480	29659	0	0	0	0	0	0	0	0	0	0	0	0	0	0	0	0	0	0	0	0	0	0	0	0	0	0	0	0	0
Q6NTS1;Q6IRP7	Q6IRP7	MGC82400;MGC82361		XB-GENE-993884	atp5h	AIDWMAFAERVPPNQK	16	1871.94	0.011466	74.649	1	0	0	0	0	0	0	0	0	0	0	0	0	0	0	0	0	0	0	0	0	0	0	0	0	0	0	0	0	0	0	0	0	0	0	0	0	0	0
Q6DCG7;Q7T0S6;Q6GN80	Q6DCG7	LOC398692;gbp2				AIEATILQADESLTAK	16	1672.89	9.5318e-05	138.98	0	0	0	0	0	0	0	0	0	0	0	0	0	0	0	0	0	0	0	0	0	0	0	0	0	0	0	0	0	0	0	2206100	187300	282480	0	0	0	0	0
Q6DE20;Q91871	Q6DE20	LOC397709				AIEEFLAELK	10	1161.63	0.021273	54.784	0	0	0	0	0	0	0	0	0	0	0	0	0	0	0	0	0	0	0	0	0	0	0	0	0	0	0	0	0	0	0	0	0	0	0	0	0	0	0
Q09006;Q09004;Q66KX8;Q7SZ34;Q09005	Q7SZ34	stmn1-a;stmn4;MGC85341;stmn1-b	Stathmin-1-A;Stathmin-4;Stathmin;Stathmin-1-B	XB-GENE-481619	stmn1	AIEENNNFSK	10	1164.54	1.5057e-05	187.85	0	1247100	0	0	0	645230	68957	3249300	296370	115280	3198800	109620	148150	303730	33682	68950	2508100	158430	227130	0	0	0	62922	14786	5662.8	2943200	128930	104900	0	0	0	0	0	0	3612400	141240	400980	0	0
Q7SYA0	Q7SYA0			XB-GENE-968665	c9	AIEEYIDEYSVCK	13	1617.72	5.5562e-25	218.02	0	998460	38042	956870	44579	961380	31779	0	0	0	191440	42334	55614	0	0	0	6804200	463700	148240	0	0	0	0	0	0	0	0	0	0	0	0	9338700	511100	281760	0	0	0	0	0
P51893;O93477	O93477	ahcy-a;ahcy-b	Adenosylhomocysteinase A;Adenosylhomocysteinase B	XB-GENE-950023	ahcy	AIEIAENEMPGLMK	14	1544.76	6.1567e-10	180.85	0	1929500	323540	1050800	355560	0	0	0	0	0	0	0	0	0	0	0	11895000	3384300	506620	7886200	3014100	1714900	0	0	0	0	0	0	0	0	0	10996000	3275700	3082100	0	0	0	0	0
Q6AZJ3;Q6GNP4	Q6AZJ3	napb;MGC80970		XB-GENE-6255104	napb	AIEIYTDMGR	10	1167.56	0.0331	82.261	0	0	0	0	0	0	0	0	0	0	0	0	0	0	0	0	0	0	0	0	0	0	0	0	0	0	0	0	0	0	0	0	0	0	0	0	0	0	0
Q7ZYT2	Q7ZYT2		Glycylpeptide N-tetradecanoyltransferase	XB-GENE-953055	nmt2	AIELFSVGQGPAK	13	1315.71	0.00032853	118.61	0	639350	19693	738860	34643	775360	21488	0	0	0	0	0	0	0	0	0	0	0	0	0	0	0	0	0	0	0	0	0	0	0	0	1423600	35274	172180	0	0	0	0	0
Q6DEC8	Q6DEC8	MGC78939		XB-GENE-1015309	st13	AIELFTEAIK	10	1133.63	0.00036956	160.36	0	2586200	83944	0	0	1524900	14693	551810	47413	12840	440420	26690	11959	0	0	0	9576300	266370	223940	7244200	75764	97653	0	0	0	417150	29923	35218	0	0	0	14971000	319180	201860	9875200	61714	147970	0	0
Q7ZYU3	Q7ZYU3			XB-GENE-5827101	lin7c	AIELLEK	7	814.48	0.042713	104.37	0	0	0	0	0	0	0	0	0	0	0	0	0	0	0	0	0	0	0	0	0	0	0	0	0	0	0	0	0	0	0	0	0	0	0	0	0	0	0
Q9PWG8;Q9PWG7	Q9PWG7	coro1c	Coronin	XB-GENE-981122	coro1c	AIFLSDGNVFTTGFSR	16	1730.86	3.8325e-14	184.31	0	0	0	0	0	0	0	0	0	0	0	0	0	0	0	0	39088000	357690	689380	0	0	0	0	0	0	0	0	0	0	0	0	2677300	468980	56366	0	0	0	0	0
Q6GP61	Q6GP61	l1cam-a		XB-GENE-5914737	l1cam	AIFQCTVEFDPK	12	1453.69	2.3346e-05	162.13	0	2927500	254470	0	0	1204300	168340	1031800	227010	208750	882100	136810	186270	105010	28913	26215	0	0	0	0	0	0	0	0	0	719420	190850	104150	0	0	0	0	0	0	0	0	0	0	0
Q9W6C5;Q9W6C5-2;B7ZQZ0	Q9W6C5	pdcd6ip;LOC398095	Programmed cell death 6-interacting protein	XB-GENE-1194427	pdcd6ip	AIGADAVVK	9	842.486	0.050922	83.623	0	0	0	0	0	0	0	0	0	0	0	0	0	0	0	0	0	0	0	0	0	0	0	0	0	0	0	0	0	0	0	0	0	0	0	0	0	0	0
Q6P7F8	Q6P7F8	MGC68767		XB-GENE-947103	napsa	AIGAFPLFAGEYFINCK	17	1916.95	0.00013287	93.909	0	0	0	0	0	0	0	0	0	0	0	0	0	0	0	0	1975900	0	0	0	0	0	0	0	0	0	0	0	0	0	0	0	0	0	0	0	0	0	0
Q6DJP1;Q52KV1;B7ZQH3	Q6DJP1	LOC443721				AIGAIPLIR	9	922.596	0.0068023	111.82	0	0	0	0	0	0	0	0	0	0	0	0	0	0	0	0	0	0	0	0	0	0	0	0	0	0	0	0	0	0	0	0	0	0	0	0	0	0	0
Q6INM6	Q6INM6	MGC82347				AIGAVPLIQGQYMVQCDK	18	1990	0.023592	52.365	0	0	0	0	0	0	0	0	0	0	0	0	0	0	0	0	4394900	291020	125470	736750	49353	1255.8	0	0	0	0	0	0	0	0	0	2866300	147450	83935	0	0	0	0	0
Q6PAB5	Q6PAB5	MGC68609		XB-GENE-5821808	akr1b1	AIGISNFNR	9	990.525	0.00018913	166.61	0	0	0	0	0	0	0	0	0	0	0	0	0	0	0	0	0	0	0	0	0	0	0	0	0	0	0	0	0	0	0	0	0	0	2645400	176420	328380	0	0
Q640K6;O13022	Q640K6	dpysl3-b;dpysl3-a	Dihydropyrimidinase-related protein 3-B;Dihydropyrimidinase-related protein 3-A	XB-GENE-6255615	dpysl3	AIGKDNFTLIPEGTNGIEER	20	2173.1	0.0007433	88.252	1	0	0	0	0	0	0	0	0	0	5008900	71748	101440	0	0	0	0	0	0	0	0	0	0	0	0	0	0	0	0	0	0	0	0	0	0	0	0	0	0
Q7SZF6	Q7SZF6	vtg b1		XB-GENE-5749200	vtgb1	AIGNAGQPASIK	12	1125.61	4.3438e-06	186.27	0	5873200	28524	15055000	27894	2527600	0	23737000	145040	68471	4520700	46212	9769.3	1179800	5837.1	0	49103000	84601	43066	10521000	56092	81583	2417600	97585	0	4932400	56223	103860	163490	12247	0	73126000	77593	84496	17097000	33310	84829	854010	60816
Q7SZF6	Q7SZF6	vtg b1		XB-GENE-5749200	vtgb1	AIGNAGQPASIKR	13	1281.72	0.0020059	117.63	1	0	0	0	0	0	0	10053000	37408	17382	0	0	0	0	0	0	0	0	0	0	0	0	2944300	0	0	4272800	6570.8	31339	0	0	0	0	0	0	0	0	0	1348600	4874.2
Q7SZI7;B7ZS84	Q7SZI7	rbp3	Retinol-binding protein 3	XB-GENE-1008802	rbp3	AIGPQLVSLVWNK	13	1423.82	0.0009608	113.8	0	0	0	246270	9312.7	625080	20815	0	0	0	0	0	0	0	0	0	85993000	713520	369750	74990000	442020	114680	0	0	0	0	0	0	0	0	0	26345000	392720	184890	13517000	257450	398890	0	0
Q68A89;Q6GP03	Q68A89	MGC80760	Proteasome subunit alpha type			AIGSASEGAQSSLQEVYHK	19	1960.95	7.6631e-70	227.46	0	26144000	456630	21194000	344230	13055000	184150	4092100	281440	318220	2868800	189650	196040	503160	23773	24612	30651000	967730	596760	21721000	435770	721470	0	0	0	3229200	208750	348080	0	0	0	25044000	454080	449290	61659000	648280	943750	0	0
Q6DD04;Q801P6;Q91550;Q2TAV5;Q6GMF6;Q7ZY63	Q6DD04	ilf3-b;LOC398578;ilf3-a;CBTF122	Interleukin enhancer-binding factor 3-B;Interleukin enhancer-binding factor 3-A	XB-GENE-6256032	ilf3	AIGTANRPMGAGEALR	16	1583.82	0.00031776	97.093	1	0	0	0	0	0	0	0	0	0	0	0	0	0	0	0	3794100	90284	126430	8635700	127690	359580	0	0	0	0	0	0	0	0	0	7474200	207440	124230	6034500	373460	410830	0	0
P23787	P23787	vcp	Transitional endoplasmic reticulum ATPase	XB-GENE-969578	vcp	AIGVKPPR	8	836.523	0.027503	164.89	1	0	0	0	0	0	0	0	0	0	0	0	0	0	0	0	0	0	0	2304700	0	0	0	0	0	0	0	0	0	0	0	0	0	0	0	0	0	0	0
A2RV78;Q6PF67	A2RV78	LOC100037146	6-phosphofructokinase	XB-GENE-865078	pfkp	AIGVLTSGGDAQGMNAAVR	19	1786.9	3.1748e-05	143.86	0	0	0	0	0	0	0	91472	12519	17734	0	0	0	0	0	0	0	0	0	0	0	0	95828	11519	4678.1	0	0	0	0	0	0	1541800	217400	606060	0	0	0	0	0
P28024;Q7T0M9	P28024	psmb4	Proteasome subunit beta type-4;Proteasome subunit beta type			AIHSWLTR	8	982.535	0.0010589	160.63	0	2142400	0	2334800	0	932960	0	0	0	0	0	0	0	0	0	0	0	0	0	0	0	0	0	0	0	0	0	0	0	0	0	0	0	0	0	0	0	0	0
Q66J40	Q66J40	MGC82023	Annexin	XB-GENE-987778	anxa7	AIIDVVANR	9	969.561	0.00061204	140.35	0	813400	47928	0	0	0	0	0	0	0	0	0	0	0	0	0	0	0	0	4114300	0	0	0	0	0	0	0	0	0	0	0	3346600	28080	103910	3539900	0	0	0	0
P02362	P02362	rps7	40S ribosomal protein S7	XB-GENE-977331	rps7	AIIIFVPVPQLK	12	1336.85	0.011636	90.05	0	0	0	0	0	0	0	0	0	0	0	0	0	0	0	0	13959000	325040	400600	3242100	92698	105020	0	0	0	0	0	0	0	0	0	3351200	195860	128810	0	0	0	0	0
Q6GQ11	Q6GQ11	MGC80473		XB-GENE-981393	man2a2	AIILLDQYK	9	1075.63	0.0071917	107.21	0	0	0	0	0	0	0	0	0	0	0	0	0	0	0	0	0	0	0	0	0	0	0	0	0	0	0	0	0	0	0	0	0	0	0	0	0	0	0
Q6DCT5	Q6DCT5	MGC80785		XB-GENE-866006	aldh2	AILATLETLDNGK	13	1357.75	8.4296e-41	180.2	0	0	0	0	0	0	0	0	0	0	0	0	0	0	0	0	0	0	0	0	0	0	0	0	0	0	0	0	0	0	0	0	0	0	0	0	0	0	0
Q68EW5	Q68EW5	MGC84194		XB-GENE-17330623	mfge8	AILDAQIISSSLYHGFLGLQR	21	2301.25	0.00014957	65.924	0	0	0	0	0	0	0	0	0	0	0	0	0	0	0	0	1359700	177700	311400	0	0	0	0	0	0	0	0	0	0	0	0	0	0	0	0	0	0	0	0
Q8AVD3	Q8AVD3	ak2	Adenylate kinase 2, mitochondrial	XB-GENE-6254479	ak2	AILLGPPGAGK	11	992.602	0.016996	93.098	0	0	0	0	0	0	0	0	0	0	0	0	0	0	0	0	0	0	0	0	0	0	0	0	0	0	0	0	0	0	0	0	0	0	0	0	0	0	0
Q801M5	Q801M5			XB-GENE-493268	col1a2	AILLQGSNDVELR	13	1426.78	7.8664e-20	221.66	0	2925000	0	1364000	0	1536900	17574	0	0	0	0	0	0	116180	9882.3	0	28045000	163610	3003900	0	0	0	0	0	0	0	0	0	45636	0	0	17733000	161170	3392500	7899600	102880	1918800	0	0
Q801M5	Q801M5			XB-GENE-493268	col1a2	AILLQGSNDVELRAEGNSR	19	2041.06	0.0062683	74.147	1	0	0	0	0	0	0	0	0	0	0	0	0	0	0	0	0	0	0	0	0	0	0	0	0	0	0	0	0	0	0	0	0	0	0	0	0	0	0
Q7SZ14;Q7ZXA7	Q7SZ14	MGC64316		XB-GENE-949556	ndufa9	AILNAIHDPESNGK	14	1477.75	0.0060134	62.081	0	0	0	0	0	0	0	0	0	0	0	0	0	0	0	0	0	0	0	1915000	126180	131410	0	0	0	0	0	0	0	0	0	0	0	0	0	0	0	0	0
Q91575;P13602;Q5U5A4;A2VDD0;A8E5X7	P13602	tubb;tubb2;LOC495319;LOC100037222	Tubulin beta chain;Tubulin beta-2 chain	XB-GENE-866032	tubb2b	AILVDLEPGTMDSVR	15	1614.83	6.244e-42	238.03	0	40666000	708820	23361000	556490	6852200	129130	17665000	5595800	1215300	14129000	1598500	791780	1296700	217320	138550	644210000	5591600	4460300	794700000	4096300	2207500	410340	50035	19762	12970000	1716900	969940	0	0	0	628800000	5109000	3087000	235240000	2046400	1951000	0	0
Q6GNW9	Q6GNW9	MGC80815		XB-GENE-961339	arl1	AILVVFANK	9	973.596	0.00021141	110.31	0	267490	0	0	0	0	0	0	0	0	0	0	0	0	0	0	415990	0	0	0	0	0	0	0	0	0	0	0	0	0	0	854720	0	0	601760	0	0	0	0
Q91588	Q91588					AILYNYRNDR	10	1296.66	0.026675	50.108	1	0	0	0	0	0	0	0	0	0	0	0	0	0	0	0	0	0	0	0	0	0	0	0	0	0	0	0	0	0	0	0	0	0	0	0	0	0	0
Q6DCS8;Q6NRW6;Q7ZY34;Q32NM2	Q6DCS8	actn4-prov;MGC81191;ACTN1;MGC131041		XB-GENE-494343	actn4	AIMTYVSSFYHAFSGAQK	18	2006.96	2.7031e-05	104.21	0	0	0	0	0	0	0	0	0	0	0	0	0	0	0	0	17955000	0	0	0	0	0	0	0	0	0	0	0	0	0	0	0	0	0	0	0	0	0	0
D2KAS8	D2KAS8					AINAEGLSDPSPISDPVR	18	1836.92	0.0016028	68.27	0	0	0	0	0	0	0	0	0	0	0	0	0	0	0	0	1511200	130810	184010	0	0	0	0	0	0	0	0	0	0	0	0	0	0	0	0	0	0	0	0
Q32N72	Q32N72	MGC132149		XB-GENE-6254709	ubap2	AINILLEGNSDTTSWETVGGK	21	2204.1	0.0001215	71.148	0	0	0	0	0	0	0	0	0	0	0	0	0	0	0	0	0	0	0	599980	131280	2005100	0	0	0	0	0	0	0	0	0	0	0	0	0	0	0	0	0
Q7ZXZ8;Q6INJ3;Q7ZWK0;Q6PF62	Q7ZXZ8	PCK2				AINPENGFFGVAPGTSAK	18	1775.88	0.00022773	111.63	0	0	0	0	0	0	0	0	0	0	0	0	0	0	0	0	0	0	0	3809300	0	0	0	0	0	0	0	0	0	0	0	0	0	0	3927700	0	0	0	0
Q7ZXQ7;Q6DFK3	Q7ZXQ7	arhgap1-prov		XB-GENE-6253919	arhgap1	AINPINTFTK	10	1117.61	0.00043611	115.23	0	0	0	0	0	0	0	0	0	0	0	0	0	0	0	0	0	0	0	2068400	750880	2239700	0	0	0	0	0	0	0	0	0	0	0	0	0	0	0	0	0
Q5XGL4	Q5XGL4	LOC495277	Proteasome subunit alpha type	XB-GENE-17334050	psma6	AINQGGLTSVAVR	13	1284.71	3.4823e-18	219.97	0	22383000	89420	23205000	119640	12636000	201740	2305000	0	0	2182100	2093	9213.9	379140	0	0	53252000	136370	336940	41382000	165900	187590	55327	0	0	3902000	23819	56616	0	0	0	67593000	0	0	93339000	0	0	0	0
Q6P9I2	Q6P9I2	MGC69046		XB-GENE-5864327	col3a1	AINSQIENIISPDGSR	16	1712.87	4.7163e-10	171.44	0	1502100	77091	756840	71580	1025700	30570	0	0	0	416760	242700	321930	0	0	0	17784000	382510	978240	2950600	472330	624440	0	0	0	0	0	0	0	0	0	11572000	238200	1383900	8369500	479080	460930	0	0
Q6P9I2	Q6P9I2	MGC69046		XB-GENE-5864327	col3a1	AINSQIENIISPDGSRK	17	1840.96	6.4363e-08	117.78	1	0	0	0	0	0	0	0	0	0	0	0	0	0	0	0	0	0	0	0	0	0	0	0	0	0	0	0	0	0	0	0	0	0	0	0	0	0	0
Q5U259;Q1JQ73	Q5U259	elavl1-b;elavl1-a	ELAV-like protein 1-B;ELAV-like protein 1-A	XB-GENE-865489	elavl1	AINTLNGLR	9	970.556	0.018143	80.165	0	0	0	0	0	0	0	0	0	0	0	0	0	0	0	0	0	0	0	0	0	0	0	0	0	0	0	0	0	0	0	0	0	0	0	0	0	0	0
Q6DCM5	Q6DCM5	ppp4r1-prov		XB-GENE-945308	ppp4r1	AINTTDEK	8	890.435	0.015918	96.492	0	0	0	0	0	0	0	0	0	0	0	0	0	0	0	0	0	0	0	0	0	0	0	0	0	0	0	0	0	0	0	0	0	0	0	0	0	0	0
Q6GPY3	Q6GPY3	prdx5		XB-GENE-1006737	prdx5	AINVEEDGTGLTCSLAGNIISQL	23	2374.17	3.5055e-23	173.3	0	0	0	0	0	0	0	0	0	0	0	0	0	0	0	0	0	0	0	0	0	0	0	0	0	0	0	0	0	0	0	0	0	0	0	0	0	0	0
Q7ZX35;Q63ZT4;P26233;A1A5I6;Q6NU15;Q7ZWS3;P30998	Q7ZX35	ctnnb1;LOC398496;jup	Catenin beta;Junction plakoglobin	XB-GENE-487204	ctnnb1	AIPELTK	7	770.454	0.029445	121.52	0	1814700	29489	1468100	49680	1900700	22320	0	0	0	0	0	0	0	0	0	0	0	0	0	0	0	0	0	0	0	0	0	0	0	0	0	0	0	3278700	357490	864190	0	0
Q8JHA7;Q7SZA7	Q8JHA7	XlGSTS1-1				AIPTIAAWIK	10	1082.65	0.00042783	157.66	0	0	0	0	0	0	0	0	0	0	0	0	0	0	0	0	16210000	156650	129590	11323000	0	0	0	0	0	0	0	0	0	0	0	15433000	0	0	12617000	88100	17639	0	0
P42664;B7ZQ15	P42664	uvs.2	Embryonic protein UVS.2	XB-GENE-6252624	uvs.2	AIQEFEALTCVR	12	1435.71	2.3899e-05	162.13	0	0	0	0	0	0	0	0	0	0	0	0	0	0	0	0	0	0	0	0	0	0	0	0	0	0	0	0	0	0	0	0	0	0	0	0	0	0	0
B1WBE0	B1WBE0	LOC100158438		XB-GENE-966795	eprs	AIQGATSHHLGQNFSK	16	1694.85	0.0006196	76.009	0	0	0	345800	129110	0	0	0	0	0	0	0	0	0	0	0	0	0	0	0	0	0	0	0	0	0	0	0	0	0	0	0	0	0	0	0	0	0	0
Q6GNC1	Q6GNC1	MGC82894		XB-GENE-958540	psmd3	AIQLEYTGAR	10	1120.59	0.0005536	139.31	0	0	0	3920200	58484	0	0	591230	40993	43892	351840	34517	33267	93238	2130.1	26207	0	0	0	0	0	0	0	0	0	341510	13539	50997	0	0	0	0	0	0	0	0	0	0	0
Q0P3R8	Q0P3R8					AIQYSGDLR	9	1021.52	0.0084295	105.52	0	3661000	184930	0	0	3149800	183340	0	0	0	0	0	0	0	0	0	17182000	1443400	293970	12617000	636180	668790	0	0	0	0	0	0	0	0	0	25036000	0	0	19270000	986550	553730	0	0
Q6GNC1	Q6GNC1	MGC82894		XB-GENE-958540	psmd3	AIRDGVIEAGINHEK	15	1620.86	4.0085e-06	166.64	1	2021100	0	0	0	0	0	1156800	27469	26817	1073100	16330	23103	0	0	0	0	0	0	0	0	0	0	0	0	2132000	22516	17454	0	0	0	0	0	0	0	0	0	0	0
Q8AVI3	Q8AVI3			XB-GENE-976216	rplp0	AIRGHLENNPALEK	14	1560.84	0.00079792	107.93	1	0	0	0	0	0	0	0	0	0	0	0	0	0	0	0	0	0	0	0	0	0	0	0	0	0	0	0	0	0	0	0	0	0	0	0	0	0	0
Q802B7	Q802B7			XB-GENE-961235	ndufs1	AISELAGATLPYEDHDGVR	19	2012.98	0.0012907	75.969	0	0	0	0	0	0	0	0	0	0	0	0	0	0	0	0	0	0	0	0	0	0	0	0	0	0	0	0	0	0	0	0	0	0	0	0	0	0	0
Q498F4;Q2VPL8	Q2VPL8	LOC734217;MGC131189		XB-GENE-1006695	aldh6a1	AISFVGSNQAGEYIYER	17	1902.91	8.1428e-05	139.5	0	0	0	0	0	0	0	0	0	0	0	0	0	0	0	0	0	0	0	0	0	0	44216	6946.4	5757	0	0	0	0	0	0	0	0	0	0	0	0	0	0
Q92138;Q6AZF1;Q7ZWS7	Q92138	PP2A;ppp2r1a-b				AISHEHSPSDLEAHFVPLVK	20	2212.13	6.3211e-31	107.51	0	3018400	121240	0	0	1815200	93087	0	0	0	0	0	0	0	0	0	0	0	0	0	0	0	0	0	0	0	0	0	0	0	0	0	0	0	0	0	0	0	0
Q66J07	Q66J07	MGC83563		XB-GENE-950273	nnt	AISPDKDNFYYDIK	14	1687.81	0.047959	62.035	1	0	0	989960	42130	0	0	0	0	0	0	0	0	0	0	0	0	0	0	0	0	0	0	0	0	0	0	0	0	0	0	0	0	0	0	0	0	0	0
Q66L23	Q66L23	MGC85232		XB-GENE-963927	rpl24	AITGASLAEIMAK	13	1274.69	4.8293e-07	181.98	0	0	0	0	0	0	0	0	0	0	0	0	0	0	0	0	9774400	112860	1605400	18149000	0	0	0	0	0	535270	329030	68602	0	0	0	12704000	54678	1454900	0	0	0	0	0
Q640K6;O13022	Q640K6	dpysl3-b;dpysl3-a	Dihydropyrimidinase-related protein 3-B;Dihydropyrimidinase-related protein 3-A	XB-GENE-6255615	dpysl3	AITIASQTNCPLYVTK	16	1778.92	6.2987e-61	257.16	0	16410000	671920	4419800	228190	5216000	182640	4047700	0	0	4694700	94732	224930	109950	0	0	45166000	1454900	401260	15445000	526210	1324400	36248	0	0	2406400	0	0	31846	0	0	26324000	576940	0	18228000	372240	1112800	72148	12601
Q505M8	Q505M8	MGC115035		XB-GENE-5761829	fbln1	AITPAYSPGPQPDIIFHITEGNLR	24	2606.35	1.156e-06	92.592	0	0	0	0	0	0	0	0	0	0	0	0	0	0	0	0	25341000	395310	370730	0	0	0	0	0	0	0	0	0	0	0	0	2208800	43232	116560	0	0	0	0	0
Q5M991;Q6GLV5;Q32NL6;Q642Q5;Q641B7;Q8AVV4	Q5M991	LOC496163;MGC84182;MGC131054;MGC84419;LOC494642;rab11b		XB-GENE-5963305	rab11b.2	AITSAYYR	8	943.476	0.00012689	142.79	0	0	0	0	0	0	0	0	0	0	0	0	0	0	0	0	13060000	312000	913520	10812000	357080	8071400	0	0	0	0	0	0	0	0	0	12086000	289910	1090300	9679900	291740	3472200	0	0
Q5XHG8	Q5XHG8	LOC495003		XB-GENE-967335	nid2	AITVDAVR	8	843.481	0.00066315	160.26	0	0	0	0	0	0	0	1302900	18063	15630	1766600	0	0	539160	0	0	0	0	0	0	0	0	0	0	0	2091300	6860.8	27366	0	0	0	0	0	0	0	0	0	0	0
Q9PVQ1;Q9PVY6	Q9PVQ1	psma7-b;psma7-a	Proteasome subunit alpha type-7-B;Proteasome subunit alpha type-7-A	XB-GENE-6254421	psma7	AITVFSPDGHLFQVEYAQEAVK	22	2448.23	8.7297e-31	187.47	0	0	0	241870	38761	0	0	2050600	189620	65355	1309300	214960	110880	0	0	0	45634000	3157900	443020	1567100	240700	112630	0	0	0	3818500	459810	197870	0	0	0	4524000	545810	289430	0	0	0	0	0
Q9PVQ1;Q9PVY6	Q9PVQ1	psma7-b;psma7-a	Proteasome subunit alpha type-7-B;Proteasome subunit alpha type-7-A	XB-GENE-6254421	psma7	AITVFSPDGHLFQVEYAQEAVKK	23	2576.33	0.00012927	75.3	1	0	0	0	0	0	0	353110	51795	36252	0	0	0	0	0	0	0	0	0	0	0	0	0	0	0	978700	70244	106280	0	0	0	0	0	0	0	0	0	0	0
B7ZSK5;Q90Z04	B7ZSK5	cdon-A;cdon	Cell adhesion molecule-related/down-regulated by oncogenes			AITVQHAGTYK	11	1187.63	4.9589e-33	248.6	0	0	0	0	0	754330	0	0	0	0	0	0	0	0	0	0	0	0	0	1206900	73591	27963	0	0	0	0	0	0	0	0	0	4800800	45143	76833	0	0	0	0	0
Q7ZX07;Q3ZM03	Q7ZX07	rpsa	40S ribosomal protein SA	XB-GENE-972241	rpsa	AIVAIENPADVCVISSR	17	1812.94	3.9747e-90	289.75	0	0	0	0	0	0	0	7503600	159470	371030	3550100	61453	73307	0	0	0	60504000	312160	578100	19667000	131410	151730	0	0	0	4225400	102580	193620	0	0	0	38901000	432210	295800	31775000	1273100	1030600	0	0
A2BDA2	A2BDA2	LOC100037080	40S ribosomal protein SA			AIVAIENPADVSVISSR	17	1739.94	0.0018317	89.039	0	0	0	0	0	0	0	0	0	0	0	0	0	0	0	0	0	0	0	0	0	0	0	0	0	0	0	0	0	0	0	0	0	0	0	0	0	0	0
Q5FV82	Q5FV82	MGC99228		XB-GENE-866485	mfge8	AIVDAQIISSSLYHGFLGLQR	21	2287.23	0.00015318	66.152	0	0	0	0	0	0	0	0	0	0	0	0	0	0	0	0	1699700	82033	66383	0	0	0	0	0	0	0	0	0	0	0	0	0	0	0	0	0	0	0	0
Q6P7I2	Q6P7I2	MGC68533	Coatomer subunit gamma	XB-GENE-920005	copg1	AIVDCIISIIEENPESK	17	1928.98	0.022092	32.191	0	0	0	0	0	0	0	0	0	0	0	0	0	0	0	0	0	0	0	0	0	0	0	0	0	0	0	0	0	0	0	0	0	0	0	0	0	0	0
P41116	P41116	rpl8	60S ribosomal protein L8	XB-GENE-482213	rpl8	AIVGVVAGGGR	11	954.561	0.00065527	141.02	0	1696100	21807	1201800	25330	0	0	259900	9097.2	16891	186460	6156.3	13957	86882	0	0	13241000	0	0	12460000	0	0	0	0	0	0	0	0	0	0	0	23633000	0	0	19062000	0	0	0	0
Q68F22	Q68F22	LOC100101272		XB-GENE-945148	stxbp1	AIVPILLDGNVSTYDK	16	1716.93	0.0055953	58.794	0	0	0	0	0	0	0	0	0	0	0	0	0	0	0	0	0	0	0	0	0	0	0	0	0	0	0	0	0	0	0	1503200	0	0	0	0	0	0	0
Q5HZR0	Q5HZR0	LOC496329		XB-GENE-6078160	bcas2	AIVQMENEVYQLK	13	1563.8	7.0118e-05	144.51	0	0	0	0	0	0	0	0	0	0	0	0	0	0	0	0	0	0	0	0	0	0	0	0	0	0	0	0	0	0	0	0	0	0	0	0	0	0	0
Q6GP18	Q6GP18	MGC80739	Superoxide dismutase	XB-GENE-17334272	sod2	AIWDVINWENVAER	14	1713.85	1.9266e-46	252.52	0	0	0	0	0	0	0	0	0	0	0	0	0	0	0	0	0	0	0	0	0	0	0	0	0	0	0	0	0	0	0	0	0	0	0	0	0	0	0
Q6AXA3;Q7ZTL2	Q6AXA3	Psmd12		XB-GENE-970358	psmd12	AIYDTPCILAESDK	14	1594.75	0.0054433	86.756	0	2902100	205490	908260	86253	701780	124300	0	0	0	0	0	0	0	0	0	3345100	1146100	307900	3336000	233740	230680	0	0	0	0	0	0	0	0	0	4649100	909170	511610	0	0	0	0	0
Q8AVM5	Q8AVM5	atp6v0a1	V-type proton ATPase 116 kDa subunit a isoform 1	XB-GENE-959351	atp6v0a1	AIYHTLNLCNIDVTQK	16	1901.97	7.9278e-05	113.65	0	0	0	0	0	0	0	0	0	0	0	0	0	0	0	0	0	0	0	0	0	0	0	0	0	0	0	0	0	0	0	0	0	0	0	0	0	0	0
Q6NRQ9	Q6NRQ9	MGC82327				AIYIEPDVMLGFFK	14	1641.85	1.0952e-10	186.36	0	0	0	0	0	0	0	2163500	0	0	0	0	0	0	0	0	0	0	0	0	0	0	0	0	0	7415700	177900	11301	0	0	0	0	0	0	0	0	0	0	0
Q6GQG6	Q6GQG6	npm-A		XB-GENE-999551	npm2	AKDEFHIVEIVTQEEGAEK	19	2171.07	1.9959e-06	159.75	1	0	0	0	0	0	0	0	0	0	0	0	0	0	0	0	0	0	0	0	0	0	0	0	0	0	0	0	0	0	0	0	0	0	0	0	0	0	0
Q6NUC7	Q6NUC7					AKDEFHIVEIVTQEEGK	17	1970.99	9.8372e-06	108.71	1	0	0	0	0	0	0	0	0	0	0	0	0	0	0	0	0	0	0	0	0	0	0	0	0	0	0	0	0	0	0	0	0	0	0	0	0	0	0
O93264	O93264	Xcad-11		XB-GENE-864996	cdh11	AKDPDIGENGLIK	13	1368.72	0.00039926	124.12	1	0	0	0	0	0	0	263070	62278	94753	0	0	0	62703	0	0	3742000	789760	246150	0	0	0	0	0	0	0	0	0	0	0	0	0	0	0	0	0	0	0	0
Q98ST3;Q6AZU1	Q98ST3	LOC398217				AKEEQELQDIQSR	13	1572.77	6.1033e-08	185.9	1	32326000	1073000	801130	29021	5812800	57831	1102400	159860	63458	1208300	96146	101050	0	0	0	0	0	0	0	0	0	0	0	0	591450	100290	55948	0	0	0	0	0	0	0	0	0	0	0
Q7SZI7;B7ZS84	Q7SZI7	rbp3	Retinol-binding protein 3	XB-GENE-1008802	rbp3	AKEILESQLEGR	12	1371.74	0.0025638	107.09	1	0	0	0	0	0	0	0	0	0	0	0	0	0	0	0	0	0	0	0	0	0	0	0	0	0	0	0	0	0	0	0	0	0	0	0	0	0	0
Q4KLX0;Q7ZY12;A9UMM7	Q4KLX0	MGC114675;atp6a1;LOC100137685		XB-GENE-865279	atp6v1a	AKEILQEEEDLAEIVQLVGK	20	2253.21	0.00045197	90.718	1	0	0	0	0	0	0	2760700	0	0	0	0	0	0	0	0	0	0	0	0	0	0	0	0	0	0	0	0	0	0	0	0	0	0	0	0	0	0	0
Q66J72;D5JEJ6	Q66J72	MGC81721		XB-GENE-947435	nectin2	AKNNVLYVEEVDER	14	1676.84	0.036878	65.234	1	0	0	0	0	0	0	0	0	0	0	0	0	0	0	0	0	0	0	0	0	0	0	0	0	0	0	0	0	0	0	0	0	0	0	0	0	0	0
Q63ZG6	Q63ZG6	pygl	Phosphorylase	XB-GENE-865172	pygl	AKPLTDQEK	9	1028.55	0.00011534	162.88	1	0	0	0	0	0	0	0	0	0	855430	0	0	0	0	0	0	0	0	0	0	0	0	0	0	861430	0	0	0	0	0	0	0	0	0	0	0	0	0
Q63ZG6	Q63ZG6	pygl	Phosphorylase	XB-GENE-865172	pygl	AKPLTDQEKR	10	1184.65	0.01861	108.4	2	0	0	0	0	0	0	0	0	0	877600	0	0	0	0	0	0	0	0	0	0	0	0	0	0	517910	0	0	0	0	0	0	0	0	0	0	0	0	0
Q6PHL6	Q6PHL6			XB-GENE-968803	rps19	ALAAFLK	7	732.453	0.037149	111.69	0	0	0	0	0	0	0	0	0	0	0	0	0	0	0	0	0	0	0	0	0	0	0	0	0	0	0	0	0	0	0	0	0	0	0	0	0	0	0
Q641G6;P06893;Q5U5B9	Q641G6	LOC494640;MGC81771	Histone H1B			ALAAGGYDVDK	11	1078.53	0.0068097	106.16	0	0	0	0	0	0	0	0	0	0	0	0	0	0	0	0	0	0	0	0	0	0	0	0	0	0	0	0	0	0	0	23673000	920160	0	11219000	860880	74575	0	0
Q641G6;P06893;Q5U5B9	Q641G6	LOC494640;MGC81771	Histone H1B			ALAAGGYDVDKNNSR	15	1549.75	0.00052025	135.81	1	0	0	0	0	0	0	0	0	0	0	0	0	0	0	0	0	0	0	0	0	0	0	0	0	0	0	0	0	0	0	0	0	0	0	0	0	0	0
Q7ZX80;Q4FZM5	Q7ZX80	MGC116545		XB-GENE-6254224	cyc1	ALAEEFEIQDGPDENGEMFLRPGK	24	2691.25	5.6357e-09	131.35	1	0	0	0	0	0	0	1293700	53395	76171	1105200	93078	141470	0	0	0	6315000	427280	632100	0	0	0	0	0	0	0	0	0	0	0	0	0	0	0	0	0	0	0	0
Q8UW55;Q6JA20;Q7ZXA1	Q6JA20	X38k;LOC398432				ALAEFLK	7	790.459	0.024375	105.2	0	0	0	0	0	0	0	0	0	0	0	0	0	0	0	0	12151000	271210	263810	0	0	0	0	0	0	0	0	0	0	0	0	9087600	142970	105350	0	0	0	0	0
Q6JA20;Q7ZXA1;Q8UW55	Q8UW55	LOC398432;X38k				ALAEFLKDEIK	11	1275.71	0.044353	70.908	1	0	0	1837700	18448	0	0	0	0	0	0	0	0	0	0	0	0	0	0	0	0	0	0	0	0	0	0	0	0	0	0	0	0	0	0	0	0	0	0
Q6JA20;Q7ZXA1;Q8UW55	Q8UW55	LOC398432;X38k				ALAEFLKDEIKEEK	14	1661.89	2.851e-05	164.56	2	13558000	63416	11052000	117380	6876100	105060	0	0	0	1333000	11988	46363	133780	6320.7	4065.3	0	0	0	0	0	0	0	0	0	1961400	44016	72988	0	0	0	0	0	0	0	0	0	0	0
Q5XH25;Q802E8	Q5XH25	me2	Malic enzyme	XB-GENE-943061	me2	ALAEQLTVEEMGQGR	15	1630.8	5.0362e-05	134.76	0	0	0	0	0	0	0	258580	0	0	0	0	0	0	0	0	3835200	5501800	3873400	0	0	0	0	0	0	0	0	0	0	0	0	2687600	1693900	1851000	2321500	2200600	5192900	0	0
Q7ZXF5;Q6P411	Q7ZXF5	far1;MGC68717	Fatty acyl-CoA reductase 1	XB-GENE-973782	far1	ALAEYVVQQEGSK	13	1420.72	0.0012066	88.224	0	0	0	0	0	0	0	0	0	0	0	0	0	0	0	0	0	0	0	0	0	0	0	0	0	0	0	0	0	0	0	0	0	0	0	0	0	0	0
Q6DCX6	Q6DCX6	strn-prov		XB-GENE-999804	strn3	ALAFHPLEPVLVTASEDHTLK	21	2287.22	0.00074428	55.745	0	0	0	0	0	0	0	0	0	0	0	0	0	0	0	0	2733300	354450	28361	0	0	0	0	0	0	0	0	0	0	0	0	0	0	0	0	0	0	0	0
Q6PCI8	Q6PCI8	MGC68971	Pyruvate carboxylase	XB-GENE-952869	pc.1	ALALGDLNK	9	913.523	0.0004525	146.27	0	0	0	0	0	0	0	0	0	0	0	0	0	0	0	0	0	0	0	0	0	0	0	0	0	0	0	0	0	0	0	2969600	72145	6654900	0	0	0	0	0
Q4V871	Q4V871	MGC114621				ALANIDIGSLISNVGAGGGAPAAGGAAPAAASAGGAAQVEEK	42	3601.83	1.7292e-22	101.24	0	0	0	0	0	0	0	594350	57537	28218	0	0	0	0	0	0	0	0	0	0	0	0	0	0	0	0	0	0	0	0	0	0	0	0	0	0	0	0	0
Q4V871	Q4V871	MGC114621				ALANIDIGSLISNVGAGGGAPAAGGAAPAAASAGGAAQVEEKK	43	3729.93	3.2605e-10	78.156	1	0	0	0	0	0	0	0	0	0	0	0	0	0	0	0	0	0	0	0	0	0	0	0	0	0	0	0	0	0	0	0	0	0	0	0	0	0	0
Q6P699	Q6P699	MGC68562		XB-GENE-5770143	rplp1	ALANINIGSLISNVGAGGGAPAAGGAAPAAASAGGAAQAEEK	42	3572.82	2.5515e-37	122.83	0	0	0	0	0	0	0	921710	73986	54607	0	0	0	0	0	0	0	0	0	0	0	0	0	0	0	0	0	0	0	0	0	0	0	0	0	0	0	0	0
Q5XGT3;Q3KPP7;Q7SYU5;Q7LZE9;O12975;A1L3N8	O12975	MGC64482;aldoa;LOC100037142	Fructose-bisphosphate aldolase	XB-GENE-959797	aldoa	ALANSLACQGK	11	1131.57	2.0057e-09	205.32	0	0	0	2382700	98032	4080900	140290	4489900	104330	119520	1997500	35261	10120	113300	0	0	14220000	630890	57994	20823000	352610	130970	403580	49867	8234.3	1496000	139010	34726	37630	0	0	22917000	551140	250140	13780000	447620	248570	448410	7595.4
Q7SZT6	Q7SZT6			XB-GENE-940111	rps13	ALAPDLPEDLYHLIK	15	1706.92	0.00076255	74.133	0	0	0	0	0	0	0	0	0	0	0	0	0	0	0	0	13927000	227520	111000	2475300	7816	40691	0	0	0	0	0	0	0	0	0	2235400	30505	17846	0	0	0	0	0
Q6DD55;Q7ZTJ5;Q7SY98	Q6DD55	P4hb		XB-GENE-494074	p4hb	ALAPEYEK	8	919.465	0.0065363	126.28	0	0	0	0	0	0	0	0	0	0	0	0	0	0	0	0	0	0	0	0	0	0	0	0	0	0	0	0	0	0	0	0	0	0	16305000	170040	677460	0	0
Q6AZJ0	Q6AZJ0	glud1-prov	Glutamate dehydrogenase	XB-GENE-1009696	glud1	ALASLMTYK	9	996.531	0.0014643	131.5	0	0	0	1299800	44771	950780	69531	0	0	0	0	0	0	0	0	0	3254500	54248	601590	0	0	0	0	0	0	0	0	0	0	0	0	0	0	0	0	0	0	0	0
Q68FI4;Q641B9	Q68FI4	arpc5;MGC83272	Actin-related protein 2/3 complex subunit 5	XB-GENE-866317	arpc5	ALAVAGVGSIVR	12	1111.67	0.011755	93.614	0	0	0	0	0	0	0	0	0	0	0	0	0	0	0	0	0	0	0	0	0	0	0	0	0	0	0	0	0	0	0	0	0	0	0	0	0	0	0
Q98T88;Q9I8M9;Q5PQ07;Q66KP6;Q6IMD6	Q5PQ07	twsg1-a;twsg1-b;LOC496022;LOC446926	Twisted gastrulation protein homolog 1-A;Twisted gastrulation protein homolog 1-B	XB-GENE-865729	twsg2	ALCASDVSK	9	949.454	0.0073395	109.88	0	0	0	0	0	0	0	0	0	0	0	0	0	0	0	0	0	0	0	0	0	0	0	0	0	0	0	0	0	0	0	0	0	0	0	0	0	0	0
Q7ZYA7	Q7ZYA7	ddi2	Protein DDI1 homolog 2	XB-GENE-6073074	ddi2	ALCELESGIPASDTLIVYAERPLTDNQR	28	3130.56	0.028505	49.555	1	0	0	0	0	0	0	0	0	0	0	0	0	0	0	0	0	0	0	0	0	0	0	0	0	0	0	0	0	0	0	0	0	0	0	0	0	0	0
Q6AX42	Q6AX42	sez6	Seizure protein 6 homolog	XB-GENE-921463	sez6l2	ALCGGEISEPAGVILSPDWPQNYGK	25	2657.28	9.3697e-05	75.773	0	0	0	0	0	0	0	0	0	0	0	0	0	0	0	0	0	0	0	0	0	0	0	0	0	0	0	0	0	0	0	0	0	0	0	0	0	0	0
P17247	P17247	tgfb2	Transforming growth factor beta-2	XB-GENE-865387	tgfb2	ALDAAYCFR	9	1085.5	0.00042678	150.36	0	0	0	0	0	0	0	0	0	0	0	0	0	0	0	0	0	0	0	0	0	0	0	0	0	0	0	0	0	0	0	0	0	0	0	0	0	0	0
Q6AXB3	Q6AXB3	MGC79128		XB-GENE-957481	shmt2	ALDAFDLDPEK	11	1232.59	0.0056653	105.36	0	0	0	0	0	0	0	0	0	0	0	0	0	0	0	0	0	0	0	0	0	0	0	0	0	0	0	0	0	0	0	5581400	231640	336960	0	0	0	0	0
P50143	P50143	cct3	T-complex protein 1 subunit gamma	XB-GENE-6250719	cct3	ALDDMVNTLK	10	1118.56	0.00075212	135.99	0	0	0	0	0	0	0	0	0	0	0	0	0	0	0	0	14164000	151180	673840	11225000	881600	932330	0	0	0	0	0	0	0	0	0	13994000	395070	724900	16560000	457940	3391800	0	0
A2VDA3	A2VDA3	LOC100037200		XB-GENE-5882166	dut	ALDDTDRGAGGFGSTGQN	18	1737.76	0.031712	95.429	1	0	0	0	0	0	0	0	0	0	0	0	0	0	0	0	0	0	0	0	0	0	0	0	0	0	0	0	0	0	0	0	0	0	0	0	0	0	0
Q04834	Q04834			XB-GENE-5957448	myh10	ALDEALEAQDEFER	14	1634.74	0.00020085	127.07	0	0	0	0	0	0	0	0	0	0	0	0	0	0	0	0	0	0	0	0	0	0	0	0	0	0	0	0	0	0	0	0	0	0	0	0	0	0	0
Q4KLX0	Q4KLX0	MGC114675		XB-GENE-865279	atp6v1a	ALDEYYDK	8	1015.45	0.0014851	149.57	0	1057200	93969	0	0	0	0	0	0	0	0	0	0	0	0	0	0	0	0	5815800	270670	407940	0	0	0	0	0	0	0	0	0	0	0	0	6930000	348340	532860	0	0
Q7ZYG1;Q6PCK7	Q7ZYG1	LOC398739				ALDFHTLPDGITK	13	1426.75	0.00016472	132.56	0	0	0	0	0	0	0	415030	36645	19162	826220	62123	23979	190470	7502.4	3292.2	7087900	490090	1041900	37941000	806750	829510	0	0	0	1051600	75296	15029	0	0	0	7707300	873800	907960	16478000	691170	1548300	0	0
Q32NM2;Q6DD73	Q32NM2	MGC131041;MGC79035				ALDFIASK	8	863.475	0.023955	100.98	0	0	0	0	0	0	0	202480	292380	253530	168980	139920	231680	0	0	0	0	0	0	0	0	0	0	0	0	232180	154740	327280	0	0	0	0	0	0	0	0	0	0	0
P26696;Q6DFK6	P26696	mapk1;Xp42	Mitogen-activated protein kinase 1	XB-GENE-865273	mapk1	ALDLLDK	7	786.449	0.031655	95.352	0	0	0	0	0	0	0	0	0	0	0	0	0	0	0	0	0	0	0	0	0	0	0	0	0	0	0	0	0	0	0	0	0	0	0	0	0	0	0
Q6GNC1	Q6GNC1	MGC82894		XB-GENE-958540	psmd3	ALDLVVAK	8	827.512	0.023347	84.743	0	0	0	0	0	0	0	0	0	0	0	0	0	0	0	0	8094600	42231	0	0	0	0	0	0	0	0	0	0	0	0	0	0	0	0	7853700	0	0	0	0
P16878	P16878		Keratin, type II cytoskeletal	XB-GENE-876884	krt5.7	ALDMDSIIAEVK	12	1303.67	5.073e-17	216.97	0	2961400	33890	4233700	44044	0	0	1825200	76690	65433	3291000	130980	54550	149720	16658	16276	0	0	0	0	0	0	0	0	0	2341600	99669	122590	0	0	0	0	0	0	0	0	0	0	0
Q6JRV9;Q6JRV7;Q6JRV8	Q6JRV9	RTN4				ALDQFKEEVIFSDK	14	1667.84	0.00017519	122.66	1	0	0	0	0	0	0	520010	20328	33193	296970	7783.6	44972	51528	0	0	0	0	0	0	0	0	0	0	0	355150	0	0	0	0	0	0	0	0	0	0	0	0	0
Q5JBS0;Q6JRV2;Q6JRV0;Q6JRV1	Q5JBS0	Nogo;RTN4				ALDQVKEEVIFSEK	14	1633.86	0.00039615	111.95	1	0	0	0	0	0	0	1333300	32098	423000	881760	30946	177260	0	0	0	0	0	0	0	0	0	0	0	0	1088700	22937	260730	0	0	0	0	0	0	0	0	0	0	0
Q66KH1	Q66KH1	MGC84238		XB-GENE-953349	qpct	ALDSSLQQLK	10	1101.6	4.7003e-24	240.18	0	1328300	22800	0	0	0	0	0	0	0	0	0	0	0	0	0	19580000	217870	604500	10477000	66933	407130	0	0	0	0	0	0	0	0	0	13714000	332280	609780	7978700	118430	229520	0	0
Q66KH1	Q66KH1	MGC84238		XB-GENE-953349	qpct	ALDSSLQQLKK	11	1229.7	0.05928	31.597	1	0	0	0	0	0	0	0	0	0	0	0	0	0	0	0	0	0	0	0	0	0	0	0	0	0	0	0	0	0	0	0	0	0	0	0	0	0	0
Q7ZWW4;I4CJW1	Q7ZWW4	clu	Clusterin	XB-GENE-5940819	clu	ALDTEQELEEK	11	1303.61	7.59e-56	265.82	0	0	0	0	0	0	0	381540	75522	759560	261210	57325	645860	0	0	0	0	0	0	7269900	575810	277310	0	0	0	306560	36756	514910	0	0	0	0	0	0	9234800	995580	102000	0	0
P20965;Q6IP09;Q6GNR8	P20965	pabpc1-a;pabpc1-b;MGC80927	Polyadenylate-binding protein 1-A;Polyadenylate-binding protein 1-B	XB-GENE-963463	pabpc1	ALDTMNFDVIK	11	1265.63	0.00042705	141.71	0	0	0	0	0	0	0	0	0	0	0	0	0	0	0	0	0	0	0	13632000	157780	1322400	0	0	0	0	0	0	0	0	0	6437000	640460	562950	0	0	0	0	0
Q6GMA6	Q6GMA6	cct6a		XB-GENE-987469	cct6a	ALDVLEK	7	786.449	0.017202	112.37	0	0	0	0	0	0	0	0	0	0	0	0	0	0	0	0	0	0	0	0	0	0	0	0	0	0	0	0	0	0	0	0	0	0	0	0	0	0	0
Q66L10	Q66L10	MGC85256	Cytochrome b-c1 complex subunit 7	XB-GENE-6254556	uqcrb	ALDVSLR	7	772.444	0.047628	107.59	0	0	0	0	0	0	0	0	0	0	0	0	0	0	0	0	0	0	0	0	0	0	0	0	0	0	0	0	0	0	0	0	0	0	0	0	0	0	0
P05781;Q4QR57;Q7ZY83	Q4QR57	xk81b2;LOC398464	Keratin, type I cytoskeletal 47 kDa	XB-GENE-1219328	krt12	ALEAANADLELK	12	1256.66	1.2366e-05	175.68	0	0	0	0	0	0	0	0	0	0	0	0	0	0	0	0	5252300	1638800	283100	2545800	1544000	193850	0	0	0	0	0	0	0	0	0	3453300	2238100	349780	12549000	5838900	137430	0	0
Q7ZYN9	Q7ZYN9					ALEAANAELEVK	12	1256.66	7.1342e-08	193.28	0	0	0	0	0	0	0	0	0	0	0	0	0	0	0	0	0	0	0	1948100	113600	203800	0	0	0	0	0	0	0	0	0	2299000	180790	210220	9577400	75995	224900	0	0
Q2VPN9	Q2VPN9	MGC68905		XB-GENE-6255484	xk81a1	ALEAANNDLEGK	12	1243.6	4.2489e-24	229.4	0	0	0	0	0	0	0	0	0	0	0	0	0	0	0	0	0	0	0	0	0	0	0	0	0	0	0	0	0	0	0	0	0	0	9237500	480720	1481400	0	0
P08777	P08777	xk81a1	Keratin, type I cytoskeletal 47 kDa			ALEATNSDLEGK	12	1246.6	4.8319e-33	241.78	0	0	0	0	0	0	0	0	0	0	0	0	0	0	0	0	3362800	224800	495270	0	0	0	0	0	0	0	0	0	0	0	0	0	0	0	0	0	0	0	0
Q6IRQ4	Q6IRQ4	rbmx	RNA-binding motif protein, X chromosome	XB-GENE-6078824	rbmx	ALEAVFCK	8	936.474	0.0057834	127.56	0	0	0	0	0	0	0	0	0	0	0	0	0	0	0	0	0	0	0	0	0	0	0	0	0	0	0	0	0	0	0	0	0	0	0	0	0	0	0
Q7ZYR7	Q7ZYR7			XB-GENE-5916538	ppm1g	ALEDAFLAIDQK	12	1332.69	2.4537e-05	164.11	0	0	0	0	0	0	0	0	0	0	0	0	0	0	0	0	0	0	0	0	0	0	0	0	0	0	0	0	0	0	0	0	0	0	0	0	0	0	0
B7ZS76;O93522	B7ZS76	LOC398083				ALEEALEAK	9	972.513	0.003453	120.76	0	0	0	0	0	0	0	0	0	0	0	0	0	0	0	0	0	0	0	4424500	0	0	0	0	0	0	0	0	0	0	0	2967900	0	0	5035500	0	0	0	0
Q641E0	Q641E0	MGC81928		XB-GENE-972272	etfdh	ALEELFPDWK	10	1246.62	0.0056904	104.22	0	0	0	0	0	0	0	0	0	0	0	0	0	0	0	0	0	0	0	681990	95174	18511	0	0	0	0	0	0	0	0	0	0	0	0	0	0	0	0	0
Q09001	Q09001	stmn2-a	Stathmin-2-A	XB-GENE-962969	stmn2	ALEENNNFSR	10	1192.55	0.00011212	177.47	0	0	0	0	0	0	0	247230	0	0	0	0	0	0	0	0	1585700	138460	116820	0	0	0	0	0	0	0	0	0	0	0	0	0	0	0	0	0	0	0	0
Q6GNR4	Q6GNR4	MGC80936		XB-GENE-984052	cltc	ALEHFTDLYDIK	12	1463.73	0.0003423	124.39	0	0	0	1640900	44539	0	0	0	0	0	0	0	0	0	0	0	25283000	1338400	932980	45175000	1011200	842010	0	0	0	0	0	0	0	0	0	26451000	1315500	617670	17369000	517410	419080	0	0
Q6GNR4	Q6GNR4	MGC80936		XB-GENE-984052	cltc	ALEHFTDLYDIKR	13	1619.83	2.6455e-06	137.6	1	2839200	32831	0	0	0	0	1218900	0	0	1244400	0	0	0	0	0	0	0	0	0	0	0	0	0	0	0	0	0	0	0	0	0	0	0	0	0	0	0	0
Q5XGK8;Q7ZYP8;Q6DCS0;Q7ZXA9;A1L3L2	Q5XGK8	LOC495278;cct7-prov				ALEIIPR	7	810.496	0.031074	117.93	0	0	0	0	0	0	0	0	0	0	0	0	0	0	0	0	7036700	943160	0	11261000	522860	0	0	0	0	0	0	0	0	0	0	15042000	0	0	0	0	0	0	0
Q7ZTL5;Q4QR49	Q7ZTL5			XB-GENE-974323	cct8	ALEILPDLVCSSAK	14	1514.8	0.00029188	122.78	0	0	0	0	0	0	0	624020	46604	9543900	853710	67278	4842900	0	0	0	23962000	570580	286190	0	0	0	0	0	0	1290000	98183	7989300	0	0	0	0	0	0	0	0	0	0	0
Q3KPN5	Q3KPN5	MGC132184		XB-GENE-6254995	basp1	ALEIPAANSDQTVAVQE	17	1754.87	1.8761e-09	164.82	0	0	0	0	0	0	0	0	0	0	0	0	0	0	0	0	0	0	0	0	0	0	0	0	0	0	0	0	0	0	0	0	0	0	0	0	0	0	0
Q7ZWP7	Q7ZWP7			XB-GENE-855907	klc1	ALEIYQTK	8	964.523	0.018936	102.55	0	0	0	0	0	0	0	0	0	0	0	0	0	0	0	0	3226900	343890	266940	4109500	395400	159820	0	0	0	0	0	0	0	0	0	6303600	249770	135520	2333900	240300	152840	0	0
B7ZS76;O93522;Q801T0;Q6PA34;Q6AX95;Q6PF49	B7ZS76	LOC398083;LOC398719				ALELDSNLYR	10	1192.61	0.00039643	157.14	0	0	0	0	0	0	0	0	0	0	0	0	0	0	0	0	0	0	0	0	0	0	0	0	0	223420	30454	648430	0	0	0	0	0	0	0	0	0	0	0
Q4V7Z2;Q9PT71	Q4V7Z2	MGC114910		XB-GENE-1004605	msn	ALELEEER	8	987.487	0.014048	109.48	0	0	0	0	0	0	0	0	0	0	0	0	0	0	0	0	0	0	0	0	0	0	0	0	0	0	0	0	0	0	0	0	0	0	0	0	0	0	0
Q6DDM6;P21910	Q6DDM6	LOC397912	Lamin-L(II)			ALELENDR	8	958.472	0.0095773	118.5	0	0	0	0	0	0	0	0	0	0	0	0	0	0	0	0	0	0	0	2015000	1692900	61485	0	0	0	0	0	0	0	0	0	0	0	0	2909700	1778000	265700	0	0
Q6DCG5	Q6DCG5	MGC82985		XB-GENE-6254573	p3h4	ALELYEGDKWK	11	1350.68	0.0053149	83.081	1	0	0	1245500	0	0	0	0	0	0	0	0	0	0	0	0	0	0	0	0	0	0	0	0	0	0	0	0	0	0	0	0	0	0	0	0	0	0	0
Q6DD48	Q6DD48	pgk1	Phosphoglycerate kinase	XB-GENE-947131	pgk1	ALENPERPFLAILGGAK	17	1795	4.5858e-05	131.96	1	0	0	0	0	0	0	0	0	0	0	0	0	0	0	0	13711000	0	0	23270000	180130	4960500	0	0	0	0	0	0	0	0	0	9243700	0	0	4884700	0	0	0	0
Q7SZ14;Q7ZXA7	Q7SZ14	MGC64316		XB-GENE-949556	ndufa9	ALENSNVVINLIGK	14	1482.84	0.0012394	86.944	0	0	0	0	0	0	0	0	0	0	0	0	0	0	0	0	3442300	120960	104040	0	0	0	0	0	0	0	0	0	0	0	0	0	0	0	0	0	0	0	0
Q6DFB8	Q6DFB8	ttc37	Tetratricopeptide repeat protein 37	XB-GENE-5929219	ttc37	ALEQISNADNNPEICAIK	18	1998.97	0.0049386	39.338	0	0	0	0	0	0	0	0	0	0	0	0	0	0	0	0	0	0	0	0	0	0	0	0	0	0	0	0	0	0	0	0	0	0	0	0	0	0	0
B7ZS76;O93522	B7ZS76	LOC398083				ALEQQAEEMK	10	1175.55	0.00020347	170.89	0	0	0	440060	0	528750	0	0	0	0	0	0	0	0	0	0	0	0	0	0	0	0	0	0	0	0	0	0	0	0	0	0	0	0	0	0	0	0	0
Q0IH85;Q801R1;Q9DE27	Q801R1	LOC398205;ruvbl2	RuvB-like 2			ALESDMAPVLIMATNR	16	1730.87	2.7587e-07	160.05	0	0	0	0	0	0	0	194890	44291	49606	200850	47055	34459	0	0	0	0	0	0	2368800	136110	83373	0	0	0	197960	57478	60737	0	0	0	0	0	0	3149200	83180	72182	0	0
Q6P7J6	Q6P7J6	MGC68461		XB-GENE-6254644	glrx	ALESMGALHV	10	1026.52	0.00034313	164.71	0	0	0	0	0	0	0	0	0	0	0	0	0	0	0	0	0	0	0	0	0	0	0	0	0	0	0	0	0	0	0	0	0	0	0	0	0	0	0
Q9DE26;Q6GR29	Q9DE26	ruvbl1;Ruvbl1	RuvB-like 1			ALESSLAPIVIFATNR	16	1700.95	3.6334e-10	169.17	0	0	0	0	0	0	0	0	0	0	0	0	0	0	0	0	0	0	0	0	0	0	0	0	0	0	0	0	0	0	0	2090100	0	0	0	0	0	0	0
Q9DFS1;B7ZQK9	Q9DFS1	cdh6-A				ALESSPVGSSIGK	13	1230.65	0.00055398	124.12	0	0	0	0	0	0	0	0	0	0	85276	13171	20197	0	0	0	0	0	0	0	0	0	0	0	0	0	0	0	0	0	0	0	0	0	0	0	0	0	0
Q6GQE7	Q6GQE7	atg3	Ubiquitin-like-conjugating enzyme ATG3	XB-GENE-953272	atg3	ALEVAEYLTPVLK	13	1444.82	0.00023791	104.94	0	0	0	0	0	0	0	0	0	0	0	0	0	0	0	0	3497500	0	0	0	0	0	0	0	0	0	0	0	0	0	0	0	0	0	0	0	0	0	0
Q8AVC0	Q8AVC0	shmt1		XB-GENE-966679	shmt1	ALEVYGLEPQK	11	1245.66	0.0016385	97.734	0	1204400	236850	0	0	0	0	0	0	0	0	0	0	0	0	0	0	0	0	2099700	313470	214400	0	0	0	0	0	0	0	0	0	4902100	246580	389000	2554400	297550	268680	0	0
Q6DCD2	Q6DCD2	sema4c		XB-GENE-866644	sema4c	ALEYDCQSEQVVSR	14	1682.76	0.0021151	75.02	0	0	0	751310	53519	0	0	0	0	0	0	0	0	0	0	0	0	0	0	0	0	0	0	0	0	0	0	0	0	0	0	0	0	0	0	0	0	0	0
Q91846;Q5U578;Q6GLX6	Q6GLX6	LOC397939;MGC84141		XB-GENE-17333944	scg2	ALEYIENLR	9	1119.59	0.0016193	114.89	0	0	0	0	0	0	0	0	0	0	0	0	0	0	0	0	0	0	0	2981600	52577	364010	0	0	0	0	0	0	0	0	0	0	0	0	0	0	0	0	0
Q91846;Q5U578;Q6GLX6	Q6GLX6	LOC397939;MGC84141		XB-GENE-17333944	scg2	ALEYIENLRK	10	1247.69	0.0016297	142.83	1	0	0	0	0	0	0	413460	30955	53608	0	0	0	0	0	0	0	0	0	0	0	0	0	0	0	0	0	0	0	0	0	0	0	0	0	0	0	0	0
Q6PAB9	Q6PAB9	crk2				ALFDFIGNDDEDLPFKK	17	1982.96	0.00067331	89.136	1	0	0	0	0	0	0	0	0	0	0	0	0	0	0	0	0	0	0	0	0	0	0	0	0	0	0	0	0	0	0	0	0	0	0	0	0	0	0
Q6GQE5	Q6GQE5	MGC80123		XB-GENE-949531	cd9	ALFESDQNPEK	11	1276.59	0.00034753	107.51	0	0	0	0	0	0	0	0	0	0	0	0	0	0	0	0	0	0	0	0	0	0	0	0	0	0	0	0	0	0	0	0	0	0	0	0	0	0	0
Q6RUW2;B7ZQQ5;B7ZQQ3	Q6RUW2	LOC403365		XB-GENE-866495	edil3	ALFGLQK	7	775.459	0.016746	113.08	0	0	0	0	0	0	0	0	0	0	0	0	0	0	0	0	1082400	175950	6834	0	0	0	0	0	0	0	0	0	0	0	0	0	0	0	973700	71731	0	0	0
Q6GNK9	Q6GNK9	ndnf	Protein NDNF	XB-GENE-1016854	ndnf	ALFHDSSVIPDGAEISGYLFR	21	2293.14	4.3742e-06	113.81	0	0	0	0	0	0	0	0	0	0	0	0	0	0	0	0	0	0	0	0	0	0	0	0	0	0	0	0	0	0	0	0	0	0	0	0	0	0	0
Q6GPP8	Q6GPP8	MGC82702		XB-GENE-5912808	hba-l5	ALGAEALER	9	928.498	4.9415e-06	173.75	0	0	0	0	0	0	0	0	0	0	511940	87473	24122	0	0	0	7822700	282000	88670	0	0	0	0	0	0	768620	140180	73610	0	0	0	0	0	0	0	0	0	0	0
Q6GPP8	Q6GPP8	MGC82702		XB-GENE-5912808	hba-l5	ALGAEALERLFLSYPQTK	18	2006.08	1.9444e-05	144.97	1	0	0	0	0	0	0	0	0	0	0	0	0	0	0	0	0	0	0	0	0	0	0	0	0	0	0	0	0	0	0	0	0	0	0	0	0	0	0
Q6GPU5	Q6GPU5	MGC82602				ALGAEVLER	9	956.529	1.2149e-05	164.68	0	778040	0	0	0	0	0	411790	176420	38807	257870	164260	28699	0	0	0	0	0	0	7537800	216910	204920	0	0	0	239070	145400	731490	0	0	0	0	0	0	9487100	265730	253050	0	0
Q6P7I8	Q6P7I8	MGC68681		XB-GENE-922802	pls3	ALGDGIVLCK	10	1044.56	0.00051925	152.06	0	0	0	0	0	0	0	0	0	0	0	0	0	0	0	0	0	0	0	0	0	0	0	0	0	0	0	0	0	0	0	0	0	0	0	0	0	0	0
Q7ZWZ5	Q7ZWZ5	cs	Citrate synthase, mitochondrial	XB-GENE-943167	cs	ALGFPLERPK	10	1126.65	0.0052192	70.363	1	0	0	0	0	0	0	0	0	0	0	0	0	0	0	0	0	0	0	0	0	0	0	0	0	0	0	0	0	0	0	0	0	0	0	0	0	0	0
Q7ZWS4	Q7ZWS4	MGC53764		XB-GENE-941836	rpn2	ALGHSVSDEQEACDIIR	17	1898.88	0.00020638	105.17	0	2422400	264100	2891900	164630	4062200	0	0	0	0	0	0	0	0	0	0	0	0	0	0	0	0	0	0	0	0	0	0	0	0	0	0	0	0	0	0	0	0	0
P18709;B3DLK7;A2BD87	P18709	LOC100037071	Vitellogenin-A2;Lipovitellin I;Lipovitellin II;Phosvitin	XB-GENE-5791437	vtga2	ALGNAGQPESIK	12	1183.62	5.7712e-12	211.63	0	0	0	0	0	0	0	25064000	201140	34984	4991100	74338	12517	614860	8107.8	144.5	101630000	91842	217150	0	0	0	1194400	10746	0	8134800	123140	18376	0	0	0	141510000	66069	545190	0	0	0	406410	5301.9
P18709;B3DLK7;A2BD87	P18709	LOC100037071	Vitellogenin-A2;Lipovitellin I;Lipovitellin II;Phosvitin	XB-GENE-5791437	vtga2	ALGNAGQPESIKR	13	1339.72	2.1438e-06	185.9	1	0	0	0	0	0	0	48172000	75113	17950	12899000	32489	24278	152550	0	0	0	0	0	0	0	0	78305	0	0	13852000	18138	18580	0	0	0	0	0	0	0	0	0	518560	4558
Q3B8I6;P30151	Q3B8I6	wu:fj06d02;eef1b	Elongation factor 1-beta			ALGNYGPVNIEDTTGSAAK	19	1876.92	4.5688e-94	287.46	0	5331300	184840	4469800	168740	4240200	140780	6015100	199110	196790	4162800	178350	208390	267060	11410	26675	69943000	2259500	477070	30426000	963200	503240	341120	26594	26092	5260000	270100	446040	33633	6442.9	4901.2	42621000	1503000	394200	46861000	1566900	493030	399760	34056
Q91792;Q7ZYN3;Q91793	Q91792	myl1;MLC1f/3f		XB-GENE-970341	myl1	ALGQNPTNAEVK	12	1240.64	2.2662e-11	201.38	0	0	0	0	0	0	0	0	0	0	0	0	0	0	0	0	0	0	0	0	0	0	0	0	0	0	0	0	0	0	0	0	0	0	0	0	0	0	0
Q90ZP1;Q7T3M0;Q7T3L9	Q90ZP1	myl4;myl3		XB-GENE-977615	myl4	ALGQNPTNAEVLK	13	1353.73	0.00054588	121.66	0	0	0	0	0	0	0	0	0	0	0	0	0	0	0	0	0	0	0	0	0	0	0	0	0	0	0	0	0	0	0	0	0	0	0	0	0	0	0
Q68ET0;Q498H8;Q6DKL8;Q569Q7;Q6NTJ0	Q6DKL8	MGC84744;LOC414678				ALGQNPTNAEVMK	13	1371.68	6.9403e-13	206.46	0	4663300	111530	8506900	238140	1812800	169810	2565600	58330	92536	1740700	36624	68894	94244	6767.5	6116.9	13921000	155810	472340	0	0	0	214500	14382	3333.5	2201700	44101	89610	63893	8274.3	2936.8	30774000	175520	723580	31008000	182790	463790	188080	11887
Q6GM94;Q6P701	Q6GM94	MGC68458		XB-GENE-17338517	abat	ALHDGLLDFQAR	12	1354.7	0.0011968	110.88	0	0	0	0	0	0	0	0	0	0	0	0	0	0	0	0	0	0	0	0	0	0	0	0	0	0	0	0	0	0	0	1955100	0	0	0	0	0	0	0
Q6GN66	Q6GN66	MGC82994	T-complex protein 1 subunit delta	XB-GENE-974489	cct4	ALIAGGGAPEIELSLR	16	1565.88	0.00028607	117	0	0	0	0	0	0	0	0	0	0	0	0	0	0	0	0	12233000	152940	395520	1725200	84705	86731	0	0	0	0	0	0	0	0	0	7404600	0	0	0	0	0	0	0
Q5XKA7	Q5XKA7	LOC494833		XB-GENE-865308	kng1	ALIDGNQFVLYR	12	1407.75	0.0037414	103.44	0	0	0	0	0	0	0	0	0	0	0	0	0	0	0	0	0	0	0	0	0	0	0	0	0	0	0	0	0	0	0	0	0	0	0	0	0	0	0
A2VDD1	A2VDD1	LOC100037223		XB-GENE-988165	arhgap18	ALIEELEAK	9	1014.56	0.00045979	141.52	0	0	0	0	0	0	0	11752000	59244	86104	8189000	48373	57811	1726900	10277	2027.2	0	0	0	0	0	0	0	0	0	9652400	57772	83754	0	0	0	0	0	0	0	0	0	0	0
Q6INB1	Q6INB1	MGC84501		XB-GENE-865183	cga	ALIFQCTGCCFSR	13	1618.71	0.00034429	127.32	0	0	0	0	0	0	0	0	0	0	0	0	0	0	0	0	0	0	0	0	0	0	0	0	0	0	0	0	0	0	0	0	0	0	0	0	0	0	0
Q7T0Z5	Q7T0Z5	MGC68843		XB-GENE-6255487	tfpi2	ALIPHYYYDR	10	1309.65	0.026148	71.451	0	819280	0	1079000	0	1074800	0	0	0	0	0	0	0	0	0	0	0	0	0	0	0	0	0	0	0	0	0	0	0	0	0	0	0	0	0	0	0	0	0
Q3KPQ6	Q3KPQ6	LOC780746				ALIPNEFLQWQSK	13	1572.83	0.0001918	135.91	0	0	0	0	0	0	0	0	0	0	0	0	0	0	0	0	22459000	978280	655550	3852100	133350	232430	0	0	0	0	0	0	0	0	0	6333600	540690	860690	2206100	165380	264930	0	0
Q58E17;Q05AT6	Q58E17	MGC154917				ALIPNEWQSK	10	1184.62	0.00010763	133.44	0	0	0	0	0	0	0	0	0	0	0	0	0	0	0	0	15286000	686130	1031500	0	0	0	0	0	0	0	0	0	0	0	0	17695000	551090	1378500	0	0	0	0	0
O42507;Q7ZWK3	Q7ZWK3	thbs3		XB-GENE-5762006	thbs3	ALITQMTLFNK	11	1278.7	2.5505e-07	144.77	0	0	0	0	0	1230400	63132	0	0	0	0	0	0	0	0	0	0	0	0	0	0	0	0	0	0	0	0	0	0	0	0	1489400	0	0	0	0	0	0	0
Q6PA90;Q32NJ7	Q6PA90	gyltl1b-a;gyltl1b-b	Glycosyltransferase-like protein LARGE2-A;Glycosyltransferase-like protein LARGE2-B	XB-GENE-5872007	large2	ALIVPAFETLR	11	1228.72	0.0079961	77.744	0	0	0	0	0	0	0	0	0	0	0	0	0	0	0	0	0	0	0	708810	0	0	0	0	0	0	0	0	0	0	0	0	0	0	799940	0	0	0	0
Q6IP40;Q2TAG9	Q6IP40	LOC432318;MGC132092				ALIVVPYAEGIIPDEAK	17	1796.99	0.015673	61.622	0	0	0	0	0	0	0	0	0	0	0	0	0	0	0	0	0	0	0	0	0	0	0	0	0	0	0	0	0	0	0	0	0	0	0	0	0	0	0
Q6PA38	Q6PA38	MGC68604		XB-GENE-6254911	polr2e	ALIVVQQGMTPSAK	14	1441.8	0.00024381	133.04	0	0	0	0	0	0	0	0	0	0	0	0	0	0	0	0	0	0	0	0	0	0	0	0	0	0	0	0	0	0	0	0	0	0	0	0	0	0	0
Q642Q6;Q66KU0	Q642Q6	MGC84363;MGC85439				ALKEISSNK	9	988.555	0.031986	86.18	1	0	0	0	0	0	0	0	0	0	0	0	0	0	0	0	0	0	0	0	0	0	0	0	0	0	0	0	0	0	0	0	0	0	0	0	0	0	0
Q6PF69	Q6PF69	mvp	Major vault protein	XB-GENE-5880964	mvp	ALLDLEDESGK	11	1188.59	0.0018807	120.55	0	1042800	336010	1500500	476150	0	0	0	0	0	0	0	0	0	0	0	0	0	0	0	0	0	0	0	0	0	0	0	0	0	0	0	0	0	0	0	0	0	0
Q7ZXP8	Q7ZXP8			XB-GENE-969746	eef2.1	ALLELQLEPEALYQTFQR	18	2161.14	0.00024339	75.548	0	0	0	0	0	0	0	0	0	0	0	0	0	0	0	0	1734900	0	0	0	0	0	0	0	0	0	0	0	0	0	0	0	0	0	0	0	0	0	0
Q52MA1	Q52MA1					ALLELQLEPEELYQTFQR	18	2219.15	4.4629e-58	176.49	0	0	0	0	0	0	0	0	0	0	0	0	0	0	0	0	0	0	0	0	0	0	0	0	0	0	0	0	0	0	0	0	0	0	0	0	0	0	0
Q9PVQ1;Q9PVY6	Q9PVQ1	psma7-b;psma7-a	Proteasome subunit alpha type-7-B;Proteasome subunit alpha type-7-A	XB-GENE-6254421	psma7	ALLEVVQSGGK	11	1099.62	1.7079e-16	219.93	0	5830200	35231	3793200	0	3202600	63271	2392500	33004	65068	1384500	35447	33070	0	0	0	51869000	106390	7129.5	34956000	0	0	0	0	0	3082800	73462	74253	0	0	0	31028000	69348	349010	35342000	49749	85049	0	0
Q6AZV1	Q6AZV1	hsp90ab1		XB-GENE-866421	hsp90ab1	ALLFIPR	7	828.522	0.00012935	172.15	0	25374000	0	13813000	0	19517000	0	541850	18202	11282	515210	19370	9585.8	0	0	0	21981000	0	0	19706000	0	0	0	0	0	296420	18843	18113	0	0	0	23156000	0	0	20564000	0	0	0	0
Q6GQ58	Q6GQ58	MGC80326	Annexin	XB-GENE-953005	anxa3	ALLFLANAR	9	987.587	0.00078615	134.15	0	2043800	139260	0	0	0	0	0	0	0	0	0	0	0	0	0	0	0	0	0	0	0	0	0	0	0	0	0	0	0	0	0	0	0	448580	0	0	0	0
Q6GPJ6	Q6GPJ6	MGC84515		XB-GENE-5787540	glod4	ALLGYADNQCK	11	1251.59	0.014352	69.672	0	0	0	0	0	0	0	0	0	0	0	0	0	0	0	0	0	0	0	0	0	0	0	0	0	0	0	0	0	0	0	0	0	0	1601800	0	0	0	0
Q5XH25;Q802E8	Q5XH25	me2	Malic enzyme	XB-GENE-943061	me2	ALLLNPR	7	795.497	0.037151	114.6	0	0	0	0	0	0	0	0	0	0	0	0	0	0	0	0	1986600	0	0	0	0	0	0	0	0	0	0	0	0	0	0	2280900	0	0	0	0	0	0	0
Q9IB91;CON__Q862S4;Q802B5	Q9IB91	COL1A1;col1a1				ALLLQGSNEIEIR	13	1454.81	5.1981e-34	237.07	0	0	0	0	0	0	0	0	0	0	0	0	0	0	0	0	33149000	365080	392080	0	0	0	0	0	0	0	0	0	0	0	0	5578900	119900	341970	0	0	0	0	0
Q5U5C4;Q7ZXR5;Q6GNV0	Q6GNV0	Pa2g4;MGC80858		XB-GENE-943140	pa2g4	ALLQSSASR	9	931.509	0.00015604	170.85	0	0	0	0	0	0	0	0	0	0	0	0	0	0	0	0	0	0	0	0	0	0	0	0	0	0	0	0	0	0	0	0	0	0	0	0	0	0	0
Q8JHF9;Q7ZWU1	Q8JHF9					ALLSDPSYK	9	992.518	0.0021123	113.66	0	0	0	756980	49100	0	0	0	0	0	0	0	0	0	0	0	3887600	124690	312190	4175200	150080	295430	0	0	0	0	0	0	0	0	0	6208900	274530	288240	4008300	188660	210570	0	0
Q8JHF9;Q7ZWU1	Q8JHF9					ALLSDPSYKELIEQLR	16	1874.01	2.1334e-05	138.55	1	0	0	0	0	0	0	620330	51040	9501.4	879270	24183	33122	0	0	0	0	0	0	0	0	0	0	0	0	788840	45848	38723	0	0	0	0	0	0	0	0	0	0	0
Q6NTQ5;Q9W791;Q7ZXN9	Q6NTQ5	tcp1-A-prov;TCP1	T-complex protein 1 subunit alpha	XB-GENE-939846	tcp1	ALLVIPK	7	752.516	0.02945	121.87	0	0	0	0	0	0	0	0	0	0	168940	0	0	0	0	0	0	0	0	0	0	0	0	0	0	0	0	0	0	0	0	0	0	0	0	0	0	0	0
P16170;Q66IV0;O73633;P16170-2	P16170	ncam1-a;LOC397761;N-CAM 1	Neural cell adhesion molecule 1-A	XB-GENE-6252598	ncam1	ALNALEWKPEMR	12	1456.75	0.00040347	129.82	1	11201000	196090	8768400	89716	10873000	247070	1636300	445530	55333	1004100	597430	92415	211670	94061	24831	12429000	94573	433550	13417000	93551	501000	0	0	0	597600	1157800	91727	0	0	0	21898000	147590	569200	9732700	65558	348550	0	0
P36335	P36335	ncam1-b	Neural cell adhesion molecule 1-B	XB-GENE-923178	ncam1	ALNAVDWKPEMR	12	1428.72	0.0018382	110.08	1	24884000	200610	1284200	0	1834200	168700	0	0	0	0	0	0	0	0	0	48485000	385460	1323000	24059000	281150	172120	0	0	0	0	0	0	0	0	0	44723000	661010	706970	29900000	896200	263610	0	0
Q641E0	Q641E0	MGC81928		XB-GENE-972272	etfdh	ALNEGGFQSLPK	12	1259.65	0.0084904	61.235	0	0	0	0	0	0	0	0	0	0	0	0	0	0	0	0	0	0	0	0	0	0	0	0	0	0	0	0	0	0	0	0	0	0	0	0	0	0	0
Q32N52;Q5I040;P23667;Q91588;Q7SYP1	Q91588	c3	Complement C3			ALNMQLNR	8	958.502	0.00013697	166.78	0	769870	778020	1835400	439740	3465000	571700	0	0	0	0	0	0	0	0	0	8718400	3561300	469140	2358300	4162000	27039	0	0	0	0	0	0	0	0	0	22113000	6180900	390240	2959200	2826000	52090	0	0
Q6GLX4;Q6GLU0	Q6GLX4	rgs9bp-b;rgs9bp-c	Regulator of G-protein signaling 9-binding protein B;Regulator of G-protein signaling 9-binding protein C	XB-GENE-5863414	loc100489221	ALNVQNINYSDSPANK	16	1746.85	0.00031137	93.237	0	736300	0	0	0	690360	30860	0	0	0	0	0	0	0	0	0	0	0	0	0	0	0	0	0	0	0	0	0	0	0	0	0	0	0	2085000	0	0	0	0
Q6AZP8;Q6IRQ8	Q6IRQ8	MGC82549;MGC81450		XB-GENE-1007747	pgam1	ALPFWNEEIVPLIK	14	1667.93	1.1829e-06	153.32	0	0	0	0	0	0	0	2828800	0	0	0	0	0	0	0	0	6424200	1299000	1192400	0	0	0	0	0	0	0	0	0	0	0	0	0	0	0	0	0	0	0	0
Q6P415	Q6P415	MGC68474		XB-GENE-993763	capn2.2	ALPYLNQDFEALR	13	1548.79	0.00037155	116.13	0	0	0	0	0	0	0	0	0	0	0	0	0	0	0	0	0	0	0	0	0	0	0	0	0	0	0	0	0	0	0	0	0	0	0	0	0	0	0
Q5XGT3;Q3KPP7;Q7SYU5;O12975;A1L3N8	O12975	MGC64482;aldoa;LOC100037142	Fructose-bisphosphate aldolase	XB-GENE-959797	aldoa	ALQASALK	8	800.476	0.0078204	126.24	0	0	0	0	0	242670	0	0	0	0	0	0	0	0	0	0	0	0	0	2886800	15433	16232	0	0	0	0	0	0	0	0	0	0	0	0	0	0	0	0	0
Q9PSX0;Q91384	Q9PSX0	aldoc;XALD3	Fructose-bisphosphate aldolase	XB-GENE-1005029	aldoc	ALQASALNAWR	11	1199.64	8.2946e-24	232.17	0	16798000	327530	0	0	0	0	2396600	1121200	49111	0	0	0	0	0	0	9965300	1322500	60284	13129000	2522100	157680	53454	19255	3583.3	0	0	0	0	0	0	16022000	1747900	300380	0	0	0	0	0
Q7ZWR2	Q7ZWR2	cars	Cysteine--tRNA ligase, cytoplasmic	XB-GENE-5825997	cars	ALQEGEGDLSISADR	15	1559.74	0.0013322	83.511	0	537490	827230	0	0	0	0	0	0	0	0	0	0	0	0	0	0	0	0	0	0	0	0	0	0	0	0	0	0	0	0	0	0	0	0	0	0	0	0
Q6NTJ6	Q6NTJ6	LOC414586				ALQEVDLSVQR	11	1256.67	0.004199	108.5	0	0	0	0	0	0	0	0	0	0	0	0	0	0	0	0	1679000	48821	251160	0	0	0	0	0	0	0	0	0	0	0	0	0	0	0	0	0	0	0	0
Q7ZYG7	Q7ZYG7			XB-GENE-5871447	ap2b1	ALQHMTDFAIQFNK	14	1662.82	9.8235e-05	98	0	0	0	0	0	0	0	0	0	0	0	0	0	0	0	0	0	0	0	1987200	133090	63415	0	0	0	0	0	0	0	0	0	0	0	0	0	0	0	0	0
Q6GM27	Q6GM27	MGC84020		XB-GENE-995427	clstn3	ALQHVEYLNSLQFPTPGVR	19	2168.14	4.459e-05	79.565	0	0	0	0	0	0	0	0	0	0	0	0	0	0	0	0	0	0	0	0	0	0	0	0	0	0	0	0	0	0	0	1802400	117810	188530	0	0	0	0	0
Q6GM27	Q6GM27	MGC84020		XB-GENE-995427	clstn3	ALQHVEYLNSLQFPTPGVRPLK	22	2506.37	3.5954e-09	123.72	1	0	0	0	0	0	0	0	0	0	0	0	0	0	0	0	11282000	3286800	285690	0	0	0	0	0	0	0	0	0	0	0	0	4675600	2095500	528390	0	0	0	0	0
A2RRW9	A2RRW9	cops4		XB-GENE-967031	cops4	ALQLNGPEQLEALK	14	1522.84	0.010037	62.398	0	0	0	0	0	0	0	0	0	0	0	0	0	0	0	0	2115100	0	0	0	0	0	0	0	0	0	0	0	0	0	0	0	0	0	0	0	0	0	0
Q6P7I2	Q6P7I2	MGC68533	Coatomer subunit gamma	XB-GENE-920005	copg1	ALQQYTLEPSEK	12	1405.71	1.0142e-13	100.38	0	0	0	0	0	0	0	0	0	0	0	0	0	0	0	0	0	0	0	0	0	0	0	0	0	0	0	0	0	0	0	0	0	0	0	0	0	0	0
Q6P7I2	Q6P7I2	MGC68533	Coatomer subunit gamma	XB-GENE-920005	copg1	ALQQYTLEPSEKPFDLK	17	2006.04	0.0017298	86.777	1	0	0	0	0	0	0	0	0	0	0	0	0	0	0	0	0	0	0	0	0	0	0	0	0	0	0	0	0	0	0	0	0	0	0	0	0	0	0
Q6PF69	Q6PF69	mvp	Major vault protein	XB-GENE-5880964	mvp	ALQVLEDK	8	914.507	0.0082292	92.838	0	0	0	0	0	0	0	0	0	0	0	0	0	0	0	0	6465300	0	0	2343900	0	0	0	0	0	0	0	0	0	0	0	5443800	115870	69222	0	0	0	0	0
Q6PF69	Q6PF69	mvp	Major vault protein	XB-GENE-5880964	mvp	ALQVLEDKDEEGTEVER	17	1958.94	0.059336	53.362	1	1330500	170650	2126300	0	0	0	0	0	0	0	0	0	0	0	0	0	0	0	0	0	0	0	0	0	0	0	0	0	0	0	0	0	0	0	0	0	0	0
Q7ZXL5	Q7ZXL5	nell2	Protein kinase C-binding protein NELL2	XB-GENE-852645	nell2	ALREDNAYCEDIDECTEGR	19	2314.94	1.1879e-10	176.94	1	2296700	13783	2190800	153840	7215500	62475	0	0	0	0	0	0	73936	11685	89903	0	0	0	0	0	0	0	0	0	0	0	0	0	0	0	0	0	0	0	0	0	0	0
Q7ZXK8;Q9PSI1	Q7ZXK8	hnrpk		XB-GENE-6253918	hnrnpk	ALRTDYNASVSVPDSSGPER	20	2120.01	0.023616	63.447	1	0	0	0	0	0	0	0	0	0	0	0	0	0	0	0	0	0	0	0	0	0	0	0	0	0	0	0	0	0	0	0	0	0	0	0	0	0	0
Q8JHF9;Q7ZWU1	Q8JHF9					ALSAGNLDEAVK	12	1186.62	1.2586e-05	177.16	0	0	0	0	0	0	0	0	0	0	0	0	0	0	0	0	11304000	151150	176480	0	0	0	0	0	0	0	0	0	0	0	0	0	0	0	13093000	277070	181200	0	0
Q7SZ08	Q7SZ08			XB-GENE-6255807	atp6v1e1	ALSDADVQKQIK	12	1314.71	2.2333e-05	176.18	1	0	0	0	0	0	0	0	0	0	0	0	0	0	0	0	0	0	0	0	0	0	0	0	0	0	0	0	0	0	0	0	0	0	0	0	0	0	0
O12975;Q5XGT3;Q3KPP7;Q9PSX0;Q91384;A1L3N8	Q5XGT3	aldoa;MGC64482;aldoc;XALD3;LOC100037142	Fructose-bisphosphate aldolase			ALSDHHVYLEGTLLK	15	1694.9	1.5329e-50	147.36	0	0	0	0	0	0	0	0	0	0	0	0	0	0	0	0	0	0	0	0	0	0	0	0	0	0	0	0	0	0	0	0	0	0	0	0	0	0	0
Q5XGT3;Q3KPP7;O12975	Q5XGT3	MGC64482;aldoa	Fructose-bisphosphate aldolase			ALSDHHVYLEGTLLKPNMVTPGHACTK	27	2988.5	1.4547e-23	132.33	1	3113100	57862	0	0	0	0	0	0	0	0	0	0	0	0	0	0	0	0	0	0	0	0	0	0	0	0	0	0	0	0	0	0	0	0	0	0	0	0
Q640K3	Q640K3	nckap1	Nck-associated protein 1	XB-GENE-949170	nckap1	ALSELLGPYGMK	12	1277.67	0.00097532	93.345	0	0	0	0	0	0	0	0	0	0	0	0	0	0	0	0	0	0	0	1043300	270900	126210	0	0	0	0	0	0	0	0	0	0	0	0	0	0	0	0	0
F6LI76;F6LI74;D0PWG3;F6LI75	F6LI74	Prom-1;Proml-1				ALSEMNNLGPLLGER	15	1612.82	1.7242e-46	243.8	0	0	0	0	0	0	0	1387600	107370	153520	944100	89456	184000	271150	16756	19106	27581000	469600	737740	20830000	549750	323420	0	0	0	0	0	0	0	0	0	12713000	679860	637960	19510000	748860	335030	0	0
A2RV94	A2RV94	LOC414721		XB-GENE-961860	psmd8	ALSGAEGLR	9	872.472	0.017425	98.055	0	0	0	0	0	0	0	0	0	0	0	0	0	0	0	0	0	0	0	0	0	0	0	0	0	0	0	0	0	0	0	0	0	0	0	0	0	0	0
A2RV94	A2RV94	LOC414721		XB-GENE-961860	psmd8	ALSGAEGLRQLAAMYEQLK	19	2048.07	9.6486e-11	199.61	1	0	0	0	0	0	0	0	0	0	0	0	0	0	0	0	0	0	0	0	0	0	0	0	0	0	0	0	0	0	0	0	0	0	0	0	0	0	0
Q6GN66;Q5XGW4;Q6PA56	Q6GN66	MGC82994;LOC398959	T-complex protein 1 subunit delta	XB-GENE-974489	cct4	ALSGMESYCIR	11	1285.58	0.0024453	77.062	0	0	0	0	0	0	0	0	0	0	0	0	0	0	0	0	0	0	0	0	0	0	0	0	0	0	0	0	0	0	0	0	0	0	0	0	0	0	0
Q6IRM3;Q9I908;Q9I909	Q9I908	MGC84589;XRPTPb				ALSILFK	7	790.495	0.028941	140.12	0	2890900	0	0	0	0	0	0	0	0	0	0	0	0	0	0	6249500	0	0	0	0	0	0	0	0	0	0	0	0	0	0	0	0	0	0	0	0	0	0
Q6AX57;Q6GM04	Q6AX57	ttyh1-a;ttyh1-b	Protein tweety homolog 1-A;Protein tweety homolog 1-B	XB-GENE-940455	ttyh1	ALSNIHSQLHGLER	14	1573.83	8.844e-17	137.95	0	10766000	0	4224900	0	4629800	142930	0	0	0	0	0	0	0	0	0	0	0	0	0	0	0	0	0	0	0	0	0	0	0	0	0	0	0	0	0	0	0	0
Q801P8;Q8AVI8;Q6DCM1	Q801P8	XDRP1;ubqln2-prov		XB-GENE-922997	ubqln4	ALSNLESIPGGYNALR	16	1673.87	0.023495	59.864	0	0	0	0	0	0	0	0	0	0	0	0	0	0	0	0	0	0	0	0	0	0	0	0	0	0	0	0	0	0	0	14214000	963140	171910	0	0	0	0	0
Q9PVN8;Q6GN89;Q8AVI8;Q6DCM1;Q801P8	Q801P8	XDRP1;ubqln2-prov		XB-GENE-922997	ubqln4	ALSNLESIPGGYNALRR	17	1829.97	0.00028342	83.54	1	0	0	0	0	0	0	0	0	0	0	0	0	0	0	0	0	0	0	0	0	0	0	0	0	0	0	0	0	0	0	0	0	0	0	0	0	0	0
Q6NRS4	Q6NRS4	MGC82200		XB-GENE-992262	snx1	ALSQLAEVEEK	11	1215.63	3.6775e-07	190.68	0	0	0	5979000	43062	0	0	408760	33047	47834	3047900	98237	74130	34932	0	0	3531900	157970	96800	0	0	0	0	0	0	1919600	137570	81112	0	0	0	7829900	0	0	0	0	0	0	0
Q66IX2	Q66IX2	MGC84231		XB-GENE-1005578	psmd13	ALSVGLLR	8	827.523	0.0016647	161.9	0	0	0	0	0	0	0	0	0	0	0	0	0	0	0	0	0	0	0	1646200	0	0	0	0	0	0	0	0	0	0	0	0	0	0	1368200	0	0	0	0
Q32NM0;Q3KPT3	Q32NM0	MGC131047;tssc1	Protein TSSC1	XB-GENE-17336089	eipr1	ALTAQTAETDAIR	13	1359.7	6.2671e-05	133.15	0	0	0	0	0	0	0	0	0	0	0	0	0	0	0	0	0	0	0	0	0	0	0	0	0	0	0	0	0	0	0	0	0	0	0	0	0	0	0
Q6GP33	Q6GP33	MGC80718	Glucose-6-phosphate isomerase	XB-GENE-944063	gpi	ALTCDPVYQK	10	1193.58	0.00022587	155.06	0	2956600	271640	0	0	1300200	137370	280000	165090	44019	300820	90477	38535	0	0	0	0	0	0	0	0	0	0	0	0	445150	92860	54733	0	0	0	0	0	0	0	0	0	0	0
A2VDA2;Q6GPL6	A2VDA2	LOC100037199;gca		XB-GENE-952120	sri	ALTDLFR	7	834.46	0.0054382	160.03	0	1080700	0	569500	0	468340	0	219490	26848	3241.2	0	0	0	0	0	0	13374000	0	0	4656600	0	0	0	0	0	0	0	0	0	0	0	14113000	0	0	4108100	0	0	0	0
Q569R9	Q569R9	sri		XB-GENE-17332456	sri	ALTDMFR	7	852.416	0.037638	107.67	0	0	0	0	0	0	0	0	0	0	0	0	0	0	0	0	3882000	162530	59689	0	0	0	0	0	0	0	0	0	0	0	0	8946200	74278	104350	0	0	0	0	0
Q5XHE0	Q5XHE0	LOC495027	Transaldolase	XB-GENE-1005385	taldo1	ALTGCDYLTISPK	13	1437.72	7.1956e-07	175.74	0	1450200	102520	1300100	147340	0	0	345010	68307	130300	201680	46018	100620	0	0	0	4695300	508680	231890	1611500	142830	152650	0	0	0	0	0	0	0	0	0	5856900	333820	625640	2814300	490510	231800	0	0
B7ZQI2;Q8QHL8	B7ZQI2	LOC100049154				ALTGNVISWSENNIEIFGGATK	22	2320.17	0.00050364	61.361	0	0	0	0	0	0	0	0	0	0	0	0	0	0	0	0	15244000	2108400	1404700	0	0	0	0	0	0	0	0	0	0	0	0	0	0	0	0	0	0	0	0
Q6GNI4	Q6GNI4	eif3k	Eukaryotic translation initiation factor 3 subunit K	XB-GENE-992848	eif3k	ALTNLPHTDFTLCK	14	1629.82	0.0026806	83.573	0	1202700	120080	0	0	0	0	0	0	0	0	0	0	0	0	0	0	0	0	0	0	0	0	0	0	0	0	0	0	0	0	0	0	0	0	0	0	0	0
Q0IHC0	Q0IHC0	nudt9		XB-GENE-6252786	nudt9	ALTSPYPGSQVQR	13	1402.72	0.0005394	120.87	0	0	0	0	0	0	0	0	0	0	0	0	0	0	0	0	2644200	177430	232040	0	0	0	0	0	0	0	0	0	0	0	0	4282500	242990	270470	0	0	0	0	0
P30883;Q7ZY50;Q5U5A4	Q7ZY50	tubb4;LOC495319	Tubulin beta-4 chain			ALTVPELTQQMFDAK	15	1690.86	1.3794e-27	224.67	0	3641500	137590	3553800	162740	3375000	71892	6489500	323310	1046800	7478300	511230	1525100	163940	17996	22718	224720000	3147400	51771000	112560000	2187000	25450000	0	0	0	5364100	916500	584490	0	0	0	163290000	3233000	29649000	40771000	1083600	7136200	0	0
P13602	P13602	tubb2	Tubulin beta-2 chain	XB-GENE-866032	tubb2b	ALTVPELTQQMFDSK	15	1706.85	2.4832e-86	281.93	0	0	0	0	0	0	0	2654900	345160	155520	1387600	160300	86699	93704	13351	2579.1	343900000	4089200	6858600	62068000	1417700	1410200	0	0	0	0	0	0	0	0	0	76297000	2433000	5574500	67767000	947160	873000	0	0
Q91575	Q91575	tubb	Tubulin beta chain	XB-GENE-864839	tubb	ALTVPELTQQVFDAK	15	1658.89	2.6674e-31	220.46	0	2816500	103010	1283000	50610	3594700	61263	4232500	202770	125660	3696200	240290	136850	184000	8735.7	19288	261420000	4035500	15156000	40536000	925480	1104500	0	0	0	3270000	324550	242910	0	0	0	67850000	1056900	1141400	23655000	506290	307690	0	0
A2VDD0;A8E5X7	A2VDD0	LOC100037222				ALTVPELVSQMFDNK	15	1690.86	0.030656	64.244	0	0	0	1205300	76858	2895700	58738	0	0	0	0	0	0	0	0	0	0	0	0	0	0	0	0	0	0	0	0	0	0	0	0	0	0	0	0	0	0	0	0
Q5EAT3	Q5EAT3	LOC733171				ALVDANAESLIK	12	1242.68	0.00073284	128.41	0	2898400	0	1392200	0	986850	0	0	0	0	0	0	0	0	0	0	0	0	0	4318700	89930	37608	0	0	0	0	0	0	0	0	0	0	0	0	0	0	0	0	0
Q6GPD6;Q4KLC8	Q6GPD6	MGC80474;MGC116481		XB-GENE-943178	cnpy2	ALVDELEWEISQVDPK	16	1869.94	0.0090099	52.172	0	0	0	0	0	0	0	0	0	0	0	0	0	0	0	0	0	0	0	0	0	0	0	0	0	0	0	0	0	0	0	0	0	0	0	0	0	0	0
Q6NTR4	Q6NTR4	MGC83076		XB-GENE-5819322	rpl14	ALVDGPCTGVR	11	1143.57	5.9708e-11	205.32	0	3574900	56139	3608400	141480	0	0	0	0	0	0	0	0	211880	1008	10732	13212000	0	0	18186000	0	0	0	0	0	254430	32163	76357	0	0	0	0	0	0	24090000	1012800	882880	0	0
Q5U5C4;Q7ZXR5	Q5U5C4	Pa2g4		XB-GENE-17332628	pa2g4	ALVDTATAGASLLNLCEK	18	1845.95	0.0001267	118.72	0	0	0	0	0	0	0	0	0	0	0	0	0	0	0	0	0	0	0	0	0	0	0	0	0	0	0	0	0	0	0	0	0	0	0	0	0	0	0
A4FVD3;Q3KQ78	Q3KQ78	LOC100049125;MGC130893		XB-GENE-6254270	ndufb4	ALVEDPALNR	10	1096.59	0.00055096	147.78	0	0	0	0	0	0	0	0	0	0	0	0	0	0	0	0	0	0	0	0	0	0	0	0	0	0	0	0	0	0	0	0	0	0	0	0	0	0	0
Q5PPU7;Q6GPT1;Q3KPM3;Q3KQD4;A2BD55	Q5PPU7	LOC496075;LOC443610				ALVEEAIR	8	899.508	0.0084197	122.52	0	0	0	0	0	0	0	0	0	0	0	0	0	0	0	0	0	0	0	796970	63363	59311	0	0	0	0	0	0	0	0	0	0	0	0	0	0	0	0	0
Q6GP09	Q6GP09	MGC80754		XB-GENE-17330923	psme1	ALVHQLDGSQYSELR	15	1714.86	0.00038973	97.949	0	0	0	0	0	0	0	0	0	0	0	0	0	0	0	0	0	0	0	0	0	0	0	0	0	0	0	0	0	0	0	0	0	0	0	0	0	0	0
Q6NRB9	Q6NRB9	emc1	ER membrane protein complex subunit 1	XB-GENE-1010285	emc1	ALVQTEDNQLLFLQQPGK	18	2041.08	0.00034663	96.773	0	0	0	0	0	0	0	0	0	0	0	0	0	0	0	0	0	0	0	0	0	0	0	0	0	0	0	0	0	0	0	0	0	0	454600	0	0	0	0
Q4V7M0	Q4V7M0	strap		XB-GENE-17338920	strap	ALWYNNDNQILSAADDK	17	1949.91	0.00033748	84.213	0	0	0	0	0	0	0	0	0	0	0	0	0	0	0	0	2562500	383230	819870	1327600	124000	143580	0	0	0	0	0	0	0	0	0	0	0	0	0	0	0	0	0
Q642N8	Q642N8	MGC86380		XB-GENE-996950	strap	ALWYNNNTQILSASDDR	17	1979.93	0.00029737	83.894	0	0	0	0	0	0	0	0	0	0	0	0	0	0	0	0	3688700	360340	1244200	0	0	0	0	0	0	0	0	0	0	0	0	0	0	0	0	0	0	0	0
Q6AX65	Q6AX65	MGC84055		XB-GENE-866385	pacsin1	ALYDYDGQEQDELTFK	16	1933.86	9.1687e-05	124.46	0	0	0	0	0	0	0	0	0	0	0	0	0	0	0	0	3922400	700890	105620	0	0	0	0	0	0	0	0	0	0	0	0	0	0	0	0	0	0	0	0
A1A5I4;Q5U494	A1A5I4	LOC495704				ALYDYEGQELDELSFK	16	1918.88	4.7685e-06	137.89	0	0	0	0	0	0	0	0	0	0	0	0	0	0	0	0	0	0	0	0	0	0	0	0	0	0	0	0	0	0	0	0	0	0	0	0	0	0	0
P16878	P16878		Keratin, type II cytoskeletal	XB-GENE-876884	krt5.7	ALYEAELR	8	963.503	2.0185e-05	178.65	0	18726000	442120	31830000	626640	4247300	118720	986780	52405	93148	1075200	46192	64632	138140	8887.6	16290	22924000	206270	308910	0	0	0	0	0	0	567660	63832	55558	0	0	0	12263000	232450	189890	37768000	265360	578540	0	0
Q7SZ98;Q6DKC4;Q6DJM4;Q8AVS3	Q6DJM4	MGC84172;LOC398427	Annexin	XB-GENE-977629	anxa1	ALYEAGEK	8	879.434	0.041342	65.465	0	0	0	0	0	0	0	0	0	0	0	0	0	0	0	0	0	0	0	0	0	0	0	0	0	0	0	0	0	0	0	0	0	0	0	0	0	0	0
A2VD97	A2VD97	LOC100037195		XB-GENE-985835	mccc2	ALYGDTLITGFAR	13	1396.74	9.9222e-07	174.05	0	0	0	0	0	0	0	0	0	0	0	0	0	0	0	0	0	0	0	0	0	0	0	0	0	0	0	0	0	0	0	0	0	0	0	0	0	0	0
Q7ZXQ7	Q7ZXQ7			XB-GENE-6253919	arhgap1	ALYIVHPTMFIKTLLILFKPLISFK	25	2945.76	0.061358	0.12126	2	0	0	0	0	0	0	0	0	0	0	0	0	0	0	0	0	0	0	0	0	0	0	0	0	0	0	0	0	0	0	0	0	0	0	0	0	0	0
P48531	P48531	mdk-b	Midkine-B	XB-GENE-6254190	mdk	ALYNADCQQTVEAAK	15	1680.78	3.9003e-87	291.66	0	0	0	0	0	0	0	0	0	0	0	0	0	0	0	0	0	0	0	6669500	207360	9326.5	0	0	0	0	0	0	0	0	0	1740600	53244	87210	6002000	247870	121310	0	0
P48531	P48531	mdk-b	Midkine-B	XB-GENE-6254190	mdk	ALYNADCQQTVEAAKPCSLK	20	2266.07	7.3487e-45	244.86	1	0	0	3377100	38492	10822000	0	6359100	84641	228000	11819000	38491	114210	1154200	11134	18936	0	0	0	10191000	0	0	0	0	0	16399000	40712	177540	0	0	0	0	0	0	0	0	0	0	0
P48530	P48530	mdk-a	Midkine-A	XB-GENE-488506	mdk	ALYNADCQQTVEATK	15	1710.79	1.288e-05	146.33	0	0	0	0	0	0	0	0	0	0	0	0	0	0	0	0	0	0	0	3294100	0	0	0	0	0	0	0	0	0	0	0	0	0	0	0	0	0	0	0
P48530	P48530	mdk-a	Midkine-A	XB-GENE-488506	mdk	ALYNADCQQTVEATKPCSLK	20	2296.08	1.7111e-38	227.09	1	8195000	216680	7548000	182330	6756100	273290	8137200	32076	164590	14491000	14503	157180	1658700	9306.4	26584	4196700	308260	459420	36231000	295610	749620	260210	17632	23952	19278000	41897	193020	0	0	0	4267900	132580	302640	27383000	68235	273510	0	0
Q7ZYG4	Q7ZYG4	ostf1	Osteoclast-stimulating factor 1	XB-GENE-1018483	ostf1	ALYTFEPR	8	995.508	0.0052679	124.98	0	0	0	0	0	0	0	0	0	0	0	0	0	0	0	0	0	0	0	0	0	0	0	0	0	0	0	0	0	0	0	0	0	0	0	0	0	0	0
Q7ZYP2;Q7SYQ5	Q7ZYP2			XB-GENE-995464	stom	AMAAEAEAAR	10	989.46	0.014959	97.597	0	260490	16005	0	0	0	0	0	0	0	0	0	0	0	0	0	0	0	0	1604500	82221	3475800	0	0	0	0	0	0	0	0	0	1437100	99922	1223200	1039000	30286	1663200	0	0
Q8JHF9;Q7ZWU1;Q6DCK0	Q8JHF9	stip1-prov				AMADPEVQQIMSDPAMR	17	1888.85	4.3943e-06	146.88	0	0	0	0	0	546970	73936	311210	25437	82109	108070	18110	67020	0	0	0	0	0	0	3081100	274800	496660	0	0	0	0	0	0	0	0	0	13278000	309180	112440	3538200	95042	217380	0	0
Q7ZTN8	Q7ZTN8	cops3	COP9 signalosome complex subunit 3	XB-GENE-944163	cops3	AMDQEITVNPQFVQK	15	1746.86	0.0094544	71.98	0	0	0	0	0	0	0	0	0	0	0	0	0	0	0	0	0	0	0	0	0	0	0	0	0	0	0	0	0	0	0	0	0	0	0	0	0	0	0
Q7ZTL0	Q7ZTL0			XB-GENE-1009676	hadhb	AMDSDWFAQNYMGR	14	1690.69	0.00018146	102.9	0	0	0	0	0	0	0	0	0	0	0	0	0	0	0	0	0	0	0	1687700	141940	175180	0	0	0	0	0	0	0	0	0	2279800	438560	646550	2099000	326520	352420	0	0
O13011;O93564	O13011	gnao1		XB-GENE-921656	gnao1	AMDTLGIEYGDK	12	1311.6	1.2213e-23	189.43	0	0	0	0	0	0	0	0	0	0	0	0	0	0	0	0	32411000	598340	1029700	33635000	909640	744740	0	0	0	0	0	0	0	0	0	29331000	483850	949270	21465000	360540	607380	0	0
O13011;O93564	O13011	gnao1		XB-GENE-921656	gnao1	AMDTLGIEYGDKER	14	1596.75	3.2476e-45	267.93	1	12589000	634690	11322000	161760	8224100	203150	5335600	119150	481040	4307300	114330	424810	288130	271610	79781	0	0	0	0	0	0	0	0	0	3093700	38385	214980	0	0	0	0	0	0	0	0	0	0	0
Q6AZP8;Q7SYX4;Q640Y4;Q6IRQ8	Q6IRQ8	MGC82549;MGC84250;MGC81450		XB-GENE-1007747	pgam1	AMEAVAAQGK	10	974.486	0.00503	92.538	0	936180	21650	0	0	267620	0	0	0	0	0	0	0	0	0	0	0	0	0	0	0	0	0	0	0	0	0	0	0	0	0	0	0	0	0	0	0	0	0
Q6P7H2;Q6INK1	Q6INK1	MGC68823;MGC82415		XB-GENE-17337160	cpne1	AMEFLDGDNGVLK	13	1407.67	7.9958e-09	198.52	0	0	0	0	0	0	0	382610	90260	4357200	256440	55621	14113000	0	0	0	10975000	508120	88507000	3289100	279170	32496000	0	0	0	276880	61524	9088200	0	0	0	7381400	576200	143920000	0	0	0	0	0
Q3B8B3	Q3B8B3	MGC132191		XB-GENE-1000437	uchl1	AMEINPEMLNK	11	1288.62	0.00095423	126.48	0	0	0	0	0	0	0	0	0	0	0	0	0	0	0	0	4508600	727170	304820	0	0	0	0	0	0	0	0	0	0	0	0	8986800	1427200	229180	0	0	0	0	0
Q8JHF9;Q7ZWU1	Q8JHF9					AMELDSTSKEATDGYQR	17	1900.85	0.0053853	80.387	1	0	0	0	0	0	0	0	0	0	0	0	0	0	0	0	0	0	0	0	0	0	0	0	0	0	0	0	0	0	0	0	0	0	0	0	0	0	0
Q66KU4	Q66KU4	rpl36	60S ribosomal protein L36	XB-GENE-969198	rpl36	AMELLK	6	703.394	0.037293	107.65	0	0	0	0	0	0	0	0	0	0	0	0	0	0	0	0	0	0	0	0	0	0	0	0	0	0	0	0	0	0	0	0	0	0	0	0	0	0	0
Q7ZWW3;Q6PG53;Q7SXA5	Q7ZWW3	MGC68606	Ferritin;Ferritin light chain, oocyte isoform			AMEVALNLEK	10	1116.58	6.1822e-07	196.44	0	0	0	0	0	0	0	0	0	0	0	0	0	0	0	0	13590000	2252000	634260	8437400	2636100	535970	56911	0	0	2311200	154720	43494	0	0	0	18738000	3253100	726170	0	0	0	0	0
O42587;Q7SZ30;Q7ZWL9;O42586	O42587	psmc3-a;psmc3-b	26S protease regulatory subunit 6A-A;26S protease regulatory subunit 6A-B	XB-GENE-962533	nthl1	AMEVDERPTEQYSDIGGLDK	20	2252.03	4.7267e-06	127.4	1	1056800	193520	0	0	0	0	325410	1130500	203560	222060	675620	25824	0	0	0	3058400	93435	130600	4396800	298500	207990	0	0	0	352910	553380	505010	0	0	0	5920300	365980	435980	0	0	0	0	0
Q6PAF2	Q6PAF2	MGC68756		XB-GENE-940597	unnamed	AMFQHLAGDDMEISVFELK	19	2180.03	0.00033327	89.877	0	0	0	0	0	0	0	165900	62553	30191	0	0	0	0	0	0	4439600	240910	297660	0	0	0	0	0	0	0	0	0	0	0	0	0	0	0	0	0	0	0	0
Q5EAT1	Q5EAT1	pcca		XB-GENE-944990	pcca	AMGEQAVALAK	11	1087.57	0.0063811	107.03	0	0	0	0	0	0	0	0	0	0	2519800	104840	60680	0	0	0	0	0	0	0	0	0	0	0	0	0	0	0	0	0	0	0	0	0	0	0	0	0	0
P06900	P06900		Histone H2B 1.2			AMGIMNSFVNDIFER	15	1742.81	1.1669e-46	254.38	0	0	0	0	0	0	0	3996300	1032800	892430	0	0	0	0	0	0	87871000	1450800	1713600	0	0	0	99284	14045	14216	1207100	209260	330900	0	0	0	2845700	115370	629460	0	0	0	593120	140350
Q7ZXW3	Q7ZXW3			XB-GENE-966363	naa10	AMIESFNAK	9	1009.49	0.01493	98.055	0	0	0	0	0	0	0	0	0	0	0	0	0	0	0	0	0	0	0	0	0	0	0	0	0	0	0	0	0	0	0	0	0	0	0	0	0	0	0
P38407	P38407	gnat	Guanine nucleotide-binding protein G(t) subunit alpha			AMNTLNIQFGDPAR	14	1546.76	2.1163e-05	128.76	0	0	0	0	0	0	0	0	0	0	0	0	0	0	0	0	0	0	0	0	0	0	0	0	0	0	0	0	0	0	0	0	0	0	0	0	0	0	0
Q92130;P02281;Q92131	Q92130	H2B	Histone H2B;Histone H2B 1.1			AMSIMNSFVNDVFER	15	1758.81	9.5874e-161	342.47	0	0	0	2250200	54081	0	0	11898000	1391900	775300	318180	0	0	0	0	0	501320000	4036600	3351700	11967000	891010	1494800	0	0	0	2171700	35259	24830	0	0	0	83299000	2219200	1804000	12993000	1027800	747160	0	0
Q4ZJ77	Q4ZJ77			XB-GENE-5873284	cst3	AMTFAMQEYNK	11	1332.58	3.4668e-56	270.93	0	0	0	0	0	0	0	396070	119490	46147	340680	532090	103080	0	0	0	0	0	0	0	0	0	0	0	0	309040	169300	70855	0	0	0	0	0	0	0	0	0	0	0
B7ZQ92;O13027	B7ZQ92					AMTLMEYLIK	10	1211.63	0.0096279	78.932	0	0	0	0	0	0	0	0	0	0	0	0	0	0	0	0	0	0	0	0	0	0	0	0	0	0	0	0	0	0	0	0	0	0	1292100	0	0	0	0
Q8AVD3	Q8AVD3	ak2	Adenylate kinase 2, mitochondrial	XB-GENE-6254479	ak2	AMVASGSELGK	11	1048.52	0.0028513	119.22	0	0	0	0	0	0	0	0	0	0	0	0	0	0	0	0	0	0	0	0	0	0	0	0	0	456080	137260	106070	0	0	0	0	0	0	0	0	0	0	0
Q4KL98	Q4KL98	MGC116533		XB-GENE-1017048	stoml2	AMVLESEGTR	10	1091.53	0.045723	62.271	0	0	0	0	0	0	0	0	0	0	0	0	0	0	0	0	1081600	344390	1141300	0	0	0	0	0	0	0	0	0	0	0	0	0	0	0	0	0	0	0	0
Q66J28	Q66J28	MGC82147		XB-GENE-6253768	cisd1	AMVNLEVQK	9	1030.55	0.039728	83.358	0	0	0	0	0	0	0	0	0	0	0	0	0	0	0	0	0	0	0	0	0	0	0	0	0	0	0	0	0	0	0	0	0	0	0	0	0	0	0
Q7SYA0	Q7SYA0			XB-GENE-968665	c9	AMVVDGECICK	11	1280.56	9.7351e-05	164.33	0	0	0	0	0	0	0	0	0	0	0	0	0	0	0	0	0	0	0	0	0	0	0	0	0	0	0	0	0	0	0	0	0	0	0	0	0	0	0
Q6AZG8	Q6AZG8	fam213b	Prostamide/prostaglandin F synthase	XB-GENE-6254580	fam213b	ANADGVQGNFSGDLLQSGGMLIVSK	25	2477.22	0.017223	49.765	0	0	0	0	0	0	0	0	0	0	0	0	0	0	0	0	0	0	0	0	0	0	0	0	0	0	0	0	0	0	0	0	0	0	0	0	0	0	0
Q4QR37;Q91837	Q4QR37	LOC397934;fscn	Fascin	XB-GENE-488983	fscn1	ANAENIDSTTLWEY	14	1625.72	0.011296	74.853	0	0	0	0	0	0	0	0	0	0	0	0	0	0	0	0	0	0	0	0	0	0	0	0	0	0	0	0	0	0	0	0	0	0	0	0	0	0	0
Q6AZJ6	Q6AZJ6	FSCN1	Fascin			ANAETVDPTTLWEY	14	1608.73	0.053059	60.901	0	0	0	0	0	0	0	0	0	0	0	0	0	0	0	0	0	0	0	0	0	0	0	0	0	0	0	0	0	0	0	0	0	0	0	0	0	0	0
Q505L5;O42607	Q505L5	ctgf		XB-GENE-855558	ctgf	ANCLVQTTEWSACSK	15	1753.78	4.22e-05	135.61	0	0	0	0	0	0	0	0	0	0	0	0	0	0	0	0	0	0	0	0	0	0	0	0	0	0	0	0	0	0	0	0	0	0	0	0	0	0	0
Q6DD42;Q9PU12	Q6DD42	X1311				ANDQAIGQVLSTLK	14	1456.79	1.0018e-57	260.78	0	0	0	0	0	0	0	178790	24597	63836	749610	48408	514900	0	0	0	8539200	1098000	319930	14062000	127550	82206	0	0	0	0	0	0	0	0	0	12842000	132640	277100	6129800	85022	44331	0	0
Q6DJM1	Q6DJM1	MGC82032		XB-GENE-997231	adk	ANDQILAEDK	10	1115.55	0.0035763	81.625	0	0	0	0	0	0	0	0	0	0	0	0	0	0	0	0	0	0	0	0	0	0	0	0	0	0	0	0	0	0	0	2815400	285290	428310	0	0	0	0	0
Q7ZXX4	Q7ZXX4			XB-GENE-951253	aldh9a1	ANDTTYGLAGGVFTR	15	1541.75	4.7914e-11	182.1	0	0	0	0	0	0	0	0	0	0	0	0	0	0	0	0	0	0	0	0	0	0	0	0	0	0	0	0	0	0	0	0	0	0	0	0	0	0	0
Q7T0Q4	Q7T0Q4			XB-GENE-5776084	pitpnb	ANEDPAIYR	9	1047.5	0.0015181	127.76	0	0	0	0	0	0	0	267000	21383	243430	0	0	0	0	0	0	0	0	0	0	0	0	0	0	0	0	0	0	0	0	0	0	0	0	0	0	0	0	0
Q3KPN5	Q3KPN5	MGC132184		XB-GENE-6254995	basp1	ANEDTQPTVDITEVKENDAK	20	2216.04	7.6615e-07	157.98	1	0	0	0	0	0	0	3270200	0	0	1011200	0	0	68507	0	0	0	0	0	0	0	0	0	0	0	892440	0	0	0	0	0	0	0	0	0	0	0	0	0
Q66IY5	Q66IY5	MGC84072		XB-GENE-17346325	basp1	ANEETQPAVDSTEVK	15	1616.75	0.04177	48.216	0	0	0	0	0	0	0	0	0	0	0	0	0	0	0	0	0	0	0	796380	0	0	0	0	0	0	0	0	0	0	0	0	0	0	0	0	0	0	0
Q66IY5	Q66IY5	MGC84072		XB-GENE-17346325	basp1	ANEETQPAVDSTEVKENDAK	20	2174	2.0973e-06	138.77	1	0	0	0	0	0	0	3010400	0	0	794540	0	0	0	0	0	0	0	0	0	0	0	0	0	0	797440	0	0	0	0	0	0	0	0	0	0	0	0	0
Q8AYA9;Q7ZYJ4;Q32NT2	Q8AYA9	alpl	Alkaline phosphatase			ANEGTVGVNAAAVR	14	1327.68	4.798e-58	270.16	0	8280300	0	8466000	35304	2224800	24947	700820	21653	25664	790380	13086	14734	0	0	0	7794800	0	0	9024100	0	0	0	0	0	759770	6987.7	12616	0	0	0	9219800	143980	38504	14849000	0	0	0	0
B1WBD3	B1WBD3	LOC100158432		XB-GENE-963526	aars	ANEWVQQVSELMDGK	15	1732.81	1.2177e-14	189.67	0	0	0	0	0	0	0	0	0	0	0	0	0	0	0	0	6818200	461630	2574100	0	0	0	0	0	0	0	0	0	0	0	0	3835900	344230	704420	0	0	0	0	0
Q52KW2	Q52KW2	LOC733215				ANFCLEDTTCDFGNLK	16	1903.81	0.055261	30.072	0	0	0	0	0	0	0	0	0	0	0	0	0	0	0	0	0	0	0	0	0	0	0	0	0	0	0	0	0	0	0	0	0	0	0	0	0	0	0
Q8UWC3;B7ZQN6;Q6GNQ0	Q6GNQ0	Cttn;MGC80961		XB-GENE-492438	cttn	ANFENLAK	8	905.461	0.0027873	133.98	0	2279600	111700	0	0	1612300	66208	0	0	0	0	0	0	0	0	0	0	0	0	0	0	0	0	0	0	0	0	0	0	0	0	0	0	0	0	0	0	0	0
Q6DCD8;Q5U4T1	Q6DCD8	MGC83599;LOC495441		XB-GENE-952386	apba2	ANGINPEDLSQK	12	1284.63	0.0042687	70.728	0	0	0	0	0	0	0	0	0	0	0	0	0	0	0	0	0	0	0	0	0	0	0	0	0	0	0	0	0	0	0	0	0	0	0	0	0	0	0
Q6DJQ0	Q6DJQ0					ANGTTVHVGIHPSK	14	1416.75	2.661e-05	128.35	0	0	0	702960	0	0	0	0	0	0	0	0	0	0	0	0	21095000	60886	47634	11838000	137710	61933	0	0	0	0	0	0	0	0	0	16507000	59975	58275	9884100	85201	40843	0	0
Q8AVM5	Q8AVM5	atp6v0a1	V-type proton ATPase 116 kDa subunit a isoform 1	XB-GENE-959351	atp6v0a1	ANISILDTGENPEVPFPR	18	1968	5.0564e-35	214.41	0	0	0	218320	31487	544880	72614	1184700	503770	454090	731630	194410	175020	0	0	0	20078000	421300	402040	38567000	167810	253870	0	0	0	0	0	0	0	0	0	60173000	142070	352780	10428000	150850	192720	0	0
B7ZS76;O93522	B7ZS76	LOC398083				ANITALEAK	9	929.518	0.0017904	159.34	0	0	0	0	0	0	0	0	0	0	0	0	0	0	0	0	0	0	0	0	0	0	0	0	0	0	0	0	0	0	0	0	0	0	0	0	0	0	0
Q52KZ0	Q52KZ0	mtap	S-methyl-5-thioadenosine phosphorylase	XB-GENE-971782	mtap	ANIWALK	7	814.47	0.031003	117.93	0	0	0	0	0	0	0	0	0	0	0	0	0	0	0	0	0	0	0	0	0	0	0	0	0	0	0	0	0	0	0	0	0	0	0	0	0	0	0
Q8AVH1	Q8AVH1	rbbp7	Histone-binding protein RBBP7			ANKEMFEDTVEER	13	1596.71	3.0437e-05	159.12	1	0	0	0	0	0	0	0	0	0	0	0	0	0	0	0	0	0	0	0	0	0	0	0	0	0	0	0	0	0	0	0	0	0	0	0	0	0	0
Q8AVH1	Q8AVH1	rbbp7	Histone-binding protein RBBP7			ANKEMFEDTVEERVINEEYK	20	2472.15	0.00021164	115.57	2	0	0	0	0	0	0	0	0	0	0	0	0	0	0	0	0	0	0	0	0	0	0	0	0	586390	48464	44271	0	0	0	0	0	0	0	0	0	0	0
Q6INS0	Q6INS0	MGC81156		XB-GENE-998701	gstt1	ANKIPFNNHQVR	12	1436.76	0.011345	86.014	1	0	0	0	0	0	0	0	0	0	0	0	0	0	0	0	0	0	0	0	0	0	57788	0	0	0	0	0	0	0	0	0	0	0	0	0	0	0	0
P08776	P08776		Keratin, type II cytoskeletal 8			ANLEAQIAEAEER	13	1442.7	0.0037386	93.106	0	0	0	0	0	0	0	0	0	0	0	0	0	0	0	0	1922500	750420	319690	0	0	0	0	0	0	0	0	0	0	0	0	1584300	393330	268100	0	0	0	0	0
P08776	P08776		Keratin, type II cytoskeletal 8			ANLEAQIAEAEERGELALK	19	2054.06	0.014559	69.188	1	0	0	0	0	0	0	0	0	0	0	0	0	0	0	0	0	0	0	0	0	0	0	0	0	0	0	0	0	0	0	0	0	0	0	0	0	0	0
Q5FV82	Q5FV82	MGC99228		XB-GENE-866485	mfge8	ANLFSPPITAQFVR	14	1559.85	0.036091	66.215	0	0	0	0	0	0	0	0	0	0	0	0	0	0	0	0	0	0	0	0	0	0	0	0	0	0	0	0	0	0	0	0	0	0	0	0	0	0	0
Q6AZL9	Q6AZL9	MGC86316		XB-GENE-972760	rps23	ANLGTALK	8	786.46	0.021055	105.14	0	0	0	0	0	0	0	0	0	0	0	0	0	0	0	0	0	0	0	0	0	0	0	0	0	0	0	0	0	0	0	0	0	0	0	0	0	0	0
A5H447	A5H447	zyx	Zyxin	XB-GENE-6253946	zyx	ANLQGSEPEHEPTVEVQVER	20	2247.08	0.0019759	66.002	0	0	0	0	0	0	0	183410	16321	9800.8	139190	0	0	0	0	0	0	0	0	0	0	0	0	0	0	0	0	0	0	0	0	0	0	0	0	0	0	0	0
Q91846;Q5U578	Q91846	LOC397939				ANNIAYEDVAGGEDWSPIEEK	21	2306.03	0.00042339	64.422	0	0	0	0	0	0	0	0	0	0	0	0	0	0	0	0	0	0	0	488230	0	0	0	0	0	0	0	0	0	0	0	0	0	0	0	0	0	0	0
Q6GLX6	Q6GLX6	MGC84141		XB-GENE-17333944	scg2	ANNIAYEDVAGGEDWTPIEEK	21	2320.05	4.5254e-06	121.81	0	0	0	0	0	0	0	0	0	0	0	0	0	0	0	0	1473200	0	0	0	0	0	0	0	0	0	0	0	0	0	0	0	0	0	0	0	0	0	0
Q9DEX5	Q9DEX5	aldh1a2		XB-GENE-1012914	aldh1a2	ANNSDYGLVAAVFTNDINK	19	2024.98	0.011691	58.635	0	0	0	0	0	0	0	0	0	0	0	0	0	0	0	0	0	0	0	0	0	0	0	0	0	0	0	0	0	0	0	0	0	0	0	0	0	0	0
Q6DCT5	Q6DCT5	MGC80785		XB-GENE-866006	aldh2	ANNSMYGLAAAVFTK	15	1556.77	0.00023292	106.6	0	0	0	0	0	0	0	0	0	0	0	0	0	0	0	0	3112800	328980	596670	0	0	0	0	0	0	0	0	0	0	0	0	2341500	226470	152040	0	0	0	0	0
Q7SZ11	Q7SZ11		Annexin	XB-GENE-17330548	anxa1	ANPGFNAAADAANLDK	16	1558.74	8.5441e-05	132.51	0	0	0	0	0	1759400	110590	922880	43020	46974	460920	26750	35247	0	0	0	4488100	238940	197220	2299300	130290	191480	0	0	0	676280	0	0	0	0	0	4726000	104510	259320	2418000	101150	193660	0	0
O57458	O57458	xEphB2				ANQGDDSCLHCPINSR	16	1842.77	0.0042892	70.272	0	1103200	92684	1337100	0	0	0	272920	0	0	0	0	0	0	0	0	2696000	108010	76566	0	0	0	0	0	0	0	0	0	0	0	0	2515600	158010	30585	0	0	0	0	0
Q6DD55;Q7ZTJ5;Q7SY98	Q6DD55	P4hb		XB-GENE-494074	p4hb	ANRLPLVIEFTEQTAPMIFGGEIK	24	2673.42	0.00035735	62.781	1	0	0	0	0	0	0	0	0	0	0	0	0	0	0	0	0	0	0	0	0	0	0	0	0	0	0	0	0	0	0	0	0	0	0	0	0	0	0
B8PXJ7	B8PXJ7	SMOC-1		XB-GENE-6083947	smoc1	ANSCDQERQSALEEAK	16	1834.81	0.0014455	91.812	1	0	0	0	0	0	0	0	0	0	0	0	0	0	0	0	0	0	0	0	0	0	0	0	0	0	0	0	0	0	0	0	0	0	0	0	0	0	0
Q63ZH6	Q63ZH6	dbn1		XB-GENE-961399	dbn1	ANSECGSTLHTPQTAFR	17	1875.85	0.013124	44.299	0	983420	1307500	0	0	947910	96280	0	0	0	0	0	0	0	0	0	0	0	0	935900	118460	70057	0	0	0	0	0	0	0	0	0	0	0	0	0	0	0	0	0
Q66J66	Q66J66	MGC81751		XB-GENE-5957103	dhrs12	ANSGNENILVHLLDMSDPK	19	2066.01	0.00041534	89.459	0	0	0	0	0	0	0	0	0	0	0	0	0	0	0	0	0	0	0	0	0	0	0	0	0	0	0	0	0	0	0	3323700	0	0	0	0	0	0	0
Q6GR58;Q6B4U5	Q6B4U5	mdh2	Malate dehydrogenase	XB-GENE-6251701	mdh2	ANTFVAELK	9	991.534	4.6621e-07	195.3	0	0	0	0	0	0	0	0	0	0	0	0	0	0	0	0	5088400	331160	316160	0	0	0	0	0	0	0	0	0	0	0	0	0	0	0	0	0	0	0	0
Q801N8	Q801N8	LOC398577				ANTQSLQLESELK	13	1459.75	0.00038637	103.43	0	3262300	392060	0	0	0	0	0	0	0	0	0	0	0	0	0	0	0	0	0	0	0	0	0	0	0	0	0	0	0	0	0	0	0	0	0	0	0	0
Q4V855	Q4V855	MGC114665		XB-GENE-17342836	atp6ap2	ANTVFEDLSVTLR	13	1463.76	2.1024e-06	157.22	0	0	0	0	0	0	0	0	0	0	0	0	0	0	0	0	45090000	613490	387370	0	0	0	0	0	0	0	0	0	0	0	0	4583800	491010	170500	0	0	0	0	0
Q6PAW9	Q6PAW9	MGC68629		XB-GENE-5947414	rab10	ANVNIEK	7	786.424	0.048281	75.109	0	0	0	0	0	0	0	0	0	0	0	0	0	0	0	0	0	0	0	0	0	0	0	0	0	0	0	0	0	0	0	0	0	0	0	0	0	0	0
Q9IB66	Q9IB66	casp6		XB-GENE-864909	casp6	ANVTETDGWTSR	12	1335.61	1.1145e-07	187.62	0	0	0	0	0	488560	81332	0	0	0	0	0	0	0	0	0	0	0	0	0	0	0	0	0	0	0	0	0	0	0	0	0	0	0	0	0	0	0	0
Q6IP59	Q6IP59	slc44a2	Choline transporter-like protein 2	XB-GENE-957801	slc44a2	ANVVLEAR	8	870.492	0.0128	111.61	0	0	0	0	0	0	0	509580	0	0	0	0	0	0	0	0	0	0	0	0	0	0	0	0	0	0	0	0	0	0	0	0	0	0	0	0	0	0	0
Q6DEB8;Q66J53	Q6DEB8	acadm-prov;MGC81873		XB-GENE-972941	acadm	ANWYFLLAR	9	1152.61	4.6942e-05	180.34	0	0	0	293800	0	0	0	0	0	0	0	0	0	0	0	0	0	0	0	0	0	0	0	0	0	0	0	0	0	0	0	0	0	0	0	0	0	0	0
Q6GPA5	Q6GPA5	ttyh3	Protein tweety homolog 3	XB-GENE-941475	ttyh3	ANYEEGDEETTTPGTR	16	1768.74	2.1965e-07	130.47	0	0	0	281750	27014	0	0	0	0	0	0	0	0	0	0	0	0	0	0	767160	128820	86439	0	0	0	0	0	0	0	0	0	0	0	0	0	0	0	0	0
Q8AVD2;Q6PE96	Q8AVD2		Proteasome subunit alpha type	XB-GENE-976793	psma3	ANYGYDIPLK	10	1152.58	0.00029976	164.65	0	0	0	0	0	0	0	0	0	0	0	0	0	69038	16800	12421	48820000	576980	656860	25178000	339870	450300	0	0	0	0	0	0	0	0	0	41139000	778180	801280	32834000	437440	1069400	0	0
Q6NTT0	Q6NTT0	MGC82310		XB-GENE-6252270	rida	APAAIGPYSQAVVVDK	16	1584.85	9.101e-07	160.66	0	0	0	0	0	0	0	0	0	0	0	0	0	0	0	0	0	0	0	0	0	0	0	0	0	0	0	0	0	0	0	0	0	0	0	0	0	0	0
Q7ZYE9	Q7ZYE9			XB-GENE-6043063	hnrnpab	APAGQNGAEGEQINASK	17	1640.78	1.0487e-120	240.53	0	0	0	0	0	0	0	0	0	0	0	0	0	0	0	0	1543700	38774	0	8563500	0	0	0	0	0	0	0	0	0	0	0	0	0	0	4461600	84142	18014	0	0
Q801S3	Q801S3	rps3a-a	40S ribosomal protein S3a-A	XB-GENE-976737	rps3a	APAMFNIR	8	918.475	0.0059219	125.25	0	0	0	0	0	0	0	0	0	0	0	0	0	0	0	0	0	0	0	0	0	0	0	0	0	0	0	0	0	0	0	0	0	0	0	0	0	0	0
Q7ZYQ8	Q7ZYQ8	RPL18A	60S ribosomal protein L18a			APAPPLYR	8	883.492	0.0084689	122.79	0	0	0	0	0	0	0	0	0	0	0	0	0	0	0	0	0	0	0	0	0	0	0	0	0	0	0	0	0	0	0	0	0	0	0	0	0	0	0
Q7ZXV2	Q7ZXV2	MGC52808		XB-GENE-999960	rpn1	APDELHYTYLDTFGR	15	1796.84	0.00035332	97.273	0	0	0	0	0	0	0	0	0	0	0	0	0	0	0	0	0	0	0	0	0	0	0	0	0	0	0	0	0	0	0	4853700	262620	203830	0	0	0	0	0
Q4V7Z2;Q9PT71;Q5HZ96;Q6AX84	Q4V7Z2	MGC114910;LOC733147;MGC82058		XB-GENE-1004605	msn	APDFVFYAPR	10	1181.59	0.0016841	94.309	0	0	0	0	0	0	0	0	0	0	0	0	0	0	0	0	0	0	0	0	0	0	0	0	0	0	0	0	0	0	0	0	0	0	0	0	0	0	0
Q5XH75	Q5XH75	LOC397804		XB-GENE-865400	nrp1	APEIDDSANK	10	1058.49	0.001351	99.788	0	337730	15000	0	0	0	0	0	0	0	0	0	0	0	0	0	0	0	0	677390	104690	48967	0	0	0	0	0	0	0	0	0	0	0	0	682490	149260	74187	0	0
P26696;Q6DFK6	P26696	mapk1;Xp42	Mitogen-activated protein kinase 1	XB-GENE-865273	mapk1	APEIMLNSK	9	1001.52	0.018991	94.804	0	0	0	0	0	0	0	0	0	0	0	0	0	0	0	0	0	0	0	0	0	0	0	0	0	0	0	0	0	0	0	0	0	0	0	0	0	0	0
Q6NRW6	Q6NRW6	MGC81191				APENTMQAMQQK	12	1375.62	0.00027172	155.47	0	0	0	0	0	0	0	0	0	0	0	0	0	0	0	0	0	0	0	0	0	0	0	0	0	0	0	0	0	0	0	0	0	0	0	0	0	0	0
Q8QHK8;Q7ZWY5	Q8QHK8	mapk8;LOC398499	Mitogen-activated protein kinase 8	XB-GENE-1217560	mapk8	APEVILGMGYK	11	1176.62	0.0019566	96.009	0	0	0	0	0	0	0	0	0	0	0	0	0	0	0	0	2435900	82143	981270	1859400	90706	3529900	0	0	0	0	0	0	0	0	0	0	0	0	1717100	85441	3793500	0	0
Q6AZV1	Q6AZV1	hsp90ab1		XB-GENE-866421	hsp90ab1	APFDLFENK	9	1079.53	0.0066431	108.43	0	2298500	47620	2048600	106300	1830000	49693	0	0	0	0	0	0	0	0	0	58077000	3698300	147030	102780000	2493600	767070	0	0	0	0	0	0	0	0	0	96585000	6453300	339210	92576000	2903800	153280	0	0
Q6DJI8;Q641B2	Q641B2	eif3g-a;eif3g-b	Eukaryotic translation initiation factor 3 subunit G-A;Eukaryotic translation initiation factor 3 subunit G-B	XB-GENE-6070476	eif3g	APGAEPEPAQAPVSK	15	1447.73	3.2519e-08	169.05	0	630580	47219	461200	0	0	0	249730	0	0	0	0	0	0	0	0	3007000	70687	124340	5145900	20948	21772	0	0	0	0	0	0	0	0	0	5434800	124870	52863	4557500	24498	69191	0	0
Q5XHC5	Q5XHC5	igfbp2	Insulin-like growth factor-binding protein 2			APGCGCCPVCAR	12	1363.53	9.6209e-05	151.83	0	0	0	0	0	0	0	0	0	0	0	0	0	0	0	0	0	0	0	0	0	0	0	0	0	0	0	0	0	0	0	0	0	0	0	0	0	0	0
Q7ZTL5;Q4QR49	Q7ZTL5			XB-GENE-974323	cct8	APGFAQMLK	9	961.506	0.0004404	148.99	0	5095300	62699	3123600	64818	2153100	0	365990	24087	80388	364680	30195	43855	0	0	0	6350600	0	0	9352100	204540	283720	0	0	0	551820	19808	31380	0	0	0	10899000	207420	300430	0	0	0	0	0
Q7SY94;Q68EY5;P08428	Q68EY5	atp5a1;LOC397732;atp5a	ATP synthase subunit alpha;ATP synthase subunit alpha, mitochondrial	XB-GENE-944572	atp5a1	APGIIPR	7	722.444	0.037553	83.287	0	0	0	0	0	0	0	0	0	0	0	0	0	0	0	0	0	0	0	0	0	0	0	0	0	0	0	0	0	0	0	0	0	0	0	0	0	0	0
A1L3K2	A1L3K2	LOC100037030	Pyruvate kinase			APIIAVTR	8	839.523	0.0078164	125.31	0	0	0	0	0	0	0	0	0	0	0	0	0	0	0	0	0	0	0	0	0	0	0	0	0	0	0	0	0	0	0	0	0	0	0	0	0	0	0
Q7ZY25;Q92122	Q92122	pkm	Pyruvate kinase;Pyruvate kinase muscle isozyme	XB-GENE-485877	pkm	APIISVTR	8	855.518	7.7844e-05	170.3	0	1126500000	35740	0	0	0	0	1832500	209600	20885	1527400	80986	21133	0	0	0	54415000	0	0	60245000	0	0	0	0	0	0	0	0	0	0	0	54517000	0	0	61153000	0	0	0	0
P08429	P08429	rpl4-a	60S ribosomal protein L4-A	XB-GENE-968399	rpl4	APIRPDIVNFVHTNLR	16	1861.03	5.7267e-05	110.06	1	0	0	0	0	0	0	0	0	0	0	0	0	0	0	0	3401300	1575100	184830	4881900	168040	0	0	0	0	0	0	0	0	0	0	3481000	311050	87891	0	0	0	0	0
A2RRX4	A2RRX4	LOC100037124				APISGEHLR	9	978.525	0.0034086	104.01	0	0	0	0	0	0	0	0	0	0	0	0	0	0	0	0	0	0	0	974770	27321	52604	0	0	0	0	0	0	0	0	0	0	0	0	994950	68329	68106	0	0
Q7ZWV7	Q7ZWV7			XB-GENE-17331221	slc7a8	APIYKPSSEEESGAQA	16	1662.77	0.00028891	142.03	1	3781700	493860	0	0	0	0	315000	14420	113080	237310	17481	32043	0	0	0	5639100	195940	112580	1452300	205160	62535	0	0	0	129010	10577	7641	0	0	0	3696300	289820	119230	0	0	0	0	0
Q7ZXQ2	Q7ZXQ2	fus		XB-GENE-495123	fus	APKPEGPGGPGGSSMGGGFGDER	23	2099.93	6.244e-07	125.11	1	0	0	3920200	120060	4154000	108110	1273200	11586	19649	964920	56602	11247	0	0	0	0	0	0	0	0	0	0	0	0	955170	23598	15052	0	0	0	8384800	0	0	0	0	0	0	0
Q52L13	Q52L13	MGC114734	Serine/threonine-protein phosphatase	XB-GENE-1017133	ppp6c	APLDLDKYVEIAR	13	1501.81	0.00031047	124.12	1	0	0	0	0	0	0	526330	0	0	377310	8783.4	27620	0	0	0	0	0	0	0	0	0	0	0	0	361790	0	0	0	0	0	0	0	0	0	0	0	0	0
Q6GLT7	Q6GLT7	MGC84260		XB-GENE-948446	serpini1	APLIEEWANSVK	12	1355.71	0.0021473	85.973	0	0	0	394610	56778	0	0	0	0	0	0	0	0	0	0	0	0	0	0	0	0	0	0	0	0	0	0	0	0	0	0	0	0	0	0	0	0	0	0
Q7SZ40;P36378;Q7ZXF8	Q7ZXF8	MGC64258;sparc	SPARC	XB-GENE-1009638	sparc	APLIPMEHCTTR	12	1424.69	1.5175e-10	137.4	0	31328000	343980	14835000	240040	12083000	125700	17827000	81618	67170	27624000	1624300	130140	2720800	8243	10802	103450000	1287700	900540	125180000	1828700	657290	0	0	0	7402600	78246	109710	0	0	0	200240000	1802200	1809000	84595000	1044600	1217400	0	0
Q66J07	Q66J07	MGC83563		XB-GENE-950273	nnt	APMLNPALGVHEADMFK	17	1839.9	4.3594e-10	81.157	0	0	0	0	0	0	0	0	0	0	0	0	0	0	0	0	0	0	0	0	0	0	0	0	0	0	0	0	0	0	0	0	0	0	0	0	0	0	0
Q63ZG6	Q63ZG6	pygl	Phosphorylase	XB-GENE-865172	pygl	APNDFNLR	8	945.467	0.0041554	133.98	0	5051900	835210	0	0	3152500	265490	0	0	0	0	0	0	0	0	0	29858000	1878100	816620	13485000	509310	655690	0	0	0	0	0	0	0	0	0	22993000	2905700	1263800	16460000	1197100	559780	0	0
Q66IN5	Q66IN5	MGC86492		XB-GENE-5769150	loc100498624	APPSHEPEKTEEEQLNK	17	1961.93	0.026429	63.31	1	0	0	0	0	0	0	235400	0	0	168420	0	0	0	0	0	0	0	0	0	0	0	0	0	0	0	0	0	0	0	0	0	0	0	0	0	0	0	0
P79921;B7ZRU7	P79921	cntn-A		XB-GENE-866088	cntn1	APPSQIPQITSAVR	14	1463.81	0.0076607	67.234	0	0	0	0	0	0	0	0	0	0	0	0	0	0	0	0	0	0	0	1092600	0	0	0	0	0	0	0	0	0	0	0	0	0	0	0	0	0	0	0
Q6GNQ0	Q6GNQ0	MGC80961		XB-GENE-492438	cttn	APPVSEPVYAEESDYQDAEGHK	22	2417.07	3.6129e-05	91.131	0	1275200	105110	1456500	68574	0	0	0	0	0	0	0	0	0	0	0	3417200	837540	53312	1726600	257250	72473	0	0	0	0	0	0	0	0	0	2649600	369540	29285	7318600	290360	200900	0	0
Q7SYS3	Q7SYS3			XB-GENE-950584	psmc1	APQETYADIGGLDNQIQEIK	20	2202.08	0.038794	44.788	0	0	0	0	0	0	0	0	0	0	0	0	0	0	0	0	4894200	628750	1074800	1007600	195470	120010	0	0	0	0	0	0	0	0	0	1893300	141910	580120	2640200	119790	139980	0	0
Q6GNC1	Q6GNC1	MGC82894		XB-GENE-958540	psmd3	APQHTAVGFK	10	1054.56	0.002242	89.032	0	0	0	0	0	0	0	0	0	0	0	0	0	0	0	0	0	0	0	0	0	0	0	0	0	0	0	0	0	0	0	0	0	0	0	0	0	0	0
Q6PB22	Q6PB22	MGC68500		XB-GENE-17345804	habp4	APQNENVGSQVK	12	1269.63	0.00040819	137.95	0	0	0	0	0	0	0	0	0	0	0	0	0	0	0	0	0	0	0	0	0	0	0	0	0	0	0	0	0	0	0	0	0	0	0	0	0	0	0
Q7SZB7	Q7SZB7	rpl18a	60S ribosomal protein L18a	XB-GENE-5775291	rpl18a	APSPPLYR	8	899.486	0.0027038	147.52	0	0	0	0	0	0	0	0	0	0	0	0	0	0	0	0	8155300	24451	460060	5715000	414440	207070	0	0	0	0	0	0	0	0	0	6019200	42932	439670	6752600	337840	79255	0	0
Q6JRV9;Q6JRV7;Q6JRV8	Q6JRV9	RTN4				APSSTVPSSDFR	12	1249.59	0.014602	89.301	0	1936200	113120	1457900	137800	0	0	340660	21786	35197	0	0	0	0	0	0	2839700	78736	6139600	0	0	0	0	0	0	0	0	0	0	0	0	2677500	191790	9859400	2302500	210100	10114000	0	0
Q7ZY37	Q7ZY37			XB-GENE-1012111	aco1	APTDQLYPWDTK	12	1433.68	0.016192	83.358	0	0	0	557890	59792	0	0	0	0	0	0	0	0	0	0	0	0	0	0	0	0	0	0	0	0	0	0	0	0	0	0	0	0	0	0	0	0	0	0
Q6DDN9	Q6DDN9	cbs-prov		XB-GENE-5754835	cbs	APTDSPHHHVELCERPR	17	2036.96	0.0019673	64.244	1	0	0	0	0	0	0	0	0	0	0	0	0	0	0	0	0	0	0	0	0	0	0	0	0	0	0	0	0	0	0	795650	55285	1535	777080	35570	22455	0	0
Q6GP23	Q6GP23	MGC80733		XB-GENE-6078832	efhd1	APTSNADSELSAK	13	1289.61	0.012577	55.724	0	0	0	0	0	0	0	0	0	0	0	0	0	0	0	0	0	0	0	0	0	0	0	0	0	0	0	0	0	0	0	0	0	0	0	0	0	0	0
P23403	P23403	rps20	40S ribosomal protein S20	XB-GENE-1001347	rps20	APVDQEVAIHR	11	1233.65	0.00037127	132.32	0	0	0	0	0	0	0	0	0	0	0	0	0	0	0	0	17460000	456800	174560	24806000	322970	553330	0	0	0	0	0	0	0	0	0	8727800	107880	513240	16636000	503750	237950	0	0
Q6DJJ7	Q6DJJ7	MGC82136				APVEQEVAIHR	11	1247.66	0.00050326	126.19	0	0	0	0	0	0	0	0	0	0	0	0	0	0	0	0	0	0	0	12192000	533700	189040	0	0	0	0	0	0	0	0	0	3413400	184560	278420	6243600	467970	147650	0	0
Q6DJD3	Q6DJD3	ndrg4-b	Protein NDRG4-B	XB-GENE-6254158	ndrg3	APVMLVVGDNAPAEDSVVECNSK	23	2400.13	1.2971e-08	135.21	0	0	0	0	0	0	0	0	0	0	0	0	0	0	0	0	3814100	539610	499340	3469600	621450	325220	0	0	0	0	0	0	0	0	0	3847900	177910	255310	2855400	237260	249530	0	0
Q640Z1-2;Q640Z1	Q640Z1-2	ndrg4-a	Protein NDRG4-A			APVMLVVGDNAPAEECVVECNSK	23	2487.14	2.8563e-07	113.42	0	0	0	0	0	0	0	0	0	0	0	0	0	0	0	0	0	0	0	1052300	0	0	0	0	0	0	0	0	0	0	0	0	0	0	0	0	0	0	0
Q8AVN6	Q8AVN6			XB-GENE-6251650	canx	APVPTGDVYFSESFDK	16	1757.81	9.1863e-05	130.47	0	0	0	0	0	0	0	173170	40335	6247200	0	0	0	0	0	0	13689000	1470400	1599000	0	0	0	0	0	0	0	0	0	0	0	0	0	0	0	0	0	0	0	0
Q7ZXJ1	Q7ZXJ1			XB-GENE-5735588	canx	APVPTGEVYFSESFDK	16	1771.83	0.00015728	116.96	0	0	0	0	0	0	0	0	0	0	0	0	0	0	0	0	4278800	330500	3457400	0	0	0	0	0	0	0	0	0	0	0	0	0	0	0	0	0	0	0	0
Q6GN63	Q6GN63	MGC82998		XB-GENE-943191	idh3a	APVQWEER	8	1013.49	0.026611	62.582	0	0	0	0	0	0	0	0	0	0	0	0	0	0	0	0	0	0	0	0	0	0	0	0	0	0	0	0	0	0	0	0	0	0	0	0	0	0	0
Q7ZX51	Q7ZX51	yars	Tyrosine--tRNA ligase, cytoplasmic	XB-GENE-491612	yars	APWDLLELR	9	1111.6	0.01417	79.148	0	0	0	0	0	0	0	0	0	0	0	0	0	0	0	0	0	0	0	0	0	0	0	0	0	0	0	0	0	0	0	0	0	0	534380	0	0	0	0
Q66KY9	Q66KY9	MGC85306		XB-GENE-978395	atp5d	AQAELQSAGDEAAK	14	1387.66	2.4929e-85	290.87	0	0	0	0	0	0	0	0	0	0	0	0	0	0	0	0	0	0	0	0	0	0	34279	0	0	1215500	26268	5258.4	0	0	0	0	0	0	0	0	0	0	0
Q7SZI7;B7ZS84	Q7SZI7	rbp3	Retinol-binding protein 3	XB-GENE-1008802	rbp3	AQAILAVR	8	840.518	0.0030346	143.89	0	11486000	0	5358400	0	6436500	0	1102000	30296	10551	2768000	23068	23818	298430	14948	11600	20767000	0	0	22113000	0	0	0	0	0	1356200	15664	50066	0	0	0	17805000	0	0	12577000	0	0	0	0
Q6AZV1	Q6AZV1	hsp90ab1		XB-GENE-866421	hsp90ab1	AQALRDNSTMGYMMAK	16	1786.82	0.0034257	110.84	1	0	0	0	0	0	0	0	0	0	0	0	0	0	0	0	0	0	0	0	0	0	305680	11528	11957	2474800	131830	407950	0	0	0	0	0	0	0	0	0	0	0
Q7SYU3	Q7SYU3			XB-GENE-919715	rps5	AQCPIVER	8	971.486	0.011878	113.71	0	0	0	0	0	0	0	0	0	0	0	0	0	0	0	0	0	0	0	0	0	0	0	0	0	0	0	0	0	0	0	0	0	0	0	0	0	0	0
Q7ZTL0	Q7ZTL0			XB-GENE-1009676	hadhb	AQDAGLLSDIIPYK	14	1502.8	0.0073943	62.813	0	0	0	0	0	0	0	0	0	0	0	0	0	0	0	0	0	0	0	0	0	0	0	0	0	0	0	0	0	0	0	0	0	0	0	0	0	0	0
Q7ZTL0	Q7ZTL0			XB-GENE-1009676	hadhb	AQDAGLLSDIIPYKVPGR	18	1912.04	0.00020848	112.82	1	0	0	0	0	0	0	0	0	0	0	0	0	0	0	0	0	0	0	0	0	0	0	0	0	0	0	0	0	0	0	0	0	0	0	0	0	0	0
B3VIA2	B3VIA2					AQDGAAMEMQPLK	13	1388.64	0.033215	86.498	0	0	0	0	0	0	0	0	0	0	0	0	0	0	0	0	0	0	0	0	0	0	0	0	0	0	0	0	0	0	0	0	0	0	0	0	0	0	0
Q6DDM7	Q6DDM7	acadl-prov		XB-GENE-958724	acadl	AQDTAELFFEDVR	13	1539.72	2.7266e-25	226.06	0	0	0	0	0	0	0	0	0	0	0	0	0	0	0	0	70323000	2651300	800970	0	0	0	0	0	0	0	0	0	0	0	0	0	0	0	0	0	0	0	0
Q6DDM7	Q6DDM7	acadl-prov		XB-GENE-958724	acadl	AQDTAELFFEDVRLPADALLGQENK	25	2789.39	3.0717e-18	176.27	1	0	0	0	0	0	0	0	0	0	0	0	0	0	0	0	0	0	0	0	0	0	0	0	0	0	0	0	0	0	0	0	0	0	0	0	0	0	0
Q6GLZ2	Q6GLZ2	MGC84105		XB-GENE-17340021	prkcsh	AQEAEPEMPPYDETTQALIDAAQK	24	2645.22	0.00065015	60.33	0	0	0	0	0	0	0	0	0	0	0	0	0	0	0	0	3983600	821580	735090	0	0	0	0	0	0	355960	184170	73562	0	0	0	0	0	0	0	0	0	0	0
Q6DDF8	Q6DDF8	scamp3-prov		XB-GENE-876984	scamp3	AQEEFAAGVFSNQAVR	16	1722.83	4.1764e-38	227.86	0	0	0	0	0	0	0	0	0	0	148060	23494	19693	0	0	0	0	0	0	0	0	0	40657	0	0	0	0	0	0	0	0	0	0	0	0	0	0	0	0
Q6GPA8;Q6GM42	Q6GPA8	scamp5-a;scamp5-b	Secretory carrier-associated membrane protein 5A;Secretory carrier-associated membrane protein 5B	XB-GENE-5960142	scamp5	AQEEWTTGAWK	11	1305.6	1.1154e-05	183.08	0	5910400	190310	5759900	231660	6859000	269930	309850	101160	92477	0	0	0	0	0	0	9928800	487550	235920	12352000	391860	243600	0	0	0	0	0	0	0	0	0	14298000	654570	376760	11655000	315400	283950	0	0
Q4KLV8;A4IFW8	Q4KLV8	LOC733291				AQELDALENSHPIEVSVGHPSEVDEIFDAISYSK	34	3724.77	0.029862	33.743	0	0	0	0	0	0	0	0	0	0	0	0	0	0	0	0	0	0	0	0	0	0	0	0	0	0	0	0	0	0	0	0	0	0	0	0	0	0	0
Q6PF70;P10936;Q498G3	Q6PF70	yes;yes1;MGC115231	Tyrosine-protein kinase Yes	XB-GENE-866413	yes1	AQFESLQK	8	949.487	0.026008	80.438	0	0	0	0	0	0	0	0	0	0	0	0	0	0	0	0	0	0	0	1751300	160900	2124800	0	0	0	0	0	0	0	0	0	0	0	0	0	0	0	0	0
Q6PA38	Q6PA38	MGC68604		XB-GENE-6254911	polr2e	AQFGDKPSEGRPR	13	1443.72	0.019256	92.19	2	0	0	0	0	0	0	0	0	0	0	0	0	0	0	0	0	0	0	0	0	0	0	0	0	0	0	0	0	0	0	0	0	0	0	0	0	0	0
Q2VPL7	Q2VPL7	LOC733431				AQFGQPEILLGTIPGAGGTQR	21	2110.12	5.3186e-22	186.13	0	0	0	0	0	0	0	668140	56577	139640	0	0	0	0	0	0	0	0	0	0	0	0	0	0	0	712060	91143	104360	0	0	0	0	0	0	0	0	0	0	0
Q6GN92;Q4V7Z3;Q3KPL4	Q6GN92					AQFLDALDQAK	11	1218.62	2.1795e-05	182.41	0	0	0	0	0	0	0	476040	155640	376320	1411200	152170	108490	167410	31966	21075	20972000	157020	543330	14293000	393990	328920	0	0	0	742830	151260	238050	0	0	0	46644000	1754400	1156200	13653000	130520	285260	0	0
Q6PAF7;P81168	Q6PAF7					AQGNEGCNGGLMDQAFQYVK	20	2185.95	0.00045505	79.676	0	0	0	0	0	0	0	223630	67873	39580	0	0	0	0	0	0	0	0	0	0	0	0	0	0	0	0	0	0	0	0	0	0	0	0	0	0	0	0	0
Q68F41	Q68F41	MGC81823		XB-GENE-966220	ctsv	AQGNQGCNGGLMDQAFQYVK	20	2184.97	0.013746	62.327	0	0	0	0	0	0	0	0	0	0	0	0	0	0	0	0	0	0	0	0	0	0	0	0	0	0	0	0	0	0	0	0	0	0	0	0	0	0	0
Q6GNI1	Q6GNI1	MGC82791		XB-GENE-17345911	bin1	AQHDYVATDGDELNLK	16	1787.83	0.00030424	81.409	0	0	0	0	0	0	0	0	0	0	0	0	0	0	0	0	2033200	438380	0	0	0	0	0	0	0	0	0	0	0	0	0	0	0	0	0	0	0	0	0
Q3KQ69;Q9YI24	Q3KQ69	frzA				AQHLLTAIHK	10	1130.66	0.0093071	71.03	0	0	0	0	0	0	0	0	0	0	0	0	0	0	0	0	0	0	0	16998000	0	0	0	0	0	0	0	0	0	0	0	0	0	0	9363900	0	0	0	0
Q6AZH8	Q6AZH8			XB-GENE-5842905	hspa1a	AQIHDIVLVGGSTR	14	1464.8	0.011001	74.15	0	0	0	0	0	0	0	0	0	0	0	0	0	0	0	0	0	0	0	0	0	0	121340	11504	2503.3	0	0	0	0	0	0	0	0	0	0	0	0	103890	7716.7
Q6GNR4	Q6GNR4	MGC80936		XB-GENE-984052	cltc	AQILPIR	7	809.512	0.021203	108.24	0	0	0	0	0	0	0	0	0	0	0	0	0	0	0	0	0	0	0	0	0	0	0	0	0	0	0	0	0	0	0	5716700	0	0	0	0	0	0	0
Q6AX34	Q6AX34	xtp	Microtubule-associated protein			AQIPEGTTAHEQEK	14	1537.74	3.0197e-21	165.02	0	1424200	40805	468910	79821	623090	26774	0	0	0	0	0	0	0	0	0	4875100	42441	107850	5941500	122770	168640	0	0	0	0	0	0	0	0	0	4772900	136760	257070	4156600	71162	342030	0	0
Q6AX34	Q6AX34	xtp	Microtubule-associated protein			AQIPEGTTAHEQEKHETDSQEK	22	2492.14	2.1094e-08	114.55	1	917840	0	502790	0	0	0	0	0	0	0	0	0	0	0	0	0	0	0	0	0	0	0	0	0	0	0	0	0	0	0	0	0	0	0	0	0	0	0
Q6DCC0;O13099	Q6DCC0	LOC397995;NF-M(2)		XB-GENE-6252136	nefm	AQIVLDTEHLEDDLQR	16	1893.94	2.3784e-14	143.93	0	0	0	0	0	0	0	0	0	0	0	0	0	0	0	0	1680100	112170	298150	1318000	120130	246620	0	0	0	0	0	0	0	0	0	1759800	153490	272780	1838000	208220	302850	0	0
Q5M991;Q642Q5;Q641B7;Q8AVV4;Q66KS9	Q5M991	LOC496163;MGC84419;LOC494642;rab11b		XB-GENE-5963305	rab11b.2	AQIWDTAGQER	11	1273.61	9.7354e-24	229	0	15049000	281870	5538900	153870	4200500	91864	0	0	0	0	0	0	0	0	0	21466000	513780	441990	26078000	1160000	898340	0	0	0	0	0	0	0	0	0	29444000	1024200	150180	23608000	844670	168750	0	0
Q641D7	Q641D7	MGC81945	Ubiquitin carboxyl-terminal hydrolase	XB-GENE-971847	usp14	AQLFALTGVQPDR	13	1414.76	6.6673e-05	148.57	0	2138600	65018	1375900	69717	1892300	52253	0	0	0	0	0	0	0	0	0	0	0	0	5266100	99125	208440	0	0	0	0	0	0	0	0	0	0	0	0	2735800	87705	84266	0	0
Q6GNR3;Q9DGF6;Q7ZXX5	Q6GNR3	MGC80940;tfg		XB-GENE-6255684	tfg	AQLGEDIR	8	900.466	0.026583	98.009	0	0	0	0	0	0	0	0	0	0	0	0	0	0	0	0	0	0	0	2820100	330440	373360	0	0	0	0	0	0	0	0	0	0	0	0	3375000	195340	395780	0	0
Q6NRL7	Q6NRL7	MGC83716		XB-GENE-17342234	fkbp4	AQLGQCQIR	9	1072.54	0.021579	90.906	0	0	0	0	0	0	0	0	0	0	0	0	0	0	0	0	0	0	0	0	0	0	0	0	0	0	0	0	0	0	0	0	0	0	0	0	0	0	0
Q6GMA6	Q6GMA6	cct6a		XB-GENE-987469	cct6a	AQLGVQAFADALLIIPK	17	1767.03	7.964e-11	161.94	0	0	0	0	0	0	0	0	0	0	0	0	0	0	0	0	0	0	0	0	0	0	0	0	0	0	0	0	0	0	0	0	0	0	0	0	0	0	0
P41116	P41116	rpl8	60S ribosomal protein L8	XB-GENE-482213	rpl8	AQLNIGNVLPVGTMPEGTIVCCVEEK	26	2827.39	8.145e-10	72.082	0	0	0	0	0	0	0	0	0	0	0	0	0	0	0	0	0	0	0	0	0	0	0	0	0	0	0	0	0	0	0	0	0	0	0	0	0	0	0
P41116	P41116	rpl8	60S ribosomal protein L8	XB-GENE-482213	rpl8	AQLNIGNVLPVGTMPEGTIVCCVEEKPGDR	30	3252.59	7.6312e-06	89.08	1	0	0	0	0	0	0	0	0	0	0	0	0	0	0	0	4433400	209210	275000	0	0	0	0	0	0	0	0	0	0	0	0	0	0	0	0	0	0	0	0
Q7ZYS5	Q7ZYS5			XB-GENE-17346129	apoa1	AQLTQYIENFR	11	1381.7	6.6892e-44	258.01	0	0	0	0	0	0	0	0	0	0	0	0	0	0	0	0	969160000	1210200	1080200	3684100000	4416800	790110	0	0	0	0	0	0	0	0	0	757310000	1016300	1045100	1640600000	2629900	1223300	0	0
Q7ZYS5	Q7ZYS5			XB-GENE-17346129	apoa1	AQLTQYIENFREK	13	1638.84	0.02261	40.475	1	0	0	0	0	0	0	0	0	0	0	0	0	0	0	0	0	0	0	2070100	60869	211820	0	0	0	0	0	0	0	0	0	0	0	0	0	0	0	0	0
Q6NTU2	Q6NTU2	MGC82243		XB-GENE-17332277	dctn3	AQMTLGNIAGK	11	1102.58	0.0023882	118.77	0	0	0	0	0	0	0	0	0	0	0	0	0	0	0	0	0	0	0	0	0	0	0	0	0	0	0	0	0	0	0	0	0	0	0	0	0	0	0
Q6P7J6	Q6P7J6	MGC68461		XB-GENE-6254644	glrx	AQNFVQSK	8	920.472	0.00014544	176.44	0	0	0	0	0	0	0	0	0	0	0	0	0	0	0	0	0	0	0	0	0	0	86189	1169	7335.2	0	0	0	0	0	0	0	0	0	0	0	0	40408	3498.3
A1L3J7	A1L3J7	LOC100037025		XB-GENE-997259	ganab	AQNLYIK	7	848.476	0.0017401	130.05	0	0	0	0	0	0	0	0	0	0	0	0	0	0	0	0	0	0	0	0	0	0	0	0	0	0	0	0	0	0	0	0	0	0	0	0	0	0	0
Q7T0S2	Q7T0S2	nudcd1	NudC domain-containing protein 1	XB-GENE-865218	nudcd1	AQNQENGEYEILK	13	1534.73	0.0055122	69.314	0	0	0	0	0	0	0	0	0	0	0	0	0	0	0	0	1088400	85692	63699	0	0	0	0	0	0	0	0	0	0	0	0	0	0	0	1614100	64713	0	0	0
Q6GPT8	Q6GPT8	MGC82624		XB-GENE-17338286	gmds	AQNQGDCSCPPSNSTGKPR	19	2059.88	0.041212	56.819	1	0	0	0	0	0	0	57350	12654	46626	0	0	0	0	0	0	0	0	0	0	0	0	0	0	0	0	0	0	0	0	0	0	0	0	0	0	0	0	0
Q6AZJ0	Q6AZJ0	glud1-prov	Glutamate dehydrogenase	XB-GENE-1009696	glud1	AQPYDGNILEADCDILIPAASEK	23	2502.19	5.3698e-05	86.073	0	0	0	0	0	0	0	488360	106880	146180	0	0	0	0	0	0	0	0	0	0	0	0	0	0	0	0	0	0	0	0	0	0	0	0	0	0	0	0	0
Q63ZJ4	Q63ZJ4	Nucb		XB-GENE-17346458	nucb1	AQQIGADAAAGPNGELK	17	1609.81	5.9283e-39	236.75	0	794320	0	752100	54226	1594500	66000	430230	131960	24350	334890	27473	51464	63706	0	0	42171000	914640	1131100	24965000	137580	838480	0	0	0	496660	43583	44418	0	0	0	32581000	281720	943870	44520000	970920	935280	39225	5090.2
Q8AWZ4;Q8AWZ6;Q8AWZ5	Q8AWZ4	flot1;flot1a;flot1b		XB-GENE-865795	flot1	AQQILLQDQEINR	13	1567.83	5.8353e-05	128.68	0	0	0	0	0	0	0	0	0	0	0	0	0	0	0	0	2317100	0	0	3966500	0	0	0	0	0	0	0	0	0	0	0	3109600	0	0	1997900	0	0	0	0
Q7ZZY7	Q7ZZY7	Rae1/Gle2				AQQMHTGPVQDVCWSDDGTK	20	2258.97	7.6007e-06	114.55	0	0	0	0	0	0	0	136890	82879	48997	0	0	0	0	0	0	2883400	164930	8754.5	0	0	0	0	0	0	0	0	0	0	0	0	0	0	0	0	0	0	0	0
Q6NTW2	Q6NTW2	MGC81496		XB-GENE-865141	nucb1	AQQTGAEAAAGPNGELK	17	1611.79	1.6433e-09	163.56	0	0	0	0	0	0	0	0	0	0	0	0	0	0	0	0	2901000	30463	28016	4565600	18301	37601	0	0	0	0	0	0	0	0	0	2247500	35113	50144	4492700	51822	16116	0	0
O73676	O73676					AQTEEILAQVK	11	1228.67	2.6183e-56	274.62	0	14326000	249320	18558000	76070	13648000	130620	41259000	803380	176180	52296000	945230	116180	2393300	55168	16046	701990000	1352100	1864200	280430000	279600	918970	114740	8275.1	1369.2	96114000	1312700	187790	0	0	0	763010000	851010	3256100	360770000	338580	3056500	44999	0
Q9DE26;Q6GR29	Q9DE26	ruvbl1;Ruvbl1	RuvB-like 1			AQTEGINISEEALNHLGEIGTK	22	2323.17	0.00023042	76.117	0	0	0	0	0	0	0	0	0	0	0	0	0	0	0	0	0	0	0	1507600	96852	128880	0	0	0	0	0	0	0	0	0	0	0	0	1138800	127250	101610	0	0
P18709;B3DLK7;A2BD87	P18709	LOC100037071	Vitellogenin-A2;Lipovitellin I;Lipovitellin II;Phosvitin	XB-GENE-5791437	vtga2	AQTFAFTR	8	940.477	0.00038298	162.88	0	30840000	365400	65683000	273280	13528000	269780	11918000	124660	183760	2627300	117300	108700	262170	17600	39525	25361000	429530	852310	11434000	324480	798270	1402300	10840	10382	3851800	155460	294650	0	0	0	44045000	975090	891470	9843100	376630	821100	0	0
B3DLK7;P18709;A2BD87	P18709	LOC100037071	Vitellogenin-A2;Lipovitellin I;Lipovitellin II;Phosvitin	XB-GENE-5791437	vtga2	AQTFAFTRNIADLDSAR	17	1895.95	3.9197e-05	101.92	1	0	0	0	0	0	0	0	0	0	0	0	0	0	0	0	0	0	0	0	0	0	0	0	0	0	0	0	0	0	0	0	0	0	0	0	0	0	0
Q6DJJ1	Q6DJJ1	MGC82151		XB-GENE-921816	rps25	AQVIYTR	7	849.471	0.033692	113.5	0	0	0	0	0	0	0	0	0	0	0	0	0	0	0	0	0	0	0	0	0	0	0	0	0	0	0	0	0	0	0	0	0	0	0	0	0	0	0
P08802	P08802	krt18-a	Keratin, type I cytoskeletal 18-A	XB-GENE-6256308	krt18	AQYDEMAQK	9	1082.47	0.0089924	72.23	0	0	0	0	0	0	0	0	0	0	0	0	0	0	0	0	0	0	0	0	0	0	0	0	0	0	0	0	0	0	0	0	0	0	0	0	0	0	0
P16878	P16878		Keratin, type II cytoskeletal	XB-GENE-876884	krt5.7	AQYEDIANK	9	1050.5	4.2191e-07	194.94	0	0	0	0	0	0	0	0	0	0	1373000	303520	114060	0	0	0	3907600	569750	393060	0	0	0	0	0	0	1228400	128500	164760	0	0	0	1957100	353690	104660	0	0	0	0	0
O93264	O93264	Xcad-11		XB-GENE-864996	cdh11	AQYTLMAQAVDR	12	1365.67	0.0006213	128.68	0	0	0	0	0	0	0	0	0	0	0	0	0	0	0	0	3713900	716420	719300	0	0	0	0	0	0	0	0	0	0	0	0	6656700	396210	475440	0	0	0	0	0
Q6DJH8	Q6DJH8	actr1a-prov		XB-GENE-491906	actr1a	AQYYLPDGSTIEIGPAR	17	1849.92	4.6734e-23	201.04	0	0	0	0	0	0	0	0	0	0	0	0	0	0	0	0	14901000	543160	2197800	4397400	203560	703900	0	0	0	0	0	0	0	0	0	7252400	856520	447650	4100100	175680	740110	0	0
A2RV57;Q6DCS6;Q5U4T2	A2RV57	ATP2A2;LOC495440		XB-GENE-1012936	atp2a2	ARDIVPGDIVEVAVGDK	17	1751.94	0.061844	42.633	1	0	0	0	0	0	0	0	0	0	0	0	0	0	0	0	0	0	0	0	0	0	0	0	0	0	0	0	0	0	0	0	0	0	0	0	0	0	0
Q6GP58	Q6GP58	MGC80661		XB-GENE-17333271	rarres1	AREDDYNFYSK	11	1406.61	0.0014076	116.71	1	0	0	0	0	0	0	0	0	0	0	0	0	0	0	0	0	0	0	4676500	0	0	0	0	0	217770	153760	86469	0	0	0	0	0	0	0	0	0	0	0
Q68ET1	Q68ET1	MGC84739		XB-GENE-6253983	cdkn2aipnl	AREEFIIR	8	1032.57	0.016463	91.783	1	0	0	0	0	0	0	0	0	0	0	0	0	0	0	0	0	0	0	0	0	0	0	0	0	161900	16912	11769	0	0	0	0	0	0	0	0	0	0	0
Q6GLZ2	Q6GLZ2	MGC84105		XB-GENE-17340021	prkcsh	AREELQVQAETAR	13	1499.77	0.0001012	137.88	1	0	0	0	0	0	0	0	0	0	0	0	0	0	0	0	0	0	0	0	0	0	0	0	0	0	0	0	0	0	0	0	0	0	0	0	0	0	0
Q6IP91	Q6IP91	ppp4c	Serine/threonine-protein phosphatase 4 catalytic subunit	XB-GENE-6078278	ppp4c	AREILVEESNVQR	13	1541.82	0.0002022	129.54	1	0	0	0	0	0	0	0	0	0	0	0	0	0	0	0	0	0	0	0	0	0	0	0	0	0	0	0	0	0	0	0	0	0	0	0	0	0	0
Q6PB09	Q6PB09	MGC68628		XB-GENE-1011089	rarres1	ARENDYNFYR	10	1346.6	0.0015617	125.24	1	0	0	0	0	560340	66227	542850	213210	44319	499650	124200	38661	88018	7824.4	10981	0	0	0	0	0	0	0	0	0	515260	118540	28262	0	0	0	0	0	0	0	0	0	0	0
Q6IP81	Q6IP81	MGC78867		XB-GENE-955982	lta4h	AREQTVNTFLK	11	1305.7	0.01216	123.75	1	0	0	0	0	0	0	0	0	0	0	0	0	0	0	0	0	0	0	0	0	0	0	0	0	0	0	0	0	0	0	0	0	0	0	0	0	0	0
Q7ZTK6;Q91993;A1L3K5;Q8AVE2;Q6AZH8	Q7ZTK6	MGC53952;hsc70.II;LOC100037033;hsc70		XB-GENE-955429	hspa8	ARFEELNADLFR	12	1479.75	8.4899e-06	175.57	1	5466100	121320	3709800	0	4346200	0	2853700	177100	51235	3654800	105810	42067	343070	31373	11316	0	0	0	0	0	0	0	0	0	1189200	195700	45010	0	0	0	0	0	0	0	0	0	0	0
Q7ZTK6;Q91993;A1L3K5;Q8AVE2	Q7ZTK6	MGC53952;hsc70.II;LOC100037033;hsc70		XB-GENE-955429	hspa8	ARFEELNADLFRGTLDPVEK	20	2319.19	0.028738	70.216	2	0	0	0	0	0	0	0	0	0	0	0	0	0	0	0	0	0	0	0	0	0	0	0	0	0	0	0	0	0	0	0	0	0	0	0	0	0	0
F6LI76;F6LI74;D0PWG3	F6LI74	Prom-1;Proml-1				ARITLNQSIK	10	1142.68	0.0011367	125.17	1	0	0	0	0	0	0	0	0	0	0	0	0	0	0	0	0	0	0	0	0	0	0	0	0	0	0	0	0	0	0	0	0	0	0	0	0	0	0
Q6DE33	Q6DE33	uqcrc2		XB-GENE-976158	uqcrc2	ARLDPEELQITK	12	1411.77	0.007122	92.781	1	0	0	0	0	0	0	0	0	0	0	0	0	0	0	0	0	0	0	0	0	0	0	0	0	0	0	0	0	0	0	0	0	0	0	0	0	0	0
P47904	P47904	rps27	40S ribosomal protein S27	XB-GENE-6253776	rps27	ARLTEGCSFR	10	1195.58	0.03829	73.655	1	0	0	0	0	0	0	0	0	0	0	0	0	0	0	0	0	0	0	0	0	0	0	0	0	0	0	0	0	0	0	0	0	0	0	0	0	0	0
Q63ZG6	Q63ZG6	pygl	Phosphorylase	XB-GENE-865172	pygl	ARPEFMLPVHFYGR	14	1718.87	0.0001271	102.57	1	3657100	33781	1751400	52540	4215200	15052	0	0	0	0	0	0	0	0	0	21822000	671460	100940	7535200	0	0	0	0	0	0	0	0	0	0	0	12668000	338250	717400	0	0	0	0	0
Q801T6	Q801T6		Phosphorylase	XB-GENE-955307	pygm	ARPEYMLPVHFYGR	14	1734.87	0.0016873	74.475	1	842180	63163	0	0	0	0	0	0	0	0	0	0	0	0	0	1757400	0	0	1710200	30311	7305.3	0	0	0	0	0	0	0	0	0	1299600	0	0	1558900	0	0	0	0
Q52MA1;Q7ZXP8	Q7ZXP8			XB-GENE-969746	eef2.1	ARPFPDGLAEDIDK	14	1542.77	2.9445e-06	132.81	1	0	0	0	0	0	0	0	0	0	0	0	0	0	0	0	15185000	860570	9665100	11000000	322170	4861500	0	0	0	0	0	0	0	0	0	18027000	1266900	13227000	0	0	0	0	0
Q7ZXP8	Q7ZXP8			XB-GENE-969746	eef2.1	ARPFPDGLAEDIDKGDVSAR	20	2128.05	2.1108e-06	155.49	2	19835000	664100	11118000	436010	14214000	707680	0	0	0	0	0	0	0	0	0	0	0	0	0	0	0	0	0	0	0	0	0	0	0	0	0	0	0	0	0	0	0	0
Q66KH1	Q66KH1	MGC84238		XB-GENE-953349	qpct	ARPVDDDHVPFLQR	14	1663.84	0.013111	78.157	1	0	0	0	0	0	0	0	0	0	598190	11526	1190600	0	0	0	0	0	0	0	0	0	0	0	0	0	0	0	0	0	0	14099000	352000	434640	0	0	0	0	0
P24789;Q7ZXC6	P24789	vim1	Vimentin-1/2	XB-GENE-866225	vim	ARVEVDRDNLADDLQR	16	1883.94	0.0005822	114.5	2	0	0	0	0	0	0	0	0	0	0	0	0	0	0	0	0	0	0	0	0	0	0	0	0	0	0	0	0	0	0	0	0	0	0	0	0	0	0
Q5XGL4	Q5XGL4	LOC495277	Proteasome subunit alpha type	XB-GENE-17334050	psma6	ARYEAANWK	9	1107.55	0.04605	109.79	1	0	0	0	0	0	0	0	0	0	0	0	0	0	0	0	0	0	0	0	0	0	0	0	0	0	0	0	0	0	0	0	0	0	0	0	0	0	0
Q6NTS4	Q6NTS4	MGC82379		XB-GENE-986009	lsm8	ASALENYINR	10	1149.58	0.015612	92.866	0	0	0	0	0	0	0	0	0	0	0	0	0	0	0	0	0	0	0	0	0	0	0	0	0	0	0	0	0	0	0	0	0	0	0	0	0	0	0
Q7ZTN8	Q7ZTN8	cops3	COP9 signalosome complex subunit 3	XB-GENE-944163	cops3	ASALEQFVNSVR	12	1319.68	0.00069775	115.57	0	0	0	0	0	0	0	0	0	0	0	0	0	0	0	0	0	0	0	0	0	0	0	0	0	0	0	0	0	0	0	0	0	0	0	0	0	0	0
Q7SZS3	Q7SZS3	got2	Aspartate aminotransferase	XB-GENE-998305	got2	ASAQLALGENCEAVK	15	1559.76	3.0523e-07	162	0	2030900	85296	801240	86738	1303100	0	494370	25078	7731.2	217790	0	0	0	0	0	0	0	0	3851000	0	0	0	0	0	0	0	0	0	0	0	5875800	0	0	0	0	0	0	0
P28824;Q5XH75	P28824	nrp1;LOC397804	Neuropilin-1			ASASGLALR	9	844.477	0.0042543	120.31	0	0	0	0	0	0	0	0	0	0	0	0	0	0	0	0	0	0	0	1323700	70014	90153	0	0	0	0	0	0	0	0	0	0	0	0	0	0	0	0	0
Q6DKM0	Q6DKM0	MGC83065		XB-GENE-865787	cand1	ASASYHISNLLEK	13	1431.74	7.5439e-07	180.3	0	0	0	0	0	0	0	0	0	0	0	0	0	0	0	0	2954000	110960	180100	2056300	60392	62689	0	0	0	0	0	0	0	0	0	1347100	159450	194140	1092400	46843	101520	0	0
Q5U507	Q5U507	rab3a-prov		XB-GENE-490003	rab3a	ASATDSRYGQK	11	1182.56	0.00042633	141.44	1	0	0	0	0	0	0	0	0	0	0	0	0	0	0	0	0	0	0	0	0	0	96083	0	0	0	0	0	29303	0	0	0	0	0	0	0	0	101160	0
Q6DDV6	Q6DDV6	rph3a-prov		XB-GENE-5881716	rph3a	ASAVSEESGPEPK	13	1286.6	0.0002925	137.84	0	0	0	0	0	0	0	82255	0	0	0	0	0	0	0	0	0	0	0	0	0	0	0	0	0	0	0	0	0	0	0	511650	0	0	0	0	0	0	0
Q91590	Q91590	tmeff1	Tomoregulin-1			ASCRCDSGYTGQYCDK	16	1926.73	0.030224	62.469	1	0	0	0	0	0	0	0	0	0	0	0	0	0	0	0	0	0	0	0	0	0	0	0	0	0	0	0	0	0	0	0	0	0	0	0	0	0	0
Q6DE32	Q6DE32	cltb-prov		XB-GENE-17344167	cltb	ASDEALAADTK	11	1090.51	0.00044571	145.14	0	0	0	0	0	0	0	0	0	0	0	0	0	0	0	0	0	0	0	0	0	0	0	0	0	0	0	0	0	0	0	0	0	0	0	0	0	0	0
Q6DE32	Q6DE32	cltb-prov		XB-GENE-17344167	cltb	ASDEALAADTKEEETGTEWER	21	2337.02	1.7541e-16	193.26	1	0	0	1624000	149330	2366500	0	1271100	22335	49379	505540	15150	48467	75770	0	0	0	0	0	0	0	0	37809	0	0	700240	0	0	0	0	0	0	0	0	0	0	0	0	0
Q6PA88	Q6PA88	MGC68704		XB-GENE-6078096	cltb	ASDEAMASDTKEEETGTEWEK	21	2342.97	2.1567e-08	166.94	1	1716700	63007	2078400	0	1343000	0	370500	137930	46298	191630	136780	27135	0	0	0	0	0	0	0	0	0	0	0	0	0	0	0	0	0	0	0	0	0	0	0	0	0	0
Q6NU15;Q7ZWS3	Q6NU15	LOC398496		XB-GENE-489401	jup	ASDKDDIAEPAVCALR	16	1729.83	3.5233e-05	134.91	1	4622400	4102200	11806000	5373500	7321700	1418300	0	0	0	0	0	0	0	0	0	0	0	0	0	0	0	0	0	0	1391300	61778	113900	0	0	0	0	0	0	0	0	0	0	0
Q7ZX72;P48676;Q7T0V7	Q7ZX72	plasticin;prph	Peripherin	XB-GENE-866295	prph	ASDLCQQELR	10	1218.57	7.301e-45	265.36	0	0	0	0	0	0	0	595760	74239	402610	0	0	0	62062	0	0	11304000	460030	203600	5958100	230250	110120	0	0	0	0	0	0	0	0	0	0	0	0	5749400	86859	291020	0	0
Q7ZXQ7;Q6DFK3	Q7ZXQ7	arhgap1-prov		XB-GENE-6253919	arhgap1	ASDPLSDLNDDLDKDETNQLDQLK	24	2701.26	0.0049661	77.679	1	0	0	0	0	0	0	0	0	0	0	0	0	0	0	0	0	0	0	0	0	0	0	0	0	0	0	0	0	0	0	0	0	0	0	0	0	0	0
Q8AXM9;B7ZPF5	Q8AXM9	ctnnd1;LOC398490	Catenin delta-1	XB-GENE-919837	ctnnd1	ASEEAVDTVDFPK	13	1406.66	0.0069065	70.438	0	0	0	0	0	0	0	0	0	0	0	0	0	0	0	0	0	0	0	0	0	0	0	0	0	0	0	0	0	0	0	0	0	0	1054500	135720	276490	0	0
Q6GQK6	Q6GQK6	MGC79085		XB-GENE-6078745	cryzl1	ASEEEGVFVYQDR	13	1527.68	0.0020588	100.73	0	0	0	0	0	0	0	0	0	0	0	0	0	0	0	0	0	0	0	0	0	0	0	0	0	0	0	0	0	0	0	0	0	0	0	0	0	0	0
Q66IY5	Q66IY5	MGC84072		XB-GENE-17346325	basp1	ASEIPAANSDQTVGVQE	17	1714.8	4.7772e-23	204.05	0	0	0	0	0	0	0	0	0	0	0	0	0	0	0	0	0	0	0	0	0	0	0	0	0	0	0	0	0	0	0	0	0	0	0	0	0	0	0
Q6PCK2;B1WBA0;A2RV63;Q641C5;Q2VJB3	Q6PCK2	MGC82112				ASEIVNWLSK	10	1145.61	0.0079175	100.93	0	0	0	0	0	0	0	0	0	0	0	0	0	0	0	0	0	0	0	0	0	0	0	0	0	0	0	0	0	0	0	0	0	0	0	0	0	0	0
P16170	P16170	ncam1-a	Neural cell adhesion molecule 1-A	XB-GENE-6252598	ncam1	ASELVSSTADTSVPLDSAK	19	1876.93	3.252e-44	235.02	0	10994000	287500	4590100	266790	5164800	214120	2528300	139160	21182	1699800	75213	36993	240940	25430	8192.7	19103000	659090	290630	17306000	543920	492280	481200	41048	28571	1415200	107390	14581	0	0	0	17129000	432050	256220	8246900	397460	426620	97624	16418
P36335	P36335	ncam1-b	Neural cell adhesion molecule 1-B	XB-GENE-923178	ncam1	ASELVSSTADTTVPPDSAK	19	1874.91	0.049561	63.443	0	4454100	263810	1419100	67284	1186400	134860	0	0	0	0	0	0	0	0	0	4608300	348580	181740	4692900	6287200	118530	0	0	0	0	0	0	0	0	0	4242600	2480800	137000	2223900	428090	0	0	0
Q801Q8	Q801Q8	ap2m1	AP-2 complex subunit mu	XB-GENE-6253608	ap2m1	ASENAIVWK	9	1016.53	0.062788	75.652	0	0	0	0	0	0	0	0	0	0	0	0	0	0	0	0	0	0	0	0	0	0	0	0	0	0	0	0	0	0	0	0	0	0	0	0	0	0	0
Q66IY5	Q66IY5	MGC84072		XB-GENE-17346325	basp1	ASEPAGPADEVK	12	1169.56	3.0227e-05	163.59	0	0	0	0	0	0	0	938990	630310	229760	0	0	0	0	0	0	0	0	0	0	0	0	71309	17007	28752	0	0	0	0	0	0	0	0	0	0	0	0	0	0
P55860	P55860	gap43	Neuromodulin	XB-GENE-5899429	gap43	ASESAQQDEAVSEEAKPDQENA	22	2331.99	1.7322e-12	182.64	1	0	0	0	0	0	0	1482500	143010	25968	665740	105300	0	81897	0	0	0	0	0	0	0	0	35334	5797.2	0	504550	86048	0	0	0	0	0	0	0	0	0	0	0	0
Q640J5	Q640J5	LOC494658		XB-GENE-876777	hnrnph3	ASESDIANFFSPLTPIR	17	1863.94	9.0884e-10	162.46	0	0	0	0	0	0	0	136260	33221	33501	0	0	0	0	0	0	0	0	0	0	0	0	0	0	0	0	0	0	0	0	0	2170500	126640	322790	0	0	0	0	0
Q9IAJ0	Q9IAJ0	XPTP-LAR		XB-GENE-866423	ptprf	ASESSFQEVDGVATTR	16	1682.77	1.009e-60	254.68	0	0	0	0	0	637530	19430	169840	30850	11041	151470	31771	14840	0	0	0	4802300	0	0	2477700	0	0	0	0	0	143960	50234	58796	0	0	0	0	0	0	2677500	180260	282290	0	0
Q6NUD6	Q6NUD6	MGC81039		XB-GENE-17346643	reep5	ASETADTISK	10	1021.49	0.00036889	74.962	0	0	0	0	0	0	0	0	0	0	0	0	0	0	0	0	0	0	0	0	0	0	0	0	0	0	0	0	0	0	0	0	0	0	0	0	0	0	0
Q6NUD6	Q6NUD6	MGC81039		XB-GENE-17346643	reep5	ASETADTISKEAK	13	1349.67	0.0025519	133.15	1	0	0	0	0	0	0	0	0	0	0	0	0	0	0	0	0	0	0	0	0	0	0	0	0	0	0	0	0	0	0	0	0	0	0	0	0	0	0
P38407	P38407	gnat	Guanine nucleotide-binding protein G(t) subunit alpha			ASEYQLNDSAGYYLNDLDR	19	2205.98	2.7262e-05	112.44	0	0	0	0	0	0	0	0	0	0	0	0	0	0	0	0	3193100	297100	102090	0	0	0	0	0	0	0	0	0	0	0	0	0	0	0	0	0	0	0	0
Q08B63	Q08B63	loxl2	Lysyl oxidase homolog 2	XB-GENE-1010778	loxl2	ASFCLEDSECEADIQK	16	1900.78	2.1563e-17	189.32	0	862260	34126	0	0	0	0	0	0	0	0	0	0	0	0	0	0	0	0	0	0	0	0	0	0	0	0	0	0	0	0	0	0	0	0	0	0	0	0
A1L1G3;Q4QYX4	A1L1G3	loxl-3		XB-GENE-6251678	loxl3	ASFCLEDSECQELVSK	16	1900.82	9.579e-05	128.45	0	0	0	0	0	0	0	0	0	0	0	0	0	0	0	0	733570	155680	10943	0	0	0	0	0	0	0	0	0	0	0	0	0	0	0	0	0	0	0	0
Q5M7F9	Q5M7F9	loxl1		XB-GENE-1002054	loxl1	ASFCLEDTTCDFGNLK	16	1876.8	7.6848e-61	253.06	0	0	0	0	0	0	0	0	0	0	0	0	0	0	0	0	2683500	228460	1240600	0	0	0	0	0	0	0	0	0	0	0	0	0	0	0	0	0	0	0	0
Q5M7F9	Q5M7F9	loxl1		XB-GENE-1002054	loxl1	ASFCLEDTTCDFGNLKR	17	2032.9	0.00029695	102.64	1	0	0	0	0	0	0	0	0	0	0	0	0	0	0	0	0	0	0	0	0	0	0	0	0	0	0	0	0	0	0	0	0	0	0	0	0	0	0
Q6GR45	Q6GR45	eif6	Eukaryotic translation initiation factor 6	XB-GENE-868348	eif6	ASFENNNEIGCFAK	14	1599.7	0.00017635	130.1	0	0	0	1488000	17554	0	0	0	0	0	0	0	0	0	0	0	0	0	0	0	0	0	0	0	0	0	0	0	0	0	0	3320800	251900	156150	0	0	0	0	0
Q6GNI4	Q6GNI4	eif3k	Eukaryotic translation initiation factor 3 subunit K	XB-GENE-992848	eif3k	ASFEQMR	7	867.391	0.03245	95.909	0	0	0	0	0	0	0	0	0	0	0	0	0	0	0	0	0	0	0	0	0	0	0	0	0	0	0	0	0	0	0	0	0	0	0	0	0	0	0
Q6DCS8	Q6DCS8	actn4-prov		XB-GENE-494343	actn4	ASFNHFDKDHTGALGPEEFK	20	2246.04	0.017288	50.358	1	2806700	0	0	0	0	0	0	0	0	0	0	0	0	0	0	0	0	0	0	0	0	0	0	0	0	0	0	0	0	0	0	0	0	0	0	0	0	0
Q498F4;Q2VPL8	Q2VPL8	LOC734217;MGC131189		XB-GENE-1006695	aldh6a1	ASFRGDTNFYGK	12	1361.64	0.014725	84.821	1	0	0	0	0	0	0	0	0	0	0	0	0	0	0	0	0	0	0	0	0	0	0	0	0	276860	120760	54003	0	0	0	0	0	0	0	0	0	0	0
Q8UVR6;Q32NS8	Q8UVR6	CAP1;MGC52725	Adenylyl cyclase-associated protein	XB-GENE-17338658	cap1	ASGAAPAPAAPPAPK	15	1272.68	0.00026599	120.59	0	0	0	0	0	0	0	146180	0	0	253670	0	0	0	0	0	0	0	0	1343600	23852	11526	37421	0	0	0	0	0	0	0	0	1285800	0	0	2103400	32061	50693	38534	0
Q6DD81;Q0P032	Q6DD81	serpine2-prov;PN-1		XB-GENE-17344079	serpine2	ASGATTAVLIAR	12	1129.65	1.6511e-05	130.44	0	0	0	0	0	0	0	0	0	0	0	0	0	0	0	0	0	0	0	0	0	0	0	0	0	0	0	0	0	0	0	0	0	0	0	0	0	0	0
Q2PPJ1	Q2PPJ1					ASGDQTMCMDIDECDR	16	1902.69	3.021e-38	172.26	0	0	0	0	0	0	0	0	0	0	0	0	0	0	0	0	16139000	234780	206040	7544600	368790	277110	0	0	0	0	0	0	0	0	0	14432000	463260	682160	16498000	339380	91287	0	0
Q68KF8;Q5EE49;Q5EE44;Q5EE45;Q5EE46;Q5EE47;Q5EE48	Q68KF8	spc6A;PC6				ASGDWTLEINDTPSQLR	17	1901.91	0.0012004	71.601	0	0	0	0	0	0	0	0	0	0	0	0	0	0	0	0	0	0	0	0	0	0	0	0	0	0	0	0	0	0	0	0	0	0	0	0	0	0	0
Q5PQ96	Q5PQ96	LOC495940		XB-GENE-17341287	pcsk5	ASGDWTLEIYDTPSQLR	17	1950.93	9.155e-18	183.75	0	0	0	0	0	0	0	0	0	0	0	0	0	0	0	0	8185100	2334500	279740	0	0	0	0	0	0	0	0	0	0	0	0	0	0	0	0	0	0	0	0
Q6GLM8	Q6GLM8	MGC84683		XB-GENE-1003770	spock2	ASGECWCVDQHGSELTGTR	19	2148.9	2.8874e-05	115.26	0	6405800	160990	2660100	111300	7701800	146250	675110	26851	90335	339140	16810	30119	102300	18482	4498.9	0	0	0	3708300	199240	190910	0	0	0	416190	9892.6	35180	0	0	0	6597500	224190	173240	0	0	0	0	0
Q7ZYQ8	Q7ZYQ8	RPL18A	60S ribosomal protein L18a			ASGEIVYCGQVFEK	14	1585.74	3.3818e-26	223.03	0	0	0	0	0	0	0	0	0	0	0	0	0	0	0	0	0	0	0	0	0	0	0	0	0	0	0	0	0	0	0	0	0	0	2643300	227120	257140	0	0
Q641D7	Q641D7	MGC81945	Ubiquitin carboxyl-terminal hydrolase	XB-GENE-971847	usp14	ASGEMASAQYITAALR	16	1638.8	0.016077	46.892	0	0	0	0	0	0	0	0	0	0	0	0	0	0	0	0	0	0	0	0	0	0	0	0	0	0	0	0	0	0	0	0	0	0	0	0	0	0	0
Q6DEB6;Q66KS0	Q6DEB6	ugp2-prov;MGC85503		XB-GENE-974412	ugp2	ASGGMSHFQEAIR	13	1389.65	3.4718e-15	179.41	0	0	0	0	0	0	0	0	0	0	0	0	0	0	0	0	2197000	570990	166480	3896600	659340	202950	0	0	0	0	0	0	0	0	0	2479700	375180	6834.6	0	0	0	0	0
Q6DCT5	Q6DCT5	MGC80785		XB-GENE-866006	aldh2	ASGIGRELGEYGLEAYTEVK	20	2141.06	6.5071e-05	113.23	1	0	0	0	0	0	0	0	0	0	0	0	0	0	0	0	0	0	0	0	0	0	0	0	0	0	0	0	0	0	0	0	0	0	0	0	0	0	0
P41116	P41116	rpl8	60S ribosomal protein L8	XB-GENE-482213	rpl8	ASGNYATVISHNPETK	16	1687.82	3.5823e-10	173.15	0	11326000	240330	5348200	141040	4888100	148550	1007100	93561	149340	0	0	0	0	0	0	20047000	819420	91979	18583000	900080	372460	0	0	0	1330300	116750	900340	0	0	0	20937000	628120	514750	12761000	663230	493320	0	0
Q68FJ1	Q68FJ1	MGC86324	ATP synthase-coupling factor 6, mitochondrial	XB-GENE-17332391	atp5j	ASGPVDAGSEYQK	13	1307.6	1.0435e-06	175.68	0	0	0	0	0	0	0	137470	20227	79846	0	0	0	0	0	0	0	0	0	0	0	0	0	0	0	0	0	0	0	0	0	0	0	0	0	0	0	0	0
Q6GQB4	Q6GQB4	hk1-A		XB-GENE-944854	hk1	ASGVEGMDVVK	11	1090.53	0.019296	91.961	0	0	0	0	0	0	0	0	0	0	143640	42688	102210	0	0	0	4891000	310390	5272700	3509700	242890	8170200	0	0	0	0	0	0	0	0	0	4179000	286800	5830400	2336400	279370	3294300	0	0
P45695	P45695	cfl1-a	Cofilin-1-A	XB-GENE-1016488	cfl1	ASGVMVSDDVIK	12	1219.61	1.7847e-25	255.41	0	0	0	0	0	0	0	2681500	204560	445660	1273600	134750	71440	69579	11676	9373.3	16249000	1019800	4389300	16297000	601350	4699900	168960	6967.6	11498	1325400	119210	72964	0	0	0	62484000	459430	5642300	18512000	337810	4681100	0	0
P45593	P45593	cfl1-b	Cofilin-1-B	XB-GENE-6251620	cfl1	ASGVMVSDDVVK	12	1205.6	6.5579e-07	187.78	0	0	0	0	0	0	0	1980200	416010	228790	834440	265670	183920	65808	22251	18779	5686200	377320	120100	7381500	348600	145450	133380	10557	17669	1330500	233950	278620	0	0	0	5091300	504410	120440	7361200	233380	146890	0	0
Q6NRW6;Q7ZY34	Q6NRW6	MGC81191;ACTN1				ASIHEAWTDGK	11	1213.57	0.00081589	97.163	0	669930	0	0	0	0	0	0	0	0	0	0	0	0	0	0	5695400	0	0	0	0	0	0	0	0	0	0	0	0	0	0	6676900	0	0	0	0	0	0	0
Q3B8I3	Q3B8I3	MGC130910		XB-GENE-954740	rpl7	ASINMLR	7	803.432	0.0041483	164	0	0	0	0	0	0	0	0	0	0	0	0	0	0	0	0	15439000	0	0	12615000	0	0	0	0	0	0	0	0	0	0	0	0	0	0	9361200	1024100	0	0	0
Q63ZQ1;Q9DE33;B7ZR20	Q9DE33	sept2-b;sept2-a;XlSeptA	Septin-2B;Septin-2A	XB-GENE-865354	Sept2	ASIPFTVVGSNQLIEAK	17	1772.97	3.8435e-18	195.28	0	0	0	0	0	0	0	1140300	166220	84888	950280	112870	46933	0	0	0	0	0	0	3069600	174530	153750	0	0	0	961230	149090	85073	0	0	0	0	0	0	2953300	117910	53737	0	0
Q4KLF5	Q4KLF5	btf3l4	Transcription factor BTF3 homolog 4	XB-GENE-948242	btf3l4	ASKPEDIEEEDDDVPELVGNFDEASK	26	2876.27	2.2521e-07	112.61	1	0	0	0	0	0	0	733490	34493	29213	820680	40095	56449	92556	8525.3	7270.2	0	0	0	0	0	0	0	0	0	945660	43783	37399	0	0	0	0	0	0	0	0	0	0	0
Q6GPA9	Q6GPA9	MGC80562		XB-GENE-6086902	sf3a1	ASKPLPPAPASDEYLVSPITGEK	23	2366.24	0.01155	58.89	1	0	0	0	0	0	0	0	0	0	0	0	0	0	0	0	0	0	0	0	0	0	0	0	0	0	0	0	0	0	0	0	0	0	0	0	0	0	0
Q7SY65;P08802	Q7SY65	krt18-b;krt18-a	Keratin, type I cytoskeletal 18-B;Keratin, type I cytoskeletal 18-A	XB-GENE-6256523	krt18	ASLEGTLHDTEAR	13	1398.67	9.4541e-07	174.46	0	1638200	182390	0	0	0	0	0	0	0	0	0	0	0	0	0	0	0	0	0	0	0	0	0	0	0	0	0	0	0	0	0	0	0	1086400	92617	103430	0	0
Q6DCM6;Q7ZYA9	Q6DCM6	Ssr1		XB-GENE-17336156	ssr1	ASLNADTTILFVK	13	1391.77	8.4707e-05	146.58	0	0	0	0	0	0	0	0	0	0	0	0	0	0	0	0	0	0	0	0	0	0	0	0	0	0	0	0	0	0	0	0	0	0	0	0	0	0	0
Q8AVB7	Q8AVB7			XB-GENE-1006541	cct2	ASLSLAPVNIFK	12	1258.73	0.0035989	107.12	0	0	0	0	0	0	0	0	0	0	0	0	0	0	0	0	16733000	0	0	0	0	0	0	0	0	362890	0	0	0	0	0	0	0	0	0	0	0	0	0
Q640D3	Q640D3	LOC494700	Phosphoserine aminotransferase	XB-GENE-1016019	psat1	ASLYNAVTVEDVQK	14	1535.78	1.0696e-19	217.16	0	0	0	0	0	0	0	351830	43445	25433	261440	37219	6170.6	0	0	0	0	0	0	4510000	378590	422270	0	0	0	216880	51458	14046	0	0	0	11011000	0	0	0	0	0	0	0
Q8AVM5	Q8AVM5	atp6v0a1	V-type proton ATPase 116 kDa subunit a isoform 1	XB-GENE-959351	atp6v0a1	ASLYPCPETPQER	13	1546.71	0.00030924	130.77	0	4386500	633890	1670900	81670	2444900	0	745770	95791	744670	566210	54537	357600	57561	5501	61109	7376000	264820	664800	4397800	179430	373860	0	0	0	192420	85828	190200	0	0	0	9602000	586370	465810	7057200	150290	619240	0	0
Q6NU15;Q7ZWS3;P30998	Q6NU15	LOC398496;jup	Junction plakoglobin	XB-GENE-489401	jup	ASMIVNQLSK	10	1089.59	0.00059976	143.28	0	0	0	0	0	0	0	0	0	0	0	0	0	0	0	0	0	0	0	0	0	0	0	0	0	0	0	0	0	0	0	0	0	0	0	0	0	0	0
Q6PA12;Q7ZY80	Q6PA12	dpp3-A-prov		XB-GENE-6254219	dpp3	ASNAFLKDPEGMESLWR	17	1949.93	2.4614e-05	137.91	1	0	0	0	0	0	0	0	0	0	0	0	0	0	0	0	0	0	0	0	0	0	0	0	0	131170	180990	15657	0	0	0	0	0	0	0	0	0	0	0
P18709;B3DLK7;A2BD87	P18709	LOC100037071	Vitellogenin-A2;Lipovitellin I;Lipovitellin II;Phosvitin	XB-GENE-5791437	vtga2	ASNFENLQALWK	12	1419.71	6.3118e-44	253.79	0	0	0	2056000	20438	893760	46633	3616900	199810	72989	57685	0	0	0	0	0	58574000	984470	287770	22067000	267410	381640	0	0	0	0	0	0	0	0	0	66395000	970470	796760	17916000	384060	488020	0	0
Q7ZX34;Q7ZX77	Q7ZX34	MGC52616;hspa9b		XB-GENE-960234	hspa9	ASNGDAWVESHGK	13	1356.61	0.0037086	95.345	0	0	0	0	0	0	0	0	0	0	0	0	0	0	0	0	0	0	0	0	0	0	0	0	0	0	0	0	0	0	0	0	0	0	0	0	0	0	0
Q6DJD1	Q6DJD1	copa-prov		XB-GENE-989765	copa	ASNLENSTYDLYTIPK	16	1827.89	6.7596e-05	138.91	0	1394600	71586	1501800	83628	702500	44156	0	0	0	0	0	0	0	0	0	0	0	0	0	0	0	0	0	0	0	0	0	0	0	0	0	0	0	0	0	0	0	0
Q6DJD1	Q6DJD1	copa-prov		XB-GENE-989765	copa	ASNLENSTYDLYTIPKDTDSQNPDAPEGK	29	3182.45	0.0017402	62.225	1	0	0	0	0	0	0	0	0	0	0	0	0	0	0	0	0	0	0	0	0	0	0	0	0	287460	26859	37060	0	0	0	0	0	0	0	0	0	0	0
Q7ZX80;Q4FZM5	Q7ZX80	MGC116545		XB-GENE-6254224	cyc1	ASNNGALPPDLSYIANAR	18	1842.92	0.0048688	55.688	0	0	0	0	0	0	0	0	0	0	0	0	0	0	0	0	0	0	0	0	0	0	0	0	0	0	0	0	0	0	0	0	0	0	0	0	0	0	0
Q66KU3	Q66KU3	MGC85433	Guanine nucleotide-binding protein subunit gamma	XB-GENE-961285	gng2	ASNNTASIAQAR	12	1202.6	1.3375e-05	169.98	0	0	0	0	0	0	0	0	0	0	0	0	0	0	0	0	0	0	0	0	0	0	0	0	0	0	0	0	0	0	0	0	0	0	0	0	0	0	0
Q66KU3	Q66KU3	MGC85433	Guanine nucleotide-binding protein subunit gamma	XB-GENE-961285	gng2	ASNNTASIAQARK	13	1330.7	0.01425	85.081	1	0	0	0	0	0	0	0	0	0	0	0	0	0	0	0	0	0	0	0	0	0	0	0	0	0	0	0	0	0	0	0	0	0	0	0	0	0	0
B7ZQR5	B7ZQR5	endou-A		XB-GENE-5883648	endou	ASNRGQLNHELSK	13	1452.74	0.016723	91.28	1	0	0	0	0	0	0	0	0	0	0	0	0	0	0	0	0	0	0	0	0	0	0	0	0	0	0	0	0	0	0	0	0	0	0	0	0	84625	0
Q7ZXX1	Q7ZXX1	cadm3	Cell adhesion molecule 3	XB-GENE-1012968	cadm3	ASNTLGTFITHYK	13	1451.74	0.054155	57.434	0	3896200	123950	0	0	2276500	230340	537830	79101	7949.1	333250	0	0	0	0	0	11012000	294780	343390	4070200	207010	83577	0	0	0	0	0	0	0	0	0	6808700	240480	162740	3483900	54132	96218	0	0
Q6DCS9	Q6DCS9	MGC80838		XB-GENE-6255097	ptgr1.2	ASPDGYDCYFENVGGK	16	1777.73	0.00043232	106.35	0	1446000	27268	0	0	0	0	0	0	0	0	0	0	0	0	0	0	0	0	0	0	0	0	0	0	0	0	0	0	0	0	0	0	0	0	0	0	0	0
Q6PGS0	Q6PGS0			XB-GENE-492170	ssr1	ASPNADTTILFVK	13	1375.73	0.004899	66.004	0	0	0	0	0	0	0	0	0	0	0	0	0	0	0	0	0	0	0	0	0	0	0	0	0	0	0	0	0	0	0	0	0	0	0	0	0	0	0
Q5XH74;P09010	Q5XH74	LOC397911	Lamin-L(I)			ASPPSDLIWK	10	1112.59	0.02324	70.056	0	0	0	0	0	0	0	0	0	0	0	0	0	0	0	0	0	0	0	0	0	0	0	0	0	0	0	0	0	0	0	0	0	0	0	0	0	0	0
Q66J72;D5JEJ6;D5JEJ7	Q66J72	MGC81721		XB-GENE-947435	nectin2	ASQQEVLVR	9	1028.56	0.0034971	119.22	0	0	0	0	0	0	0	0	0	0	0	0	0	0	0	0	0	0	0	0	0	0	0	0	0	0	0	0	0	0	0	0	0	0	0	0	0	0	0
Q7SZF6	Q7SZF6	vtg b1		XB-GENE-5749200	vtgb1	ASQRAVEIAADLVTDSR	17	1800.93	0.00064079	101.78	1	0	0	0	0	0	0	0	0	0	0	0	0	0	0	0	0	0	0	0	0	0	0	0	0	0	0	0	0	0	0	0	0	0	0	0	0	0	0
Q7SZT3	Q7SZT3	atp6v1g1		XB-GENE-989685	atp6v1g1	ASQSAGIQQLLQAEK	15	1570.83	1.6391e-36	249.36	0	0	0	0	0	0	0	1834800	2256000	592930	0	0	0	0	0	0	0	0	0	0	0	0	0	0	0	0	0	0	0	0	0	0	0	0	0	0	0	0	0
Q5XGW0	Q5XGW0	atp6v1g3	V-type proton ATPase subunit G 3	XB-GENE-6254107	atp6v1g3	ASQSQGIQQLLQAEK	15	1627.85	0.00055733	105.63	0	0	0	0	0	0	0	0	0	0	0	0	0	0	0	0	0	0	0	0	0	0	0	0	0	0	0	0	0	0	0	0	0	0	0	0	0	0	0
Q7T2T2;Q6DE60	Q7T2T2	CAP1b	Adenylyl cyclase-associated protein			ASSAAPAPAAPPAPR	15	1330.7	0.00019496	121.56	0	0	0	0	0	0	0	0	0	0	207530	9097.6	6933.2	0	0	0	0	0	0	2410900	0	0	0	0	0	152120	0	0	0	0	0	0	0	0	0	0	0	0	0
Q7ZY03	Q7ZY03			XB-GENE-963867	mfap1	ASSANALNKLPPIQSTAGAVPVRNEK	26	2632.43	4.0479e-05	123.54	2	0	0	0	0	0	0	0	0	0	0	0	0	0	0	0	0	0	0	0	0	0	0	0	0	184000	0	0	0	0	0	0	0	0	0	0	0	0	0
Q6DFI9	Q6DFI9	LOC445827				ASSEAIAEEVAK	12	1203.6	0.018578	86.592	0	0	0	0	0	848890	0	157030	16406	169620	0	0	0	0	0	0	4620500	0	0	0	0	0	0	0	0	0	0	0	0	0	0	2125400	0	0	0	0	0	0	0
Q7ZY98;Q7ZX88	Q7ZY98			XB-GENE-6254060	snd1	ASSGAQTGPVAPALQR	16	1509.79	0.062817	64.665	0	0	0	0	0	0	0	0	0	0	0	0	0	0	0	0	0	0	0	0	0	0	0	0	0	0	0	0	0	0	0	0	0	0	0	0	0	0	0
Q640G3	Q640G3	LOC494679				ASSTCSLTFDNVK	13	1428.66	0.023452	75.589	0	0	0	0	0	0	0	0	0	0	0	0	0	0	0	0	0	0	0	0	0	0	0	0	0	0	0	0	0	0	0	0	0	0	0	0	0	0	0
Q32N52;Q91588	Q91588	c3				ASSYLVGQYPGLK	13	1381.72	0.022059	77.26	0	0	0	0	0	0	0	0	0	0	0	0	0	0	0	0	3020000	273160	565540	0	0	0	0	0	0	0	0	0	0	0	0	4761200	301360	551230	0	0	0	0	0
Q9IAJ1;B7ZS86	Q9IAJ1	XPTP-D		XB-GENE-865171	ptprd	ASVGLGASTTEISAR	15	1418.74	4.112e-05	144.16	0	0	0	0	0	0	0	0	0	0	0	0	0	0	0	0	0	0	0	1080000	0	0	0	0	0	0	0	0	0	0	0	0	0	0	3381500	0	0	0	0
P42120	P42120	ldha	L-lactate dehydrogenase A chain	XB-GENE-6254440	ldhb	ASVQEKLITCVCQDK	15	1777.87	0.042451	57.267	1	0	0	0	0	0	0	0	0	0	0	0	0	0	0	0	0	0	0	6203000	0	0	0	0	0	0	0	0	0	0	0	0	0	0	0	0	0	0	0
Q91588	Q91588					ASVSAQSGFFGADGVR	16	1554.74	8.1471e-15	191.91	0	1497300	257380	1441100	207030	4789400	201280	0	0	0	124110	40600	95362	51160	3159	6162.9	10478000	372440	1195100	0	0	0	0	0	0	0	0	0	0	0	0	12354000	664760	2751400	3561500	156270	4633500	0	0
Q6P699;Q4V871	Q4V871	MGC68562;MGC114621				ASVSELACIYSALILHDDEVSITEDK	26	2877.4	1.0358e-48	148.09	0	0	0	0	0	0	0	7416400	670270	1082100	0	0	0	0	0	0	0	0	0	0	0	0	0	0	0	8448300	288920	694470	0	0	0	0	0	0	0	0	0	0	0
Q6AZU4	Q6AZU4	MGC79131		XB-GENE-17346726	st13	ASVYVQLQKPNAAIR	15	1656.93	3.9904e-05	121.56	1	0	0	0	0	0	0	0	0	0	0	0	0	0	0	0	5002500	309900	255100	2428700	267840	49639	0	0	0	0	0	0	0	0	0	4040800	275820	124460	0	0	0	0	0
Q9I909;Q9I908	Q9I909	XRPTPb		XB-GENE-1011835	ptprz1	ASWITFHWGK	10	1231.61	0.0025144	85.533	0	1804500	0	0	0	0	0	0	0	0	0	0	0	0	0	0	8191700	0	0	6791500	0	0	0	0	0	0	0	0	0	0	0	5131400	0	0	8104100	0	0	0	0
P87379-2;B7ZQN4;Q6GPJ9;P87379	P87379-2	Grb2;grb2-b;grb2-a	Growth factor receptor-bound protein 2-B;Growth factor receptor-bound protein 2-A			ATADDELSFK	10	1095.51	0.0035517	113.46	0	0	0	0	0	0	0	0	0	0	0	0	0	0	0	0	0	0	0	0	0	0	0	0	0	0	0	0	0	0	0	0	0	0	0	0	0	0	0
Q6PCK4;O73675	Q6PCK4	xnlrr-1;XNLRR-1		XB-GENE-866210	lrrn1	ATAEPEPEIYWVTPLGHK	18	2037.02	0.00075977	62.94	0	471290	0	0	0	0	0	0	0	0	0	0	0	0	0	0	0	0	0	0	0	0	0	0	0	0	0	0	0	0	0	0	0	0	0	0	0	0	0
Q6NRZ5;Q01588	Q6NRZ5	LOC397937;rpa1	Replication protein A 70 kDa DNA-binding subunit			ATAFNEQADK	10	1093.5	0.034397	52.167	0	0	0	0	0	0	0	0	0	0	0	0	0	0	0	0	0	0	0	443210	0	0	0	0	0	0	0	0	0	0	0	0	0	0	0	0	0	0	0
A9JS79	A9JS79	LOC100127332	Proteasome subunit beta type			ATAGAYIASQTVK	13	1279.68	7.0227e-18	214.78	0	0	0	0	0	0	0	715290	41649	31182	611660	23704	36188	145420	5681	2727.3	28714000	135340	171110	14946000	144230	258330	0	0	0	666380	60914	40890	0	0	0	20163000	348110	8781.3	15064000	480690	499420	0	0
Q6DCD3;P02827	Q6DCD3	hsp70	Heat shock 70 kDa protein			ATAGDTHLGGEDFDNR	16	1674.72	0.00055141	80.411	0	0	0	0	0	3075800	207750	0	0	0	0	0	0	0	0	0	0	0	0	0	0	0	0	0	0	0	0	0	0	0	0	0	0	0	0	0	0	0	0
Q640I3	Q640I3	LOC494665		XB-GENE-479097	rab14	ATAPYNYSYIFK	12	1436.7	0.0025975	105.95	0	0	0	0	0	0	0	0	0	0	0	0	0	0	0	0	4265800	394410	574200	0	0	0	0	0	0	0	0	0	0	0	0	0	0	0	0	0	0	0	0
O57339	O57339	Netrin-1				ATAREANECVACNCNLHAR	19	2215.96	4.7332e-06	156	1	0	0	0	0	0	0	0	0	0	0	0	0	0	0	0	0	0	0	0	0	0	0	0	0	0	0	0	0	0	0	0	0	0	0	0	0	0	0
Q6IP06	Q6IP06	stk3	Serine/threonine-protein kinase 3;Serine/threonine-protein kinase 3 36kDa subunit;Serine/threonine-protein kinase 3 20kDa subunit	XB-GENE-960737	stk3	ATATQLLQHPFIK	13	1466.82	0.028781	42.426	0	796720	0	0	0	0	0	0	0	0	0	0	0	0	0	0	0	0	0	0	0	0	0	0	0	0	0	0	0	0	0	0	0	0	0	0	0	0	0
Q7ZY11	Q7ZY11	eif2a	Eukaryotic translation initiation factor 2A			ATAVLVTASTDVDK	14	1389.74	8.8398e-07	162.88	0	0	0	0	0	0	0	0	0	0	0	0	0	0	0	0	0	0	0	0	0	0	0	0	0	0	0	0	0	0	0	0	0	0	0	0	0	0	0
Q6DJD9	Q6DJD9	LOC443728				ATCECLSGFQPIQGDPAYCEDIDECAAK	28	3204.31	2.7515e-07	85.407	0	0	0	0	0	0	0	0	0	0	0	0	0	0	0	0	0	0	0	0	0	0	0	0	0	0	0	0	0	0	0	0	0	0	0	0	0	0	0
Q7ZTM2;Q3KPN6	Q3KPN6	MGC132180	Proteasome subunit alpha type			ATCIGNNSAAAVSMLK	16	1606.78	1.767e-14	189.59	0	0	0	0	0	0	0	297650	26084	103880	150910	6750.3	108350	0	0	0	0	0	0	0	0	0	0	0	0	219540	19978	109770	0	0	0	0	0	0	0	0	0	0	0
P31515-2;P31515	P31515-2	fst	Follistatin			ATCLLGR	7	789.417	0.020184	124.34	0	0	0	0	0	0	0	0	0	0	0	0	0	0	0	0	0	0	0	0	0	0	0	0	0	0	0	0	0	0	0	0	0	0	0	0	0	0	0
Q6IP24;Q01173	Q6IP24	tpm1	Tropomyosin alpha-1 chain			ATDAEGDVASLNR	13	1317.62	5.4389e-09	182.55	0	0	0	0	0	0	0	0	0	0	0	0	0	0	0	0	0	0	0	3423200	0	0	0	0	0	0	0	0	0	0	0	0	0	0	2142700	0	0	0	0
Q6IP24;Q01173	Q6IP24	tpm1	Tropomyosin alpha-1 chain			ATDAEGDVASLNRR	14	1473.72	0.0078645	81.625	1	0	0	0	0	0	0	0	0	0	0	0	0	0	0	0	0	0	0	0	0	0	0	0	0	0	0	0	0	0	0	0	0	0	0	0	0	0	0
Q7SYW4	Q7SYW4		Isocitrate dehydrogenase [NADP]	XB-GENE-976321	idh2	ATDFVVDQAGTFK	13	1397.68	6.3498e-26	234.04	0	0	0	0	0	0	0	287980	116430	42054	0	0	0	0	0	0	7701600	581040	660920	6753600	890250	456330	0	0	0	490280	300760	68960	0	0	0	8960700	531990	327640	7506700	1127200	592080	0	0
Q640H5	Q640H5	LOC494713	Isocitrate dehydrogenase [NADP]	XB-GENE-6255336	idh1	ATDFVVPGPGK	11	1086.57	0.0088172	100.88	0	0	0	517050	77728	0	0	0	0	0	0	0	0	0	0	0	0	0	0	0	0	0	0	0	0	0	0	0	0	0	0	0	0	0	0	0	0	0	0
P51893;O93477	O93477	ahcy-a;ahcy-b	Adenosylhomocysteinase A;Adenosylhomocysteinase B	XB-GENE-950023	ahcy	ATDVMIAGK	9	904.469	0.00068786	141.02	0	0	0	0	0	0	0	191230	12460	34579	0	0	0	0	0	0	0	0	0	0	0	0	0	0	0	0	0	0	0	0	0	0	0	0	0	0	0	0	0
Q6GQA0	Q6GQA0	MGC80231		XB-GENE-996834	necap1	ATEAEYESVLCIK	13	1511.72	0.010855	85.885	0	0	0	0	0	0	0	0	0	0	0	0	0	0	0	0	0	0	0	0	0	0	0	0	0	0	0	0	0	0	0	0	0	0	0	0	0	0	0
Q6INV1	Q6INV1	MGC80245				ATEAPGSALEPTVENVK	17	1711.86	4.6324e-07	118.62	0	2040000	58375	733590	58822	460820	0	0	0	0	0	0	0	0	0	0	0	0	0	5980900	0	0	0	0	0	0	0	0	0	0	0	0	0	0	0	0	0	0	0
Q4V813	Q4V813	adh5		XB-GENE-977220	adh5	ATEFGATECLNPADFNK	17	1883.84	7.4636e-05	88.427	0	0	0	0	0	0	0	0	0	0	0	0	0	0	0	0	0	0	0	0	0	0	0	0	0	0	0	0	0	0	0	0	0	0	0	0	0	0	0
Q68EX4	Q68EX4	MGC84123	Proteasome subunit beta type	XB-GENE-946045	psmb7	ATEGMIVADK	10	1033.51	0.00050874	153.33	0	0	0	0	0	0	0	0	0	0	0	0	0	390770	12535	772240	28261000	557790	623660	24356000	123340	983600	0	0	0	0	0	0	0	0	0	41710000	1338100	650390	44279000	396980	531850	0	0
Q68EX4	Q68EX4	MGC84123	Proteasome subunit beta type	XB-GENE-946045	psmb7	ATEGMIVADKNCSK	14	1522.71	0.016409	103.32	1	0	0	0	0	0	0	0	0	0	0	0	0	0	0	0	0	0	0	0	0	0	0	0	0	226400	10961	0	0	0	0	0	0	0	0	0	0	0	0
O42126	O42126			XB-GENE-971963	vldlr	ATEISCGVR	9	991.476	0.02864	50.834	0	950270	142140	0	0	0	0	0	0	0	0	0	0	0	0	0	0	0	0	0	0	0	0	0	0	0	0	0	0	0	0	0	0	0	0	0	0	0	0
Q0EAE6	Q0EAE6	POLE4		XB-GENE-5722012	pole4	ATELFIETIAK	11	1234.68	0.00030283	147.62	0	0	0	0	0	0	0	0	0	0	0	0	0	0	0	0	0	0	0	0	0	0	0	0	0	0	0	0	0	0	0	0	0	0	0	0	0	0	0
Q4KL98	Q4KL98	MGC116533		XB-GENE-1017048	stoml2	ATESDGTMGTETQEKDQH	18	1963.81	0.027274	63.682	1	0	0	0	0	0	0	0	0	0	117560	10090	5543.2	0	0	0	0	0	0	0	0	0	0	0	0	123790	11421	2484.2	0	0	0	0	0	0	0	0	0	0	0
Q6IP81	Q6IP81	MGC78867		XB-GENE-955982	lta4h	ATESDLGSFSADDVK	15	1540.69	5.1475e-21	161.49	0	1542400	89834	0	0	0	0	0	0	0	0	0	0	0	0	0	9332400	262350	228550	5419000	135110	337800	0	0	0	0	0	0	0	0	0	9099000	228070	571450	3433800	222680	192930	0	0
Q4V7U9	Q4V7U9	MGC115379		XB-GENE-973863	grpel1	ATESVPKEEIK	11	1229.65	0.021078	82.417	1	0	0	0	0	0	0	0	0	0	0	0	0	0	0	0	0	0	0	0	0	0	0	0	0	0	0	0	0	0	0	0	0	0	0	0	0	0	0
Q6DD57	Q6DD57	hnrnph1		XB-GENE-6000225	hnrnph1	ATETDIYTFFSPLNPVR	17	1969.98	2.5964e-61	248.67	0	0	0	0	0	0	0	411890	279200	174110	0	0	0	0	0	0	0	0	0	0	0	0	0	0	0	0	0	0	0	0	0	0	0	0	0	0	0	0	0
Q6GR26	Q6GR26	MGC81273		XB-GENE-999176	ppm1b	ATETPGSALEPTIENVK	17	1755.89	0.00016269	135.15	0	2268900	87940	1831500	110180	1253500	77004	0	0	0	0	0	0	0	0	0	7069000	272440	236520	3982100	60866	73190	0	0	0	0	0	0	0	0	0	4503300	201930	453510	4406300	241650	73919	0	0
Q6NRN6;Q07016;B7ZPF6	Q6NRN6	XMax2;max	Protein max	XB-GENE-6255913	max	ATEYIQYMR	9	1173.55	0.0015134	114.64	0	0	0	0	0	0	0	0	0	0	0	0	0	0	0	0	0	0	0	0	0	0	0	0	0	0	0	0	0	0	0	0	0	0	0	0	0	0	0
Q7T0R9;A2BDB1;A2BD96	Q7T0R9	rps2e;LOC100037089		XB-GENE-1003623	rps2	ATFDAISK	8	851.439	0.0020036	150.24	0	0	0	0	0	0	0	0	0	0	0	0	0	0	0	0	4830700	164200	249720	0	0	0	0	0	0	0	0	0	0	0	0	6818200	117550	597420	0	0	0	0	0
Q4KLV8;A4IFW8	Q4KLV8	LOC733291				ATFDVILIVPK	11	1214.73	0.00023527	152.54	0	0	0	0	0	0	0	0	0	0	0	0	0	0	0	0	7350000	0	0	0	0	0	0	0	0	0	0	0	0	0	0	0	0	0	0	0	0	0	0
Q9W6C5;Q9W6C5-2;B7ZQZ0	Q9W6C5	pdcd6ip;LOC398095	Programmed cell death 6-interacting protein	XB-GENE-1194427	pdcd6ip	ATFISVPLKK	10	1102.68	0.0048286	107.08	1	0	0	0	0	0	0	324160	7413.9	47620	314080	24846	44235	0	0	0	0	0	0	0	0	0	0	0	0	0	0	0	0	0	0	0	0	0	0	0	0	0	0
Q08B19;Q52KZ4	Q08B19	LOC733212				ATFSIQLNFPK	11	1264.68	0.00025251	149.94	0	0	0	0	0	0	0	0	0	0	0	0	0	0	0	0	12533000	182600	395880	0	0	0	0	0	0	0	0	0	0	0	0	4868600	269070	41393	0	0	0	0	0
Q5XHC9	Q5XHC9	LOC495035		XB-GENE-17342000	abcf3	ATFVDILRK	9	1061.62	0.00091898	128.86	1	0	0	0	0	0	0	0	0	0	0	0	0	0	0	0	0	0	0	0	0	0	0	0	0	0	0	0	0	0	0	0	0	0	0	0	0	0	0
Q5PQ96	Q5PQ96	LOC495940		XB-GENE-17341287	pcsk5	ATGCADNTNHHVVYLEHVVVR	21	2390.16	1.5232e-08	111.65	0	2577100	0	1157800	0	4274400	74480	0	0	0	0	0	0	0	0	0	2810000	139980	119540	3789600	0	0	0	0	0	0	0	0	0	0	0	5898500	0	0	0	0	0	0	0
Q9I8J7	Q9I8J7	tktl2		XB-GENE-1002829	tktl2	ATGGHIITVEDHYR	14	1567.77	1.0497e-08	174.46	0	21939000	43502	13742000	70926	9215700	0	1829600	206960	82032	791490	124520	66770	287420	7530.4	15052	25072000	320530	282250	9531500	75781	62820	0	0	0	0	0	0	0	0	0	29345000	575450	370950	7506300	54989	44056	0	0
Q6GM88;H1A8Z1;Q7ZWQ0;Q9DE56	Q6GM88	RRM1	Ribonucleoside-diphosphate reductase	XB-GENE-1014081	rrm1	ATGSYIAGTNGNSNGLVPMLR	21	2092.04	5.619e-08	105.38	0	0	0	0	0	0	0	0	0	0	0	0	0	0	0	0	8554800	279740	343710	5092600	123850	150800	0	0	0	0	0	0	0	0	0	6258000	26847	161880	0	0	0	0	0
Q7ZWV6	Q7ZWV6		Microtubule-associated protein	XB-GENE-5945253	map2	ATHWAPGQLSEASPLPHATDMK	22	2344.13	0.00060632	61.304	0	2431800	144620	0	0	0	0	0	0	0	0	0	0	0	0	0	0	0	0	0	0	0	0	0	0	0	0	0	0	0	0	0	0	0	0	0	0	0	0
Q04834;Q91795	Q04834			XB-GENE-5957448	myh10	ATIATLESK	9	932.518	0.010274	98.055	0	0	0	0	0	0	0	0	0	0	0	0	0	0	0	0	0	0	0	0	0	0	0	0	0	0	0	0	0	0	0	0	0	0	0	0	0	0	0
Q6IRB3;Q7ZXY2	Q6IRB3	dctn2-b	Dynactin subunit 2-B	XB-GENE-6256553	dctn2	ATIEDADTESK	11	1178.53	0.019899	89.356	0	0	0	0	0	0	0	123490	40536	29103	110570	15463	16643	0	0	0	0	0	0	0	0	0	0	0	0	0	0	0	0	0	0	0	0	0	0	0	0	0	0
Q6PA99;Q6DCV5	Q6PA99	MGC68523;rab7-prov		XB-GENE-483568	rab7a	ATIGADFLTK	10	1035.56	0.0010519	130.98	0	0	0	0	0	0	0	0	0	0	0	0	0	0	0	0	0	0	0	0	0	0	0	0	0	0	0	0	0	0	0	0	0	0	0	0	0	0	0
Q7SZI7;B7ZS84	Q7SZI7	rbp3	Retinol-binding protein 3	XB-GENE-1008802	rbp3	ATIIGEITSGNLMHSK	16	1670.87	1.0475e-10	124.5	0	63261000	1200700	22563000	204480	48384000	120360	3759900	130540	72728	5823900	262490	136750	256860	19408	3101.2	29730000	328800	2274900	26583000	784770	796780	0	0	0	5014100	217560	156010	0	0	0	30757000	1573400	825910	10487000	567000	687430	0	0
Q5XGK8;Q7ZYP8;Q6DCS0;Q7ZXA9	Q5XGK8	LOC495278;cct7-prov				ATISNDGATILK	12	1202.65	0.0037776	108.24	0	0	0	0	0	2111200	848350	0	0	0	0	0	0	0	0	0	0	0	0	8835600	956590	133390	0	0	0	0	0	0	0	0	0	0	0	0	0	0	0	0	0
Q5PPM0;Q800K0	Q800K0	XEEL				ATLALCAGVK	10	1002.55	3.3503e-06	192.91	0	5629400	42378	3674300	0	3669300	53732	209170	432210	42333	183240	351350	20407	0	0	0	8921000	99502	356580	0	0	0	0	0	0	368030	313480	68394	0	0	0	6304600	252870	334570	5755000	0	0	0	0
Q6GN71	Q6GN71	MGC82984		XB-GENE-945031	serpinf1	ATLELNEDGAETAPK	15	1557.75	8.6367e-06	151.38	0	0	0	0	0	0	0	0	0	0	0	0	0	0	0	0	0	0	0	0	0	0	0	0	0	0	0	0	0	0	0	0	0	0	0	0	0	0	0
Q7SZI7;B7ZS84	Q7SZI7	rbp3	Retinol-binding protein 3	XB-GENE-1008802	rbp3	ATLIGEPTSGVSLSVGMYK	19	1908.99	3.8891e-44	246.47	0	0	0	0	0	0	0	133780	13065	0	697880	246300	108130	0	0	0	49821000	11369000	632090	0	0	0	0	0	0	741350	228760	91422	0	0	0	0	0	0	3128800	148100	89002	0	0
Q6DD69	Q6DD69	MGC79063	6-phosphofructokinase	XB-GENE-1000687	pfkm	ATLLNLEDFDEPETRPDTSYYNTDK	25	2946.34	0.00039534	84.689	1	0	0	0	0	0	0	0	0	0	0	0	0	0	0	0	0	0	0	0	0	0	0	0	0	0	0	0	0	0	0	0	0	0	0	0	0	0	0
A9UM19	A9UM19	LOC100137677		XB-GENE-5871799	loc100490530	ATLQAFNQAK	10	1090.58	1.4978e-23	235.32	0	1366800	80751	0	0	0	0	233330	39492	51788	323980	35842	47016	0	0	0	12641000	896350	209680	9992400	562760	0	0	0	0	331350	29072	156430	0	0	0	14963000	0	0	10693000	0	0	0	0
Q32N52;Q5I040;P23667;Q7SYP1	Q32N52	c3	Complement C3			ATLTELQPSDNYDNYVMTIK	20	2315.1	1.1447e-06	134.93	0	0	0	0	0	0	0	0	0	0	0	0	0	0	0	0	10214000	911450	612830	0	0	0	0	0	0	0	0	0	0	0	0	25738000	1250900	545400	0	0	0	0	0
Q32N52;Q5I040;P23667;Q7SYP1	Q32N52	c3	Complement C3			ATLTELQPSDNYDNYVMTIKK	21	2443.19	0.00091936	71.872	1	0	0	0	0	0	0	342370	158050	55854	554970	38655	61676	0	0	0	0	0	0	0	0	0	0	0	0	0	0	0	0	0	0	0	0	0	0	0	0	0	0
A1L2Q0	A1L2Q0	LOC100036916		XB-GENE-5920016	ptx3	ATLWVNGNNR	10	1143.58	0.00069247	111.46	0	0	0	514400	81356	0	0	0	0	0	0	0	0	0	0	0	3645900	244960	200860	4839800	398130	400970	0	0	0	0	0	0	0	0	0	4868100	388870	388900	4375300	295010	230460	0	0
Q8AV13-2;Q8AV13	Q8AV13	prmt1-a	Protein arginine N-methyltransferase 1-A	XB-GENE-6254417	prmt1	ATLYITAIEDR	11	1264.67	1.2965e-07	196.16	0	9975400	190210	4740300	160200	4810500	89298	288470	830020	157310	0	0	0	106230	30578	14559	8894800	158560	351570	0	0	0	0	0	0	0	0	0	0	0	0	0	0	0	0	0	0	0	0
Q6VRB0	Q6VRB0	prmt1-b	Protein arginine N-methyltransferase 1-B	XB-GENE-865039	prmt1	ATLYVTAIEDR	11	1250.65	3.8795e-11	206.36	0	8605500	292180	8352700	215730	5677100	243120	0	0	0	0	0	0	0	0	0	0	0	0	5261900	394800	1141700	0	0	0	0	0	0	0	0	0	7558100	473180	948340	0	0	0	0	0
Q0IH85;Q801R1;Q9DE27	Q801R1	LOC398205;ruvbl2	RuvB-like 2			ATMAATKVPEVR	12	1272.69	0.0004082	142.51	1	0	0	0	0	0	0	165990	555910	12060	178910	451400	9668.8	0	0	0	0	0	0	0	0	0	120630	9682.9	6654.5	0	0	0	21093	0	0	0	0	0	0	0	0	37320	0
Q0IH85;Q801R1;Q9DE27	Q801R1	LOC398205;ruvbl2	RuvB-like 2			ATMAATKVPEVRDVTR	16	1743.93	0.052092	84.759	2	0	0	0	0	0	0	0	0	0	0	0	0	0	0	0	0	0	0	0	0	0	0	0	0	237730	56151	140140	0	0	0	0	0	0	0	0	0	0	0
P24495	P24495	psma2	Proteasome subunit alpha type-2	XB-GENE-964716	psma2	ATNGVVLATEK	11	1101.6	2.8914e-05	183.37	0	0	0	0	0	0	0	3245300	0	0	2110700	0	0	0	0	0	14074000	0	0	8712100	0	0	0	0	0	8257400	0	0	124870	0	0	12138000	0	0	13073000	0	0	0	0
Q8AVL6;Q08B08	Q8AVL6	MGC53587		XB-GENE-6251647	unnamed	ATNLITGPCSSTAK	14	1419.7	6.4777e-05	144.55	0	0	0	0	0	0	0	0	0	0	0	0	0	0	0	0	0	0	0	0	0	0	0	0	0	0	0	0	0	0	0	0	0	0	0	0	0	0	0
Q2VPP6;Q640C0;Q7SYQ7	Q2VPP6	LOC398627		XB-GENE-6255781	f11r	ATNSQGEQSSAIVR	14	1446.71	1.8664e-26	229.9	0	235930	0	0	0	0	0	0	0	0	134980	0	0	0	0	0	1147500	0	0	0	0	0	0	0	0	0	0	0	0	0	0	586670	0	0	0	0	0	0	0
Q91375	Q91375	eef1g-b	Elongation factor 1-gamma-B	XB-GENE-6252331	eef1g	ATPAPAPAPEDDLDESEK	18	1851.84	3.0251e-43	228.9	0	12161000	287170	12893000	474490	6438200	152090	0	0	0	1710400	69926	66206	384500	12470	6418.3	21132000	891280	282020	32173000	999530	475730	0	0	0	1122500	43445	110190	0	0	0	0	0	0	23931000	719080	191350	0	0
Q91375	Q91375	eef1g-b	Elongation factor 1-gamma-B	XB-GENE-6252331	eef1g	ATPAPAPAPEDDLDESEKALAAEPK	25	2532.22	0.0142	62.437	1	0	0	0	0	0	0	0	0	0	0	0	0	0	0	0	0	0	0	0	0	0	0	0	0	0	0	0	0	0	0	0	0	0	0	0	0	0	0
Q7ZX35;Q63ZT4;P26233	Q7ZX35	ctnnb1	Catenin beta	XB-GENE-487204	ctnnb1	ATQADLMELDMAMEPDR	17	1935.84	0.050011	46.873	0	0	0	0	0	0	0	0	0	0	0	0	0	0	0	0	0	0	0	0	0	0	0	0	0	0	0	0	0	0	0	0	0	0	0	0	0	0	0
Q6NU02;O42576;Q6AZL6;Q7ZX50	Q6NU02	eif4a1;LOC444845		XB-GENE-866047	eif4a1	ATQALVLAPTR	11	1139.67	0.0044622	95.273	0	1199200	0	0	0	0	0	0	0	0	0	0	0	0	0	0	0	0	0	4605100	360130	337420	0	0	0	0	0	0	0	0	0	9281100	0	0	4197300	0	0	0	0
Q6NU02;O42576;Q6AZL6;Q7ZX50	Q6NU02	eif4a1;LOC444845		XB-GENE-866047	eif4a1	ATQALVLAPTRELAQQIQK	19	2078.18	0.0049452	76.526	1	0	0	0	0	0	0	0	0	0	0	0	0	0	0	0	0	0	0	0	0	0	0	0	0	0	0	0	0	0	0	0	0	0	0	0	0	0	0
Q6GR46	Q6GR46	cope		XB-GENE-1008751	cope	ATQGEVDELFDVK	13	1449.7	0.064965	64.565	0	0	0	0	0	0	0	0	0	0	0	0	0	0	0	0	0	0	0	0	0	0	0	0	0	0	0	0	0	0	0	0	0	0	0	0	0	0	0
P16176;Q6LCD4	P16176	tgfb1	Transforming growth factor beta-1	XB-GENE-865765	tgfb1	ATREEEHVGHDQNIQDYYAK	20	2402.09	0.058129	44.595	1	0	0	0	0	0	0	0	0	0	0	0	0	0	0	0	0	0	0	0	0	0	0	0	0	194750	9009.8	0	0	0	0	0	0	0	0	0	0	0	0
Q52KT0;Q05AX8	Q52KT0	MGC115168;lap-1		XB-GENE-5829523	npepl1	ATRPDDIHVLYSGK	14	1570.81	0.0066111	68.413	1	2686000	0	1062300	106570	0	0	0	0	0	0	0	0	0	0	0	0	0	0	0	0	0	0	0	0	0	0	0	0	0	0	0	0	0	0	0	0	0	0
Q5PQ49;Q6DJQ1	Q5PQ49	LOC495981;MGC81800		XB-GENE-17344882	mgst3	ATSALGVAWIVGR	13	1299.73	8.8988e-05	148.18	0	6163200	50124	2429800	39975	3121300	29415	0	0	0	0	0	0	0	0	0	32645000	279300	141840	19526000	58662	60795	0	0	0	0	0	0	0	0	0	14340000	45845	201900	10207000	0	0	0	0
Q6DCU1;Q91625;Q641H1	Q641H1	MGC80742;myl12b;MGC81583				ATSNVFAMFDQSQIQEFK	18	2089.98	1.786e-28	205.87	0	0	0	0	0	0	0	219860	67003	87587	0	0	0	0	0	0	17622000	1322000	1735100	0	0	0	0	0	0	0	0	0	0	0	0	0	0	0	0	0	0	0	0
Q5XHG8	Q5XHG8	LOC495003		XB-GENE-967335	nid2	ATSSAVLSSSHQNPNWTPYTPSESETDR	28	3048.37	1.6061e-19	104.96	0	0	0	0	0	0	0	0	0	0	0	0	0	0	0	0	8653700	250610	165040	12526000	175880	147070	0	0	0	0	0	0	0	0	0	5273000	80621	79380	12216000	243080	15380	0	0
A1L3J7	A1L3J7	LOC100037025		XB-GENE-997259	ganab	ATTEGLIQR	9	987.535	0.0088365	105.36	0	1112200	0	0	0	0	0	0	0	0	544350	58548	57494	0	0	0	3404400	87844	59285	3275000	132080	105340	0	0	0	767850	110950	53882	0	0	0	4030500	135320	61393	3658600	90613	53215	0	0
A2RRW9	A2RRW9	cops4		XB-GENE-967031	cops4	ATTGDGSSILDR	12	1191.57	0.0041221	107.39	0	0	0	0	0	0	0	0	0	0	0	0	0	0	0	0	0	0	0	0	0	0	0	0	0	0	0	0	0	0	0	0	0	0	0	0	0	0	0
Q640F0	Q640F0	cnrip1		XB-GENE-980473	cnrip1	ATTVNLGGVIIPLEEK	16	1652.93	0.0002425	100.6	0	0	0	0	0	0	0	0	0	0	0	0	0	0	0	0	4397000	217670	512290	0	0	0	0	0	0	0	0	0	0	0	0	2451100	128340	208530	0	0	0	0	0
Q7ZYU3	Q7ZYU3			XB-GENE-5827101	lin7c	ATVAAFAASEGHSHPR	16	1607.78	0.0030484	80.441	0	0	0	0	0	0	0	0	0	0	0	0	0	0	0	0	0	0	0	0	0	0	0	0	0	0	0	0	0	0	0	0	0	0	0	0	0	0	0
Q8AVB7	Q8AVB7			XB-GENE-1006541	cct2	ATVDHGNDEEKFR	13	1516.69	0.0021537	99.844	1	0	0	0	0	0	0	0	0	0	0	0	0	0	0	0	0	0	0	0	0	0	0	0	0	0	0	0	0	0	0	0	0	0	0	0	0	0	0
Q4V855	Q4V855	MGC114665		XB-GENE-17342836	atp6ap2	ATVLVTVTGVNK	12	1200.71	8.9984e-05	137.55	0	0	0	0	0	0	0	0	0	0	0	0	0	0	0	0	0	0	0	17286000	997340	0	0	0	0	0	0	0	0	0	0	0	0	0	11657000	515220	219440	0	0
B7ZQZ6;Q91900;B1H1Q5	Q91900	LOC397725;complement factor B		XB-GENE-17335705	cfb	ATVMFPWIVK	10	1190.65	0.0014649	104.42	0	0	0	0	0	0	0	0	0	0	0	0	0	0	0	0	2439000	68515	247740	0	0	0	0	0	0	0	0	0	0	0	0	2187800	0	0	0	0	0	0	0
Q3KQ84;Q6NUD6	Q6NUD6	MGC130879;MGC81039		XB-GENE-17346643	reep5	ATVNLLGDEK	10	1058.56	7.9786e-11	211.84	0	10294000	218740	7028800	185960	0	0	0	0	0	591550	20124	28769	0	0	0	13550000	198790	358310	0	0	0	0	0	0	0	0	0	0	0	0	16822000	587810	125820	0	0	0	0	0
Q3KQ84;Q6NUD6	Q6NUD6	MGC130879;MGC81039		XB-GENE-17346643	reep5	ATVNLLGDEKK	11	1186.66	0.0087342	92.866	1	0	0	0	0	0	0	0	0	0	0	0	0	0	0	0	0	0	0	0	0	0	0	0	0	582840	238930	70175	0	0	0	0	0	0	0	0	0	0	0
Q32N52;Q5I040;P23667;Q91588;Q7SYP1	Q91588	c3	Complement C3			ATVSIEACAR	10	1076.53	0.015983	94.66	0	0	0	0	0	0	0	0	0	0	0	0	0	0	0	0	0	0	0	0	0	0	0	0	0	0	0	0	0	0	0	0	0	0	0	0	0	0	0
Q76MF6;Q3KQ41;Q32NV5	Q76MF6	JC7				ATVTPSPVK	9	898.512	0.0022862	127.68	0	0	0	0	0	0	0	0	0	0	0	0	0	0	0	0	0	0	0	0	0	0	0	0	0	0	0	0	0	0	0	0	0	0	0	0	0	0	0
Q9IA80	Q9IA80					ATVVFVDQENGDVGSALHK	19	1984.99	0.00087696	90.706	0	0	0	0	0	0	0	0	0	0	0	0	0	0	0	0	0	0	0	0	0	0	0	0	0	0	0	0	0	0	0	0	0	0	0	0	0	0	0
P51473	P51473		Violet-sensitive opsin	XB-GENE-993056	opn1sw	AVAAQQQESASTQK	14	1445.71	5.3047e-30	180.61	0	169070	0	0	0	143320	0	0	0	0	0	0	0	0	0	0	700730	4817.2	3849.3	856810	10729	10118	0	0	0	0	0	0	0	0	0	543680	12138	686.02	1123600	0	0	0	0
A9UM22	A9UM22	LOC100137679				AVAELVQVAGHPDVVINNAAGNFISPSER	29	2973.53	6.5737e-07	84.107	0	0	0	0	0	0	0	0	0	0	0	0	0	0	0	0	0	0	0	0	0	0	0	0	0	0	0	0	0	0	0	0	0	0	0	0	0	0	0
Q7ZWK3;O42507	Q7ZWK3	thbs3		XB-GENE-5762006	thbs3	AVAEPGLQLK	10	1024.59	0.0019524	123.79	0	11426000	31664	5695300	0	10609000	0	0	0	0	0	0	0	196650	1414.4	82436	12739000	0	0	16950000	0	0	0	0	0	407310	139430	50096	0	0	0	10567000	0	0	23663000	0	0	0	0
Q6PAA1	Q6PAA1	MGC68559		XB-GENE-17335753	gca	AVAGQDGEIDAEELQR	16	1699.8	2.4977e-30	226.73	0	0	0	0	0	0	0	159700	50558	23995	90166	7612.6	3423.5	0	0	0	3279600	0	0	0	0	0	0	0	0	124740	413850	23633	0	0	0	1960400	0	0	0	0	0	0	0
Q6AZU7;Q6GQB7;P46470	Q6AZU7	psmc5	26S protease regulatory subunit 8	XB-GENE-17338635	psmc5	AVAHHTDCTFIR	12	1426.68	0.0014393	106.16	0	0	0	0	0	0	0	0	0	0	0	0	0	0	0	0	0	0	0	0	0	0	0	0	0	0	0	0	0	0	0	0	0	0	0	0	0	0	0
Q6PAD3	Q6PAD3	psmc4		XB-GENE-5855587	psmc4	AVAHHTTAAFIR	12	1293.69	0.00033919	99.752	0	0	0	0	0	0	0	0	0	0	0	0	0	0	0	0	0	0	0	2086300	38146	30204	0	0	0	0	0	0	0	0	0	2266000	41064	47056	2698200	20250	8435	0	0
P23787	P23787	vcp	Transitional endoplasmic reticulum ATPase	XB-GENE-969578	vcp	AVANETGAFFFLINGPEIMSK	21	2255.13	0.0084831	40.137	0	0	0	0	0	0	0	0	0	0	0	0	0	0	0	0	0	0	0	0	0	0	0	0	0	0	0	0	0	0	0	0	0	0	0	0	0	0	0
Q7SYS3	Q7SYS3			XB-GENE-950584	psmc1	AVANQTSATFLR	12	1277.67	0.0044625	78.884	0	0	0	0	0	0	0	0	0	0	0	0	0	0	0	0	2005100	70957	1098900	0	0	0	0	0	0	0	0	0	0	0	0	0	0	0	0	0	0	0	0
Q6GMC3	Q6GMC3	MGC81885		XB-GENE-1010437	hsd17b4	AVANYDSVEAGEK	13	1351.63	8.7764e-09	189.13	0	874290	93387	0	0	0	0	0	0	0	0	0	0	0	0	0	1847100	120100	167490	1304100	0	0	0	0	0	0	0	0	0	0	0	2432900	172070	310120	2441300	0	0	0	0
O57458	O57458	xEphB2				AVAPLSSGVTLPLLDR	16	1607.92	0.0056438	61.265	0	0	0	0	0	0	0	0	0	0	0	0	0	0	0	0	0	0	0	757400	110190	62288	0	0	0	0	0	0	0	0	0	0	0	0	0	0	0	0	0
P50143	P50143	cct3	T-complex protein 1 subunit gamma	XB-GENE-6250719	cct3	AVAQALEVIPR	11	1165.68	0.002102	120.03	0	0	0	1306600	0	1436100	0	0	0	0	0	0	0	0	0	0	8055300	0	0	14562000	0	0	0	0	0	0	0	0	0	0	0	10942000	0	0	12382000	0	0	0	0
Q52KT0	Q52KT0	MGC115168		XB-GENE-5829523	npepl1	AVAQDLGITPVIIR	14	1464.87	7.2942e-05	125.97	0	0	0	0	0	0	0	0	0	0	0	0	0	0	0	0	0	0	0	5977600	0	0	0	0	0	0	0	0	0	0	0	0	0	0	0	0	0	0	0
Q52KT0	Q52KT0	MGC115168		XB-GENE-5829523	npepl1	AVAQDLGITPVIIRDEELK	19	2079.16	0.0003689	97.129	1	0	0	0	0	0	0	0	0	0	0	0	0	0	0	0	0	0	0	0	0	0	0	0	0	0	0	0	0	0	0	0	0	0	0	0	0	0	0
B7ZS51;A8E619;Q8AVS2	B7ZS51	LOC100126651				AVAQFLYK	8	938.523	0.0016842	150.17	0	3715500	108000	3062100	85196	0	0	0	0	0	208960	25951	29948	0	0	0	5658100	190820	187960	7612500	93330	307810	0	0	0	253550	106020	64210	0	0	0	6091500	197390	82584	9889900	394500	412700	0	0
Q6DE33;Q7ZTQ8	Q6DE33	uqcrc2;uqcrc2-prov		XB-GENE-976158	uqcrc2	AVAQGNVTEADVTR	14	1429.72	3.1403e-26	227.34	0	2158500	0	714780	27900	0	0	192210	13750	21760	0	0	0	0	0	0	0	0	0	9106000	0	0	0	0	0	215480	0	0	0	0	0	8044500	0	0	0	0	0	0	0
Q4QR39;Q6GN74;Q7ZX98	Q4QR39	MGC114813;Psmc6		XB-GENE-978105	psmc6	AVASQLDCNFLK	12	1364.68	0.0056101	64.121	0	0	0	0	0	0	0	0	0	0	0	0	0	0	0	0	0	0	0	0	0	0	0	0	0	0	0	0	0	0	0	0	0	0	0	0	0	0	0
Q7ZX92	Q7ZX92	psmd14		XB-GENE-950709	psmd14	AVAVVVDPIQSVK	13	1323.78	0.0025256	46.88	0	790280	0	0	0	545920	0	0	0	0	0	0	0	0	0	0	9598200	0	0	9264400	0	0	0	0	0	0	0	0	0	0	0	7441900	0	0	9403300	0	0	0	0
Q6NRV3;Q5U4V6;Q91831;Q6DD58;Q7ZTP0	Q5U4V6	MGC81323;LOC397931;mec-12				AVCMLSNTTAIAEAWAR	17	1863.9	3.1659e-235	377.75	0	0	0	0	0	0	0	5434800	1714200	699470	2714200	446960	500230	289900	45638	16504	0	0	0	0	0	0	1015300	98126	46546	2640100	498870	441660	279630	45883	11636	0	0	0	0	0	0	357990	71068
P13926;P15107	P15107	sod1-a;sod1-b	Superoxide dismutase [Cu-Zn] A;Superoxide dismutase [Cu-Zn] B	XB-GENE-6254670	sod1	AVCVLAGSGDVK	12	1174.6	1.4164e-11	207.44	0	0	0	0	0	0	0	9785000	111180	91985	5408000	73784	77633	370940	11233	28135	0	0	0	0	0	0	108300	7748.8	7719	5916000	143490	70910	0	0	0	0	0	0	0	0	0	89567	6232.5
Q7ZTL5;Q4QR49;Q6EE55	Q7ZTL5			XB-GENE-974323	cct8	AVDDAVNTFK	10	1078.53	0.00038102	160.91	0	22862000	190130	0	0	8475000	190420	335170	182260	39941	0	0	0	0	0	0	17783000	150600	184230	13819000	194480	97174	0	0	0	0	0	0	0	0	0	0	0	0	14029000	185180	250390	0	0
Q6GQB4;Q9DDT4	Q6GQB4	hk1-A		XB-GENE-944854	hk1	AVDELSLNSGK	11	1131.58	0.0042943	111.26	0	0	0	0	0	0	0	0	0	0	0	0	0	0	0	0	0	0	0	0	0	0	0	0	0	0	0	0	0	0	0	0	0	0	0	0	0	0	0
Q7ZYB0;Q7T0S5	Q7ZYB0	rab5a		XB-GENE-482015	rab5a	AVDFQEAQAYADDNSLLFMETSAK	24	2663.21	0.00050694	60.8	0	0	0	0	0	0	0	0	0	0	0	0	0	0	0	0	0	0	0	0	0	0	0	0	0	0	0	0	0	0	0	0	0	0	0	0	0	0	0
Q9DED4	Q9DED4	cirbp-b	Cold-inducible RNA-binding protein B	XB-GENE-492785	cirbp	AVDGRQIRVDQAGK	14	1511.82	0.033126	84.821	2	0	0	0	0	0	0	0	0	0	0	0	0	0	0	0	0	0	0	0	0	0	1085000	51865	273.93	0	0	0	0	0	0	0	0	0	0	0	0	0	0
Q7ZYS8;Q6EE54	Q7ZYS8	rpl10a	60S ribosomal protein L10a;Ribosomal protein	XB-GENE-974211	rpl10a	AVDLPHMDIEALK	13	1450.75	0.012227	74.611	0	0	0	0	0	0	0	177040	13236	17010	0	0	0	0	0	0	0	0	0	36174000	1051300	338650	0	0	0	0	0	0	0	0	0	36024000	1012600	1042100	32932000	1147900	885560	0	0
Q7ZYR7	Q7ZYR7			XB-GENE-5916538	ppm1g	AVDMSYDHKPEDELELSR	18	2132.97	0.020653	63.46	1	1126200	116080	2290500	113260	0	0	0	0	0	0	0	0	0	0	0	0	0	0	1724300	117870	72298	0	0	0	0	0	0	0	0	0	0	0	0	0	0	0	0	0
Q66JA6	Q66JA6	sdf4	45 kDa calcium-binding protein	XB-GENE-956506	sdf4	AVDPDGDGHVSWDEYK	16	1788.76	0.00022799	110.78	0	0	0	0	0	0	0	0	0	0	0	0	0	0	0	0	56683000	1567100	425070	16563000	352220	660270	0	0	0	0	0	0	0	0	0	51727000	1180000	693640	25760000	1333100	767940	0	0
Q5RJX5	Q5RJX5	LOC495828		XB-GENE-17341728	slc9a3r1	AVDPDSPAEQTGLLPMDR	18	1910.9	0.023075	61.957	0	0	0	0	0	0	0	0	0	0	0	0	0	0	0	0	0	0	0	0	0	0	0	0	0	0	0	0	0	0	0	0	0	0	0	0	0	0	0
O93614	O93614	rap1gds1-a	Rap1 GTPase-GDP dissociation stimulator 1-A	XB-GENE-1004458	rap1gds1	AVDQEGGAQIVVDHLR	16	1705.87	0.00085866	88.768	0	1288400	41244	0	0	0	0	0	0	0	0	0	0	0	0	0	1740000	214800	102380	0	0	0	0	0	0	0	0	0	0	0	0	1751300	136920	70166	0	0	0	0	0
Q6DKC3	Q6DKC3	MGC84177		XB-GENE-978341	pcyt2	AVDSGNSLTTDDIVQR	16	1689.82	7.6997e-05	85.469	0	535270	0	0	0	0	0	0	0	0	0	0	0	0	0	0	0	0	0	0	0	0	0	0	0	0	0	0	0	0	0	0	0	0	0	0	0	0	0
Q68EY5;P08428	Q68EY5	LOC397732;atp5a	ATP synthase subunit alpha;ATP synthase subunit alpha, mitochondrial	XB-GENE-944572	atp5a1	AVDSLVPIGR	10	1025.59	0.00051444	117.01	0	2957100	0	3274800	27587	2164700	48727	0	0	0	0	0	0	0	0	0	17750000	68712	121750	16838000	79044	159280	0	0	0	0	0	0	0	0	0	22442000	88463	149630	17127000	23129	110450	0	0
Q5FWM7	Q5FWM7	MGC84940		XB-GENE-6251653	fabp4	AVDVSSFMR	9	1010.49	0.0019332	126.55	0	0	0	0	0	0	0	0	0	0	0	0	0	0	0	0	0	0	0	0	0	0	0	0	0	236630	62640	31609	0	0	0	0	0	0	0	0	0	0	0
Q6DJH7	Q6DJH7	sord-prov		XB-GENE-1005870	sord	AVEAFETTK	9	994.497	0.038764	67.881	0	0	0	0	0	0	0	0	0	0	0	0	0	0	0	0	916820	390330	125110	0	0	0	0	0	0	0	0	0	0	0	0	0	0	0	0	0	0	0	0
Q6GPA3;Q4QR56;A2VD00	A2VD00	LOC443632;eif3a	Eukaryotic translation initiation factor 3 subunit A	XB-GENE-17338715	eif3a	AVEDIHGLFALSK	13	1398.75	0.00028612	95.98	0	0	0	0	0	0	0	0	0	0	0	0	0	0	0	0	0	0	0	1492600	0	0	0	0	0	0	0	0	0	0	0	0	0	0	0	0	0	0	0
Q6NTW2	Q6NTW2	MGC81496		XB-GENE-865141	nucb1	AVEEQPKPVEQQQK	14	1636.84	0.0010531	132.31	1	0	0	0	0	0	0	0	0	0	0	0	0	0	0	0	3644700	139050	15490	5028900	0	0	0	0	0	348460	0	0	0	0	0	3503700	213430	27379	4032300	190330	42683	0	0
Q7SZ25	Q7SZ25			XB-GENE-6256554	eno1	AVEHINKTIAPALVGK	16	1659.97	0.0093405	81.128	1	0	0	0	0	0	0	0	0	0	0	0	0	0	0	0	0	0	0	0	0	0	0	0	0	0	0	0	57921	0	0	0	0	0	0	0	0	115510	0
Q7SZF6	Q7SZF6	vtg b1		XB-GENE-5749200	vtgb1	AVEIAADLVTDSR	13	1358.7	1.0225e-57	273.02	0	8436500	187100	14018000	321650	8864400	366040	37058000	976750	974700	6958200	446940	145840	999700	103440	55456	34212000	1541400	959720	5251200	39023	151830	3486700	87194	157480	1570500	0	0	387690	28226	92180	42365000	334760	619410	10639000	277010	521580	1039800	26007
Q7SZF6	Q7SZF6	vtg b1		XB-GENE-5749200	vtgb1	AVEIAADLVTDSRVK	15	1585.87	6.379e-36	259.72	1	0	0	0	0	0	0	0	0	0	0	0	0	0	0	0	0	0	0	0	0	0	0	0	0	2773800	53891	22540	0	0	0	0	0	0	0	0	0	0	0
Q7ZWJ2	Q7ZWJ2	uqcrc1		XB-GENE-6255826	uqcrc1	AVEILADVVQNSSLEDSQIEK	21	2286.16	1.4799e-11	123.83	0	0	0	0	0	0	0	0	0	0	0	0	0	0	0	0	12365000	297000	239860	0	0	0	0	0	0	0	0	0	0	0	0	0	0	0	0	0	0	0	0
Q7ZWJ2	Q7ZWJ2	uqcrc1		XB-GENE-6255826	uqcrc1	AVEILADVVQNSSLEDSQIEKER	23	2571.3	0.00011754	85.61	1	0	0	0	0	0	0	1728100	128610	85073	0	0	0	0	0	0	0	0	0	0	0	0	0	0	0	0	0	0	0	0	0	0	0	0	0	0	0	0	0
Q6PE96	Q6PE96		Proteasome subunit alpha type	XB-GENE-17336330	psma3	AVENSSTAIAIR	12	1230.66	5.1955e-08	195.72	0	2038200	76908	5568700	103810	0	0	0	0	0	0	0	0	22293	0	0	3807200	105020	127290	3612300	42690	97708	0	0	0	316180	12787	17547	0	0	0	4524300	187170	27621	4646400	66358	32657	29735	0
Q8AVD2	Q8AVD2		Proteasome subunit alpha type	XB-GENE-976793	psma3	AVENSSTAISIR	12	1246.65	7.6915e-08	193	0	24597000	81440	21191000	30167	20143000	56832	2293000	68839	107970	2298900	16514	118210	518880	8795.6	22369	28315000	63750	177580	16908000	53164	146450	131930	3421.7	3174	4298400	53477	101430	128860	0	0	31344000	15885	154940	24623000	26565	171840	250540	2577.2
Q5U5C7	Q5U5C7	LOC495300		XB-GENE-6253981	pdcd5	AVENYLIQMAR	11	1306.67	3.7621e-11	215.79	0	2063400	221490	1275600	172630	1492500	173990	90049	0	0	451670	35884	53919	0	0	0	0	0	0	0	0	0	0	0	0	619860	55652	132960	0	0	0	0	0	0	0	0	0	0	0
B1H1W2	B1H1W2	LOC100158319				AVEPALLQNYR	11	1272.68	0.0019431	118.23	0	0	0	1065000	32403	0	0	0	0	0	0	0	0	0	0	0	0	0	0	0	0	0	0	0	0	0	0	0	0	0	0	0	0	0	0	0	0	0	0
Q6DD70	Q6DD70	abhd17c	Alpha/beta hydrolase domain-containing protein 17C	XB-GENE-6040950	abhd17c	AVEPLWVEGAGHNDIELYAQYLER	24	2771.36	0.00078216	43.658	0	0	0	0	0	0	0	0	0	0	0	0	0	0	0	0	1245200	371630	437350	0	0	0	0	0	0	0	0	0	0	0	0	0	0	0	0	0	0	0	0
Q5XHJ8;P14885	Q5XHJ8	LOC397895;gsn	Gelsolin	XB-GENE-865877	gsn	AVEVDNTASNLNSNDAFVLTTPSASYLWVGQGSTNVEK	38	3997.92	0.0012606	38.478	0	0	0	0	0	0	0	0	0	0	0	0	0	0	0	0	6348900	0	0	0	0	0	0	0	0	0	0	0	0	0	0	0	0	0	0	0	0	0	0
Q505M5	Q505M5	MGC115064		XB-GENE-17337853	rad23b	AVEYLLMGIPSDR	13	1462.75	0.000889	90.412	0	0	0	0	0	0	0	0	0	0	0	0	0	0	0	0	1571100	339490	97053	1291200	290610	156620	0	0	0	0	0	0	0	0	0	2000300	500330	153720	1457700	226620	37233	0	0
Q6GPE1;Q7ZXB3;Q7ZXY9	Q6GPE1	wu:fc30a11		XB-GENE-983622	ap1g1	AVEYNALFK	9	1053.55	0.002457	96.027	0	1900300	335680	1225400	201120	1600900	458760	0	0	0	0	0	0	0	0	0	0	0	0	0	0	0	0	0	0	0	0	0	0	0	0	0	0	0	0	0	0	0	0
B1WBD3	B1WBD3	LOC100158432		XB-GENE-963526	aars	AVFDETYPDPVR	12	1407.67	0.00041185	134.49	0	0	0	0	0	0	0	0	0	0	0	0	0	0	0	0	10092000	1054600	1243100	11652000	2012000	1395100	0	0	0	0	0	0	0	0	0	7295300	2660500	1217000	6391900	888020	1004700	0	0
Q91900;B7ZQZ6	Q91900	complement factor B;LOC397725		XB-GENE-17335705	cfb	AVFIAEESNKPMK	13	1462.75	0.00075989	149.83	1	0	0	1245300	53849	3378900	460130	0	0	0	248110	7282.3	11265	0	0	0	0	0	0	0	0	0	0	0	0	297330	2270.9	16183	0	0	0	0	0	0	0	0	0	0	0
Q7ZSX5;A0JMR3;Q92123;Q6IP41	A0JMR3	atp1a1;atp1a1a.1	Sodium/potassium-transporting ATPase subunit alpha-1			AVFQAGQENTPILK	14	1514.81	2.9487e-19	214.14	0	4574500	73692	10276000	38328	5049500	44289	346860	81423	226210	444370	26070	103830	127520	10448	27115	9777100	233370	71451	10088000	150860	25109	0	0	0	276540	55804	184020	0	0	0	12499000	217240	157240	8650200	147570	98921	38938	0
Q6DD58	Q6DD58	mec-12		XB-GENE-865914	tuba4b	AVFVDLEPTVIDEVR	15	1700.9	3.8667e-72	267.77	0	0	0	0	0	0	0	44921000	493150	279450	45852000	311530	390010	2992500	105400	134060	0	0	0	0	0	0	465330	50619	52710	28642000	468730	564530	0	0	0	0	0	0	0	0	0	0	0
Q5U4V6;Q91831	Q5U4V6	LOC397931				AVFVDLEQTVIGEIR	15	1687.91	1.7611e-119	306.65	0	0	0	0	0	0	0	831330	0	0	0	0	0	0	0	0	55983000	844960	675450	0	0	0	0	0	0	0	0	0	0	0	0	10919000	212920	294110	0	0	0	0	0
Q6NRV3	Q6NRV3	MGC81323		XB-GENE-5834879	tuba4a	AVFVDLEQTVIGEVR	15	1673.9	1.0815e-14	192.4	0	0	0	0	0	0	0	0	0	0	103400	0	0	0	0	0	18967000	725770	339650	0	0	0	0	0	0	0	0	0	0	0	0	2780600	277220	139740	0	0	0	0	0
Q7ZTP0	Q7ZTP0			XB-GENE-5788976	tuba3c	AVFVDLESAVIDEVR	15	1660.87	3.2527e-36	236.05	0	0	0	0	0	0	0	183240	12127	20953	555930	0	0	0	0	0	37430000	211270	312760	0	0	0	0	0	0	0	0	0	0	0	0	1588700	267890	243700	0	0	0	0	0
Q561L6	Q561L6	amdhd1	Probable imidazolonepropionase	XB-GENE-5845072	amdhd1	AVGPAETIR	9	912.503	0.045639	83.948	0	0	0	0	0	0	0	248800	81634	17253	173000	20088	35621	0	0	0	0	0	0	0	0	0	0	0	0	0	0	0	0	0	0	0	0	0	0	0	0	0	0
Q6GNA3;Q7ZXU0;Q7ZYM9;Q92139	Q7ZYM9	LOC398563;ppp2r1b;PP2A		XB-GENE-950085	ppp2r1b	AVGPEITK	8	813.46	0.058447	57.859	0	0	0	0	0	0	0	0	0	0	0	0	0	0	0	0	0	0	0	0	0	0	0	0	0	0	0	0	0	0	0	0	0	0	0	0	0	0	0
Q9PUM2	Q9PUM2	ptprt				AVGSLDPSADLSNQK	15	1500.74	0.00035664	85.742	0	0	0	0	0	0	0	0	0	0	0	0	0	0	0	0	0	0	0	0	0	0	0	0	0	0	0	0	0	0	0	0	0	0	0	0	0	0	0
P45593	P45593	cfl1-b	Cofilin-1-B	XB-GENE-6251620	cfl1	AVIFCLSDDK	10	1166.56	0.0004997	150.81	0	0	0	0	0	0	0	611900	46173	91919	0	0	0	0	0	0	0	0	0	0	0	0	0	0	0	0	0	0	0	0	0	0	0	0	0	0	0	0	0
P45593	P45593	cfl1-b	Cofilin-1-B	XB-GENE-6251620	cfl1	AVIFCLSDDKK	11	1294.66	3.8365e-05	192.44	1	1426000	0	0	0	883920	0	0	0	0	0	0	0	0	0	0	0	0	0	0	0	0	0	0	0	0	0	0	0	0	0	0	0	0	0	0	0	0	0
Q6NRR1;Q98SG0;Q7ZXQ0	Q6NRR1	app;MGC52816		XB-GENE-479158	app	AVIQHFQEK	9	1098.58	9.012e-05	174.92	0	2419400	15837	1551400	0	0	0	5399900	74726	60892	10671000	105990	127340	1080100	8478.4	7275.5	50185000	150940	1060800	204460000	21864	629690	0	0	0	3945000	424560	74877	0	0	0	12318000	128350	308670	122910000	221190	970170	51222	0
Q91431;Q91431-2;A3KMT7;Q92021;A9JS19	Q91431	xnf7	Nuclear factor 7, ovary;Nuclear factor 7, brain	XB-GENE-6256071	xnf7	AVISTGNTLLSK	12	1202.69	0.022261	84.102	0	0	0	0	0	0	0	0	0	0	0	0	0	0	0	0	0	0	0	0	0	0	0	0	0	0	0	0	0	0	0	9336400	0	0	0	0	0	0	0
Q9PW31;Q58E25	Q9PW31	rac3;MGC114731		XB-GENE-6254025	rac3	AVLCPPPVK	9	979.552	0.013062	68.224	0	0	0	0	0	0	0	0	0	0	0	0	0	0	0	0	0	0	0	0	0	0	0	0	0	0	0	0	0	0	0	0	0	0	0	0	0	0	0
Q7SZ09;P26642;Q91375	Q7SZ09	MGC64329;eef1g-a;eef1g-b	Elongation factor 1-gamma-A;Elongation factor 1-gamma-B	XB-GENE-975020	eef1g	AVLGEVK	7	714.428	0.035203	114.72	0	0	0	0	0	0	0	0	0	0	0	0	0	0	0	0	0	0	0	0	0	0	0	0	0	0	0	0	0	0	0	0	0	0	0	0	0	0	0
Q0IH85;Q801R1;Q9DE27	Q801R1	LOC398205;ruvbl2	RuvB-like 2			AVLIAGQPGTGK	12	1110.64	0.00045895	139.76	0	0	0	0	0	0	0	0	0	0	0	0	0	48200	0	0	4749100	87638	187540	5698000	1385800	109830	0	0	0	0	0	0	0	0	0	0	0	0	4495400	705690	246230	0	0
Q6GQG0;A0AUT9;Q801P3	Q6GQG0	MGC80093;Copz1		XB-GENE-6251726	copz1	AVLILDNDGER	11	1213.63	0.00048653	140.48	0	2893100	156010	978310	380180	0	0	0	0	0	0	0	0	0	0	0	0	0	0	0	0	0	0	0	0	0	0	0	0	0	0	0	0	0	4800900	502750	753440	0	0
Q9DE26;Q6GR29	Q9DE26	ruvbl1;Ruvbl1	RuvB-like 1			AVLLAGPPGTGK	12	1079.63	0.015959	71.076	0	0	0	0	0	0	0	0	0	0	0	0	0	0	0	0	0	0	0	0	0	0	0	0	0	0	0	0	0	0	0	5164400	0	0	0	0	0	0	0
Q5PQ98;Q4QQZ8;P23330	Q5PQ98	LOC495938;Xgam;tubg1	Tubulin gamma chain;Tubulin gamma-1 chain			AVLLDLEPR	9	1024.59	0.015427	80.219	0	0	0	0	0	0	0	0	0	0	0	0	0	0	0	0	0	0	0	952930	79044	31518000	0	0	0	0	0	0	0	0	0	801470	77269	39729000	0	0	0	0	0
Q91718;Q7ZTM4;Q91717	Q91717	alpha-1 type II collagen;col2a1b;col2a1	Collagen alpha-1(II) chain	XB-GENE-6252613	col2a1	AVLLQGSNDVEIR	13	1412.76	1.4116e-06	170	0	958070	0	0	0	1068700	77764	0	0	0	0	0	0	0	0	0	8934400	506010	164160	3003600	52891	128550	0	0	0	0	0	0	0	0	0	0	0	0	3936900	125080	63736	0	0
Q91718;Q7ZTM4;Q91717	Q91717	alpha-1 type II collagen;col2a1b;col2a1	Collagen alpha-1(II) chain	XB-GENE-6252613	col2a1	AVLLQGSNDVEIRAEGNSR	19	2027.04	0.0033916	81.594	1	0	0	0	0	0	0	0	0	0	0	0	0	0	0	0	0	0	0	0	0	0	0	0	0	0	0	0	0	0	0	0	0	0	0	0	0	0	0
Q566I3	Q566I3	hyou1	Hypoxia up-regulated protein 1			AVLQAAQLSGLK	12	1197.71	0.0023504	88.83	0	0	0	0	0	0	0	0	0	0	0	0	0	0	0	0	0	0	0	1568800	0	0	0	0	0	0	0	0	0	0	0	808290	0	0	0	0	0	0	0
Q6DE20;Q91871	Q6DE20	LOC397709				AVLQAIIYQLDK	12	1373.79	0.00096949	91.202	0	0	0	0	0	0	0	0	0	0	0	0	0	0	0	0	2540800	0	0	0	0	0	0	0	0	0	0	0	0	0	0	2980600	0	0	0	0	0	0	0
Q6DCF9	Q6DCF9	anxa7	Annexin			AVLQCAINRPVFFADR	16	1875.98	0.021397	68.044	1	0	0	0	0	0	0	0	0	0	0	0	0	0	0	0	0	0	0	0	0	0	0	0	0	0	0	0	0	0	0	0	0	0	0	0	0	0	0
Q7ZWP4;P30883;Q7ZY50	Q7ZY50	tubb4	Tubulin beta-4 chain			AVLVDLEPGTMDSVR	15	1600.81	1.1913e-27	227.34	0	100670000	380870	21530000	163910	35853000	0	9146700	903980	211260	7600800	367850	212880	961580	43493	58512	327150000	2370800	8444400	341180000	1443900	9474900	501970	23905	22228	7723500	615650	338350	0	0	0	388110000	3142300	5168200	250140000	1524700	5607200	0	0
Q6IND2	Q6IND2	MGC83501				AVMPDGQFK	9	991.48	0.04887	82.452	0	0	0	0	0	0	0	0	0	0	0	0	0	0	0	0	4576300	116170	166760	0	0	0	0	0	0	0	0	0	0	0	0	6677900	600520	592440	0	0	0	0	0
Q6IND2	Q6IND2	MGC83501				AVMPDGQFKDLK	12	1347.69	0.0526	67.113	1	0	0	0	0	0	0	0	0	0	0	0	0	0	0	0	0	0	0	0	0	0	0	0	0	0	0	0	0	0	0	0	0	0	0	0	0	0	0
Q6GNR4	Q6GNR4	MGC80936		XB-GENE-984052	cltc	AVNFFTK	7	825.438	0.026193	105.04	0	0	0	0	0	0	0	0	0	0	0	0	0	0	0	0	0	0	0	0	0	0	0	0	0	0	0	0	0	0	0	11209000	547380	256180	0	0	0	0	0
Q2VPG7	Q2VPG7	MGC132185		XB-GENE-6254706	napg	AVNLYQQSASVFENEDR	17	1968.92	0.032126	42.068	0	0	0	0	0	0	0	0	0	0	0	0	0	0	0	0	0	0	0	1460300	332190	388130	0	0	0	0	0	0	0	0	0	0	0	0	0	0	0	0	0
Q2VPG7	Q2VPG7	MGC132185		XB-GENE-6254706	napg	AVNLYQQSASVFENEDRLR	19	2238.1	0.024125	59.728	1	0	0	0	0	0	0	318540	42854	69448	0	0	0	0	0	0	0	0	0	0	0	0	0	0	0	0	0	0	0	0	0	0	0	0	0	0	0	0	0
Q8UW77	Q8UW77	mapre1		XB-GENE-974547	mapre1	AVNVHSTSVTSDNLSR	16	1685.83	1.8897e-05	157.74	0	0	0	0	0	0	0	0	0	0	0	0	0	0	0	0	0	0	0	1348500	0	0	0	0	0	0	0	0	0	0	0	1722300	0	0	3139000	0	0	0	0
B7ZQZ7;Q6IMN2	B7ZQZ7					AVPGSSDAVPGIGNIQSEAMK	21	2027	0.00078204	81.017	0	0	0	0	0	0	0	0	0	0	0	0	0	0	0	0	0	0	0	0	0	0	0	0	0	0	0	0	0	0	0	0	0	0	0	0	0	0	0
Q75T15	Q75T15	rng105		XB-GENE-942726	caprin1	AVPGSTDAAPGNIQTEAMK	19	1856.89	0.034598	58.29	0	0	0	0	0	0	0	0	0	0	0	0	0	0	0	0	0	0	0	0	0	0	0	0	0	0	0	0	0	0	0	0	0	0	0	0	0	0	0
Q7ZYR7	Q7ZYR7			XB-GENE-5916538	ppm1g	AVPIEEAVSSSTGEAGPSCSSSPTKPQPASK	31	3042.45	0.0019767	71.427	1	0	0	0	0	0	0	0	0	0	0	0	0	0	0	0	0	0	0	0	0	0	0	0	0	0	0	0	0	0	0	0	0	0	0	0	0	0	0
Q6DKN1;Q7ZYU2	Q6DKN1	LOC398455;hnrnpa0				AVPKEELSQGSNR	13	1413.72	0.0035513	74.15	1	0	0	210180	27201	0	0	0	0	0	0	0	0	0	0	0	0	0	0	0	0	0	0	0	0	0	0	0	0	0	0	0	0	0	0	0	0	0	0
Q6NTK4;Q4KLW5;Q6NTP6	Q6NTP6	MGC83233;psmd2		XB-GENE-17338313	psmd2	AVPLALALISVSNPR	15	1519.91	0.00023536	103.14	0	0	0	0	0	0	0	0	0	0	0	0	0	0	0	0	6320500	411020	597020	1225900	0	0	0	0	0	0	0	0	0	0	0	4566900	242850	229490	644030	0	0	0	0
Q6NTK9	Q6NTK9	MGC83225		XB-GENE-6252125	eml2	AVPLYVPDSLVASYSLDAK	19	2007.06	0.0028541	75.533	0	0	0	0	0	0	0	0	0	0	0	0	0	0	0	0	0	0	0	0	0	0	0	0	0	0	0	0	0	0	0	0	0	0	0	0	0	0	0
Q5U577	Q5U577	LOC495344		XB-GENE-949784	eml1	AVPLYVPDSLVASYTPDAK	19	2005.04	8.6752e-05	112.74	0	0	0	0	0	0	0	223000	33741	22736	0	0	0	0	0	0	0	0	0	0	0	0	0	0	0	0	0	0	0	0	0	4403100	183460	81569	0	0	0	0	0
P81004;Q52KY1	P81004	vdac2	Voltage-dependent anion-selective channel protein 2			AVPPSYADLGK	11	1116.58	0.031037	87.713	0	0	0	0	0	0	0	0	0	0	0	0	0	0	0	0	0	0	0	2874400	1558400	686850	0	0	0	0	0	0	0	0	0	0	0	0	0	0	0	0	0
Q6GR11	Q6GR11	MGC81430		XB-GENE-949893	vdac3	AVPPTYADLGK	11	1130.6	0.010831	62.166	0	0	0	0	0	0	0	0	0	0	0	0	0	0	0	0	0	0	0	0	0	0	0	0	0	0	0	0	0	0	0	0	0	0	0	0	0	0	0
A9ULW7	A9ULW7	LOC100137632		XB-GENE-865915	fnta	AVPQDDGPNPVVQIVYSEK	19	2054.03	0.00071143	92.098	0	0	0	0	0	0	0	0	0	0	0	0	0	0	0	0	0	0	0	0	0	0	0	0	0	0	0	0	0	0	0	0	0	0	1250200	151570	51490	0	0
Q6PAD4;A0JMR2;Q566F6;A8WH37	Q6PAD4	MGC68785;LOC780759		XB-GENE-948078	tkt	AVPTATVFYPSDAVSTEK	18	1881.94	0.00027282	106.93	0	0	0	2334600	108460	0	0	287610	37179	134960	230570	25050	87119	0	0	0	0	0	0	0	0	0	0	0	0	163910	51909	177180	0	0	0	0	0	0	1798500	112850	255420	0	0
Q0N3X4	Q0N3X4	IGFBP-like				AVPTPIITWR	10	1152.67	0.00739	84.054	0	16800000	90622	28637000	68953	48207000	107750	0	0	0	0	0	0	0	0	0	102950000	0	0	41128000	70020	94698	0	0	0	0	0	0	0	0	0	51931000	213650	55510	44295000	41990	49870	0	0
Q6IR83	Q6IR83	MGC82167		XB-GENE-999277	eci1	AVQEMWLK	8	1003.52	0.024071	72.23	0	0	0	0	0	0	0	0	0	0	0	0	0	0	0	0	0	0	0	0	0	0	0	0	0	0	0	0	0	0	0	0	0	0	0	0	0	0	0
Q6AZM8;Q66IT3	Q6AZM8	sh3glb2-prov;MGC84737		XB-GENE-6077901	sh3glb2	AVQFTQENLGQAEK	14	1561.77	1.1433e-06	156.25	0	0	0	0	0	0	0	0	0	0	0	0	0	0	0	0	1623400	0	0	3840400	0	0	0	0	0	0	0	0	0	0	0	3991600	0	0	0	0	0	0	0
Q5U5A8;Q4FZW3;Q5XH22	Q5U5A8	LOC495316;LOC495086				AVQGMLDFDYICSR	14	1673.75	0.00020508	125.75	0	0	0	0	0	0	0	0	0	0	0	0	0	0	0	0	0	0	0	0	0	0	0	0	0	0	0	0	0	0	0	959060	123910	99023	0	0	0	0	0
Q5XHA6	Q5XHA6	LOC495049		XB-GENE-5919816	srp19	AVQNPTCLEIADICR	15	1758.84	5.0671e-11	176.25	0	0	0	0	0	0	0	0	0	0	0	0	0	0	0	0	0	0	0	0	0	0	0	0	0	0	0	0	0	0	0	0	0	0	0	0	0	0	0
Q6DD71	Q6DD71	ero1l	ERO1-like protein alpha			AVQRPLNPLTSSR	13	1437.81	0.0001503	112.84	1	777170	25187	0	0	0	0	0	0	0	0	0	0	0	0	0	0	0	0	0	0	0	0	0	0	0	0	0	0	0	0	0	0	0	0	0	0	0	0
Q6DCG5	Q6DCG5	MGC82985		XB-GENE-6254573	p3h4	AVSAAHTFLQK	11	1171.64	0.0080105	89.827	0	0	0	0	0	0	0	0	0	0	0	0	0	0	0	0	0	0	0	777670	0	0	0	0	0	0	0	0	0	0	0	0	0	0	0	0	0	0	0
Q5JBS0	Q5JBS0	Nogo				AVSDTFGGVDTTTK	14	1397.67	4.4494e-19	214.14	0	16349000	677650	3432100	597920	8206100	2771200	872640	26333	1941800	633430	43880	793850	107210	0	0	16526000	1354800	763950	21148000	630850	1193100	90525	8532.4	43650	512800	49151	1108400	0	0	0	15423000	1791600	2191900	18956000	1309400	1176500	95076	12128
Q6DD04-2;Q801P6;Q6DD04;Q91550-2;Q91550;Q2TAV5;Q7ZY63;Q6GMF6	Q6DD04-2	LOC398578;ilf3-b;ilf3-a;CBTF122	Interleukin enhancer-binding factor 3-B;Interleukin enhancer-binding factor 3-A			AVSDWIDQQEK	11	1317.62	0.0010265	124.21	0	527890	81033	663120	73022	0	0	0	0	0	0	0	0	0	0	0	1777500	526460	853260	4982600	514000	1207000	0	0	0	0	0	0	0	0	0	5148600	534700	1514900	4637900	381970	1293400	0	0
Q6GPL6	Q6GPL6	gca		XB-GENE-983094	gca	AVSGQDGEIDAEELQR	16	1715.8	8.7496e-05	126.42	0	0	0	0	0	0	0	0	0	0	0	0	0	0	0	0	0	0	0	0	0	0	0	0	0	0	0	0	0	0	0	0	0	0	0	0	0	0	0
P08429;Q7SY96;P02385	P08429	rpl4-a;rpl4-b	60S ribosomal protein L4-A;60S ribosomal protein L4-B	XB-GENE-968399	rpl4	AVSMACAR	8	864.395	0.029544	64.803	0	0	0	0	0	0	0	0	0	0	0	0	0	0	0	0	0	0	0	0	0	0	0	0	0	0	0	0	0	0	0	0	0	0	0	0	0	0	0
P08429;Q7SY96;P02385	P08429	rpl4-a;rpl4-b	60S ribosomal protein L4-A;60S ribosomal protein L4-B	XB-GENE-968399	rpl4	AVSMACARPLISVYSEK	17	1880.95	9.4782e-06	158.45	1	0	0	0	0	0	0	118490	17836	15536	106850	0	0	0	0	0	0	0	0	0	0	0	0	0	0	361320	48233	62184	0	0	0	0	0	0	0	0	0	0	0
Q91850	Q91850					AVSMHEVNTDVVENDPVSK	19	2068.97	2.1644e-05	76.826	0	0	0	0	0	2381700	205890	0	0	0	0	0	0	0	0	0	3515400	336230	84525	3344800	942320	381900	0	0	0	0	0	0	0	0	0	0	0	0	0	0	0	0	0
Q7ZYF5	Q7ZYF5			XB-GENE-951272	cnn3	AVSQPADNSTISLQMGTNK	19	1960.95	0.00095974	80.316	0	0	0	0	0	0	0	0	0	0	0	0	0	0	0	0	0	0	0	0	0	0	0	0	0	0	0	0	0	0	0	0	0	0	0	0	0	0	0
Q641F7	Q641F7	MGC81732		XB-GENE-866600	ppid	AVSSEILR	8	873.492	0.0025003	146.58	0	0	0	0	0	0	0	0	0	0	0	0	0	0	0	0	0	0	0	0	0	0	0	0	0	0	0	0	0	0	0	0	0	0	0	0	0	0	0
Q802B7	Q802B7			XB-GENE-961235	ndufs1	AVTEGAQAVEEPSIC	15	1559.71	0.011717	75.316	0	0	0	0	0	0	0	0	0	0	0	0	0	0	0	0	0	0	0	0	0	0	0	0	0	0	0	0	0	0	0	0	0	0	0	0	0	0	0
Q5XHK2;P29309;Q8AVQ3	Q5XHK2	ywhab-a;ywhab-b	14-3-3 protein beta/alpha-A;14-3-3-like protein;14-3-3 protein beta/alpha-B	XB-GENE-6254183	ywhab	AVTELGAELSNEER	14	1516.74	1.4294e-205	322.26	0	5797500	314350	9550300	305470	17159000	359220	5287200	385070	251320	3088600	263880	216090	289810	42758	20896	97315000	4721200	1537100	80652000	2723500	754670	214610	19038	22346	1495700	266880	459320	0	0	0	89179000	4310900	1642800	79083000	5032200	607390	0	0
Q5XHK2;P29309;Q8AVQ3	Q5XHK2	ywhab-a;ywhab-b	14-3-3 protein beta/alpha-A;14-3-3-like protein;14-3-3 protein beta/alpha-B	XB-GENE-6254183	ywhab	AVTELGAELSNEERNLLSVAYK	22	2405.24	2.1307e-23	204.42	1	0	0	0	0	0	0	864770	111030	66205	1090500	125750	181470	0	0	0	0	0	0	0	0	0	0	0	0	2385000	235150	297420	0	0	0	0	0	0	0	0	0	0	0
Q6NRY9	Q6NRY9	ywhag-b	14-3-3 protein gamma-B	XB-GENE-6256299	ywhag	AVTELNEALSNEER	14	1573.76	5.9035e-206	369.03	0	2402500	268000	0	0	0	0	807010	102620	67985	538320	87915	72981	0	0	0	0	0	0	0	0	0	0	0	0	0	0	0	0	0	0	0	0	0	0	0	0	0	0
Q6PCG0	Q6PCG0	ywhag-a	14-3-3 protein gamma-A	XB-GENE-951356	ywhag	AVTELNEPLSNEER	14	1599.77	1.1051e-137	323.24	0	1559500	0	0	0	0	0	598150	19498	32957	339360	0	0	0	0	0	10532000	211970	120500	14150000	310680	85842	0	0	0	0	0	0	0	0	0	12014000	0	0	8994100	524290	199660	0	0
Q7ZTM0;A0AUT4	A0AUT4	LOC100036778				AVTIFIR	7	818.501	0.00087077	170.31	0	0	0	0	0	0	0	0	0	0	0	0	0	0	0	0	2062800	59965	73088	2455200	57955	119570	0	0	0	0	0	0	0	0	0	1506400	82328	50121	2122200	138160	133210	0	0
Q9W603;B7ZQW8;Q5FWP3	Q9W603	supt16h;SUPT16H;LOC733160	FACT complex subunit SPT16	XB-GENE-979310	supt16h	AVTLDKEAYYR	11	1327.68	0.011887	90.05	1	0	0	0	0	0	0	0	0	0	0	0	0	0	0	0	0	0	0	0	0	0	0	0	0	0	0	0	0	0	0	0	0	0	0	0	0	0	0
Q7SYV4	Q7SYV4			XB-GENE-980561	vbp1	AVTSEGAGGAGLK	13	1116.58	0.00077063	123.92	0	0	0	0	0	0	0	0	0	0	0	0	0	0	0	0	0	0	0	0	0	0	0	0	0	0	0	0	0	0	0	0	0	0	0	0	0	0	0
Q7SYV4	Q7SYV4			XB-GENE-980561	vbp1	AVTSEGAGGAGLKR	14	1272.68	0.0001215	137.58	1	0	0	0	0	0	0	191330	0	0	168610	0	0	0	0	0	0	0	0	0	0	0	0	0	0	0	0	0	0	0	0	0	0	0	0	0	0	0	0
A9UM29;Q569R7	A9UM29	LOC733191		XB-GENE-17345935	vbp1	AVTSEGVGGAGLK	13	1144.61	0.0091567	95.273	0	0	0	0	0	0	0	0	0	0	0	0	0	0	0	0	0	0	0	0	0	0	0	0	0	0	0	0	0	0	0	0	0	0	0	0	0	0	0
A9UM29;Q569R7	A9UM29	LOC733191		XB-GENE-17345935	vbp1	AVTSEGVGGAGLKR	14	1300.71	0.0055592	94.688	1	0	0	0	0	0	0	0	0	0	0	0	0	0	0	0	0	0	0	0	0	0	0	0	0	0	0	0	0	0	0	0	0	0	0	0	0	0	0
Q98SV2;Q6NU93;Q5U238	Q98SV2					AVTVQEEDKPEK	12	1371.69	0.0010642	152.31	1	0	0	3732200	14086	0	0	270340	0	0	0	0	0	0	0	0	0	0	0	0	0	0	0	0	0	0	0	0	0	0	0	0	0	0	0	0	0	0	0
Q6DKM0	Q6DKM0	MGC83065		XB-GENE-865787	cand1	AVVALLTIPEAEK	13	1352.79	0.0007401	95.273	0	0	0	0	0	0	0	0	0	0	0	0	0	0	0	0	0	0	0	1798300	10350	44668	0	0	0	0	0	0	0	0	0	1797100	47248	27983	1927300	44440	35662	0	0
P45695	P45695	cfl1-a	Cofilin-1-A	XB-GENE-1016488	cfl1	AVVFCLSDDK	10	1152.55	0.00043397	155.57	0	0	0	0	0	0	0	1580500	115870	1715800	577410	98757	1486000	0	0	0	2541100	404080	662690	0	0	0	0	0	0	1253500	155770	393840	0	0	0	2328100	517950	318140	1935700	346170	351060	0	0
P45695	P45695	cfl1-a	Cofilin-1-A	XB-GENE-1016488	cfl1	AVVFCLSDDKK	11	1280.64	1.8001e-11	221.91	1	0	0	0	0	524480	34057	4556400	137710	261370	0	0	0	0	0	0	0	0	0	0	0	0	0	0	0	0	0	0	0	0	0	0	0	0	0	0	0	0	0
Q8JI28	Q8JI28	tll1	Tolloid-like protein 1	XB-GENE-865326	tll1	AVVFWGDIALDEEDLK	16	1818.9	1.2909e-10	172.26	0	0	0	0	0	0	0	0	0	0	0	0	0	0	0	0	0	0	0	0	0	0	0	0	0	0	0	0	0	0	0	0	0	0	0	0	0	0	0
Q7ZTJ4	Q7ZTJ4	vha55		XB-GENE-941738	atp6v1b2	AVVGEEALTSDDLLYLEFLQK	21	2352.21	7.159e-06	104.92	0	0	0	0	0	0	0	0	0	0	0	0	0	0	0	0	0	0	0	0	0	0	0	0	0	0	0	0	0	0	0	0	0	0	0	0	0	0	0
Q6PF69	Q6PF69	mvp	Major vault protein	XB-GENE-5880964	mvp	AVVGQSYMLTQDEELWEK	18	2125	0.00016856	108.39	0	0	0	0	0	0	0	0	0	0	0	0	0	0	0	0	0	0	0	0	0	0	0	0	0	0	0	0	0	0	0	0	0	0	0	0	0	0	0
Q6DE71;Q5U244	Q6DE71	MGC80037;LOC495692		XB-GENE-17337654	aamp	AVVGYEDGSVR	11	1150.56	0.00048918	141.89	0	1033500	75837	0	0	0	0	92717	25766	27923	138010	40565	53571	0	0	0	3403800	258810	889790	1657500	223030	1276600	0	0	0	177730	54731	67152	0	0	0	3529200	89430	1386300	2613000	112650	1350100	0	0
Q7ZTJ4	Q7ZTJ4	vha55		XB-GENE-941738	atp6v1b2	AVVQVFEGTSGIDAK	15	1519.79	4.4544e-27	220.49	0	0	0	0	0	0	0	0	0	0	1283500	460880	54776	153160	12659	0	8819100	276840	350470	7061200	245040	262970	123960	0	0	0	0	0	0	0	0	11386000	219400	416670	6475500	214430	280340	53232	0
Q7ZTJ4	Q7ZTJ4	vha55		XB-GENE-941738	atp6v1b2	AVVQVFEGTSGIDAKK	16	1647.88	0.0011856	93.348	1	0	0	0	0	0	0	0	0	0	949150	79501	192100	0	0	0	0	0	0	0	0	0	0	0	0	1601000	67989	184790	0	0	0	0	0	0	0	0	0	0	0
Q6DCC0;O13099;O13098;Q6GLM0	Q6DCC0	LOC397995;NF-M(2);LOC397994		XB-GENE-6252136	nefm	AVVTNGLDDSPSEDK	15	1545.72	1.4992e-05	115.09	0	0	0	0	0	0	0	0	0	0	0	0	0	0	0	0	4495900	259690	28910	3251700	576340	8944.3	0	0	0	0	0	0	0	0	0	3589200	503200	55509	0	0	0	0	0
Q6DCC0;O13099;O13098;Q6GLM0	Q6DCC0	LOC397995;NF-M(2);LOC397994		XB-GENE-6252136	nefm	AVVTNGLDDSPSEDKESSK	19	1976.92	1.0345e-21	166.9	1	0	0	0	0	346690	12888	0	0	0	0	0	0	0	0	0	0	0	0	0	0	0	0	0	0	0	0	0	0	0	0	0	0	0	0	0	0	0	0
Q7ZXX1	Q7ZXX1	cadm3	Cell adhesion molecule 3	XB-GENE-1012968	cadm3	AVVTVLGVPQK	11	1109.68	0.0045708	73.499	0	0	0	0	0	0	0	0	0	0	0	0	0	0	0	0	0	0	0	0	0	0	0	0	0	0	0	0	0	0	0	0	0	0	0	0	0	0	0
Q7ZXX1	Q7ZXX1	cadm3	Cell adhesion molecule 3	XB-GENE-1012968	cadm3	AVVTVLGVPQKPQVSGFESAFK	22	2287.26	2.6647e-08	118.07	1	0	0	0	0	0	0	0	0	0	0	0	0	0	0	0	8886100	0	0	0	0	0	0	0	0	0	0	0	0	0	0	9665200	0	0	4685200	0	0	0	0
Q6NRY1	Q6NRY1	MGC81067		XB-GENE-865923	habp4	AVVVGGSTDVK	11	1030.57	0.0021576	123.01	0	0	0	0	0	0	0	0	0	0	0	0	0	0	0	0	0	0	0	0	0	0	0	0	0	0	0	0	0	0	0	0	0	0	0	0	0	0	0
Q6INH3;Q0IH35	Q6INH3	MGC82600;MGC154791				AVVVNAAQLASYSQSK	16	1634.86	9.01e-05	130.4	0	972780	0	0	0	810950	0	0	0	0	0	0	0	0	0	0	0	0	0	4154200	0	0	0	0	0	0	0	0	0	0	0	0	0	0	0	0	0	0	0
Q802E8	Q802E8	me2	Malic enzyme			AVVVTDGER	9	944.493	0.02244	63.816	0	0	0	0	0	0	0	0	0	0	0	0	0	0	0	0	0	0	0	0	0	0	0	0	0	0	0	0	0	0	0	0	0	0	0	0	0	0	0
Q7ZYG7	Q7ZYG7			XB-GENE-5871447	ap2b1	AVWLPAVK	8	882.533	0.0083714	101.69	0	1502200	30496	0	0	0	0	0	0	0	0	0	0	0	0	0	0	0	0	0	0	0	0	0	0	0	0	0	0	0	0	0	0	0	0	0	0	0	0
Q0IH13	Q0IH13	MGC154898	Peptidyl-prolyl cis-trans isomerase E	XB-GENE-979642	ppie	AVWSDDDWLK	10	1233.57	0.019986	68.626	0	0	0	0	0	0	0	0	0	0	0	0	0	0	0	0	0	0	0	0	0	0	0	0	0	0	0	0	0	0	0	957440	108990	90692	0	0	0	0	0
Q7SZI7;B7ZS84	Q7SZI7	rbp3	Retinol-binding protein 3	XB-GENE-1008802	rbp3	AVYIPENSK	9	1019.53	0.0066411	109.88	0	10309000	93176	4800500	97388	7974900	148030	0	0	0	0	0	0	0	0	0	78098000	501570	607650	144610000	348580	708460	0	0	0	0	0	0	0	0	0	81715000	346890	841990	133440000	389100	680590	0	0
Q7SZI7;B7ZS84	Q7SZI7	rbp3	Retinol-binding protein 3	XB-GENE-1008802	rbp3	AVYIPENSKDR	11	1290.66	0.014762	115.91	1	0	0	0	0	0	0	0	0	0	331310	336960	308060	0	0	0	0	0	0	0	0	0	0	0	0	0	0	0	0	0	0	0	0	0	0	0	0	0	0
Q08B28	Q08B28	LOC100158365	Ubiquitin carboxyl-terminal hydrolase	XB-GENE-946617	usp7	AVYMMPTEGDDSSK	14	1529.64	0.0094778	79.875	0	0	0	0	0	0	0	0	0	0	0	0	0	0	0	0	0	0	0	0	0	0	0	0	0	0	0	0	0	0	0	0	0	0	0	0	0	0	0
Q7ZXS1;Q6PAA0;Q8AX84;Q6IRB9;Q8AX85;B1WBB7	Q7ZXS1	fubp1;MGC68532;Khsrp;LOC100158419				AWEEYYK	7	987.434	0.046958	97.033	0	0	0	0	0	0	0	0	0	0	0	0	0	0	0	0	0	0	0	0	0	0	0	0	0	0	0	0	0	0	0	0	0	0	0	0	0	0	0
Q8AXM1;Q640W4;Q8AXM2	Q8AXM1	snap25	Synaptosomal-associated protein	XB-GENE-948776	snap25	AWGNNQDGVVASQPAR	16	1668.8	9.0359e-61	256.35	0	6114300	186370	1521000	209270	1367300	88197	1621400	169880	96389	959620	158570	54143	0	0	0	18967000	907040	202510	14157000	324280	342800	189810	23045	7822.5	982940	204930	50971	31725	3242.8	1941	14375000	1159400	649900	14864000	820000	156970	328960	14155
Q2TAS8	Q2TAS8	MGC130950				AWLVSDR	7	845.44	0.029248	97.068	0	0	0	0	0	0	0	0	0	0	0	0	0	0	0	0	2685500	0	0	0	0	0	0	0	0	0	0	0	0	0	0	2070000	319690	146310	1636400	252500	55174	0	0
Q2TAS8	Q2TAS8	MGC130950				AWLVSDRNDLEAR	13	1543.77	0.058609	39.561	1	0	0	0	0	0	0	0	0	0	0	0	0	0	0	0	0	0	0	0	0	0	0	0	0	0	0	0	0	0	0	0	0	0	0	0	0	0	0
Q8AVT1	Q8AVT1					AWMTQECTLVDMK	13	1611.71	4.2409e-18	214.42	0	0	0	0	0	0	0	274450	81208	74613	0	0	0	0	0	0	1577000	385180	755270	0	0	0	0	0	0	0	0	0	0	0	0	0	0	0	0	0	0	0	0
Q2PPJ1	Q2PPJ1					AWNKPCEPCPSPATPEYIFLCGNQAPGFIIDIR	33	3817.81	0.033977	41.303	1	0	0	0	0	0	0	0	0	0	0	0	0	0	0	0	0	0	0	0	0	0	0	0	0	0	0	0	0	0	0	0	0	0	0	0	0	0	0
P79929;Q6GR67	P79929	LOC397932		XB-GENE-17334176	ranbp1	AWVWNTYADYADESPKPELLAIR	23	2707.33	6.1938e-07	110.64	1	0	0	0	0	0	0	0	0	0	0	0	0	0	0	0	8548700	639550	371660	0	0	0	0	0	0	0	0	0	0	0	0	0	0	0	0	0	0	0	0
Q7T250;Q3KPK5;Q6GP73	Q7T250	CLIC1;MGC80632				AYAEVAKPLK	10	1088.62	0.046184	72.607	1	0	0	0	0	0	0	0	0	0	0	0	0	0	0	0	0	0	0	0	0	0	0	0	0	0	0	0	0	0	0	0	0	0	0	0	0	0	0
Q66J53;Q6DEB8	Q66J53	MGC81873;acadm-prov		XB-GENE-17339521	acadm	AYAGDIANQVASDAVQVFGGNGFNSDYPVEK	31	3202.48	8.2729e-35	104.09	0	0	0	0	0	0	0	0	0	0	0	0	0	0	0	0	0	0	0	0	0	0	0	0	0	0	0	0	0	0	0	0	0	0	0	0	0	0	0
Q2VPM6	Q2VPM6	MGC131016		XB-GENE-865234	rab2a	AYAYLFK	7	874.459	0.0011839	118.06	0	0	0	0	0	0	0	117780	7336.4	10623	104930	0	0	0	0	0	0	0	0	0	0	0	0	0	0	116180	0	0	0	0	0	1851200	184200	228570	0	0	0	0	0
Q6GNR4	Q6GNR4	MGC80936		XB-GENE-984052	cltc	AYEFAER	7	884.403	0.038645	106.04	0	0	0	0	0	0	0	0	0	0	0	0	0	0	0	0	0	0	0	0	0	0	0	0	0	0	0	0	0	0	0	0	0	0	0	0	0	0	0
Q2VPG7	Q2VPG7	MGC132185		XB-GENE-6254706	napg	AYEQAGMMLK	10	1140.53	0.004692	72.325	0	0	0	0	0	0	0	0	0	0	0	0	0	0	0	0	0	0	0	1359700	4138300	53185	0	0	0	0	0	0	0	0	0	0	0	0	0	0	0	0	0
Q6P7I8	Q6P7I8	MGC68681		XB-GENE-922802	pls3	AYFHLLNQIAPK	12	1413.78	0.00012622	128.81	0	0	0	0	0	0	0	0	0	0	0	0	0	0	0	0	5182500	213010	325460	0	0	0	0	0	0	0	0	0	0	0	0	1573300	126050	298230	0	0	0	0	0
Q6NU16	Q6NU16	eif1ax		XB-GENE-966348	eif1ax	AYGELPEHAK	10	1113.55	0.003524	117.02	0	0	0	0	0	0	0	0	0	0	0	0	0	0	0	0	0	0	0	0	0	0	0	0	0	0	0	0	0	0	0	0	0	0	0	0	0	0	0
Q91580	Q91580	atp1b1		XB-GENE-864911	atp1b1	AYGENIDYHDK	11	1323.57	0.0023589	89.9	0	0	0	0	0	0	0	0	0	0	0	0	0	0	0	0	8207500	69600	100170	1955700	254020	27956	0	0	0	0	0	0	0	0	0	6730800	144140	49458	5491400	242960	119870	0	0
Q91580	Q91580	atp1b1		XB-GENE-864911	atp1b1	AYGENIDYHDKDR	13	1594.7	0.0023211	81.709	1	937690	0	569420	0	0	0	0	0	0	0	0	0	0	0	0	0	0	0	0	0	0	0	0	0	0	0	0	0	0	0	0	0	0	0	0	0	0	0
Q91580	Q91580	atp1b1		XB-GENE-864911	atp1b1	AYGENIDYHDKDRFQGR	17	2082.95	0.0074356	86.413	2	0	0	0	0	0	0	158880	0	0	109600	0	0	0	0	0	0	0	0	0	0	0	0	0	0	0	0	0	0	0	0	0	0	0	0	0	0	0	0
Q9I8J7;Q6PAD4	Q9I8J7	tktl2;MGC68785		XB-GENE-1002829	tktl2	AYGLALAK	8	805.47	0.029966	97.602	0	0	0	0	0	0	0	1233900	14140	16479	850940	5082	2958.8	0	0	0	0	0	0	0	0	0	0	0	0	0	0	0	0	0	0	0	0	0	0	0	0	0	0
Q8AYR4;Q5EAV3	Q8AYR4	Xgly4				AYGPEERPTTAAGTNLDR	18	1917.92	0.0041471	82.774	1	0	0	0	0	0	0	0	0	0	0	0	0	0	0	0	1324500	96612	25487	2542800	94497	65834	0	0	0	0	0	0	0	0	0	2366900	157950	250390	4182500	97539	53695	0	0
Q6NRV3;Q5U4V6;Q91831	Q5U4V6	MGC81323;LOC397931				AYHEQLSVPEITNACFEYSNQMVK	24	2857.31	5.4453e-20	141.41	0	0	0	0	0	0	0	3092100	224560	51281	1721100	148870	89731	106230	12036	7599	28774000	4588000	643640	0	0	0	0	0	0	1691600	210780	132030	0	0	0	0	0	0	0	0	0	0	0
Q6DD58	Q6DD58	mec-12		XB-GENE-865914	tuba4b	AYHEQLSVSEITNACFEPANQMVK	24	2765.28	7.3808e-126	207.67	0	600600	53776	0	0	0	0	5488000	718410	150090	4417900	702860	129570	1170000	170720	51957	100270000	12008000	3132900	0	0	0	2051400	280490	58934	4709500	661550	116580	541020	70611	29037	12572000	1338100	400350	0	0	0	720430	90205
Q7ZTP0	Q7ZTP0			XB-GENE-5788976	tuba3c	AYHEQLSVSEITNACFEPSNQMVK	24	2781.27	1.5356e-17	154.59	0	0	0	0	0	0	0	648170	88821	44887	425120	85622	33516	204880	40645	19131	18420000	2624900	1028400	0	0	0	307590	53769	18213	411520	77028	49094	0	0	0	3363400	536200	31022	0	0	0	147300	22499
Q7ZWQ5;P08537	P08537	tuba	Tubulin alpha chain	XB-GENE-6464328	tuba3e	AYHEQLTVADITNACFEPANQMVK	24	2749.28	3.9828e-208	241.76	0	0	0	0	0	0	0	0	0	0	0	0	0	0	0	0	0	0	0	0	0	0	0	0	0	0	0	0	0	0	0	0	0	0	0	0	0	0	0
Q9IAJ1;B7ZS86;Q9IAI8	Q9IAJ1	XPTP-D		XB-GENE-865171	ptprd	AYIATQGPLAETTEDFWR	18	2067.99	0.00013759	129.89	0	0	0	0	0	0	0	0	0	0	0	0	0	0	0	0	3214100	416090	1510700	0	0	0	0	0	0	0	0	0	0	0	0	0	0	0	0	0	0	0	0
Q7ZY16	Q7ZY16			XB-GENE-1001545	adsl	AYIVTGQTYSR	11	1257.64	0.014147	86.463	0	0	0	0	0	0	0	0	0	0	0	0	0	0	0	0	3367000	59880	151980	3699500	127900	165600	0	0	0	0	0	0	0	0	0	0	0	0	0	0	0	0	0
Q7SZ09;P26642	Q7SZ09	MGC64329;eef1g-a	Elongation factor 1-gamma-A	XB-GENE-975020	eef1g	AYKPLIAAQYSGFPIK	16	1765.98	6.0827e-07	146.48	1	0	0	0	0	3000000	0	0	0	0	0	0	0	0	0	0	6807800	0	0	0	0	0	0	0	0	0	0	0	0	0	0	7133600	0	0	0	0	0	0	0
Q7ZYR4	Q7ZYR4	atp6v0d1		XB-GENE-989924	atp6v0d1	AYLESFYK	8	1019.5	0.012343	111.74	0	0	0	0	0	0	0	0	0	0	0	0	0	0	0	0	0	0	0	0	0	0	0	0	0	0	0	0	0	0	0	0	0	0	0	0	0	0	0
Q7ZXP8;Q52MA1	Q7ZXP8			XB-GENE-969746	eef2.1	AYLPVNESFGFTADLR	16	1798.89	4.3048e-05	125.52	0	0	0	0	0	0	0	0	0	0	0	0	0	0	0	0	19512000	576710	1001800	0	0	0	0	0	0	0	0	0	0	0	0	618770	246560	299360	0	0	0	0	0
Q6NTQ6	Q6NTQ6	MGC83094		XB-GENE-6078519	tpp1	AYPDVAALSDNYWVVTNR	18	2052.99	0.0012417	68.13	0	0	0	0	0	0	0	0	0	0	0	0	0	0	0	0	3767200	461720	288630	0	0	0	0	0	0	0	0	0	0	0	0	0	0	0	0	0	0	0	0
Q498I6	Q498I6	MGC114839		XB-GENE-961660	uroc1	AYPITQYPCK	10	1239.6	0.0048836	72.243	0	0	0	0	0	0	0	0	0	0	0	0	0	0	0	0	0	0	0	0	0	0	0	0	0	0	0	0	0	0	0	0	0	0	0	0	0	0	0
Q8AVW5;Q91896;Q6PGS3	Q91896	ywhaz	14-3-3 protein zeta			AYQDAFDISK	10	1156.54	1.87e-32	243.91	0	5497700	209620	4066400	431600	4852700	351100	2993200	835820	199010	1826900	707650	137790	0	0	0	37683000	251160	2074400	50118000	370130	413060	288430	623540	27490	2365700	1467800	186230	56243	676990	24466	59540000	291140	4065600	47417000	176260	242060	186500	703500
Q6PCG0;Q6NRY9	Q6NRY9	ywhag-a;ywhag-b	14-3-3 protein gamma-A;14-3-3 protein gamma-B	XB-GENE-6256299	ywhag	AYSEAHEISK	10	1133.54	0.00057543	144.55	0	0	0	0	0	0	0	80204	0	0	0	0	0	0	0	0	2323800	30078	20010	4863300	39761	38415	0	0	0	0	0	0	0	0	0	2155300	2823.5	30638	2189800	0	0	0	0
Q6AX65	Q6AX65	MGC84055		XB-GENE-866385	pacsin1	AYSQQLTDWAK	11	1309.63	0.0015983	96.626	0	0	0	0	0	0	0	0	0	0	0	0	0	0	0	0	2520700	7890800	970680	0	0	0	0	0	0	0	0	0	0	0	0	0	0	0	0	0	0	0	0
Q08B06	Q08B06	LOC100158368		XB-GENE-952273	cpe	AYSSLNPTMSDPDR	14	1552.68	8.7706e-46	252.13	0	6188600	291150	2373700	190850	5619600	55532	129100	15143	35180	0	0	0	0	0	0	16001000	487750	620910	27032000	1054100	1328900	0	0	0	0	0	0	0	0	0	26274000	1115300	1906900	23981000	418670	1791200	0	0
Q08B06	Q08B06	LOC100158368		XB-GENE-952273	cpe	AYSSLNPTMSDPDRK	15	1680.78	2.4474e-05	107.35	1	0	0	0	0	0	0	0	0	0	0	0	0	0	0	0	0	0	0	0	0	0	0	0	0	0	0	0	0	0	0	0	0	0	0	0	0	0	0
Q08B06	Q08B06	LOC100158368		XB-GENE-952273	cpe	AYSSLNPTMSDPDRKPCR	18	2093.96	0.006293	87.363	2	16804000	207520	0	0	2921500	55046	629460	19480	4481.5	352700	16327	0	0	0	0	0	0	0	0	0	0	0	0	0	0	0	0	0	0	0	0	0	0	0	0	0	0	0
B1WBB5	B1WBB5	LOC100158417		XB-GENE-17342068	cpe	AYSSLNPTMSDTDR	14	1556.68	2.1016e-19	214.72	0	6842400	283000	3776700	146110	5168900	174300	170150	51752	31819	124180	24315	16470	0	0	0	21295000	497890	331200	22837000	822140	407420	0	0	0	0	0	0	0	0	0	29841000	524780	427100	50302000	1700000	653070	0	0
B1WBB5	B1WBB5	LOC100158417		XB-GENE-17342068	cpe	AYSSLNPTMSDTDRK	15	1684.77	4.7146e-10	125.22	1	0	0	0	0	0	0	0	0	0	0	0	0	0	0	0	0	0	0	0	0	0	0	0	0	0	0	0	0	0	0	0	0	0	0	0	0	0	0
B1WBB5	B1WBB5	LOC100158417		XB-GENE-17342068	cpe	AYSSLNPTMSDTDRKPCR	18	2097.96	0.060423	44.391	2	0	0	0	0	0	0	0	0	0	0	0	0	0	0	0	0	0	0	0	0	0	0	0	0	0	0	0	0	0	0	0	0	0	0	0	0	0	0
Q6PAZ0	Q6PAZ0	MGC68780		XB-GENE-1007957	tomm70	AYTGSNPIQIK	11	1190.63	0.00040208	144.55	0	2731600	144810	0	0	0	0	0	0	0	0	0	0	0	0	0	0	0	0	0	0	0	0	0	0	0	0	0	0	0	0	3150100	295250	321930	0	0	0	0	0
B1WBE0	B1WBE0	LOC100158438		XB-GENE-966795	eprs	AYVDDTPAEQMK	12	1366.61	0.0069889	93.839	0	0	0	0	0	0	0	0	0	0	0	0	0	0	0	0	0	0	0	0	0	0	0	0	0	0	0	0	0	0	0	0	0	0	0	0	0	0	0
Q91588	Q91588					AYVGLVAVDK	10	1033.58	0.0046012	112.13	0	0	0	0	0	0	0	0	0	0	0	0	0	0	0	0	0	0	0	0	0	0	0	0	0	0	0	0	0	0	0	0	0	0	0	0	0	0	0
Q7SZI7;B7ZS84	Q7SZI7	rbp3	Retinol-binding protein 3	XB-GENE-1008802	rbp3	AYVVGEVTSGGCHPPQTYHVDDTHLYLTIPTSR	33	3669.75	0.01983	33.846	0	0	0	0	0	0	0	0	0	0	535770	27797	38464	0	0	0	79517000	1312200	1653100	0	0	0	0	0	0	0	0	0	0	0	0	1423400	151540	136030	0	0	0	0	0
Q66KV4	Q66KV4	banf1-b	Barrier-to-autointegration factor B	XB-GENE-6254337	banf1	AYVVLGQFLVLK	12	1348.81	1.6934e-05	169.65	0	0	0	0	0	0	0	0	0	0	0	0	0	0	0	0	0	0	0	0	0	0	0	0	0	0	0	0	0	0	0	0	0	0	0	0	0	0	0
Q6INM6	Q6INM6	MGC82347				AYWQIHMDQLGVGDQLTLCK	20	2375.14	6.6505e-06	103.2	0	0	0	0	0	0	0	0	0	0	0	0	0	0	0	0	13073000	808480	184800	0	0	0	0	0	0	0	0	0	0	0	0	0	0	0	0	0	0	0	0
Q6DJP1;Q52KV1;B7ZQH3	Q6DJP1	LOC443721				AYWQIR	6	835.434	0.01876	130.16	0	0	0	0	0	0	0	0	0	0	0	0	0	0	0	0	16739000	168930	305270	8869100	195020	444810	0	0	0	0	0	0	0	0	0	11062000	188920	218750	0	0	0	0	0
Q66L22	Q66L22	MGC85233		XB-GENE-1014433	hint1	CAADLGLTNGYR	12	1309.61	3.0312e-05	160.16	0	0	0	0	0	0	0	0	0	0	0	0	0	0	0	0	0	0	0	0	0	0	0	0	0	0	0	0	0	0	0	0	0	0	0	0	0	0	0
Q5M7F9	Q5M7F9	loxl1		XB-GENE-1002054	loxl1	CAAEENCLSSSAYAAEATDYDVR	23	2552.04	6.6528e-18	168.3	0	0	0	0	0	0	0	0	0	0	0	0	0	0	0	0	0	0	0	0	0	0	0	0	0	0	0	0	0	0	0	0	0	0	0	0	0	0	0
Q9I893	Q9I893	PCNA	Proliferating cell nuclear antigen			CAAGEDIITLR	11	1217.61	0.00043084	142.71	0	0	0	0	0	0	0	0	0	0	0	0	0	0	0	0	0	0	0	0	0	0	0	0	0	0	0	0	0	0	0	0	0	0	0	0	0	0	0
Q6PF20;P18248	Q6PF20	pcna-A;pcna	Proliferating cell nuclear antigen	XB-GENE-972527	pcna	CAASDDIITLR	11	1233.6	0.00017975	156.58	0	1571100	82102	0	0	0	0	0	0	0	0	0	0	0	0	0	0	0	0	0	0	0	0	0	0	0	0	0	0	0	0	3485900	317330	8964600	0	0	0	0	0
B7ZSK5;Q90Z04	B7ZSK5	cdon-A;cdon	Cell adhesion molecule-related/down-regulated by oncogenes			CAAYNPVTHDLK	12	1387.66	0.0049624	85.885	0	0	0	0	0	0	0	0	0	0	0	0	0	0	0	0	0	0	0	0	0	0	0	0	0	0	0	0	0	0	0	0	0	0	0	0	0	0	0
Q90Z03	Q90Z03	BOC		XB-GENE-923407	boc	CAAYNPVTQEVK	12	1378.66	5.3266e-05	155.88	0	434490	48192	1206900	53252	0	0	0	0	0	0	0	0	0	0	0	0	0	0	0	0	0	0	0	0	0	0	0	0	0	0	0	0	0	0	0	0	0	0
Q66KI3;O57381	Q66KI3	BMP-1		XB-GENE-6252324	bmp1	CACDPGYELGPDK	13	1480.6	1.326e-06	168.76	0	7669800	0	1898900	148450	5491900	0	145960	27034	50462	127420	16809	39298	0	0	0	1795200	343720	131920	1832900	283560	71684	0	0	0	187260	21475	11350	0	0	0	1896400	373000	135880	1582200	319600	146010	0	0
Q66KI3;O57381	Q66KI3	BMP-1		XB-GENE-6252324	bmp1	CACDPGYELGPDKK	14	1608.69	1.3437e-07	172.21	1	0	0	0	0	0	0	806590	74704	109490	584350	48713	87908	79587	9663	24182	0	0	0	0	0	0	0	0	0	644910	89391	63333	0	0	0	0	0	0	0	0	0	0	0
B7ZS79;B7ZS77;Q91925;P98070	B7ZS79	Bmp1;bmp1	Bone morphogenetic protein 1			CACDPGYELGQDK	13	1511.6	4.0079e-18	213.73	0	2042200	246710	660700	90076	999560	96350	0	0	0	150070	11538	15441	0	0	0	2099900	70421	110250	1516900	0	0	0	0	0	0	0	0	0	0	0	0	0	0	1289800	45545	9176	0	0
B7ZS79;B7ZS77;Q91925;P98070	B7ZS79	Bmp1;bmp1	Bone morphogenetic protein 1			CACDPGYELGQDKK	14	1639.7	5.8074e-05	136.01	1	0	0	0	0	0	0	0	0	0	0	0	0	0	0	0	0	0	0	0	0	0	0	0	0	0	0	0	0	0	0	0	0	0	0	0	0	0	0
Q0IHI5	Q0IHI5	MGC154328		XB-GENE-5817805	rtbdn	CADACVPYK	9	1082.45	4.7991e-08	203.02	0	0	0	1936200	75824	2298400	124310	2316800	84402	504520	4207000	113070	302050	427700	15700	13726	21520000	537420	404990	4111000	128720	158120	0	0	0	792390	84619	1208400	0	0	0	34739000	558200	525230	3057900	133860	159780	0	0
Q0IHI5	Q0IHI5	MGC154328		XB-GENE-5817805	rtbdn	CADACVPYKQMFK	13	1616.71	0.00011718	147.24	1	0	0	0	0	0	0	0	0	0	0	0	0	0	0	0	0	0	0	0	0	0	0	0	0	0	0	0	0	0	0	0	0	0	0	0	0	0	0
Q32N52;Q5I040;P23667;Q91588;Q7SYP1	Q91588	c3	Complement C3			CAEENCFMQQQIEGK	15	1870.76	1.4183e-27	220.25	0	1697800	103430	1998300	177290	5489200	263320	0	0	0	0	0	0	0	0	0	1848100	0	0	0	0	0	0	0	0	0	0	0	0	0	0	2418500	248200	210930	0	0	0	0	0
Q6PAZ0	Q6PAZ0	MGC68780		XB-GENE-1007957	tomm70	CAEGYALYAQALTDQQQFGK	20	2261.04	0.0091464	54.62	0	0	0	0	0	0	0	0	0	0	0	0	0	0	0	0	0	0	0	0	0	0	0	0	0	0	0	0	0	0	0	0	0	0	0	0	0	0	0
O73681;Q9DGF9;Q6IP24;Q01173	O73681	TM;tpm1	Tropomyosin alpha-1 chain			CAELEEELK	9	1119.51	0.000128	169.77	0	0	0	0	0	0	0	0	0	0	0	0	0	0	0	0	0	0	0	0	0	0	0	0	0	0	0	0	0	0	0	0	0	0	0	0	0	0	0
P31515-2;P31515	P31515-2	fst	Follistatin			CALCDDLCGESK	12	1426.55	5.1245e-05	154.94	0	0	0	1023500	126950	847210	0	0	0	0	0	0	0	0	0	0	0	0	0	0	0	0	0	0	0	0	0	0	0	0	0	0	0	0	0	0	0	0	0
Q7ZY42;Q9DGB0;Q6DCL2	Q7ZY42	xFRP;FSTL1				CALEDETYEDGAETQVQCNR	20	2386.96	1.3486e-213	344.29	0	18996000	687230	27034000	788280	13187000	283350	2937000	75986	33966	4859000	113890	80366	339610	26769	5212.9	150990000	2244600	1194400	35243000	1700900	1007900	89330	4692.3	3631.9	2808900	111510	77784	25530	0	0	38166000	1429200	669670	14730000	856550	419500	0	0
Q8UWC3;B7ZQN6;Q6GNQ0	Q6GNQ0	Cttn;MGC80961		XB-GENE-492438	cttn	CALGWDHQEK	10	1242.55	0.011957	83.998	0	0	0	0	0	0	0	0	0	0	0	0	0	0	0	0	0	0	0	0	0	0	0	0	0	0	0	0	0	0	0	0	0	0	0	0	0	0	0
Q68EW5;Q5FV82	Q68EW5	MGC84194;MGC99228		XB-GENE-17330623	mfge8	CANALGMEGR	10	1077.47	0.031889	84.882	0	0	0	0	0	0	0	0	0	0	0	0	0	0	0	0	0	0	0	0	0	0	0	0	0	0	0	0	0	0	0	0	0	0	0	0	0	0	0
Q0N3X4	Q0N3X4	IGFBP-like				CAPGMVCVSR	10	1135.49	0.0080327	100.88	0	0	0	0	0	0	0	0	0	0	0	0	0	0	0	0	10960000	1831400	746210	0	0	0	0	0	0	0	0	0	0	0	0	4283400	2544100	232580	0	0	0	0	0
Q6NRR1	Q6NRR1	app		XB-GENE-479158	app	CAQFIYGGCGGNR	13	1458.61	0.00024023	136.27	0	2764500	103540	1359700	143780	1568200	0	143570	92767	4707.2	105580	66539	21932	0	0	0	0	0	0	3644500	219240	174530	0	0	0	112680	37057	0	0	0	0	0	0	0	0	0	0	0	0
Q7SYW4	Q7SYW4		Isocitrate dehydrogenase [NADP]	XB-GENE-976321	idh2	CATITPDEAR	10	1132.52	0.009295	66.056	0	0	0	0	0	0	0	0	0	0	0	0	0	0	0	0	0	0	0	0	0	0	0	0	0	0	0	0	0	0	0	0	0	0	0	0	0	0	0
Q7SYW4	Q7SYW4		Isocitrate dehydrogenase [NADP]	XB-GENE-976321	idh2	CATITPDEARVEEFK	15	1764.84	0.0035818	88.021	1	0	0	0	0	0	0	0	0	0	0	0	0	0	0	0	0	0	0	0	0	0	0	0	0	0	0	0	0	0	0	0	0	0	0	0	0	0	0
Q6AZJ0	Q6AZJ0	glud1-prov	Glutamate dehydrogenase	XB-GENE-1009696	glud1	CAVVDVPFGGAK	12	1218.61	0.051943	72.531	0	0	0	0	0	0	0	173390	1268500	406650	0	0	0	0	0	0	0	0	0	0	0	0	0	0	0	0	0	0	0	0	0	0	0	0	0	0	0	0	0
Q505M8;CON__ENSEMBL:ENSBTAP00000016046	Q505M8	MGC115035		XB-GENE-5761829	fbln1	CCHCCLLGR	9	1234.48	0.0024151	109.01	0	2725300	13559	1852600	0	2147100	12823	1647400	38187	8213.9	676870	27531	0	0	0	0	0	0	0	0	0	0	0	0	0	1290900	31501	16507	0	0	0	0	0	0	0	0	0	0	0
Q91588	Q91588					CCLDGMQENLMGHTCDR	17	2095.8	1.6839e-33	119.58	0	0	0	8345900	117080	12755000	126160	0	0	0	0	0	0	0	0	0	3512800	113240	101850	0	0	0	0	0	0	0	0	0	0	0	0	5359100	155100	112430	0	0	0	0	0
Q91588	Q91588					CCLDGMQENLMGHTCDRR	18	2251.9	0.00027845	67.646	1	1574300	25007	1531700	64385	11631000	15815	0	0	0	0	0	0	0	0	0	0	0	0	0	0	0	0	0	0	0	0	0	0	0	0	0	0	0	0	0	0	0	0
Q6GMC1	Q6GMC1	MGC81889		XB-GENE-5741649	rps27a	CCLTYCFNKPEDK	13	1733.72	4.9723e-34	257.38	1	0	0	0	0	0	0	0	0	0	0	0	0	0	0	0	0	0	0	0	0	0	0	0	0	0	0	0	0	0	0	0	0	0	0	0	0	0	0
Q6GN92;Q4V7Z3;Q3KPL4	Q6GN92					CCPALGSDPNNVCGSLEGR	19	2061.87	2.0728e-15	178.76	0	846290	75043	739130	63837	4982700	36424	0	0	0	263940	59024	89132	0	0	0	0	0	0	0	0	0	0	0	0	0	0	0	0	0	0	0	0	0	0	0	0	0	0
Q32N42	Q32N42					CDAGWLDDGSLR	12	1363.58	0.022632	78.705	0	0	0	0	0	0	0	0	0	0	0	0	0	0	0	0	0	0	0	0	0	0	0	0	0	0	0	0	0	0	0	0	0	0	0	0	0	0	0
Q7ZX17	Q7ZX17			XB-GENE-5867368	hapln3	CDAGWLDDGSVR	12	1349.57	0.00040195	136.27	0	0	0	0	0	0	0	0	0	0	0	0	0	0	0	0	0	0	0	0	0	0	0	0	0	0	0	0	0	0	0	0	0	0	0	0	0	0	0
Q91740;Q6GQA5	Q6GQA5	fn1;fibronectin	Fibronectin	XB-GENE-865084	fn1	CDAIDQCQDTETR	13	1610.63	2.9328e-231	375.37	0	4052800	176910	1388700	47253	1178100	35994	671530	80793	50344	394020	37920	24603	163770	9312.3	11008	7911700	101750	110280	6626300	153060	151060	0	0	0	372680	51565	25945	0	0	0	7413100	258330	139660	5754700	242610	50782	0	0
Q91740;Q6GQA5	Q6GQA5	fn1;fibronectin	Fibronectin	XB-GENE-865084	fn1	CDAIDQCQDTETRQFYQIGDSWEK	24	2992.26	3.2041e-09	116.39	1	0	0	0	0	0	0	0	0	0	0	0	0	0	0	0	0	0	0	0	0	0	0	0	0	383110	54600	36340	0	0	0	0	0	0	0	0	0	0	0
Q2PPJ1	Q2PPJ1					CDCNEGFQVSSSGTECVDTR	20	2306.88	4.8334e-07	135.89	0	0	0	0	0	0	0	0	0	0	0	0	0	0	0	0	0	0	0	0	0	0	0	0	0	0	0	0	0	0	0	0	0	0	0	0	0	0	0
Q7ZY25	Q7ZY25		Pyruvate kinase			CDENVLWLDYK	11	1453.65	1.0872e-43	253.97	0	2055900	62967	4072400	116080	2714400	98197	220510	222930	266370	136830	80127	154560	0	0	0	0	0	0	2481500	160440	70893	0	0	0	190190	155150	149650	0	0	0	6812100	303070	103420	2356100	174540	147500	0	0
Q802C1	Q802C1			XB-GENE-6253779	grn	CDETASCPEQETCCR	15	1901.66	3.1239e-05	135.81	0	0	0	0	0	0	0	0	0	0	0	0	0	0	0	0	0	0	0	0	0	0	0	0	0	0	0	0	0	0	0	0	0	0	0	0	0	0	0
Q6DKL8;Q569Q7	Q6DKL8	LOC414678				CDFSDDQIIDFK	12	1501.64	0.0040265	100.22	0	0	0	0	0	0	0	0	0	0	0	0	0	0	0	0	5023400	346350	394190	0	0	0	0	0	0	0	0	0	0	0	0	0	0	0	0	0	0	0	0
Q68ET0;Q498H8	Q68ET0	MGC84744				CDFSEDQIIDFK	12	1515.66	0.0049089	97.69	0	0	0	0	0	0	0	0	0	0	0	0	0	0	0	0	0	0	0	0	0	0	0	0	0	0	0	0	0	0	0	0	0	0	0	0	0	0	0
B7ZQI2;Q8QHL8	B7ZQI2	LOC100049154				CDGQTLLEIPSNEPK	15	1699.81	1.8213e-11	185.14	0	1188400	137710	800860	150700	1729800	335740	0	0	0	0	0	0	0	0	0	2095700	296110	113910	3204300	127390	109220	0	0	0	0	0	0	0	0	0	3075100	113750	183470	0	0	0	0	0
Q7ZXH7;Q6J1M1;Q6J1M0	Q7ZXH7	rap1b;Rap1a;rap1a	Ras-related protein Rap-1b	XB-GENE-479040	rap1b	CDLEDER	7	935.365	0.053508	93.374	0	0	0	0	0	0	0	0	0	0	0	0	0	0	0	0	0	0	0	0	0	0	0	0	0	0	0	0	0	0	0	0	0	0	0	0	0	0	0
Q7ZXH7;Q6J1M1;Q6J1M0	Q7ZXH7	rap1b;Rap1a;rap1a	Ras-related protein Rap-1b	XB-GENE-479040	rap1b	CDLEDERVVGK	11	1318.62	0.00038777	174.57	1	0	0	0	0	0	0	0	0	0	0	0	0	0	0	0	0	0	0	0	0	0	0	0	0	0	0	0	0	0	0	0	0	0	0	0	0	0	0
Q5U507	Q5U507	rab3a-prov		XB-GENE-490003	rab3a	CDMEDERVVSSER	13	1610.67	0.00016362	130.69	1	0	0	0	0	0	0	1031800	12004	80312	652980	23351	31266	0	0	0	0	0	0	0	0	0	0	0	0	571400	21403	72764	0	0	0	0	0	0	0	0	0	0	0
P35448;Q5M980	P35448	thbs1;LOC779026	Thrombospondin-1	XB-GENE-865586	thbs1	CDNCPYNHNPDQADTDR	17	2090.78	0.00082833	82.942	0	0	0	0	0	0	0	0	0	0	0	0	0	0	0	0	1358300	32442	27640	1059200	46443	8039.8	0	0	0	0	0	0	0	0	0	863420	28226	25145	821080	40755	37475	0	0
Q7SYA0	Q7SYA0			XB-GENE-968665	c9	CDNPVPQQGGK	11	1198.54	0.050292	75.416	0	0	0	0	0	0	0	0	0	0	0	0	0	0	0	0	0	0	0	0	0	0	0	0	0	0	0	0	0	0	0	0	0	0	0	0	0	0	0
Q09006;Q7SZ34	Q7SZ34	stmn1-a	Stathmin-1-A;Stathmin	XB-GENE-481619	stmn1	CDSDIKVK	8	963.47	0.010687	106.93	1	0	0	0	0	0	0	0	0	0	0	0	0	0	0	0	0	0	0	0	0	0	118350	9588.9	1782.1	0	0	0	0	0	0	0	0	0	0	0	0	0	0
Q91590	Q91590	tmeff1	Tomoregulin-1			CDSGYTGQYCDK	12	1452.53	2.8316e-17	216.83	0	511680	26584	0	0	0	0	163180	8942.1	0	129080	6193.9	0	0	0	0	0	0	0	0	0	0	0	0	0	174450	0	0	0	0	0	0	0	0	0	0	0	0	0
Q6DCS2	Q6DCS2	MGC80861		XB-GENE-5941338	cfp	CDSPSPQCGGSCAGSSVEK	19	1968.76	5.7829e-54	240.68	0	0	0	0	0	378440	32130	262030	23429	21817	346620	27376	13263	49063	2165.9	1594.3	2468500	121730	73191	0	0	0	0	0	0	0	0	0	0	0	0	2231900	118750	79305	499320	49152	34614	0	0
Q63ZI5	Q63ZI5	LOC494800		XB-GENE-959213	ctsz	CDTFNQCGTCVTFGK	15	1793.72	7.3516e-48	251.28	0	0	0	0	0	0	0	0	0	0	0	0	0	0	0	0	0	0	0	0	0	0	0	0	0	0	0	0	0	0	0	0	0	0	0	0	0	0	0
Q3KPQ6	Q3KPQ6	LOC780746				CDVDEWITK	9	1164.51	9.3088e-06	187.5	0	0	0	0	0	0	0	0	0	0	0	0	0	0	0	0	0	0	0	0	0	0	0	0	0	0	0	0	0	0	0	0	0	0	0	0	0	0	0
Q5M9B3	Q5M9B3	itgbl1	Integrin beta-like protein 1	XB-GENE-989421	itgbl1	CDVGWSGEACQYPTTCDLTR	20	2374.96	0.0029892	58.024	0	0	0	0	0	0	0	0	0	0	0	0	0	0	0	0	0	0	0	0	0	0	0	0	0	0	0	0	0	0	0	0	0	0	0	0	0	0	0
Q90YD2;Q5U4U1	Q90YD2	X-Serrate-1	Delta-like protein	XB-GENE-864982	jag1	CECAPGFAGPDCR	13	1495.56	0.032552	73.834	0	0	0	0	0	0	0	0	0	0	0	0	0	0	0	0	0	0	0	0	0	0	0	0	0	0	0	0	0	0	0	0	0	0	0	0	0	0	0
Q5XHG8	Q5XHG8	LOC495003		XB-GENE-967335	nid2	CECASGFTLSGDEHNCILASSINPCEDGR	29	3255.33	2.9252e-13	105.82	0	0	0	0	0	0	0	0	0	0	0	0	0	0	0	0	0	0	0	0	0	0	0	0	0	0	0	0	0	0	0	0	0	0	0	0	0	0	0
Q2PPJ1	Q2PPJ1					CECPMGFSYNNILLICEDIDECSSGENLCQR	31	3782.54	0.0046154	45.079	0	0	0	0	0	0	0	0	0	0	0	0	0	0	0	0	0	0	0	0	0	0	0	0	0	0	0	0	0	0	0	0	0	0	0	0	0	0	0
Q3KPQ6	Q3KPQ6	LOC780746				CECQGGYGSSLINR	14	1599.68	2.1339e-86	294.48	0	1705900	142520	1594000	0	1608400	0	201840	21914	52263	209600	30885	60380	0	0	0	4152100	0	0	0	0	0	0	0	0	75963	16491	30764	0	0	0	10039000	0	0	0	0	0	0	0
Q505M8	Q505M8	MGC115035		XB-GENE-5761829	fbln1	CECRIGYNFDPISR	14	1785.79	0.0062883	81.578	1	0	0	0	0	0	0	0	0	0	0	0	0	0	0	0	0	0	0	0	0	0	0	0	0	0	0	0	0	0	0	0	0	0	0	0	0	0	0
Q505M8	Q505M8	MGC115035		XB-GENE-5761829	fbln1	CEDINECASTQNPCGEGHGCMNVPGSYK	28	3170.23	1.459e-71	172.01	0	33698000	1894100	31867000	1647500	82879000	2966300	6698200	562000	54426	3329400	322020	28865	620940	36132	11888	7517600	1021900	474650	11183000	743910	145420	0	0	0	4684700	434080	47087	0	0	0	8981400	868080	505960	10785000	796850	94905	0	0
Q6GNI0	Q6GNI0	bccip	Protein BCCIP homolog	XB-GENE-866129	bccip	CEENCEQSLVEQFDK	15	1913.78	0.0013964	66.387	0	0	0	612270	0	444910	0	0	0	0	0	0	0	0	0	0	0	0	0	0	0	0	0	0	0	0	0	0	0	0	0	0	0	0	0	0	0	0	0
Q5U5E8	Q5U5E8	LOC495288		XB-GENE-965123	cryba2	CEFHLECPNIMER	13	1733.73	7.0121e-07	162.31	0	1997300	0	896970	51728	1106200	36915	0	0	0	0	0	0	0	0	0	0	0	0	0	0	0	0	0	0	0	0	0	0	0	0	0	0	0	0	0	0	0	0
Q5M9B3	Q5M9B3	itgbl1	Integrin beta-like protein 1	XB-GENE-989421	itgbl1	CEFQCDITPWEIK	13	1724.75	7.0073e-07	169.04	0	1683000	156040	0	0	1224200	146290	0	0	0	0	0	0	0	0	0	0	0	0	2268000	207580	175720	0	0	0	0	0	0	0	0	0	0	0	0	0	0	0	0	0
Q5M9B3	Q5M9B3	itgbl1	Integrin beta-like protein 1	XB-GENE-989421	itgbl1	CEFQCDITPWEIKK	14	1852.85	3.9422e-06	155.14	1	0	0	0	0	0	0	0	0	0	0	0	0	0	0	0	0	0	0	0	0	0	0	0	0	0	0	0	0	0	0	0	0	0	0	0	0	0	0
Q7ZTR6;Q6IP60;Q7ZTK0	Q7ZTR6	Hspd1				CEFQDAYLLLSEK	13	1614.76	1.4945e-12	196.37	0	0	0	0	0	0	0	0	0	0	0	0	0	0	0	0	1781600	213890	181700	0	0	0	0	0	0	0	0	0	0	0	0	0	0	0	0	0	0	0	0
Q7ZTR6;Q6IP60;Q7ZTK0	Q7ZTR6	Hspd1				CEFQDAYLLLSEKK	14	1742.85	2.4191e-10	186.39	1	0	0	0	0	0	0	0	0	0	0	0	0	0	0	0	0	0	0	0	0	0	0	0	0	0	0	0	0	0	0	0	0	0	0	0	0	0	0
Q66J16	Q66J16	MGC83352		XB-GENE-866115	aldh7a1	CEGGTVVCGGK	11	1122.48	0.0084108	65.232	0	0	0	0	0	0	0	0	0	0	0	0	0	0	0	0	0	0	0	0	0	0	0	0	0	0	0	0	0	0	0	0	0	0	0	0	0	0	0
Q7ZY48	Q7ZY48			XB-GENE-5862770	rpl13a	CEGINISGNFYR	12	1428.65	0.029604	75.088	0	0	0	0	0	0	0	0	0	0	0	0	0	0	0	0	0	0	0	0	0	0	0	0	0	0	0	0	0	0	0	0	0	0	0	0	0	0	0
B7ZRZ8;B7ZSH2	B7ZSH2	LOC397757;ldlr2-a				CEGPDVFK	8	950.417	0.014045	110.41	0	0	0	0	0	0	0	0	0	0	0	0	0	0	0	0	0	0	0	0	0	0	0	0	0	0	0	0	0	0	0	0	0	0	0	0	0	0	0
Q6NUC7;Q6GQG6	Q6GQG6	npm-A		XB-GENE-999551	npm2	CEHQLALR	8	1025.51	0.0013216	150.36	0	0	0	0	0	0	0	403460	34798	45354	399650	21419	11965	0	0	0	0	0	0	0	0	0	0	0	0	612970	40446	40508	0	0	0	0	0	0	0	0	0	0	0
Q90X16;Q6GND2	Q90X16	anxa4;MGC82879	Annexin	XB-GENE-866549	anxa4	CEIDMLEIR	9	1177.55	0.029049	83.883	0	0	0	0	0	0	0	0	0	0	0	0	0	0	0	0	0	0	0	0	0	0	0	0	0	0	0	0	0	0	0	0	0	0	0	0	0	0	0
Q52MA1	Q52MA1					CELLYEGPPDDEAAMGIK	18	2006.9	8.1213e-05	136.34	0	1249900	52324	645370	96817	1382900	147660	0	0	0	0	0	0	0	0	0	6391500	713510	387090	3197100	0	0	0	0	0	0	0	0	0	0	0	4368200	466780	347970	2558600	92801	281540	0	0
Q7ZXP8	Q7ZXP8			XB-GENE-969746	eef2.1	CELLYEGPPDDEAAMGVK	18	1992.88	1.6378e-14	172.32	0	1710200	48920	1223100	45328	2216300	167630	0	0	0	0	0	0	0	0	0	0	0	0	3920100	378280	188290	0	0	0	0	0	0	0	0	0	6079300	53816	341920	2237500	92665	87346	0	0
Q91590	Q91590	tmeff1	Tomoregulin-1			CELSYSSQK	9	1100.48	0.00015717	166.66	0	0	0	0	0	0	0	511360	50393	469330	491990	44046	274060	0	0	0	0	0	0	0	0	0	0	0	0	461250	48256	1072600	0	0	0	554710	378530	83607	0	0	0	0	0
Q5M9B3	Q5M9B3	itgbl1	Integrin beta-like protein 1	XB-GENE-989421	itgbl1	CENSDNSGLIYGK	13	1455.63	0.0012682	109.47	0	0	0	0	0	0	0	0	0	0	0	0	0	0	0	0	0	0	0	0	0	0	0	0	0	0	0	0	0	0	0	0	0	0	0	0	0	0	0
P35448;Q5M980	P35448	thbs1;LOC779026	Thrombospondin-1	XB-GENE-865586	thbs1	CENTEPGYNCLPCPPR	16	1962.8	1.7599e-06	148.7	0	892670	0	0	0	0	0	0	0	0	0	0	0	0	0	0	0	0	0	0	0	0	0	0	0	0	0	0	0	0	0	0	0	0	0	0	0	0	0
Q91740;Q6GQA5	Q6GQA5	fn1;fibronectin	Fibronectin	XB-GENE-865084	fn1	CEPPEATCYDEGK	13	1554.6	4.4614e-06	154.09	0	5992700	0	1762800	63524	749960	28274	172950	0	0	139390	0	0	0	0	0	1789100	63248	2861.2	0	0	0	0	0	0	0	0	0	0	0	0	1218600	63513	187990	1683000	394060	57005	0	0
Q6PAE0	Q6PAE0	MGC68463		XB-GENE-5821327	gas6	CEQTCVNSPGSYTCHCDGR	19	2286.85	4.6488e-05	105.02	0	0	0	782540	0	518810	53561	0	0	0	0	0	0	0	0	0	0	0	0	0	0	0	0	0	0	0	0	0	0	0	0	0	0	0	0	0	0	0	0
Q66L23	Q66L23	MGC85232		XB-GENE-963927	rpl24	CESAFLSK	8	940.432	0.02163	100.98	0	0	0	0	0	0	0	0	0	0	0	0	0	0	0	0	0	0	0	0	0	0	0	0	0	0	0	0	0	0	0	0	0	0	0	0	0	0	0
Q8AVN6;Q7ZXJ1	Q8AVN6			XB-GENE-6251650	canx	CESAPGCGVWQR	12	1405.59	0.010172	89.805	0	0	0	0	0	0	0	0	0	0	0	0	0	0	0	0	0	0	0	0	0	0	0	0	0	0	0	0	0	0	0	0	0	0	0	0	0	0	0
Q8AVN6;Q7ZXJ1	Q8AVN6			XB-GENE-6251650	canx	CESAPGCGVWQRPTIDNPMYK	21	2465.09	2.6476e-06	123.14	1	0	0	4722500	106930	0	0	761640	86369	32536	0	0	0	0	0	0	0	0	0	0	0	0	0	0	0	0	0	0	0	0	0	0	0	0	0	0	0	0	0
Q6DE79	Q6DE79	thbs4-prov		XB-GENE-1008373	thbs4	CESCPPGYTGSTIQGIGINFAK	22	2356.08	2.3231e-11	157.7	0	0	0	0	0	0	0	0	0	0	0	0	0	0	0	0	0	0	0	0	0	0	0	0	0	0	0	0	0	0	0	0	0	0	0	0	0	0	0
Q32N42;Q7ZX17	Q7ZX17			XB-GENE-5867368	hapln3	CEVIDGLEDESGIVELELR	19	2174.04	3.2308e-05	111.77	0	0	0	0	0	0	0	0	0	0	0	0	0	0	0	0	0	0	0	0	0	0	0	0	0	0	0	0	0	0	0	0	0	0	0	0	0	0	0
Q6AZH1	Q6AZH1	prkcsh-prov		XB-GENE-5843863	prkcsh	CEYLMEFFTPAACHSPPEVLSEDHDEL	27	3222.36	0.0010706	36.079	0	0	0	0	0	0	0	0	0	0	0	0	0	0	0	0	0	0	0	0	0	0	0	0	0	0	0	0	0	0	0	0	0	0	0	0	0	0	0
Q7SZ40;P36378	Q7SZ40	MGC64258;sparc	SPARC	XB-GENE-17342256	sparc	CFGIKEQDVDKDMIV	15	1795.85	0.000575	116.81	2	0	0	0	0	0	0	793650	329750	76073	1751300	209600	70321	0	0	0	0	0	0	0	0	0	0	0	0	1585400	256570	82386	0	0	0	0	0	0	0	0	0	0	0
Q8AVI3	Q8AVI3			XB-GENE-976216	rplp0	CFIVGADNVGSK	12	1265.61	0.003237	108.5	0	3777000	328080	2248200	202250	1180900	339070	0	0	0	0	0	0	0	0	0	0	0	0	1968600	333570	208720	0	0	0	0	0	0	0	0	0	0	0	0	0	0	0	0	0
Q68F17;Q561K8	Q68F17	LOC446283				CFNLVESTYK	10	1259.59	0.00055477	143.5	0	0	0	731740	50619	0	0	0	0	0	0	0	0	0	0	0	0	0	0	0	0	0	0	0	0	0	0	0	0	0	0	2121100	0	0	0	0	0	0	0
Q5PQ96	Q5PQ96	LOC495940		XB-GENE-17341287	pcsk5	CFPHCDTCVGSR	12	1494.58	0.000449	117.45	0	0	0	0	0	0	0	0	0	0	0	0	0	0	0	0	0	0	0	0	0	0	0	0	0	0	0	0	0	0	0	0	0	0	0	0	0	0	0
Q68KF8;Q5EE49;Q5EE44;Q5EE45;Q5EE46;Q5EE47;Q5EE48	Q68KF8	spc6A;PC6				CFQHCDTCVGSR	12	1525.59	0.057637	29.071	0	0	0	0	0	0	0	0	0	0	0	0	0	0	0	0	0	0	0	0	0	0	0	0	0	0	0	0	0	0	0	0	0	0	0	0	0	0	0
Q5FWV1	Q5FWV1	MGC98309		XB-GENE-941157	vps35	CFSEENHEPLR	11	1416.61	0.0042198	71.896	0	0	0	0	0	0	0	0	0	0	0	0	0	0	0	0	906780	193700	36068	0	0	0	0	0	0	0	0	0	0	0	0	0	0	0	0	0	0	0	0
Q8AVQ8	Q8AVQ8	Hspa4				CFTTEQVTAMQLTK	14	1656.79	0.02664	50.222	0	0	0	0	0	0	0	0	0	0	0	0	0	0	0	0	0	0	0	0	0	0	0	0	0	0	0	0	0	0	0	3072600	0	0	0	0	0	0	0
A8WH47	A8WH47	LOC100127253		XB-GENE-922491	cxadr	CFVEGTQEIGR	11	1294.6	0.00055246	135.8	0	1172500	446820	0	0	0	0	0	0	0	0	0	0	0	0	0	1502400	170970	72604	0	0	0	0	0	0	0	0	0	0	0	0	1443000	128270	124640	0	0	0	0	0
Q5XH13;P79959	Q5XH13	XGbeta1;gnb1	Guanine nucleotide-binding protein G(I)/G(S)/G(T) subunit beta-1	XB-GENE-6076423	gnb1	CFVSGACDASAK	12	1271.53	5.8622e-17	216.53	0	8637700	166690	5382300	173380	3271200	36903	3041900	137660	148260	1752100	186800	103410	0	0	0	18107000	561310	132590	13384000	106360	78918	0	0	0	1857500	1076800	44513	0	0	0	13163000	360020	120530	9914400	156760	128330	0	0
Q6DE79	Q6DE79	thbs4-prov		XB-GENE-1008373	thbs4	CGACKPGYVGDQIK	14	1551.72	0.033043	43.03	1	0	0	0	0	0	0	0	0	0	0	0	0	0	0	0	0	0	0	0	0	0	0	0	0	0	0	0	0	0	0	0	0	0	0	0	0	0	0
Q6GQ38	Q6GQ38	MGC80370		XB-GENE-865638	kazald1	CGDNLECQLDMGDLR	15	1794.73	6.8973e-15	193.31	0	0	0	796670	59413	1689500	106670	0	0	0	0	0	0	0	0	0	0	0	0	0	0	0	0	0	0	0	0	0	0	0	0	0	0	0	0	0	0	0	0
P70000	P70000	CNBP				CGDTGHVAINCSK	13	1417.61	0.00082017	105.95	0	0	0	0	0	0	0	0	0	0	0	0	0	0	0	0	0	0	0	0	0	0	0	0	0	0	0	0	0	0	0	0	0	0	0	0	0	0	0
Q7SYZ4	Q7SYZ4			XB-GENE-976309	rlbp1	CGKLPEYTVQK	11	1321.67	0.0060063	99.276	1	0	0	0	0	0	0	0	0	0	0	0	0	0	0	0	0	0	0	0	0	0	0	0	0	181950	32449	45978	0	0	0	0	0	0	0	0	0	0	0
Q8AVH9;Q92140	Q8AVH9	ppp2ca;ppp2cb	Serine/threonine-protein phosphatase	XB-GENE-484007	ppp2ca	CGNQAAIMELDDTLK	15	1677.77	4.4289e-20	206.14	0	0	0	0	0	1037000	55569	326740	52462	304560	160980	28449	182350	0	0	0	0	0	0	0	0	0	0	0	0	159160	49900	251330	0	0	0	0	0	0	0	0	0	0	0
Q6IP91	Q6IP91	ppp4c	Serine/threonine-protein phosphatase 4 catalytic subunit	XB-GENE-6078278	ppp4c	CGNVAAILELDEHLQK	16	1808.91	0.00029081	78.191	0	0	0	0	0	0	0	0	0	0	0	0	0	0	0	0	0	0	0	0	0	0	0	0	0	0	0	0	0	0	0	0	0	0	0	0	0	0	0
Q5XHG8	Q5XHG8	LOC495003		XB-GENE-967335	nid2	CGQNTVCVNLQGSYR	15	1754.78	4.7543e-36	231.03	0	0	0	1088900	0	0	0	0	0	0	0	0	0	0	0	0	5191100	427170	167510	0	0	0	0	0	0	0	0	0	0	0	0	0	0	0	0	0	0	0	0
Q6AX34;Q8JIW8;Q8JIW7	Q6AX34	xtp	Microtubule-associated protein			CGSFVNIHHKPGGGNVELK	19	2049.02	0.036638	45.989	1	0	0	0	0	1400100	43745	0	0	0	0	0	0	0	0	0	0	0	0	0	0	0	0	0	0	0	0	0	0	0	0	0	0	0	0	0	0	0	0
Q68F14;Q8AVW2	Q68F14	MGC82952		XB-GENE-6254007	mfap2	CGVMANSGLCQSMGSHCSR	19	2097.83	4.361e-11	158.74	0	3671400	69069	4044700	98416	6126900	70031	5544300	83643	61506	5248200	105460	80922	498570	2570.1	7086.2	0	0	0	12423000	0	0	0	0	0	6273200	30582	12213	0	0	0	0	0	0	0	0	0	239580	5956.6
Q6DCN8	Q6DCN8	mmp13-prov		XB-GENE-5932566	mmp3	CGVPDVQKFSHFAGNPK	17	1886.91	0.018748	53.773	1	0	0	0	0	2115000	0	0	0	0	0	0	0	0	0	0	0	0	0	0	0	0	0	0	0	0	0	0	0	0	0	0	0	0	0	0	0	0	0
Q6DDV6	Q6DDV6	rph3a-prov		XB-GENE-5881716	rph3a	CGVQTNSRPHSIYLCKICSEQR	22	2692.26	0.050452	57.798	2	0	0	0	0	0	0	0	0	0	0	0	0	0	0	0	0	0	0	0	0	0	0	0	0	0	0	0	0	0	0	0	0	0	0	0	0	0	0
Q5U261;Q1EQW0	Q5U261	adamts1;ADAMTS1		XB-GENE-492604	adamts1	CGVTDPVEQPVKSEDTPTQR	20	2242.05	0.00018514	95.954	1	0	0	0	0	0	0	0	0	0	0	0	0	0	0	0	0	0	0	0	0	0	0	0	0	0	0	0	0	0	0	0	0	0	0	0	0	0	0
Q5XG17;O13065;A2VD61;Q4FZN1	Q5XG17	mmp18	Matrix metalloproteinase-18			CGVYDVGQYSTVAK	14	1545.71	0.0023344	93.106	0	0	0	0	0	0	0	0	0	0	0	0	0	0	0	0	0	0	0	0	0	0	0	0	0	0	0	0	0	0	0	0	0	0	0	0	0	0	0
Q6GNL9	Q6GNL9	MGC81012		XB-GENE-921475	bcam	CHALDFDTPPEFDLIR	16	1944.9	0.039327	50.024	0	0	0	0	0	0	0	0	0	0	0	0	0	0	0	0	2452600	0	0	0	0	0	0	0	0	0	0	0	0	0	0	833770	77481	22981	0	0	0	0	0
Q6ING0	Q6ING0	LOC443576				CIAEEMGK	8	936.404	0.066242	53.775	0	0	0	0	0	0	0	0	0	0	0	0	0	0	0	0	0	0	0	0	0	0	0	0	0	0	0	0	0	0	0	0	0	0	0	0	0	0	0
Q5M9B3	Q5M9B3	itgbl1	Integrin beta-like protein 1	XB-GENE-989421	itgbl1	CICEAGWFGK	10	1226.52	0.028871	58.699	0	1179000	90359	0	0	0	0	0	0	0	0	0	0	0	0	0	0	0	0	0	0	0	0	0	0	0	0	0	0	0	0	0	0	0	0	0	0	0	0
Q5PQ42;Q9W6F8;B7ZPZ2	Q5PQ42	wif1;WIF-1	Wnt inhibitory factor 1			CICPSGYEGEQCETSK	16	1903.74	2.0179e-22	197.7	0	0	0	736220	76894	569060	103640	0	0	0	0	0	0	0	0	0	0	0	0	0	0	0	0	0	0	0	0	0	0	0	0	0	0	0	0	0	0	0	0
Q91590	Q91590	tmeff1	Tomoregulin-1			CICQFQCQTNYAPVCGSNGDTYQNECFLR	29	3589.46	1.0463e-17	128.4	0	0	0	0	0	0	0	397310	27596	13638	436840	60367	37291	0	0	0	0	0	0	0	0	0	0	0	0	0	0	0	0	0	0	0	0	0	0	0	0	0	0
Q91590	Q91590	tmeff1	Tomoregulin-1			CICQFQCQTNYAPVCGSNGDTYQNECFLRR	30	3745.56	4.5298e-15	117.53	1	0	0	0	0	0	0	340580	0	0	352080	45927	55160	0	0	0	0	0	0	0	0	0	0	0	0	574090	70413	165050	0	0	0	0	0	0	0	0	0	0	0
Q8JGW6;Q66KG9;Q8UVR1;Q32N63;Q8UVR2	Q8UVR1	MGC84345;LOC398287		XB-GENE-866096	olfm1	CICTVVAPQQTMCSR	15	1809.8	2.789e-11	180.27	0	3504900	102750	2758800	120250	2405300	87961	563210	0	0	1022700	52024	70513	37821	0	0	3943200	467650	339430	7009400	214530	303780	0	0	0	155880	0	0	0	0	0	3505700	211200	220590	0	0	0	0	0
Q6PAZ0	Q6PAZ0	MGC68780		XB-GENE-1007957	tomm70	CIDLEPDNATTYVHK	15	1774.82	2.2082e-16	200.05	0	0	0	0	0	0	0	511160	44651	116090	334560	298030	335630	0	0	0	0	0	0	0	0	0	0	0	0	0	0	0	0	0	0	0	0	0	0	0	0	0	0
Q7ZYK8	Q7ZYK8			XB-GENE-996134	atp1a3	CIELSCGSVK	10	1151.53	4.5826e-05	185.08	0	4204900	180420	0	0	1798500	77463	0	0	0	0	0	0	0	0	0	0	0	0	0	0	0	0	0	0	0	0	0	0	0	0	0	0	0	0	0	0	0	0
Q6DDM7	Q6DDM7	acadl-prov		XB-GENE-958724	acadl	CIGAIAMTEPGAGSDLQGVR	20	2001.96	3.3517e-55	247.73	0	0	0	648990	63200	0	0	424010	67149	112130	388840	55939	72082	0	0	0	5807700	161580	218250	0	0	0	0	0	0	781860	93262	81921	0	0	0	2771000	377890	235810	2238700	77204	111410	0	0
Q6DDM7	Q6DDM7	acadl-prov		XB-GENE-958724	acadl	CIGAIAMTEPGAGSDLQGVRTNAK	24	2416.18	0.0096968	79.467	1	0	0	0	0	0	0	0	0	0	0	0	0	0	0	0	0	0	0	0	0	0	0	0	0	0	0	0	0	0	0	0	0	0	0	0	0	0	0
Q6P7J6	Q6P7J6	MGC68461		XB-GENE-6254644	glrx	CIGGCSDLVPLENSGELEK	19	2075.95	2.5572e-05	137.89	0	0	0	0	0	0	0	143290	46882	46846	0	0	0	0	0	0	0	0	0	0	0	0	0	0	0	0	0	0	0	0	0	0	0	0	0	0	0	0	0
Q8AVK1;Q6GPY0;B7ZPQ6	Q8AVK1	timm13-b;timm13-a;timm13	Mitochondrial import inner membrane translocase subunit Tim13-B;Mitochondrial import inner membrane translocase subunit Tim13-A	XB-GENE-6251644	timm13	CIGKPGGSLDNSEQK	15	1588.75	2.9686e-05	138.73	1	0	0	0	0	0	0	0	0	0	0	0	0	0	0	0	0	0	0	0	0	0	0	0	0	0	0	0	0	0	0	0	0	0	0	0	0	0	0
Q6DE79	Q6DE79	thbs4-prov		XB-GENE-1008373	thbs4	CINTSPGFK	9	1022.49	0.0077213	107.21	0	0	0	855990	336910	0	0	0	0	0	0	0	0	0	0	0	0	0	0	0	0	0	0	0	0	0	0	0	0	0	0	0	0	0	0	0	0	0	0
Q2PPJ1	Q2PPJ1					CINTYGSYECTCPSGYTLR	19	2300.95	3.2898e-10	155.92	0	445420	45479	1812100	120980	932870	0	0	0	0	0	0	0	0	0	0	0	0	0	0	0	0	0	0	0	0	0	0	0	0	0	0	0	0	0	0	0	0	0
Q2PPJ1	Q2PPJ1					CINTYGSYECTCPSGYTLREDQR	23	2829.18	3.2788e-07	113.88	1	0	0	0	0	0	0	0	0	0	0	0	0	0	0	0	0	0	0	0	0	0	0	0	0	0	0	0	0	0	0	0	0	0	0	0	0	0	0
Q7ZTR6;Q6IP60	Q7ZTR6	Hspd1				CIPALDSLNPANEDQK	16	1783.84	0.0077655	73.252	0	0	0	0	0	0	0	0	0	0	0	0	0	0	0	0	0	0	0	0	0	0	0	0	0	0	0	0	0	0	0	0	0	0	0	0	0	0	0
Q7SYA0	Q7SYA0			XB-GENE-968665	c9	CIPEEDCLEQPVLCGNDFECESGR	24	2912.17	6.7584e-06	81.553	0	0	0	0	0	0	0	0	0	0	0	0	0	0	0	0	0	0	0	0	0	0	0	0	0	0	0	0	0	0	0	0	0	0	0	0	0	0	0
Q3KPN1	Q3KPN1	LOC733384				CISSEVVVGK	10	1076.55	0.0095603	99.973	0	0	0	0	0	0	0	0	0	0	0	0	0	0	0	0	0	0	0	0	0	0	0	0	0	0	0	0	0	0	0	0	0	0	0	0	0	0	0
Q9I8J7	Q9I8J7	tktl2		XB-GENE-1002829	tktl2	CIVEAVK	7	817.437	0.024779	148.33	0	0	0	0	0	0	0	0	0	0	0	0	0	118150	7957.3	10965	0	0	0	0	0	0	0	0	0	0	0	0	0	0	0	0	0	0	0	0	0	0	0
P35448;Q5M980	P35448	thbs1;LOC779026	Thrombospondin-1	XB-GENE-865586	thbs1	CIYLGHYSDPMFR	13	1657.74	0.0029493	84.188	0	2869700	347810	2028400	268090	0	0	0	0	0	0	0	0	0	0	0	0	0	0	0	0	0	0	0	0	0	0	0	0	0	0	0	0	0	0	0	0	0	0
P48530;P48533;P48531;P48532	P48531	mdk-a;ptn-b;mdk-b;ptn-a	Midkine-A;Pleiotrophin-B;Midkine-B;Pleiotrophin-A	XB-GENE-6254190	mdk	CKIPCNWK	8	1104.52	1.5293e-05	186.11	1	0	0	0	0	0	0	0	0	0	0	0	0	0	0	0	0	0	0	0	0	0	0	0	0	0	0	0	0	0	0	0	0	0	0	0	0	0	0
Q5PPM0;Q800K0	Q800K0	XEEL				CLADNGPAVPVVYDLGSAEK	20	2074	3.0058e-29	195.51	0	1928800	137880	672720	55175	1449800	58253	2944200	1310000	140430	5253600	354550	147240	0	0	0	62658000	2663300	3856300	9450900	318600	369630	0	0	0	5914700	484870	266700	0	0	0	31710000	963590	1420100	4395100	185000	294000	0	0
P21783	P21783	notch1	Neurogenic locus notch protein homolog	XB-GENE-865261	notch1	CLDGPNSYTCQCTEGFTGR	19	2221.88	0.00163	69.422	0	0	0	0	0	0	0	0	0	0	0	0	0	0	0	0	0	0	0	0	0	0	0	0	0	0	0	0	0	0	0	0	0	0	0	0	0	0	0
A1L1G3	A1L1G3			XB-GENE-6251678	loxl3	CLGTEGSLLECQYK	14	1656.75	2.7742e-26	222.74	0	0	0	0	0	0	0	0	0	0	0	0	0	0	0	0	7288400	0	0	2734300	208220	219260	0	0	0	0	0	0	0	0	0	0	0	0	3525600	375410	304140	0	0
Q91740;Q6GQA5	Q6GQA5	fn1;fibronectin	Fibronectin	XB-GENE-865084	fn1	CLGYGSGHFR	10	1152.51	0.011362	87.149	0	1172900	0	1270900	14613	597480	85112	0	0	0	0	0	0	0	0	0	0	0	0	0	0	0	0	0	0	0	0	0	0	0	0	0	0	0	0	0	0	0	0
P18709;B3DLK7;A2BD87	P18709	LOC100037071	Vitellogenin-A2;Lipovitellin I;Lipovitellin II;Phosvitin	XB-GENE-5791437	vtga2	CLLDALPMAGTVDCLK	16	1775.86	1.7277e-24	213.29	0	0	0	0	0	0	0	8280000	626370	555390	296420	36539	38517	0	0	0	0	0	0	0	0	0	0	0	0	264500	40846	65603	0	0	0	0	0	0	0	0	0	0	0
Q5PQ07	Q5PQ07	LOC496022		XB-GENE-865729	twsg2	CLLQELCQCQVK	12	1577.74	0.0023878	105.65	0	0	0	0	0	0	0	0	0	0	0	0	0	0	0	0	0	0	0	0	0	0	0	0	0	0	0	0	0	0	0	0	0	0	0	0	0	0	0
Q7ZY42;Q9DGB0	Q7ZY42	xFRP				CLNPDFQPSEK	11	1333.6	6.6221e-17	220.25	0	0	0	9792400	98867	11023000	101330	2178000	158370	34423	2649800	159320	38178	266240	22150	8635.7	43932000	686930	363880	22187000	217740	442150	0	0	0	1904200	113170	45493	0	0	0	35065000	559360	359810	22495000	356370	587770	0	0
Q7ZY42;Q9DGB0	Q7ZY42	xFRP				CLNPDFQPSEKK	12	1461.69	4.6908e-06	177.04	1	0	0	0	0	0	0	2086200	128310	129630	4002300	76736	45616	268480	18693	6760.3	0	0	0	0	0	0	0	0	0	2719100	64356	90165	0	0	0	0	0	0	0	0	0	0	0
Q0IHI5	Q0IHI5	MGC154328		XB-GENE-5817805	rtbdn	CLPGRTPNLLPEAEANLLQCQQYSEK	26	3028.47	1.0955e-10	140.55	1	0	0	0	0	0	0	180080	0	0	1200600	54937	64081	0	0	0	0	0	0	0	0	0	0	0	0	411250	77941	45346	0	0	0	0	0	0	0	0	0	0	0
Q68EW5;Q5FV82	Q68EW5	MGC84194;MGC99228		XB-GENE-17330623	mfge8	CLPGYEGQNCEINK	14	1680.72	0.00028091	119.65	0	2595300	0	0	0	0	0	0	0	0	0	0	0	0	0	0	0	0	0	0	0	0	0	0	0	0	0	0	0	0	0	0	0	0	0	0	0	0	0
Q91866;Q01173-2;Q9PST6	Q91866	Tm7				CLQDQADEAEER	12	1462.6	0.00028072	138.35	0	0	0	0	0	0	0	0	0	0	0	0	0	0	0	0	2409900	130140	219600	0	0	0	0	0	0	0	0	0	0	0	0	1570400	79754	160280	1407000	125950	97143	0	0
Q91866;Q01173-2;Q9PST6	Q91866	Tm7				CLQDQADEAEERAEK	15	1790.77	5.934e-05	127.71	1	0	0	0	0	0	0	387080	41888	610760	223150	62756	377750	0	0	0	0	0	0	0	0	0	0	0	0	341150	51159	163060	0	0	0	0	0	0	0	0	0	0	0
Q6ING0;Q3KQ54	Q3KQ54	LOC443576;MGC130953		XB-GENE-998812	atic	CLRDAGLSVR	10	1145.6	0.018041	86.344	1	0	0	0	0	0	0	0	0	0	0	0	0	0	0	0	0	0	0	0	0	0	0	0	0	0	0	0	0	0	0	0	0	0	0	0	0	0	0
Q505M8	Q505M8	MGC115035		XB-GENE-5761829	fbln1	CLSFDCPK	8	1025.43	2.1677e-05	160.11	0	33202000	3681900	22988000	1775300	33057000	2461000	2021500	101990	169790	886810	109010	95303	260650	17576	7032.1	5549600	2106100	177110	5869400	707700	285150	0	0	0	1421500	56324	78343	0	0	0	6028100	2537200	216980	4983800	1245300	323550	0	0
Q6GN92;Q4V7Z3;Q3KPL4;Q76DK7	Q6GN92	Dct				CLSLNEFDNPPFFR	14	1754.81	2.046e-19	210.07	0	0	0	0	0	0	0	0	0	0	0	0	0	0	0	0	3433000	2639400	980370	0	0	0	0	0	0	0	0	0	0	0	0	2108100	1239400	292270	0	0	0	0	0
Q0N3X4;Q0N3X2	Q0N3X4	IGFBP-like				CLSVEGEVCGGR	12	1321.58	1.3989e-11	204	0	0	0	3199000	178920	5197800	184220	0	0	0	0	0	0	0	0	0	7628900	1258000	551300	3284400	388410	314910	0	0	0	0	0	0	0	0	0	6174800	559260	414940	2816300	258670	268990	0	0
Q0N3X4;Q0N3X2	Q0N3X4	IGFBP-like				CLSVEGEVCGGRDER	15	1721.75	8.1661e-05	113.8	1	6779000	441970	12688000	311320	16580000	370870	0	0	0	2453000	134110	28151	0	0	0	0	0	0	0	0	0	0	0	0	0	0	0	0	0	0	0	0	0	0	0	0	0	0
Q0N3X4;Q0N3X2	Q0N3X4	IGFBP-like				CLSVEGEVCGGRDERR	16	1877.85	0.036893	75.764	2	0	0	0	0	0	0	0	0	0	0	0	0	0	0	0	0	0	0	0	0	0	0	0	0	0	0	0	0	0	0	0	0	0	0	0	0	0	0
Q6INS0	Q6INS0	MGC81156		XB-GENE-998701	gstt1	CLTPLILGQEAPAEK	15	1638.87	1.0037e-14	194	0	0	0	0	0	0	0	751090	101130	63380	0	0	0	0	0	0	0	0	0	0	0	0	0	0	0	0	0	0	0	0	0	0	0	0	0	0	0	0	0
Q6PAA1	Q6PAA1	MGC68559		XB-GENE-17335753	gca	CLTQAGIHGSYAPFSLETCR	20	2267.05	0.016404	48.372	0	0	0	0	0	0	0	0	0	0	0	0	0	0	0	0	0	0	0	0	0	0	0	0	0	0	0	0	0	0	0	0	0	0	0	0	0	0	0
A2VDA2	A2VDA2	LOC100037199		XB-GENE-952120	sri	CLTQAGLSGGYK	12	1253.61	0.0034319	73.435	0	0	0	0	0	0	0	0	0	0	0	0	0	0	0	0	0	0	0	0	0	0	0	0	0	0	0	0	0	0	0	0	0	0	0	0	0	0	0
A2VDA2	A2VDA2	LOC100037199		XB-GENE-952120	sri	CLTQAGLSGGYKPFNLESCR	20	2257.06	0.013243	65.196	1	0	0	0	0	0	0	0	0	0	0	0	0	0	0	0	0	0	0	0	0	0	0	0	0	0	0	0	0	0	0	0	0	0	0	0	0	0	0
Q569R9	Q569R9	sri		XB-GENE-17332456	sri	CLTQSGLSGGYK	12	1269.6	2.3289e-14	105.65	0	0	0	0	0	0	0	0	0	0	0	0	0	0	0	0	0	0	0	0	0	0	0	0	0	0	0	0	0	0	0	0	0	0	0	0	0	0	0
Q569R9	Q569R9	sri		XB-GENE-17332456	sri	CLTQSGLSGGYKPFSLESCR	20	2246.05	4.0611e-05	114.96	1	0	0	0	0	0	0	0	0	0	0	0	0	0	0	0	0	0	0	0	0	0	0	0	0	0	0	0	0	0	0	0	0	0	0	0	0	0	0
Q63ZK0	Q63ZK0	ami	Serine protease ami	XB-GENE-973610	cfd	CLVAGWGQMK	10	1148.55	0.0029009	115.7	0	1072100	256990	0	0	659790	159660	0	0	0	0	0	0	0	0	0	0	0	0	0	0	0	0	0	0	0	0	0	0	0	0	0	0	0	0	0	0	0	0
Q6NRR1;Q98SG0;Q7ZXQ0	Q6NRR1	app;MGC52816		XB-GENE-479158	app	CLVGEFVSDALLVPDK	16	1760.9	1.1432e-38	236.17	0	0	0	0	0	0	0	3690000	188000	200790	2900100	376010	244060	0	0	0	100930000	2084700	2993000	5541600	181410	206810	0	0	0	1849600	390890	357010	0	0	0	14614000	275820	369160	2983500	280980	191310	0	0
Q6NRR1;Q98SG0;Q7ZXQ0	Q6NRR1	app;MGC52816		XB-GENE-479158	app	CLVGEFVSDALLVPDKCK	18	2049.03	1.0533e-15	199.04	1	0	0	0	0	0	0	10957000	105050	95088	9944700	115560	94865	395540	32264	49235	0	0	0	0	0	0	0	0	0	19790000	287870	131440	0	0	0	0	0	0	0	0	0	0	0
Q6GLQ9;Q708Y9	Q708Y9	aplp2 B				CLVGEFVSDVLLVPEK	16	1802.95	7.4998e-14	178.47	0	0	0	0	0	0	0	3913800	0	0	0	0	0	0	0	0	0	0	0	0	0	0	0	0	0	0	0	0	0	0	0	0	0	0	0	0	0	0	0
Q6PGS2	Q6PGS2			XB-GENE-986707	cbln4	CLVVCDSNPTTDTK	14	1608.71	0.0001868	128.95	0	0	0	711070	0	377460	0	0	0	0	0	0	0	0	0	0	5382900	253070	158020	0	0	0	0	0	0	0	0	0	0	0	0	5475900	0	0	0	0	0	0	0
Q6GNI4	Q6GNI4	eif3k	Eukaryotic translation initiation factor 3 subunit K	XB-GENE-992848	eif3k	CMIDQAHQEDRPIR	14	1767.81	0.010567	77.597	1	0	0	0	0	0	0	0	0	0	0	0	0	0	0	0	0	0	0	557040	768050	100450	0	0	0	0	0	0	0	0	0	0	0	0	0	0	0	0	0
Q8JHF9;Q7ZWU1;Q6DCK0	Q8JHF9	stip1-prov				CMMSQYNR	8	1088.42	0.040782	60.682	0	0	0	0	0	0	0	0	0	0	0	0	0	0	0	0	0	0	0	0	0	0	0	0	0	0	0	0	0	0	0	0	0	0	0	0	0	0	0
Q6NTR4	Q6NTR4	MGC83076		XB-GENE-5819322	rpl14	CMQLTDFVIK	10	1253.61	0.00044298	152.54	0	0	0	0	0	0	0	0	0	0	0	0	0	0	0	0	0	0	0	0	0	0	0	0	0	0	0	0	0	0	0	1097300	0	0	0	0	0	0	0
Q6GNR4	Q6GNR4	MGC80936		XB-GENE-984052	cltc	CNEPAVWSQLAK	12	1401.67	1.4257e-08	195.16	0	0	0	1343100	199230	2445500	545510	921170	0	0	761620	30095	47380	0	0	0	0	0	0	0	0	0	0	0	0	570480	0	0	0	0	0	0	0	0	0	0	0	0	0
Q6GQD1	Q6GQD1	cyfip2	Cytoplasmic FMR1-interacting protein 2	XB-GENE-922706	cyfip2	CNEQPNRVEIYEK	13	1677.78	0.0002445	123.2	1	0	0	0	0	0	0	337750	135980	217340	264730	318660	126660	0	0	0	0	0	0	0	0	0	0	0	0	0	0	0	0	0	0	0	0	0	0	0	0	0	0
Q8AVE2	Q8AVE2	hsc70		XB-GENE-6254949	hspa1l	CNEVIAWLDK	10	1246.6	0.00057284	142.08	0	0	0	0	0	0	0	0	0	0	0	0	0	0	0	0	0	0	0	0	0	0	0	0	0	0	0	0	0	0	0	0	0	0	0	0	0	0	0
Q7ZTK6;Q91993	Q7ZTK6	MGC53952;hsc70.II		XB-GENE-955429	hspa8	CNEVVSWLDK	10	1248.58	0.04495	75.819	0	827690	412290	0	0	0	0	0	0	0	0	0	0	0	0	0	0	0	0	0	0	0	0	0	0	0	0	0	0	0	0	0	0	0	0	0	0	0	0
P55861	P55861	mcm2	DNA replication licensing factor mcm2	XB-GENE-999979	mcm2	CNFILGPFFQSQNQEVR	17	2082.99	0.016394	60.657	0	0	0	0	0	0	0	0	0	0	0	0	0	0	0	0	0	0	0	0	0	0	0	0	0	0	0	0	0	0	0	0	0	0	0	0	0	0	0
A1L1G3	A1L1G3			XB-GENE-6251678	loxl3	CNIPYMGYEK	10	1273.55	0.0092192	78.136	0	0	0	0	0	0	0	0	0	0	0	0	0	0	0	0	0	0	0	0	0	0	0	0	0	0	0	0	0	0	0	0	0	0	0	0	0	0	0
P62321	P62321	snrpf	Small nuclear ribonucleoprotein F	XB-GENE-1188432	snrpf	CNNVLYIR	8	1050.53	9.2444e-06	182.68	0	0	0	0	0	0	0	0	0	0	0	0	0	0	0	0	0	0	0	0	0	0	0	0	0	0	0	0	0	0	0	0	0	0	0	0	0	0	0
Q5XHG8	Q5XHG8	LOC495003		XB-GENE-967335	nid2	CNSGYEGDGFQCTQILDPEPLR	22	2555.11	1.1433e-30	181.87	0	0	0	0	0	0	0	179210	36104	24642	0	0	0	0	0	0	0	0	0	0	0	0	0	0	0	0	0	0	0	0	0	0	0	0	0	0	0	0	0
Q5XHG8	Q5XHG8	LOC495003		XB-GENE-967335	nid2	CNSGYEGDGFQCTQILDPEPLRTPCLEK	28	3283.46	1.9291e-14	134.56	1	0	0	0	0	0	0	417040	0	0	784490	93926	124820	0	0	0	0	0	0	0	0	0	0	0	0	1205900	186250	109990	0	0	0	0	0	0	0	0	0	0	0
Q08B63	Q08B63	loxl2	Lysyl oxidase homolog 2	XB-GENE-1010778	loxl2	CNVPAMGFENQVR	13	1520.69	2.19e-14	206.46	0	2804100	169460	2829800	72807	1768400	86726	701470	229730	85820	489260	217680	227530	0	0	0	0	0	0	3483300	578220	391330	0	0	0	0	0	0	0	0	0	0	0	0	5895300	461530	1834200	0	0
Q9DDL0;Q7ZXE7;Q6DJK4;Q505L8;Q0P3S2	Q9DDL0	DLIC1;LOC733238;MGC154222		XB-GENE-865944	dync1li1	CNVWILDGDLYHK	13	1631.78	0.00010725	133.32	0	0	0	0	0	0	0	0	0	0	0	0	0	0	0	0	0	0	0	0	0	0	0	0	0	0	0	0	0	0	0	0	0	0	0	0	0	0	0
Q7ZWJ2	Q7ZWJ2	uqcrc1		XB-GENE-6255826	uqcrc1	CPAVAGVGPIEQIPDYNR	18	1954.96	0.0027106	72.315	0	1373900	335670	0	0	0	0	0	0	0	0	0	0	0	0	0	0	0	0	0	0	0	0	0	0	0	0	0	0	0	0	1098900	113910	0	0	0	0	0	0
O93400	O93400	actb	Actin, cytoplasmic 1;Actin, cytoplasmic 1, N-terminally processed	XB-GENE-866011	actb	CPEALFQPSFLGMESCGIHETTYNSIMK	28	3246.45	6.3225e-36	167.98	0	0	0	0	0	0	0	8924800	757620	99683	0	0	0	0	0	0	84834000	6030000	1610300	0	0	0	0	0	0	0	0	0	0	0	0	2533800	296250	143010	0	0	0	0	0
Q7ZTM7;Q6PAC8	Q7ZTM7	MGC68803		XB-GENE-6254068	ext2	CPECTAIDGLSLDQTHMVER	20	2331.03	8.5805e-16	171.25	0	0	0	0	0	0	0	0	0	0	135610	27436	29143	0	0	0	0	0	0	0	0	0	0	0	0	0	0	0	0	0	0	0	0	0	0	0	0	0	0
P04752;P04751;Q7SYU4;Q7ZWR7;Q6IP22;Q6NS10;Q52QH5	P04752	act3;actc1;MGC64484;MGC79012;acta2	Actin, alpha skeletal muscle 3;Actin, alpha cardiac muscle 1	XB-GENE-6253091	act3	CPETLFQPSFIGMESAGIHETTYNSIMK	28	3187.47	1.5525e-05	49.559	0	0	0	0	0	0	0	0	0	0	0	0	0	0	0	0	3607700	423670	477040	0	0	0	0	0	0	0	0	0	0	0	0	0	0	0	0	0	0	0	0
Q7SZ77;P41115	Q7SZ77	rps11	40S ribosomal protein S11	XB-GENE-5894068	rps11	CPFTGNVSIR	10	1149.56	0.0013662	123.96	0	0	0	0	0	0	0	0	0	0	0	0	0	0	0	0	0	0	0	3618700	8493700	141540	0	0	0	0	0	0	0	0	0	0	0	0	0	0	0	0	0
Q7SYA0	Q7SYA0			XB-GENE-968665	c9	CPLHYEGVACQNIK	14	1687.78	3.2116e-07	158.02	0	0	0	0	0	1236000	38406	0	0	0	1015100	119390	47496	84084	0	0	12149000	1055900	256110	0	0	0	0	0	0	410250	93120	33491	0	0	0	9120500	996510	328490	0	0	0	0	0
Q6DJD1	Q6DJD1	copa-prov		XB-GENE-989765	copa	CPLSGACYSPEFK	13	1514.65	0.027229	45.28	0	0	0	0	0	0	0	0	0	0	0	0	0	0	0	0	0	0	0	0	0	0	0	0	0	0	0	0	0	0	0	0	0	0	0	0	0	0	0
Q7ZY40;Q505N1	Q7ZY40	anp32e;MGC114736	Acidic leucine-rich nuclear phosphoprotein 32 family member E	XB-GENE-991621	anp32e	CPNITYLNLSGNK	13	1492.73	6.8721e-19	219.16	0	7627500	575630	7950500	365390	0	0	594250	105160	256900	611690	41192	37216	88087	18494	6729.3	4365900	297270	492470	4433000	315910	249810	0	0	0	762190	38685	56406	0	0	0	3307900	362730	75823	0	0	0	0	0
Q6PAF6	Q6PAF6	anp32a	Acidic leucine-rich nuclear phosphoprotein 32 family member A	XB-GENE-982555	anp32a	CPNLTHLNLSGNR	13	1494.74	0.0038214	85.813	0	6658400	0	1422400	100940	6182100	54633	0	0	0	0	0	0	0	0	0	0	0	0	0	0	0	0	0	0	0	0	0	0	0	0	0	0	0	0	0	0	0	0
Q2PPJ1	Q2PPJ1					CPPGFTQHQSSCIDNNECNAQPNLCGSR	28	3247.33	2.1677e-13	110.55	0	0	0	0	0	2109500	125010	263390	0	0	0	0	0	0	0	0	0	0	0	0	0	0	0	0	0	268400	34920	23711	0	0	0	0	0	0	0	0	0	0	0
Q91900;B7ZQZ6;B1H1Q5	Q91900	complement factor B;LOC397725		XB-GENE-17335705	cfb	CPRPVTFEDGDYEPR	15	1836.81	2.4512e-05	135.72	1	1336400	278680	1869200	157810	3699400	177300	378320	96229	84026	0	0	0	0	0	0	0	0	0	0	0	0	0	0	0	0	0	0	0	0	0	0	0	0	0	0	0	0	0
Q7ZTM0;A0AUT4	Q7ZTM0	LOC100036778		XB-GENE-980281	cct5	CPSLEQYAMR	10	1253.55	0.0038011	108.9	0	0	0	0	0	0	0	0	0	0	0	0	0	0	0	0	4080500	0	0	2636500	0	0	0	0	0	0	0	0	0	0	0	4517400	0	0	0	0	0	0	0
Q6GQL1	Q6GQL1	ndrg3	Protein NDRG3	XB-GENE-6078876	ndrg4	CPVLLVVGDNSPAVDAVVECNSR	23	2469.2	1.0796e-12	156.67	0	0	0	0	0	0	0	350360	40971	71393	0	0	0	0	0	0	0	0	0	0	0	0	0	0	0	0	0	0	0	0	0	0	0	0	0	0	0	0	0
Q7ZY73	Q7ZY73	ndrg2	Protein NDRG2	XB-GENE-951915	ndrg2	CPVMLVVGDQAPHEDAVVECNSK	23	2553.17	1.0795e-11	143.33	0	3317200	210590	2367500	164890	4865900	125070	1767900	232250	108710	1426600	143620	73488	94706	8492.8	22439	16401000	2357100	1195000	16953000	0	0	0	0	0	1206800	131930	113080	0	0	0	11057000	478600	0	3950900	0	0	0	0
Q8AXR1;B7ZRP7;Q6GPF9;Q9PU71	Q8AXR1	3a;MASP		XB-GENE-5953059	unnamed	CPYDYLK	7	957.427	0.035177	108.92	0	0	0	0	0	0	0	0	0	0	0	0	0	0	0	0	0	0	0	0	0	0	0	0	0	0	0	0	0	0	0	0	0	0	0	0	0	0	0
Q6IFY7	Q6IFY7	rtn1-a	Reticulon-1-A	XB-GENE-6252069	rtn1	CQAIDLLYWR	10	1336.66	5.6914e-05	139.43	0	480050	25527	0	0	0	0	0	0	0	0	0	0	0	0	0	0	0	0	0	0	0	0	0	0	0	0	0	0	0	0	0	0	0	0	0	0	0	0
Q2PPJ1	Q2PPJ1					CQHGCQNVLGGFR	13	1531.68	0.01746	68.548	0	0	0	0	0	0	0	0	0	0	0	0	0	0	0	0	0	0	0	0	0	0	0	0	0	0	0	0	0	0	0	0	0	0	0	0	0	0	0
Q6DCG7;Q7T0S6	Q6DCG7	LOC398692				CQIIIQQLSAALDQR	15	1755.93	0.023514	57.796	0	0	0	0	0	0	0	0	0	0	0	0	0	0	0	0	0	0	0	0	0	0	0	0	0	0	0	0	0	0	0	0	0	0	0	0	0	0	0
Q6DCS8;Q6NRW6;Q32NM2;Q6DD73	Q6DCS8	actn4-prov;MGC81191;MGC131041;MGC79035		XB-GENE-494343	actn4	CQLEINFNTLQTK	13	1607.8	2.3017e-25	225.36	0	1129300	83236	845860	45033	552140	33877	234760	32607	138170	0	0	0	0	0	0	5446300	861880	881140	0	0	0	0	0	0	212350	104990	184040	0	0	0	2213400	254610	290740	0	0	0	0	0
A9ULW7	A9ULW7	LOC100137632		XB-GENE-865915	fnta	CQNVEDTLNHALELCDILAK	20	2355.12	0.0006181	69.986	0	0	0	0	0	0	0	0	0	0	0	0	0	0	0	0	0	0	0	0	0	0	0	0	0	0	0	0	0	0	0	0	0	0	0	0	0	0	0
Q5XHG8	Q5XHG8	LOC495003		XB-GENE-967335	nid2	CQPGSGLEYICVCASGYQGDGR	22	2433.01	6.1504e-12	158.02	0	0	0	0	0	0	0	0	0	0	0	0	0	0	0	0	0	0	0	0	0	0	0	0	0	0	0	0	0	0	0	0	0	0	0	0	0	0	0
Q505M8	Q505M8	MGC115035		XB-GENE-5761829	fbln1	CQREVNCGTGYELMEDNNCK	20	2475.99	3.6972e-37	224.45	1	0	0	0	0	0	0	0	0	0	0	0	0	0	0	0	0	0	0	0	0	0	0	0	0	0	0	0	0	0	0	0	0	0	0	0	0	0	0
Q8AVZ3;O93398	Q8AVZ3			XB-GENE-489662	lmnb1	CQSLIEELDFR	11	1408.67	0.0010939	120.55	0	0	0	0	0	0	0	0	0	0	0	0	0	0	0	0	0	0	0	0	0	0	0	0	0	0	0	0	0	0	0	1828900	1512300	310180	0	0	0	0	0
Q8AVZ3;O93398	Q8AVZ3			XB-GENE-489662	lmnb1	CQSLIEELDFRK	12	1536.76	2.857e-08	193.94	1	0	0	0	0	0	0	544750	66227	92153	198460	38684	34185	0	0	0	0	0	0	0	0	0	0	0	0	425620	85081	83909	0	0	0	0	0	0	0	0	0	0	0
P09010;Q5XH74	P09010	LOC397911	Lamin-L(I)	XB-GENE-17340188	lmnb1	CQSLIEELNFRK	12	1535.78	0.00053964	119.55	1	0	0	0	0	0	0	0	0	0	0	0	0	0	0	0	0	0	0	0	0	0	0	0	0	0	0	0	0	0	0	0	0	0	0	0	0	0	0
D2KAS8	D2KAS8					CQVQGDPQPTVR	12	1383.66	0.018195	62.694	0	0	0	0	0	0	0	0	0	0	0	0	0	0	0	0	0	0	0	0	0	0	0	0	0	0	0	0	0	0	0	782480	27126	252030	0	0	0	0	0
Q7ZY45;Q5U4J6;Q6PA57	Q6PA57	TPM3;MGC68479				CRDLEEQIR	9	1217.58	0.0014261	123.51	1	0	0	0	0	0	0	0	0	0	572870	86445	668740	0	0	0	0	0	0	0	0	0	0	0	0	459720	91642	693160	0	0	0	0	0	0	0	0	0	0	0
A9JS48	A9JS48	LOC100127305				CRFNMELYK	9	1259.58	0.00021418	146.88	1	0	0	0	0	0	0	0	0	0	0	0	0	0	0	0	0	0	0	0	0	0	0	0	0	0	0	0	0	0	0	0	0	0	0	0	0	0	0
Q7ZTJ1	Q7ZTJ1			XB-GENE-489638	slc25a3	CRLQVDPQK	9	1142.59	0.01436	89.886	1	0	0	0	0	0	0	0	0	0	0	0	0	0	0	0	0	0	0	0	0	0	0	0	0	0	0	0	0	0	0	0	0	0	0	0	0	0	0
Q7ZYQ1;Q7ZYR3	Q7ZYQ1			XB-GENE-1009249	slc3a2	CRPLPAMEWWNK	12	1586.75	4.1819e-05	103.44	1	0	0	2254200	155880	0	0	0	0	0	0	0	0	0	0	0	0	0	0	0	0	0	0	0	0	0	0	0	0	0	0	1369200	401020	97410	0	0	0	0	0
Q8JI28	Q8JI28	tll1	Tolloid-like protein 1	XB-GENE-865326	tll1	CSCDPGYELAPDK	13	1510.61	8.2936e-05	143.98	0	0	0	0	0	0	0	0	0	0	0	0	0	0	0	0	0	0	0	0	0	0	0	0	0	0	0	0	0	0	0	0	0	0	0	0	0	0	0
Q8JI28	Q8JI28	tll1	Tolloid-like protein 1	XB-GENE-865326	tll1	CSCDPGYELAPDKK	14	1638.7	0.0028041	130.65	1	0	0	0	0	0	0	0	0	0	0	0	0	0	0	0	0	0	0	0	0	0	0	0	0	0	0	0	0	0	0	0	0	0	0	0	0	0	0
Q505M8	Q505M8	MGC115035		XB-GENE-5761829	fbln1	CSCPSNGYTLAPNGR	15	1652.7	1.812e-59	265.64	0	1062700	71781	464810	0	748940	130580	1494900	12424	50217	1303500	58686	34611	0	0	0	13780000	0	0	17814000	0	0	0	0	0	2271400	60558	85697	20235	0	0	14607000	0	0	8629900	0	0	0	0
Q6PF72;Q91865	Q6PF72	tm-4;TM-4		XB-GENE-6255195	tpm4	CSDLEEELK	9	1121.49	5.9788e-05	178.55	0	0	0	0	0	0	0	0	0	0	0	0	0	0	0	0	0	0	0	0	0	0	0	0	0	0	0	0	0	0	0	0	0	0	0	0	0	0	0
Q6PF72;Q91865	Q6PF72	tm-4;TM-4		XB-GENE-6255195	tpm4	CSDLEEELKNVTNNLK	16	1904.92	1.1581e-05	158.52	1	0	0	0	0	0	0	439710	135810	37860	145540	25245	4399.8	0	0	0	0	0	0	0	0	0	0	0	0	0	0	0	0	0	0	0	0	0	0	0	0	0	0
Q6GN63	Q6GN63	MGC82998		XB-GENE-943191	idh3a	CSEFTNEICR	10	1314.53	4.3095e-05	181.44	0	0	0	0	0	0	0	0	0	0	0	0	0	0	0	0	0	0	0	0	0	0	0	0	0	0	0	0	0	0	0	0	0	0	0	0	0	0	0
Q08B63	Q08B63	loxl2	Lysyl oxidase homolog 2	XB-GENE-1010778	loxl2	CSGTEMSLAHCR	12	1407.57	0.0010633	111.27	0	0	0	0	0	0	0	0	0	0	0	0	0	0	0	0	0	0	0	0	0	0	0	0	0	0	0	0	0	0	0	0	0	0	0	0	0	0	0
Q6GNQ1	Q6GNQ1	asna1	ATPase asna1	XB-GENE-1013231	asna1	CSIDTHNIIVNQLVFPDPEK	20	2338.16	0.0029455	36.923	0	0	0	0	0	0	0	0	0	0	0	0	0	0	0	0	0	0	0	0	0	0	0	0	0	0	0	0	0	0	0	0	0	0	0	0	0	0	0
Q6IND5	Q6IND5	MGC83495		XB-GENE-5991963	vwa5a.2	CSMPMPMPTPR	11	1303.55	0.0010022	86.463	0	0	0	0	0	393600	34479	0	0	0	0	0	0	0	0	0	0	0	0	0	0	0	0	0	0	0	0	0	0	0	0	0	0	0	0	0	0	0	0
Q9DE56	Q9DE56	RRM1	Ribonucleoside-diphosphate reductase			CSNLCTEIVEYTSEK	15	1831.8	0.00046798	102.29	0	0	0	0	0	0	0	0	0	0	0	0	0	0	0	0	0	0	0	0	0	0	0	0	0	0	0	0	0	0	0	1876800	72616	69080	0	0	0	0	0
Q92122	Q92122	pkm	Pyruvate kinase muscle isozyme	XB-GENE-485877	pkm	CSSGAIIVLTK	11	1147.63	0.00094348	130.1	0	3842600	119360	2811500	26723	2394800	81781	432840	7756	77491	240460	0	0	67220	0	0	8176000	130960	387740	0	0	0	0	0	0	504030	13351	51616	0	0	0	0	0	0	0	0	0	0	0
Q7ZXL5	Q7ZXL5	nell2	Protein kinase C-binding protein NELL2	XB-GENE-852645	nell2	CSVCSCQVGLVMCR	14	1714.71	0.0026667	71.558	0	0	0	0	0	0	0	0	0	0	0	0	0	0	0	0	0	0	0	0	0	0	0	0	0	0	0	0	0	0	0	0	0	0	0	0	0	0	0
Q3KQ82	Q3KQ82	MGC130883	Profilin	XB-GENE-6078860	pfn1	CSVLRDEFAVADNQVMDLR	19	2237.06	0.00054453	90.872	1	0	0	0	0	0	0	0	0	0	0	0	0	0	0	0	0	0	0	0	0	0	0	0	0	0	0	0	0	0	0	0	0	0	0	0	0	0	0
Q7SZB1;Q7ZY51	Q7SZB1	MGC64293	Profilin	XB-GENE-17335499	pfn1	CSVLRDEFAVVDNQVMDLR	19	2265.09	9.5777e-06	145.71	1	0	0	0	0	0	0	0	0	0	0	0	0	0	0	0	0	0	0	0	0	0	0	0	0	0	0	0	0	0	0	0	0	0	0	0	0	0	0
Q7ZWL7	Q7ZWL7			XB-GENE-981268	cfh	CSVPDLANGR	10	1087.51	0.0055499	108.4	0	0	0	0	0	0	0	0	0	0	0	0	0	0	0	0	0	0	0	0	0	0	0	0	0	0	0	0	0	0	0	0	0	0	0	0	0	0	0
Q2VPP6;Q640C0;Q7SYQ7	Q2VPP6	LOC398627		XB-GENE-6255781	f11r	CSYTSDYINPR	11	1374.59	0.00021404	108.9	0	0	0	713050	124770	0	0	0	0	0	0	0	0	0	0	0	0	0	0	0	0	0	0	0	0	0	0	0	0	0	0	0	0	0	0	0	0	0	0
Q4V7M2;Q5XH36	Q4V7M2	creld2-b;creld2-a	Cysteine-rich with EGF-like domain protein 2-B;Cysteine-rich with EGF-like domain protein 2-A	XB-GENE-6255881	creld2	CTCSEGFEDKEGNCVK	16	1918.75	0.001126	93.424	1	0	0	0	0	0	0	0	0	0	278750	13334	47473	0	0	0	0	0	0	0	0	0	0	0	0	278180	30459	44131	0	0	0	0	0	0	0	0	0	0	0
Q91740;Q6GQA5	Q6GQA5	fn1;fibronectin	Fibronectin	XB-GENE-865084	fn1	CTCVGNGRGEWSCVAYSQLK	20	2331.02	3.492e-06	145.48	1	0	0	0	0	0	0	0	0	0	0	0	0	0	0	0	0	0	0	0	0	0	0	0	0	0	0	0	0	0	0	0	0	0	0	0	0	0	0
Q4V7M2	Q4V7M2	creld2-b	Cysteine-rich with EGF-like domain protein 2-B	XB-GENE-6255881	creld2	CTDVDECDASEK	12	1427.52	0.021576	78.964	0	0	0	0	0	0	0	24574	0	0	0	0	0	0	0	0	0	0	0	0	0	0	0	0	0	0	0	0	0	0	0	0	0	0	0	0	0	0	0
Q8AYR4;Q5EAV3	Q8AYR4	Xgly4				CTEEVDFSITDK	12	1442.62	4.3482e-44	255.41	0	0	0	0	0	0	0	605030	158820	1107400	295570	226860	123410	0	0	0	0	0	0	0	0	0	41775	42013	0	0	0	0	0	0	0	0	0	0	1148800	282420	11572	0	0
Q8AYR4;Q5EAV3	Q8AYR4	Xgly4				CTEEVDFSITDKVMPK	16	1897.88	0.00014365	117.08	1	0	0	0	0	0	0	0	0	0	0	0	0	0	0	0	0	0	0	0	0	0	0	0	0	0	0	0	0	0	0	0	0	0	0	0	0	0	0
Q641D7	Q641D7	MGC81945	Ubiquitin carboxyl-terminal hydrolase	XB-GENE-971847	usp14	CTESEEEEVTK	11	1339.54	9.1991e-33	240.85	0	0	0	0	0	0	0	139010	92334	13731	112850	17461	22539	0	0	0	0	0	0	0	0	0	0	0	0	69958	25835	36097	0	0	0	2021100	0	0	0	0	0	0	0
Q7ZYR2;Q6PCE5	Q7ZYR2	MGC69180	Succinyl-CoA:3-ketoacid-coenzyme A transferase			CTGCDFAVSPDLK	13	1468.63	0.0011159	110.92	0	0	0	0	0	0	0	0	0	0	0	0	0	0	0	0	0	0	0	0	0	0	0	0	0	0	0	0	0	0	0	0	0	0	0	0	0	0	0
Q8AVW0	Q8AVW0			XB-GENE-1008861	rpl12	CTGGEVGATSALAPK	15	1417.69	2.6795e-09	176	0	415420	383350	0	0	0	0	0	0	0	0	0	0	0	0	0	0	0	0	1368500	0	0	0	0	0	0	0	0	0	0	0	0	0	0	0	0	0	0	0
Q6GN92;Q4V7Z3;Q3KPL4	Q6GN92					CTGNFAGFHCGECK	14	1643.63	3.0875e-05	139.7	0	4242600	50792	5571700	45485	1785500	0	527560	35913	47294	1129900	97312	37220	72224	10203	6174	0	0	0	0	0	0	0	0	0	1094900	89006	31597	0	0	0	0	0	0	0	0	0	0	0
Q7ZXF8;Q7SZ40;P36378	Q7SZ40	sparc;MGC64258	SPARC	XB-GENE-17342256	sparc	CTLEGTK	7	807.38	0.025004	93.561	0	0	0	0	0	0	0	0	0	0	0	0	0	0	0	0	0	0	0	0	0	0	0	0	0	0	0	0	0	0	0	0	0	0	0	0	0	0	0
P35448;Q5M980	P35448	thbs1;LOC779026	Thrombospondin-1	XB-GENE-865586	thbs1	CTSFIDGSWK	10	1199.53	0.00040847	156.16	0	2323000	296960	1741200	154780	1352300	101930	0	0	0	0	0	0	0	0	0	1442900	181430	95964	0	0	0	0	0	0	0	0	0	0	0	0	0	0	0	1318600	207930	151390	0	0
Q4FZX3;Q2VPI5;Q6IRC2;A3KMT8;Q6GM64;A0AUS5;Q7ZYQ4;A9UMN2	Q4FZX3	LOC432087;Fuca				CTSVDTYSWGYR	12	1493.62	0.0036872	101.56	0	396250	100390	914490	82998	0	0	0	0	0	0	0	0	0	0	0	0	0	0	0	0	0	0	0	0	0	0	0	0	0	0	1626900	179740	227660	0	0	0	0	0
Q6NTP7;Q9PUG0;Q6DKB9	Q6DKB9	LOC398139;MGC84375		XB-GENE-1000791	aco2	CTTDHISAAGPWLK	14	1555.75	0.013667	69.795	0	0	0	0	0	0	0	0	0	0	0	0	0	0	0	0	0	0	0	0	0	0	0	0	0	0	0	0	0	0	0	0	0	0	0	0	0	0	0
Q6NU15;Q7ZWS3;P30998	Q6NU15	LOC398496;jup	Junction plakoglobin	XB-GENE-489401	jup	CTTSILHNLSHHR	13	1574.77	0.0031967	66.393	0	0	0	0	0	296270	13778	0	0	0	0	0	0	0	0	0	0	0	0	0	0	0	0	0	0	0	0	0	0	0	0	0	0	0	0	0	0	0	0
P16170;Q66IV0;O73633;P16170-2	P16170	ncam1-a;LOC397761;N-CAM 1	Neural cell adhesion molecule 1-A	XB-GENE-6252598	ncam1	CVASNEAEGESEGTVNLK	18	1892.84	3.1082e-165	327.77	0	3750900	115130	3784900	50595	1850500	75579	431580	63800	30537	306250	36198	23196	33991	0	0	4094500	114170	119450	4332500	110030	0	118270	28591	8033.6	144270	83976	13303	0	0	0	4885300	67809	0	4713400	0	0	0	0
P36335;Q66KV0	P36335	ncam1-b	Neural cell adhesion molecule 1-B	XB-GENE-923178	ncam1	CVASSETEGESEGTVNLK	18	1895.84	1.7774e-108	292.44	0	1529200	168460	0	0	1099200	159560	75609	0	0	0	0	0	0	0	0	0	0	0	0	0	0	0	0	0	0	0	0	0	0	0	0	0	0	0	0	0	0	0
Q7ZY42;Q9DGB0	Q7ZY42	xFRP				CVCACGNWVCTAMACEGK	18	2132.8	4.7938e-93	276.3	0	0	0	0	0	0	0	0	0	0	0	0	0	0	0	0	1362200	120510	122710	0	0	0	0	0	0	0	0	0	0	0	0	1047300	96714	0	0	0	0	0	0
Q7ZY42;Q9DGB0	Q7ZY42	xFRP				CVCACGNWVCTAMACEGKDGDHGEDMGR	28	3202.19	2.7502e-11	98.299	1	0	0	0	0	0	0	0	0	0	0	0	0	0	0	0	0	0	0	0	0	0	0	0	0	0	0	0	0	0	0	0	0	0	0	0	0	0	0
P31515-2;P31515	P31515-2	fst	Follistatin			CVCAPDCSNITWK	13	1609.67	3.4869e-25	222.73	0	0	0	0	0	0	0	0	0	0	0	0	0	0	0	0	0	0	0	0	0	0	0	0	0	0	0	0	0	0	0	0	0	0	0	0	0	0	0
Q4V7M2;Q5XH36	Q4V7M2	creld2-b;creld2-a	Cysteine-rich with EGF-like domain protein 2-B;Cysteine-rich with EGF-like domain protein 2-A	XB-GENE-6255881	creld2	CVDLNECASEESPCK	15	1796.7	6.374e-15	193.77	0	0	0	326180	0	0	0	0	0	0	0	0	0	0	0	0	0	0	0	0	0	0	0	0	0	0	0	0	0	0	0	0	0	0	0	0	0	0	0
Q5XHG8	Q5XHG8	LOC495003		XB-GENE-967335	nid2	CVDVDECTEHR	11	1418.56	1.1844e-05	180.19	0	1706900	181660	1845600	98839	3812300	85519	1196200	79931	358.14	1007300	76214	53017	30224	9524	0	1552800	103650	26672	1434100	93323	15643	0	0	0	450020	48581	925.21	0	0	0	4403300	103020	22663	2496200	206540	44782	0	0
Q5U511	Q5U511	LOC495400		XB-GENE-6253857	vapb	CVFELPSENEK	11	1350.61	0.0063914	100.69	0	0	0	0	0	0	0	0	0	0	0	0	0	0	0	0	0	0	0	0	0	0	0	0	0	0	0	0	0	0	0	0	0	0	0	0	0	0	0
Q6AZJ0	Q6AZJ0	glud1-prov	Glutamate dehydrogenase	XB-GENE-1009696	glud1	CVGIGEIDGTIWNPNGIDPK	20	2154.04	0.00040976	82.121	0	0	0	0	0	0	0	0	0	0	0	0	0	0	0	0	0	0	0	0	0	0	0	0	0	0	0	0	0	0	0	0	0	0	0	0	0	0	0
Q802B7	Q802B7			XB-GENE-961235	ndufs1	CVKAVTEGAQAVEEPSIC	18	1946.91	0.038274	46.324	1	0	0	0	0	0	0	0	0	0	0	0	0	0	0	0	0	0	0	0	0	0	0	0	0	0	0	0	0	0	0	0	0	0	3472400	16801	11680	0	0
Q66KI3;O57381;B7ZS79;B7ZS77;Q91925;P98070;Q8JI28	B7ZS79	BMP-1;Bmp1;bmp1;tll1	Bone morphogenetic protein 1;Tolloid-like protein 1			CVNTLGSYK	9	1040.5	0.052857	78.136	0	0	0	0	0	0	0	0	0	0	0	0	0	0	0	0	0	0	0	0	0	0	0	0	0	0	0	0	0	0	0	0	0	0	0	0	0	0	0
Q5XHG8	Q5XHG8	LOC495003		XB-GENE-967335	nid2	CVPHGDGVYTCQCFPGFIMSGEK	23	2645.12	1.6127e-07	122.3	0	0	0	0	0	0	0	236750	73680	35283	124810	36716	17086	0	0	0	0	0	0	0	0	0	0	0	0	382770	128810	70474	0	0	0	0	0	0	0	0	0	0	0
Q5PQ96;Q5EE46;Q5EE47;Q5EE48	Q5PQ96	LOC495940;PC6		XB-GENE-17341287	pcsk5	CVQMCSSGYYLTQSK	15	1810.77	2.3784e-20	207.4	0	1732400	230010	0	0	1039100	0	138220	11151	6190.7	0	0	0	0	0	0	0	0	0	0	0	0	0	0	0	0	0	0	0	0	0	0	0	0	0	0	0	0	0
Q7ZXL5	Q7ZXL5	nell2	Protein kinase C-binding protein NELL2	XB-GENE-852645	nell2	CVSDPCQADIIR	12	1432.64	2.2981e-05	162.93	0	0	0	0	0	0	0	0	0	0	0	0	0	0	0	0	0	0	0	0	0	0	0	0	0	0	0	0	0	0	0	3321000	719440	226820	0	0	0	0	0
Q7ZXL5	Q7ZXL5	nell2	Protein kinase C-binding protein NELL2	XB-GENE-852645	nell2	CVSDPCQADIIRNDITK	17	2003.94	0.0067788	74.643	1	0	0	0	0	0	0	0	0	0	814480	32086	230900	0	0	0	0	0	0	0	0	0	0	0	0	0	0	0	0	0	0	0	0	0	0	0	0	0	0
Q7ZYG7;A1L2H5	Q7ZYG7	LOC100036849		XB-GENE-5871447	ap2b1	CVSTLLDLIQTK	12	1389.75	0.002975	71.806	0	0	0	0	0	0	0	0	0	0	0	0	0	0	0	0	0	0	0	0	0	0	0	0	0	0	0	0	0	0	0	0	0	0	0	0	0	0	0
Q91713	Q91713	chrd	Chordin	XB-GENE-865395	chrd.1	CVTCTCAEGITQCR	14	1714.69	3.4222e-05	143.58	0	0	0	0	0	0	0	0	0	0	0	0	0	0	0	0	0	0	0	0	0	0	0	0	0	0	0	0	0	0	0	0	0	0	0	0	0	0	0
Q9DDV6;Q6PCJ6;Q2VPM2;Q6GM57;Q9PW31;Q58E25;Q6GP43	Q9DDV6	cdc42;MGC131102;MGC83410;rac3;MGC114731;MGC80698		XB-GENE-6251832	cdc42	CVVVGDGAVGK	11	1059.54	0.0072557	68.836	0	0	0	0	0	0	0	0	0	0	0	0	0	0	0	0	0	0	0	0	0	0	0	0	0	0	0	0	0	0	0	0	0	0	0	0	0	0	0
Q5U544	Q5U544	st3Gal-VI				CVVVGNGGVLR	11	1128.61	0.013672	95.642	0	0	0	0	0	0	0	0	0	0	0	0	0	0	0	0	0	0	0	0	0	0	0	0	0	0	0	0	0	0	0	0	0	0	0	0	0	0	0
Q6GQA5;Q91740	Q6GQA5	fibronectin;fn1	Fibronectin	XB-GENE-865084	fn1	CYDNTAGTSYVVGQTWEK	18	2077.91	7.8349e-07	94.281	0	0	0	0	0	0	0	0	0	0	0	0	0	0	0	0	0	0	0	0	0	0	0	0	0	0	0	0	0	0	0	0	0	0	0	0	0	0	0
H7C831;A1L2N4	H7C831	CD38;LOC100036901				CYNYVTMNPGIGK	13	1515.68	0.029638	44.426	0	0	0	0	0	0	0	0	0	0	0	0	0	0	0	0	0	0	0	0	0	0	0	0	0	0	0	0	0	0	0	0	0	0	0	0	0	0	0
P70000;Q91594;B7ZQB4	P70000	CNBP				CYSCGEFGHIQK	12	1484.62	0.00015058	136.94	0	0	0	0	0	0	0	0	0	0	0	0	0	0	0	0	0	0	0	0	0	0	0	0	0	0	0	0	0	0	0	0	0	0	0	0	0	0	0
Q6NTJ8;A3KMH9;Q05AY5	Q6NTJ8	LOC414691				CYYFDYKEELPESAYK	16	2103.91	0.0059904	73.758	1	0	0	0	0	0	0	0	0	0	0	0	0	0	0	0	0	0	0	0	0	0	0	0	0	0	0	0	0	0	0	0	0	0	0	0	0	0	0
Q6GQZ3	Q6GQZ3	MGC83244		XB-GENE-922557	tpp2	DAAAYDVECK	10	1140.48	0.048826	76.943	0	0	0	0	0	0	0	0	0	0	0	0	0	0	0	0	0	0	0	0	0	0	0	0	0	0	0	0	0	0	0	0	0	0	0	0	0	0	0
Q6GMY9	Q6GMY9	cse1l	Exportin-2	XB-GENE-5802416	cse1l	DAAIYLVTSLASK	13	1350.74	0.0095772	68.044	0	0	0	0	0	0	0	0	0	0	0	0	0	0	0	0	2687500	0	0	0	0	0	0	0	0	0	0	0	0	0	0	0	0	0	0	0	0	0	0
Q7ZWP7	Q7ZWP7			XB-GENE-855907	klc1	DAANLLNDALAIR	13	1368.74	7.2199e-07	177.38	0	0	0	0	0	0	0	0	0	0	0	0	0	0	0	0	8411100	24257	188890	1612200	81617	200950	0	0	0	0	0	0	0	0	0	4710300	90517	162300	0	0	0	0	0
Q7ZWP7	Q7ZWP7			XB-GENE-855907	klc1	DAANLLNDALAIREK	15	1625.87	0.037819	67.234	1	0	0	0	0	0	0	0	0	0	0	0	0	0	0	0	0	0	0	0	0	0	0	0	0	0	0	0	0	0	0	0	0	0	0	0	0	0	0
Q7ZWU3	Q7ZWU3			XB-GENE-976334	pdia3	DAAVVGFFR	9	980.508	0.0090132	105.1	0	0	0	0	0	0	0	0	0	0	0	0	0	0	0	0	0	0	0	2093000	60099	82205	0	0	0	0	0	0	0	0	0	5822600	251010	69928	0	0	0	0	0
Q6DCL2;Q7ZY42;Q9DGB0	Q7ZY42	FSTL1;xFRP				DACLTGSK	8	850.385	0.01388	89.698	0	0	0	0	0	0	0	0	0	0	0	0	0	0	0	0	0	0	0	0	0	0	0	0	0	0	0	0	0	0	0	0	0	0	0	0	0	0	0
Q5U4N1	Q5U4N1	LOC495462		XB-GENE-953111	tm9sf2	DACVINSEFHEK	12	1447.64	0.0066527	92.99	0	0	0	0	0	0	0	0	0	0	0	0	0	0	0	0	0	0	0	0	0	0	0	0	0	0	0	0	0	0	0	0	0	0	0	0	0	0	0
Q6IRD1	Q6IRD1	MGC78772		XB-GENE-865668	srsf5	DADDAVYELDGK	12	1309.57	0.0017442	100.31	0	0	0	0	0	0	0	0	0	0	0	0	0	0	0	0	0	0	0	0	0	0	0	0	0	0	0	0	0	0	0	5982200	0	0	0	0	0	0	0
Q7ZYI6	Q7ZYI6	flot2		XB-GENE-6254467	flot2	DADIGVAEAER	11	1144.54	0.0050365	86.243	0	0	0	0	0	0	0	0	0	0	0	0	0	0	0	0	0	0	0	0	0	0	0	0	0	0	0	0	0	0	0	0	0	0	2477300	286370	979820	0	0
Q801R8	Q801R8	gpd1l	Glycerol-3-phosphate dehydrogenase 1-like protein	XB-GENE-969908	gpd1l	DADLLIFVIPHQFIHK	16	1905.05	0.00015154	88.224	0	0	0	0	0	0	0	0	0	0	0	0	0	0	0	0	3279200	48361	373070	0	0	0	0	0	0	0	0	0	0	0	0	2833500	0	0	0	0	0	0	0
P13926	P13926	sod1-a	Superoxide dismutase [Cu-Zn] A	XB-GENE-6252314	sod1	DADRHVGDLGNVTAEGGVAQFK	22	2255.09	4.9604e-12	183.21	1	0	0	0	0	0	0	2887100	84775	46769	1217200	98799	42376	0	0	0	0	0	0	0	0	0	0	0	0	1520500	90271	69581	0	0	0	0	0	0	0	0	0	0	0
Q4KLV8;A4IFW8	Q4KLV8	LOC733291				DAEAIHHYLLQR	12	1464.75	0.0013779	106	0	0	0	2835500	393430	1964800	76458	369930	25527	44896	424390	18368	45602	0	0	0	0	0	0	3265900	180890	456670	0	0	0	0	0	0	0	0	0	0	0	0	0	0	0	0	0
Q7ZX57	Q7ZX57			XB-GENE-481129	srsf2	DAEDAMDAMDGAVLDGR	17	1750.71	4.4532e-23	203.92	0	714420	49978	330040	0	524460	46126	0	0	0	0	0	0	0	0	0	0	0	0	2989600	204570	219180	0	0	0	0	0	0	0	0	0	4939700	316760	447180	2879200	197610	108630	0	0
Q5XGY8	Q5XGY8	LOC495254		XB-GENE-866053	srsf9	DAEDAVFGR	9	978.441	0.0021768	126.24	0	1671900	124640	2265500	148420	1327700	82235	0	0	0	0	0	0	0	0	0	0	0	0	0	0	0	0	0	0	0	0	0	0	0	0	0	0	0	0	0	0	0	0
Q566G8;Q5U579	Q566G8	LOC495343				DAEDMASDEK	10	1109.42	0.00011831	178.84	0	0	0	0	0	0	0	202560	8284	33177	148950	13922	5613.5	33337	3256.6	4074	389890	24682	15981	0	0	0	0	0	0	171950	22941	12984	0	0	0	0	0	0	649810	56850	25912	0	0
Q2VPN9;P08777;P05781;Q4QR57;Q7ZY83;Q7ZYN9	Q4QR57	MGC68905;xk81a1;xk81b2;LOC398464	Keratin, type I cytoskeletal 47 kDa	XB-GENE-1219328	krt12	DAELWFNQK	9	1149.55	3.268e-17	226.46	0	15839000	293210	12210000	174110	3930100	257620	303640	41481	75145	416340	200140	85642	0	0	0	0	0	0	3913000	1093300	244180	0	0	0	413830	400300	89863	0	0	0	0	0	0	15750000	886210	131000	0	0
B7ZR28;P06180	B7ZR28	N1	Histone-binding protein N1/N2			DAETLVEQK	9	1031.51	0.0058632	80.755	0	0	0	0	0	0	0	0	0	0	0	0	0	0	0	0	2512300	172080	77069	0	0	0	0	0	0	0	0	0	0	0	0	0	0	0	0	0	0	0	0
Q5XHC5	Q5XHC5	igfbp2	Insulin-like growth factor-binding protein 2			DAEYGSSQER	10	1140.47	0.040161	80.231	0	0	0	0	0	0	0	0	0	0	0	0	0	0	0	0	0	0	0	0	0	0	0	0	0	574480	308810	21566	0	0	0	0	0	0	0	0	0	0	0
Q8AX85;B1WBB7	Q8AX85	Khsrp;LOC100158419		XB-GENE-17340653	khsrp	DAFADAVQR	9	991.472	0.022078	92.428	0	0	0	0	0	0	0	0	0	0	0	0	0	0	0	0	0	0	0	0	0	0	0	0	0	0	0	0	0	0	0	0	0	0	0	0	0	0	0
Q6VF38;Q5VKN7	Q6VF38	Tyr;tyr				DAFIGEDGLWR	11	1277.6	0.012965	87.184	0	0	0	0	0	0	0	0	0	0	0	0	0	0	0	0	0	0	0	0	0	0	0	0	0	0	0	0	0	0	0	0	0	0	0	0	0	0	0
Q7ZSX5;A0JMR3;Q92123;Q6IP41	A0JMR3	atp1a1;atp1a1a.1	Sodium/potassium-transporting ATPase subunit alpha-1			DAFQNAYLELGGLGER	16	1751.85	0.00034012	102.39	0	0	0	0	0	0	0	0	0	0	0	0	0	0	0	0	26065000	5722800	5940300	0	0	0	0	0	0	0	0	0	0	0	0	0	0	0	0	0	0	0	0
Q7SZF6	Q7SZF6	vtg b1		XB-GENE-5749200	vtgb1	DAGETDVLEAER	12	1303.59	0.0019743	88.021	0	0	0	0	0	586480	0	0	0	0	0	0	0	0	0	0	0	0	0	0	0	0	0	0	0	0	0	0	0	0	0	0	0	0	0	0	0	0	0
Q2VPP6;Q640C0;Q7SYQ7	Q2VPP6	LOC398627		XB-GENE-6255781	f11r	DAGEYSCEVTSTGTK	15	1603.67	1.3958e-09	158.35	0	0	0	0	0	0	0	0	0	0	0	0	0	0	0	0	0	0	0	0	0	0	0	0	0	0	0	0	0	0	0	0	0	0	0	0	0	0	0
Q6DJJ7	Q6DJJ7	MGC82136				DAGKAPVEQEVAIHR	15	1618.84	4.0324e-06	166.64	1	0	0	0	0	0	0	0	0	0	0	0	0	0	0	0	0	0	0	0	0	0	0	0	0	0	0	0	0	0	0	0	0	0	0	0	0	0	0
Q8JI28	Q8JI28	tll1	Tolloid-like protein 1	XB-GENE-865326	tll1	DAGQIQSPNYPDDYRPLK	18	2075.99	0.00023637	106.19	1	649300	31372	1535000	171120	0	0	702530	334430	35776	454710	118020	44776	122530	26276	0	0	0	0	0	0	0	0	0	0	0	0	0	0	0	0	0	0	0	0	0	0	0	0
Q7ZX34;Q7ZX77	Q7ZX34	MGC52616;hspa9b		XB-GENE-960234	hspa9	DAGQISGLNVLR	12	1241.67	0.00014638	149.58	0	1829600	144740	0	0	1044700	71542	0	0	0	0	0	0	0	0	0	0	0	0	0	0	0	0	0	0	0	0	0	0	0	0	0	0	0	0	0	0	0	0
A1L3K5	A1L3K5	LOC100037033		XB-GENE-6493998	hspa1b	DAGTIAGLNVLR	12	1198.67	0.0014477	120.53	0	0	0	0	0	0	0	0	0	0	0	0	0	0	0	0	0	0	0	0	0	0	0	0	0	0	0	0	0	0	0	0	0	0	0	0	0	0	0
Q6DD68;Q91883;Q91688	Q6DD68	LOC397850;hspa5;BiP/Grp78	78 kDa glucose-regulated protein			DAGTIAGLNVMR	12	1216.62	0.00025952	145.09	0	0	0	0	0	0	0	0	0	0	0	0	0	0	0	0	0	0	0	0	0	0	0	0	0	0	0	0	0	0	0	0	0	0	0	0	0	0	0
Q7ZTK6;Q91993;Q8AVE2;Q6AZH8	Q7ZTK6	MGC53952;hsc70.II;hsc70		XB-GENE-955429	hspa8	DAGTISGLNVLR	12	1214.66	3.2418e-24	232.39	0	17068000	0	0	0	7372900	0	1381500	66371	64936	1595900	63253	65229	236390	11600	16584	38898000	70259	248040	34534000	137130	140090	129570	9020.3	21608	1195600	57536	70657	0	0	0	53151000	827530	359140	26805000	354750	256050	78574	17483
Q8AVE3	Q8AVE3	hspa5		XB-GENE-865337	hspa5	DAGVIAGLNVMR	12	1214.64	0.0076184	74.962	0	0	0	0	0	0	0	0	0	0	0	0	0	0	0	0	0	0	0	6158600	0	0	0	0	0	0	0	0	0	0	0	10635000	0	0	0	0	0	0	0
P55861	P55861	mcm2	DNA replication licensing factor mcm2	XB-GENE-999979	mcm2	DAILLADLVDSCK	13	1431.73	0.010046	54.898	0	0	0	0	0	0	0	0	0	0	0	0	0	0	0	0	0	0	0	0	0	0	0	0	0	0	0	0	0	0	0	0	0	0	0	0	0	0	0
Q6GR46	Q6GR46	cope		XB-GENE-1008751	cope	DAIVSDLDKK	10	1102.59	0.035581	103.87	1	0	0	0	0	0	0	0	0	0	0	0	0	0	0	0	0	0	0	0	0	0	0	0	0	0	0	0	0	0	0	0	0	0	0	0	0	0	0
Q7ZXB1;Q91876	Q7ZXB1	mcm7-b;mcm7-a	DNA replication licensing factor mcm7-B;DNA replication licensing factor mcm7-A	XB-GENE-6256533	mcm7	DALDVYIEHR	10	1229.6	0.0053591	76.228	0	495600	0	0	0	0	0	0	0	0	0	0	0	0	0	0	0	0	0	0	0	0	0	0	0	0	0	0	0	0	0	1845300	0	0	0	0	0	0	0
A1L2T7	A1L2T7	LOC100036948		XB-GENE-1016154	champ1	DALEFSEDEPTSISK	15	1666.76	0.00033448	109.48	0	0	0	0	0	0	0	0	0	0	0	0	0	0	0	0	0	0	0	0	0	0	0	0	0	0	0	0	0	0	0	0	0	0	0	0	0	0	0
A1L3J7	A1L3J7	LOC100037025		XB-GENE-997259	ganab	DALHWGGWEHR	11	1362.62	0.0045525	72.34	0	0	0	1618800	0	0	0	0	0	0	0	0	0	0	0	0	0	0	0	0	0	0	0	0	0	0	0	0	0	0	0	0	0	0	0	0	0	0	0
Q6GR17;P79931	Q6GR17	PdhE1beta-1		XB-GENE-6253893	pdhb	DALNQAMDEEIERDER	16	1932.85	1.439e-13	142.54	1	0	0	0	0	0	0	0	0	0	0	0	0	0	0	0	0	0	0	0	0	0	0	0	0	0	0	0	0	0	0	0	0	0	0	0	0	0	0
B7ZR96;Q6GQE3;P20397;B7ZR98;Q06459;A1A645;Q3KPL2	P20397	LOC397919;ncl	Nucleolin			DALREFFSK	9	1111.57	1.564e-19	190.57	1	0	0	0	0	0	0	0	0	0	0	0	0	0	0	0	0	0	0	0	0	0	0	0	0	0	0	0	0	0	0	0	0	0	0	0	0	0	0
Q6GN66	Q6GN66	MGC82994	T-complex protein 1 subunit delta	XB-GENE-974489	cct4	DALSDLALHFLNK	13	1455.77	0.0001614	116.74	0	0	0	0	0	0	0	0	0	0	0	0	0	0	0	0	9628100	0	0	0	0	0	0	0	0	0	0	0	0	0	0	1128800	0	0	0	0	0	0	0
A0AUT2;Q6U7I9	A0AUT2	IsoT	Ubiquitin carboxyl-terminal hydrolase	XB-GENE-6255446	usp5	DALVSVLPTIRVPR	14	1534.92	0.029957	71.176	1	0	0	0	0	0	0	0	0	0	0	0	0	0	0	0	0	0	0	0	0	0	0	0	0	182430	0	0	0	0	0	0	0	0	0	0	0	0	0
B1WBB5;Q08B06	Q08B06	LOC100158417;LOC100158368		XB-GENE-952273	cpe	DALVSVWLQCPSISR	15	1729.88	0.046938	58.461	0	0	0	0	0	0	0	0	0	0	0	0	0	0	0	0	16709000	435430	970880	0	0	0	0	0	0	0	0	0	0	0	0	2027600	211730	264200	0	0	0	0	0
P20397	P20397	ncl	Nucleolin			DAMDSCNNTEIEGR	14	1610.63	1.1219e-85	302.37	0	6424300	640050	4305800	174590	1673800	62804	0	0	0	75919	0	0	21161	0	0	1370800	70666	90788	2274700	135600	36067	0	0	0	0	0	0	0	0	0	3164400	178080	135440	3085100	0	0	0	0
A0T1H8;Q7SY90	A0T1H8		Catalase			DAMLFPSFIHSQK	13	1519.75	0.033337	61.48	0	0	0	0	0	0	0	0	0	0	0	0	0	0	0	0	0	0	0	0	0	0	0	0	0	0	0	0	0	0	0	0	0	0	0	0	0	0	0
Q9DED4;O93235;O93235-2	Q9DED4	cirbp-b;cirbp-a	Cold-inducible RNA-binding protein B;Cold-inducible RNA-binding protein A	XB-GENE-492785	cirbp	DAMMAMNGK	9	967.393	0.00031247	156.62	0	0	0	2454400	94904	0	0	29356000	325070	186040	247890	35182	88717	0	0	0	0	0	0	0	0	0	4865100	54931	15096	38491000	352820	129300	622120	10181	1883.5	0	0	0	0	0	0	3726300	41507
Q9DED4	Q9DED4	cirbp-b	Cold-inducible RNA-binding protein B	XB-GENE-492785	cirbp	DAMMAMNGKAVDGR	14	1465.65	0.017584	103.76	1	0	0	0	0	0	0	0	0	0	0	0	0	0	0	0	0	0	0	0	0	0	0	0	0	0	0	0	0	0	0	0	0	0	0	0	0	0	0
Q801N4;O57438	Q801N4		Serine/threonine-protein phosphatase			DAMPSDANLNSINK	14	1488.69	0.0025068	93.106	0	0	0	0	0	459090	58969	0	0	0	0	0	0	0	0	0	0	0	0	0	0	0	0	0	0	0	0	0	0	0	0	0	0	0	0	0	0	0	0
Q6GNR4	Q6GNR4	MGC80936		XB-GENE-984052	cltc	DAMQYASESK	10	1128.48	9.4055e-05	180.81	0	0	0	0	0	0	0	348430	55918	51011000	0	0	0	61668	13402	2328000	7429200	316230	731030	0	0	0	0	0	0	0	0	0	0	0	0	8884600	669930	988850	8576600	866270	623870	0	0
P49401	P49401	rps4	40S ribosomal protein S4	XB-GENE-967208;XB-GENE-17346803	rps4x;rps4x	DANGNNFATR	10	1078.48	0.0037831	94.465	0	0	0	0	0	0	0	0	0	0	0	0	0	0	0	0	834350	93519	65174	1616200	208850	77402	0	0	0	0	0	0	0	0	0	978070	187050	52774	1791500	193310	94610	0	0
Q7ZYT4	Q7ZYT4	nsfl1c		XB-GENE-6254675	nsfl1c	DANLLNAVIVQR	12	1324.75	8.0002e-06	178.1	0	0	0	0	0	0	0	0	0	0	0	0	0	0	0	0	0	0	0	0	0	0	0	0	0	0	0	0	0	0	0	0	0	0	1879600	0	0	0	0
Q6DEF1;Q90WN0;Q68EU5	Q6DEF1	tia-1;MGC84540				DANSSSVVSTLR	12	1234.62	0.012885	91.307	0	0	0	0	0	0	0	0	0	0	0	0	0	0	0	0	0	0	0	0	0	0	0	0	0	0	0	0	0	0	0	0	0	0	0	0	0	0	0
Q68EW5	Q68EW5	MGC84194		XB-GENE-17330623	mfge8	DAPDNPFCLCPVGLTGIDCSITEK	24	2678.2	1.1746e-08	120.44	0	0	0	0	0	0	0	0	0	0	0	0	0	0	0	0	0	0	0	0	0	0	0	0	0	0	0	0	0	0	0	0	0	0	0	0	0	0	0
Q68EW5	Q68EW5	MGC84194		XB-GENE-17330623	mfge8	DAPDNPFCLCPVGLTGIDCSITEKGPCDPNPCK	33	3703.61	1.1551e-07	85.511	1	0	0	0	0	0	0	435050	31298	8488.9	0	0	0	0	0	0	0	0	0	0	0	0	0	0	0	0	0	0	0	0	0	0	0	0	0	0	0	0	0
A0T1H8;Q7SY90	A0T1H8		Catalase			DAQLFIQK	8	961.523	0.0079048	122.19	0	0	0	0	0	0	0	0	0	0	0	0	0	0	0	0	0	0	0	0	0	0	0	0	0	0	0	0	0	0	0	0	0	0	0	0	0	0	0
Q7ZYG1;Q6PCK7	Q7ZYG1	LOC398739				DAQLSAPTK	9	929.482	0.023814	92.445	0	0	0	0	0	0	0	0	0	0	0	0	0	0	0	0	0	0	0	0	0	0	0	0	0	0	0	0	0	0	0	0	0	0	2190100	86436	64790	0	0
Q6DD04;Q801P6;Q91550;Q2TAV5;Q6GMF6;Q7ZY63	Q6DD04	ilf3-b;LOC398578;ilf3-a;CBTF122	Interleukin enhancer-binding factor 3-B;Interleukin enhancer-binding factor 3-A	XB-GENE-6256032	ilf3	DASDALEHLER	11	1254.58	2.8588e-30	195.83	0	0	0	921470	27929	0	0	0	0	0	0	0	0	0	0	0	0	0	0	9738800	1023400	375930	0	0	0	0	0	0	0	0	0	5314300	348570	201930	4329600	606660	0	0	0
A2VD63;Q7ZTB3	A2VD63					DASTNYYSSQK	11	1262.54	0.0049789	106.38	0	273640	67329	0	0	0	0	0	0	0	0	0	0	0	0	0	0	0	0	321810	22840	24644	0	0	0	0	0	0	0	0	0	1004000	72788	130110	477630	50537	79939	0	0
Q640H5	Q640H5	LOC494713	Isocitrate dehydrogenase [NADP]	XB-GENE-6255336	idh1	DATDDQVTVDAAEAIK	16	1660.78	0.00049736	107.98	0	0	0	0	0	0	0	0	0	0	0	0	0	0	0	0	0	0	0	0	0	0	0	0	0	0	0	0	0	0	0	0	0	0	0	0	0	0	0
Q5PQ96	Q5PQ96	LOC495940		XB-GENE-17341287	pcsk5	DATEEAWAEGGFCMLVK	17	1912.83	0.049844	65.652	0	0	0	0	0	0	0	0	0	0	0	0	0	0	0	0	0	0	0	0	0	0	0	0	0	0	0	0	0	0	0	0	0	0	0	0	0	0	0
Q6IP81	Q6IP81	MGC78867		XB-GENE-955982	lta4h	DATFALGTTHSFK	13	1394.68	1.266e-08	184.31	0	6821400	278940	1103100	90409	6091800	278790	1091900	130180	65602	203110	9853.5	27931	0	0	0	2122500	297330	208820	0	0	0	0	0	0	225620	57857	35402	0	0	0	5161100	1584100	262130	0	0	0	0	0
A1L2I1	A1L2I1	LOC496290		XB-GENE-5871710	c9orf72	DATGSFVLPFR	11	1208.62	0.00024076	120.65	0	223350	0	0	0	0	0	0	0	0	0	0	0	0	0	0	1048900	0	0	856370	47597	126470	0	0	0	0	0	0	0	0	0	523960	31623	48488	0	0	0	0	0
Q6DE71	Q6DE71	MGC80037		XB-GENE-17337654	aamp	DATIVVTASGDHQAK	15	1511.76	0.0035839	90.707	0	0	0	0	0	0	0	0	0	0	0	0	0	0	0	0	0	0	0	0	0	0	0	0	0	0	0	0	0	0	0	0	0	0	0	0	0	0	0
Q7SZ25;P08734;A1L3K7;Q8AVT0	Q7SZ25	eno1;LOC100037034	Alpha-enolase	XB-GENE-6256554	eno1	DATNVGDEGGFAPNILENK	19	1959.92	5.6224e-239	375.47	0	11375000	377370	6532400	311610	7323000	287570	3569200	217790	498510	1139600	112290	191150	77666	14590	23746	24192000	1501100	2017600	23782000	991890	533560	0	0	0	933400	109900	328030	0	0	0	36923000	1748500	1356200	7358700	322290	480020	0	0
Q7SZ25;P08734;A1L3K7;Q8AVT0	Q7SZ25	eno1;LOC100037034	Alpha-enolase	XB-GENE-6256554	eno1	DATNVGDEGGFAPNILENKEALELLK	26	2756.39	1.8456e-05	102.19	1	0	0	0	0	0	0	4632700	187640	538070	4896200	241960	535790	0	0	0	0	0	0	0	0	0	0	0	0	0	0	0	0	0	0	0	0	0	0	0	0	0	0
Q8AVF6;Q6DE26;P51643;A1L3K6;Q7ZWY3;P51644;B7ZPK2	Q8AVF6	arf1;MGC80261;arf-1;LOC398551;arf4	ADP-ribosylation factor 1;ADP-ribosylation factor 4	XB-GENE-950258	arf1	DAVLLVFANK	10	1088.62	0.00080167	135.55	0	0	0	0	0	1823300	160790	0	0	0	0	0	0	0	0	0	29481000	146580	47855	27378000	103690	47717	0	0	0	0	0	0	0	0	0	37349000	125420	71055	24901000	114610	48407	0	0
Q6NRC5	Q6NRC5	MGC83936		XB-GENE-960818	dync1i2	DAVPAQEESDLDK	13	1415.64	0.00032993	118.76	0	0	0	0	0	0	0	0	0	0	0	0	0	0	0	0	4444500	128590	16292000	2155100	291840	10867000	0	0	0	0	0	0	0	0	0	2725700	110060	15984000	2702900	0	0	0	0
Q5U238;Q98SV3;Q98SV2;Q6NU93	Q98SV2					DAVPTQEESDLEK	13	1459.67	4.0109e-05	133.48	0	1004300	0	0	0	0	0	0	0	0	0	0	0	0	0	0	8575900	217570	466810	4285200	185400	167130	0	0	0	0	0	0	0	0	0	7447000	0	0	8707800	386570	120420	0	0
Q5U238;Q98SV3;Q98SV2;Q6NU93	Q98SV2					DAVPTQEESDLEKK	14	1587.76	0.00021828	92.151	1	1336600	117280	0	0	0	0	0	0	0	0	0	0	0	0	0	0	0	0	0	0	0	0	0	0	0	0	0	0	0	0	0	0	0	0	0	0	0	0
Q4V855	Q4V855	MGC114665		XB-GENE-17342836	atp6ap2	DAVQILSDFLQK	12	1375.73	3.9565e-70	285.5	0	0	0	0	0	0	0	5215200	372650	267010	0	0	0	0	0	0	55095000	0	0	11526000	0	0	0	0	0	0	0	0	0	0	0	22604000	0	0	0	0	0	0	0
Q5M999;Q5PQ24	Q5M999	LOC496005	Proteasome subunit beta type			DAVSGMGVVVHVIEK	15	1538.81	0.035519	60.345	0	0	0	0	0	0	0	0	0	0	0	0	0	0	0	0	20895000	144060	95788	5253800	0	0	0	0	0	0	0	0	0	0	0	8213900	33588	138500	5746800	0	0	0	0
Q7ZYS5	Q7ZYS5			XB-GENE-17346129	apoa1	DAVSQLETSDLGK	13	1361.67	2.4231e-137	333.44	0	51381000	348420	25624000	630840	24547000	157860	5493400	286690	904310	7163800	144190	862450	315610	19215	82400	1047400000	5230100	10715000	1835000000	2355200	11840000	0	0	0	3770400	134530	5474900	0	0	0	940090000	2098700	11255000	1468500000	1651700	9734800	0	0
P62799;A2BDA0	P62799		Histone H4	XB-GENE-6493984	hist1h4a	DAVTYTEHAK	10	1133.54	8.4108e-11	209.73	0	1656900	15625	680590	92250	1686500	4657.7	0	0	0	0	0	0	0	0	0	6213700	243420	368010	17984000	258330	374250	0	0	0	0	0	0	0	0	0	9935800	46373	86352	8510100	88948	534130	0	0
A9JS79	A9JS79	LOC100127332	Proteasome subunit beta type			DAYSGGVVNLYHVR	14	1548.77	1.2376e-45	249.98	0	5797800	207030	4219700	262530	3283500	127480	3301400	443800	117900	2132300	345000	35737	0	0	0	40262000	1078800	1715100	7345300	540590	234760	0	0	0	2671700	459490	97683	0	0	0	5779000	318320	278610	13900000	593960	450720	0	0
A9JS79	A9JS79	LOC100127332	Proteasome subunit beta type			DAYSGGVVNLYHVREDGWVR	20	2291.11	0.0053371	69.979	1	0	0	0	0	0	0	0	0	0	0	0	0	0	0	0	0	0	0	0	0	0	0	0	0	303650	89929	55130	0	0	0	0	0	0	0	0	0	0	0
Q5XGL4	Q5XGL4	LOC495277	Proteasome subunit alpha type	XB-GENE-17334050	psma6	DCAVVVTQR	9	1046.52	0.00045153	143.39	0	0	0	0	0	0	0	1121700	267400	54303	1015600	282780	31200	0	0	0	0	0	0	0	0	0	0	0	0	1568700	376460	44062	0	0	0	0	0	0	0	0	0	0	0
Q3KPY1;A1L3L7	Q3KPY1	LOC733360				DCDCLHVVDPMPVPGADVEAYCLR	24	2787.21	2.6395e-07	96.234	0	0	0	0	0	0	0	0	0	0	0	0	0	0	0	0	0	0	0	0	0	0	0	0	0	0	0	0	0	0	0	0	0	0	0	0	0	0	0
P70000;Q91594;B7ZQB4	P70000	CNBP				DCDLQEDACYNCGR	14	1774.63	2.3125e-26	220.99	0	0	0	0	0	0	0	0	0	0	0	0	0	0	0	0	0	0	0	0	0	0	0	0	0	0	0	0	0	0	0	0	0	0	0	0	0	0	0
Q6NTJ6;Q498I4	Q498I4	LOC414586;MGC114846		XB-GENE-5726662	aldh16a1	DCDVPLVVR	9	1071.54	0.035449	83.998	0	0	0	0	0	0	0	0	0	0	0	0	0	0	0	0	0	0	0	0	0	0	0	0	0	0	0	0	0	0	0	0	0	0	0	0	0	0	0
Q5HZM2	Q5HZM2	LOC496358		XB-GENE-962237	sgta	DCEAAITIDPNYSK	14	1595.71	0.01839	72.523	0	0	0	0	0	0	0	0	0	0	0	0	0	0	0	0	0	0	0	0	0	0	0	0	0	0	0	0	0	0	0	0	0	0	0	0	0	0	0
Q7ZYG7	Q7ZYG7			XB-GENE-5871447	ap2b1	DCEDPNPLIR	10	1227.56	0.0021156	118.04	0	0	0	0	0	0	0	167000	108860	46071	0	0	0	0	0	0	0	0	0	0	0	0	0	0	0	0	0	0	0	0	0	0	0	0	0	0	0	0	0
Q6NTZ8	Q6NTZ8	MGC81394		XB-GENE-17332563	sgta	DCEEAISIDPSYSK	14	1612.69	0.010896	75.764	0	0	0	0	0	0	0	0	0	0	0	0	0	0	0	0	0	0	0	0	0	0	0	0	0	0	0	0	0	0	0	0	0	0	0	0	0	0	0
Q8JHF9;Q7ZWU1	Q8JHF9					DCEECIRLEPSFIK	14	1794.83	0.034324	63.611	1	0	0	0	0	0	0	0	0	0	0	0	0	0	0	0	0	0	0	0	0	0	0	0	0	0	0	0	0	0	0	0	0	0	0	0	0	0	0
Q7ZWN5	Q7ZWN5	tpi1	Triosephosphate isomerase	XB-GENE-866354	tpi1	DCGATWVILGHSER	14	1599.75	0.00051661	103.14	0	0	0	0	0	0	0	0	0	0	0	0	0	0	0	0	0	0	0	0	0	0	0	0	0	0	0	0	0	0	0	0	0	0	0	0	0	0	0
P35448;Q5M980	P35448	thbs1;LOC779026	Thrombospondin-1	XB-GENE-865586	thbs1	DCIGEPTDSQICNK	14	1635.69	4.5565e-19	208.23	0	2383900	1039500	990990	308320	1780400	919430	0	0	0	67189	225500	23223	0	0	0	3127900	2353800	384510	0	0	0	0	0	0	0	0	0	0	0	0	5256900	3419100	543320	3036700	1247900	159980	0	0
Q641E0	Q641E0	MGC81928		XB-GENE-972272	etfdh	DCIPIEYPKPDGK	13	1530.74	0.016158	78.705	1	0	0	0	0	0	0	0	0	0	0	0	0	0	0	0	0	0	0	0	0	0	0	0	0	0	0	0	0	0	0	0	0	0	0	0	0	0	0
Q7ZYF2	Q7ZYF2	tpt1	Translationally-controlled tumor protein homolog			DCITEDEMFSDIYK	14	1764.72	5.3126e-35	239.38	0	1383700	54355	0	0	586880	45208	608980	142830	85214	0	0	0	0	0	0	134960000	1084500	147240	14993000	520520	715100	0	0	0	0	0	0	0	0	0	34579000	1505300	1457100	21859000	994760	560520	0	0
O42126;Q6NS01	O42126	VLDLR		XB-GENE-971963	vldlr	DCLDGTDEIR	10	1192.5	0.0051975	86.879	0	0	0	0	0	0	0	0	0	0	0	0	0	0	0	0	3384000	108750	42944	2811500	303540	17247	0	0	0	0	0	0	0	0	0	1969100	153030	142120	3446600	125410	219360	0	0
Q9IAJ0	Q9IAJ0	XPTP-LAR		XB-GENE-866423	ptprf	DCLLAHSSDPVEMR	14	1628.73	0.011919	42.785	0	0	0	0	0	0	0	0	0	0	0	0	0	0	0	0	0	0	0	0	0	0	0	0	0	0	0	0	0	0	0	0	0	0	0	0	0	0	0
Q7ZXN9	Q7ZXN9		T-complex protein 1 subunit alpha			DCLLNAAK	8	903.448	0.0087531	121.67	0	0	0	0	0	0	0	0	0	0	0	0	0	0	0	0	0	0	0	0	0	0	0	0	0	0	0	0	0	0	0	0	0	0	0	0	0	0	0
A0JPG2;Q08B51;Q98UE9	A0JPG2	angptl2;LOC100158351		XB-GENE-6252707	angptl2	DCLQAMEDGHDTSSIYLVK	19	2180.97	0.00032302	61.477	0	0	0	0	0	0	0	0	0	0	0	0	0	0	0	0	0	0	0	0	0	0	0	0	0	0	0	0	0	0	0	0	0	0	0	0	0	0	0
Q6IP59	Q6IP59	slc44a2	Choline transporter-like protein 2	XB-GENE-957801	slc44a2	DCPAMITPSK	10	1118.51	0.015179	59.198	0	0	0	0	0	0	0	0	0	0	0	0	0	0	0	0	0	0	0	0	0	0	0	0	0	0	0	0	0	0	0	0	0	0	0	0	0	0	0
Q6DD31	Q6DD31	hpca		XB-GENE-491924	hpca	DCPSGILNVEEFK	13	1506.7	0.0098936	53.377	0	0	0	0	0	0	0	0	0	0	0	0	0	0	0	0	0	0	0	0	0	0	0	0	0	0	0	0	0	0	0	0	0	0	0	0	0	0	0
Q5XHG8	Q5XHG8	LOC495003		XB-GENE-967335	nid2	DCTDVNECEVGFTR	14	1700.68	4.3117e-58	261.79	0	33937000	420150	10934000	476100	27629000	781140	92509	69169	20334	0	0	0	64036	43627	27624	48938000	1848900	870850	14064000	1088500	470280	0	0	0	0	0	0	0	0	0	36725000	2377600	1073700	20401000	1436600	462610	0	0
Q5PQ24;Q98UE7;Q5M999	Q5M999	LOC496005	Proteasome subunit beta type			DCVAIAADR	9	989.46	0.00097368	83.309	0	0	0	0	0	0	0	0	0	0	0	0	0	0	0	0	0	0	0	0	0	0	0	0	0	0	0	0	0	0	0	0	0	0	0	0	0	0	0
Q5M999;Q5PQ24	Q5M999	LOC496005	Proteasome subunit beta type			DCVAIAADRR	10	1145.56	0.0030865	134.57	1	0	0	0	0	0	0	0	0	0	0	0	0	0	0	0	0	0	0	0	0	0	0	0	0	0	0	0	0	0	0	0	0	0	0	0	0	0	0
Q6DD48	Q6DD48	pgk1	Phosphoglycerate kinase	XB-GENE-947131	pgk1	DCVGPEVEAACADPAPGTVLLLENLR	26	2765.34	0.00016578	70.168	0	0	0	0	0	0	0	0	0	0	0	0	0	0	0	0	0	0	0	0	0	0	0	0	0	0	0	0	0	0	0	0	0	0	0	0	0	0	0
Q7T0W4	Q7T0W4			XB-GENE-6253611	vps28	DCVSPSEYTAACSR	14	1601.64	0.020527	74.789	0	0	0	0	0	0	0	0	0	0	0	0	0	0	0	0	0	0	0	0	0	0	0	0	0	0	0	0	0	0	0	0	0	0	0	0	0	0	0
Q68F22	Q68F22	LOC100101272		XB-GENE-945148	stxbp1	DDAMLSQLIQDK	12	1375.67	0.00064376	127.79	0	973810	78201	0	0	425380	69353	0	0	0	0	0	0	0	0	0	3516500	260750	1225700	4117600	618290	115270	0	0	0	0	0	0	0	0	0	4585100	289210	417510	0	0	0	0	0
Q8AVT1;Q6GLT0	Q8AVT1	MGC84289				DDANHDPQWSEEQLISAK	18	2081.93	1.9651e-16	179.92	0	11186000	376530	10748000	416960	5771000	278600	2652800	140180	77088	603210	115340	36533	61985	27004	2801	20491000	979080	442210	13814000	381290	292180	0	0	0	1077300	173800	55529	0	0	0	17574000	898800	428170	8613000	417240	216820	0	0
Q5FWX3;Q0D260	Q5FWX3	LOC733154				DDDAFHFVSYVPVNGR	16	1836.84	0.0017749	61.165	0	0	0	0	0	0	0	0	0	0	0	0	0	0	0	0	0	0	0	5126800	215430	98113	0	0	0	0	0	0	0	0	0	0	0	0	0	0	0	0	0
Q7ZXX1	Q7ZXX1	cadm3	Cell adhesion molecule 3	XB-GENE-1012968	cadm3	DDDGAEITCAVGHESLHDSAK	21	2225.95	4.8226e-08	108.26	0	0	0	0	0	0	0	0	0	0	0	0	0	0	0	0	2182200	227650	173520	3549100	273560	84009	0	0	0	0	0	0	0	0	0	2677300	165680	241540	0	0	0	0	0
Q6GPT0	Q6GPT0	MGC82636				DDDQMVTTCIAGDAK	15	1638.69	2.0823e-27	235.02	0	0	0	0	0	0	0	0	0	0	0	0	0	0	0	0	5240000	0	0	0	0	0	0	0	0	0	0	0	0	0	0	4662700	0	0	2059100	0	0	0	0
Q91588	Q91588					DDDTLGRSDEDDEYMLDSDIVSR	23	2660.1	4.1991e-07	115.99	1	0	0	0	0	0	0	0	0	0	0	0	0	0	0	0	0	0	0	0	0	0	0	0	0	0	0	0	0	0	0	0	0	0	0	0	0	0	0
P16170;Q66IV0;O73633;P16170-2	P16170	ncam1-a;LOC397761;N-CAM 1	Neural cell adhesion molecule 1-A	XB-GENE-6252598	ncam1	DDEAEYSCIANNQAGEAEATILLK	24	2624.19	0.0020176	52.227	0	0	0	0	0	0	0	0	0	0	0	0	0	0	0	0	0	0	0	0	0	0	0	0	0	0	0	0	0	0	0	0	0	0	0	0	0	0	0
Q2MDE1;A2VD89;Q6GLT7	Q2MDE1	serpin I1;LOC734183;MGC84260				DDESEVQIPMMYQK	14	1711.74	1.9405e-10	185.2	0	0	0	0	0	0	0	0	0	0	0	0	0	0	0	0	0	0	0	0	0	0	0	0	0	0	0	0	0	0	0	0	0	0	0	0	0	0	0
Q7ZWP7	Q7ZWP7			XB-GENE-855907	klc1	DDESNLVEEK	10	1176.51	0.0022696	99.174	0	0	0	0	0	0	0	0	0	0	0	0	0	0	0	0	865200	102930	95054	2870100	575410	111520	0	0	0	0	0	0	0	0	0	1233700	112190	61712	1331400	280390	139540	0	0
P42121;P42119;Q7SYU9	Q7SYU9	ldhc;ldhb;ldhba	L-lactate dehydrogenase C chain;L-lactate dehydrogenase B chain	XB-GENE-5908692	ldhb	DDEVGQLQK	9	1030.49	1.3067e-09	155.58	0	0	0	0	0	0	0	0	0	0	0	0	0	0	0	0	0	0	0	0	0	0	0	0	0	0	0	0	0	0	0	0	0	0	0	0	0	0	0
Q6DJQ0	Q6DJQ0					DDEVQVVR	8	958.472	0.0029085	141.93	0	1660700	35252	0	0	0	0	0	0	0	0	0	0	0	0	0	10029000	102670	594720	11861000	286740	1113500	0	0	0	0	0	0	0	0	0	10886000	403650	1222400	10422000	358050	2050500	0	0
Q642Q5;Q5M991;Q641B7;Q8AVV4;Q66KS9	Q641B7	MGC84419;LOC496163;LOC494642;rab11b				DDEYDYLFK	9	1206.51	0.0010097	136.21	0	0	0	0	0	0	0	0	0	0	0	0	0	0	0	0	0	0	0	16791000	187740	214070	0	0	0	0	0	0	0	0	0	25815000	204950	240270	14958000	354490	476420	0	0
Q6PAA5	Q6PAA5	MGC68480				DDFDSGNRDDDFLGGR	16	1799.73	1.9447e-07	156.2	1	0	0	0	0	0	0	0	0	0	0	0	0	0	0	0	0	0	0	0	0	0	0	0	0	0	0	0	0	0	0	6367800	0	0	0	0	0	0	0
Q66J07	Q66J07	MGC83563		XB-GENE-950273	nnt	DDFDYGTMDHVIR	13	1582.67	0.016541	80.871	0	450220	58643	605560	55478	0	0	0	0	0	0	0	0	0	0	0	2697100	129130	203510	5202000	213780	177310	0	0	0	0	0	0	0	0	0	5325900	150530	336610	3640800	202410	143450	0	0
Q7T0Q4	Q7T0Q4			XB-GENE-5776084	pitpnb	DDFFVK	6	769.365	0.047651	103.7	0	0	0	0	0	0	0	0	0	0	0	0	0	0	0	0	0	0	0	0	0	0	0	0	0	0	0	0	0	0	0	0	0	0	0	0	0	0	0
Q4KLX0	Q4KLX0	MGC114675		XB-GENE-865279	atp6v1a	DDFLQQNGYTPYDR	14	1730.75	0.00017828	105.41	0	0	0	0	0	0	0	0	0	0	0	0	0	0	0	0	10314000	654060	518010	8456300	434980	1002400	0	0	0	0	0	0	0	0	0	10934000	704070	1053200	6297100	585640	1566800	0	0
Q7ZWS8	Q7ZWS8	tagln2		XB-GENE-6078591	tagln2	DDGFFRGDPNWFPK	14	1696.76	0.0027095	92.781	1	0	0	0	0	0	0	0	0	0	0	0	0	0	0	0	0	0	0	0	0	0	0	0	0	0	0	0	0	0	0	0	0	0	0	0	0	0	0
Q4KLF5	Q4KLF5	btf3l4	Transcription factor BTF3 homolog 4	XB-GENE-948242	btf3l4	DDGTVIHFNNPK	12	1355.65	4.4419e-06	180.66	0	0	0	0	0	0	0	0	0	0	0	0	0	0	0	0	0	0	0	4919700	319360	322770	0	0	0	0	0	0	0	0	0	0	0	0	9016800	1057300	907160	0	0
Q6DD18	Q6DD18	nars-prov		XB-GENE-965619	nars	DDGTYYEFGEDIPEAPER	18	2101.88	2.5402e-05	112.82	0	0	0	0	0	0	0	0	0	0	0	0	0	0	0	0	2556200	94749	351750	709890	84593	32615	0	0	0	0	0	0	0	0	0	4119000	154010	62154	829940	110350	119870	0	0
Q52KS9;P51483	Q52KS9	LOC398046;arr3	Arrestin-C			DDHELIGLSFK	11	1272.64	0.013179	62.466	0	0	0	0	0	0	0	0	0	0	0	0	0	0	0	0	0	0	0	0	0	0	0	0	0	0	0	0	0	0	0	1272500	0	0	0	0	0	0	0
Q7ZYG1;Q6PCK7	Q7ZYG1	LOC398739				DDHPILDTNGIVVFGTR	17	1867.94	7.9232e-14	142.39	0	0	0	0	0	0	0	0	0	0	0	0	0	0	0	0	10964000	92810	49694	4556800	96745	77126	0	0	0	0	0	0	0	0	0	5654100	179460	194770	3385500	180200	144810	0	0
Q801E5;Q7ZY91;A1L3F2;Q7SYH2	Q801E5	MGC53818				DDHSHYPDDHGPYASHR	17	2004.81	0.00012711	95.073	0	0	0	0	0	0	0	0	0	0	0	0	0	0	0	0	0	0	0	0	0	0	0	0	0	0	0	0	0	0	0	3499700	204730	1469100	981500	0	0	0	0
Q66L07	Q66L07	LOC446919				DDHSHYPDYHGPYACHPER	19	2351.94	1.04e-05	85.443	0	0	0	808380	56373	1430600	84602	0	0	0	0	0	0	0	0	0	0	0	0	0	0	0	0	0	0	0	0	0	0	0	0	8307100	454140	61991	0	0	0	0	0
Q66KI3;O57381;B7ZS77;P98070;B7ZS79	B7ZS79	BMP-1;Bmp1;bmp1	Bone morphogenetic protein 1			DDHVSIIR	8	953.493	0.01448	88.294	0	0	0	0	0	0	0	0	0	0	0	0	0	0	0	0	0	0	0	0	0	0	0	0	0	0	0	0	0	0	0	0	0	0	6554000	1863100	157190	0	0
Q8JI28	Q8JI28	tll1	Tolloid-like protein 1	XB-GENE-865326	tll1	DDHVTIIR	8	967.509	0.012334	100.02	0	0	0	0	0	0	0	0	0	0	0	0	0	0	0	0	0	0	0	2311900	108100	63952	0	0	0	0	0	0	0	0	0	0	0	0	2151200	104780	59927	0	0
Q7ZX34;Q7ZX77	Q7ZX34	MGC52616;hspa9b		XB-GENE-960234	hspa9	DDIENMVK	8	962.438	0.0097287	118.06	0	0	0	0	0	0	0	0	0	0	0	0	0	0	0	0	0	0	0	0	0	0	0	0	0	175520	179510	38507	0	0	0	0	0	0	0	0	0	0	0
Q7ZWR2	Q7ZWR2	cars	Cysteine--tRNA ligase, cytoplasmic	XB-GENE-5825997	cars	DDILPELGVR	10	1125.6	0.03579	64.064	0	0	0	0	0	0	0	0	0	0	0	0	0	0	0	0	0	0	0	797240	0	0	0	0	0	0	0	0	0	0	0	0	0	0	0	0	0	0	0
Q6DCQ2;Q8JIY1	Q6DCQ2	adam10	Disintegrin and metalloproteinase domain-containing protein 10			DDKELCHVCCMEK	13	1722.68	0.0098183	58.817	1	1378100	37790	930730	51840	0	0	0	0	0	0	0	0	0	0	0	0	0	0	0	0	0	0	0	0	0	0	0	0	0	0	0	0	0	0	0	0	0	0
Q6P7I8	Q6P7I8	MGC68681		XB-GENE-922802	pls3	DDLEELREAFAR	12	1462.71	7.0373e-05	154.15	1	0	0	0	0	0	0	154810	18392	12456	0	0	0	0	0	0	0	0	0	0	0	0	0	0	0	0	0	0	0	0	0	0	0	0	0	0	0	0	0
Q6B4U5	Q6B4U5	mdh2	Malate dehydrogenase	XB-GENE-6251701	mdh2	DDLFNTNASIVATLTDACAK	20	2139.02	1.3358e-05	113.73	0	0	0	0	0	0	0	0	0	0	0	0	0	0	0	0	0	0	0	0	0	0	0	0	0	0	0	0	0	0	0	0	0	0	0	0	0	0	0
Q5U491	Q5U491	LOC495515				DDLIENEPISPSEEDNSGEER	21	2373.01	0.0046493	45.885	0	0	0	0	0	0	0	0	0	0	0	0	0	0	0	0	3460600	105440	20577	0	0	0	0	0	0	0	0	0	0	0	0	739290	94797	140350	0	0	0	0	0
Q7ZXT4;P79941	Q7ZXT4	MGC52561;X-Delta-2	Delta-like protein	XB-GENE-968501	dlc	DDNFGHYTCDEQGNR	15	1826.69	0.00067847	88.78	0	0	0	0	0	0	0	0	0	0	0	0	0	0	0	0	0	0	0	0	0	0	0	0	0	0	0	0	0	0	0	0	0	0	0	0	0	0	0
Q7SZS3	Q7SZS3	got2	Aspartate aminotransferase	XB-GENE-998305	got2	DDNGKPYVLSSVR	13	1448.73	9.2735e-05	117.77	1	0	0	0	0	0	0	0	0	0	0	0	0	0	0	0	0	0	0	0	0	0	0	0	0	0	0	0	0	0	0	0	0	0	0	0	0	0	0
Q4LDN2;O73766;Q7ZWN7;Q32N69;Q9YGK9	Q4LDN2	lap2omega;LAP2		XB-GENE-17338005	tmpo	DDPDVTELSNEALKEELLK	19	2157.07	0.049284	53.395	1	0	0	0	0	0	0	0	0	0	0	0	0	0	0	0	0	0	0	0	0	0	0	0	0	0	0	0	0	0	0	0	0	0	0	0	0	0	0
Q6NRW6	Q6NRW6	MGC81191				DDPFTNLNTAFDVAER	16	1823.83	7.9572e-10	165.58	0	0	0	0	0	0	0	0	0	0	0	0	0	0	0	0	3194300	703700	258810	0	0	0	0	0	0	0	0	0	0	0	0	0	0	0	0	0	0	0	0
Q71U00	Q71U00	skp1	S-phase kinase-associated protein 1	XB-GENE-919643	skp1	DDPPPPEDDENK	12	1366.55	0.01672	51.463	0	0	0	0	0	0	0	0	0	0	0	0	0	0	0	0	0	0	0	0	0	0	0	0	0	0	0	0	0	0	0	0	0	0	0	0	0	0	0
Q7ZYR1	Q7ZYR1			XB-GENE-971707	rpl3	DDPSKPIHLTAFLGYK	16	1800.94	0.00092083	98.58	1	0	0	0	0	0	0	0	0	0	0	0	0	0	0	0	6240900	682780	266650	6043100	831420	169150	0	0	0	0	0	0	0	0	0	0	0	0	0	0	0	0	0
Q6DCS8;Q32NM2	Q6DCS8	actn4-prov;MGC131041		XB-GENE-494343	actn4	DDPVTNLNNAFEVAER	16	1802.84	7.0423e-14	178.99	0	0	0	0	0	351190	46303	375600	61213	9907	197960	39509	41742	0	0	0	4451200	373520	820240	0	0	0	0	0	0	0	0	0	0	0	0	2638200	361090	390130	3442300	456310	1160300	0	0
Q6PHL7	Q6PHL7			XB-GENE-959175	elob	DDQLLDDNK	9	1074.48	0.02502	87.942	0	0	0	0	0	0	0	0	0	0	0	0	0	0	0	0	0	0	0	0	0	0	0	0	0	0	0	0	0	0	0	0	0	0	0	0	0	0	0
Q5FWM7	Q5FWM7	MGC84940		XB-GENE-6251653	fabp4	DDQMVTTCIAGDITAK	16	1737.79	0.012596	78.225	0	0	0	0	0	0	0	0	0	0	0	0	0	0	0	0	0	0	0	0	0	0	0	0	0	0	0	0	0	0	0	0	0	0	0	0	0	0	0
Q7ZWU8;Q91711;Q91710;Q7ZXY3	Q91710	calr;crc				DDSFTHLYTLIVRPDNTYEVK	21	2525.24	0.00010181	94.61	1	0	0	0	0	0	0	0	0	0	0	0	0	0	0	0	42651000	36743000	281910	0	0	0	0	0	0	0	0	0	0	0	0	24919000	12510000	2028200	0	0	0	0	0
Q6GM88;H1A8Z1;Q7ZWQ0;Q9DE56	Q6GM88	RRM1	Ribonucleoside-diphosphate reductase	XB-GENE-1014081	rrm1	DDSIEGIYDTLK	12	1367.65	0.00035739	137.6	0	0	0	0	0	0	0	211800	66046	469560	0	0	0	0	0	0	12867000	437350	434000	7871000	94132	300040	0	0	0	0	0	0	0	0	0	8623800	338830	332680	3266300	151030	203960	0	0
Q91598;Q7SYT2	Q91598	XGAP-43		XB-GENE-6255794	gap43	DDSSEEAVENHK	12	1358.56	0.027665	78.324	0	0	0	0	0	0	0	54568	13251	35588	0	0	0	0	0	0	0	0	0	0	0	0	0	0	0	0	0	0	0	0	0	0	0	0	0	0	0	0	0
Q91598;Q7SYT2	Q91598	XGAP-43		XB-GENE-6255794	gap43	DDSSEEAVENHKGDAK	16	1729.74	0.00039369	135.89	1	0	0	0	0	0	0	452360	16858	10316	450170	11460	11425	0	0	0	0	0	0	0	0	0	0	0	0	248680	10752	8341.9	0	0	0	0	0	0	0	0	0	0	0
Q6NUD0	Q6NUD0	MGC81050		XB-GENE-972901	wdr77	DDTFACGDETGNVSLVNIK	19	2053.93	7.2526e-21	142.02	0	0	0	0	0	0	0	0	0	0	0	0	0	0	0	0	5588100	1677000	720140	0	0	0	0	0	0	0	0	0	0	0	0	4768900	2161400	635080	0	0	0	0	0
Q6P9H9	Q6P9H9	MGC69106		XB-GENE-1011640	lipg	DDTIANLLSDENDVVPETHPHVK	23	2557.23	0.020276	36.663	0	0	0	0	0	0	0	0	0	0	0	0	0	0	0	0	0	0	0	0	0	0	0	0	0	0	0	0	0	0	0	1121200	69493	105900	0	0	0	0	0
O93250	O93250	LOC397710		XB-GENE-17338911	cntn1	DDTITPATQFQIK	13	1476.75	0.006459	60.364	0	0	0	0	0	0	0	0	0	0	0	0	0	0	0	0	0	0	0	0	0	0	0	0	0	0	0	0	0	0	0	0	0	0	0	0	0	0	0
P79921;B7ZRU7	P79921	cntn-A		XB-GENE-866088	cntn1	DDTITPATQFQVK	13	1462.73	0.0007867	91.939	0	0	0	0	0	0	0	0	0	0	0	0	0	0	0	0	0	0	0	3312100	500370	874580	0	0	0	0	0	0	0	0	0	0	0	0	0	0	0	0	0
Q66L10	Q66L10	MGC85256	Cytochrome b-c1 complex subunit 7	XB-GENE-6254556	uqcrb	DDTIYEDDDVKEAIR	15	1795.81	0.037716	63.185	1	0	0	0	0	0	0	0	0	0	0	0	0	0	0	0	0	0	0	0	0	0	0	0	0	0	0	0	0	0	0	0	0	0	0	0	0	0	0
Q7ZTK0	Q7ZTK0			XB-GENE-17345775	hspd1	DDTMLLK	7	834.416	0.03934	106.42	0	0	0	0	0	0	0	0	0	0	0	0	0	0	0	0	0	0	0	0	0	0	0	0	0	0	0	0	0	0	0	0	0	0	0	0	0	0	0
Q7ZTN3	Q7ZTN3			XB-GENE-491658	pon2	DDTVYLFVVNHPLYK	15	1821.93	0.00024935	101.72	0	0	0	0	0	0	0	0	0	0	0	0	0	0	0	0	12309000	0	0	0	0	0	0	0	0	0	0	0	0	0	0	0	0	0	0	0	0	0	0
Q6GPT2	Q6GPT2	MGC82632	Ferritin	XB-GENE-5756616	unnamed	DDVALANFAK	10	1062.53	0.0088156	83.883	0	0	0	0	0	0	0	0	0	0	0	0	0	0	0	0	0	0	0	2083000	278720	347770	0	0	0	0	0	0	0	0	0	0	0	0	0	0	0	0	0
P55860	P55860	gap43	Neuromodulin	XB-GENE-5899429	gap43	DEAATTENKTPKTEEPTADGPLEVK	25	2670.29	0.00017871	97.068	2	0	0	0	0	0	0	0	0	0	0	0	0	0	0	0	0	0	0	0	0	0	0	0	0	0	0	0	0	0	0	0	0	0	0	0	0	0	0
Q91598	Q91598	XGAP-43		XB-GENE-6255794	gap43	DEAEETKPSESAQQEEAVSEEAKPDQENA	29	3174.36	1.1041e-13	142.46	2	0	0	0	0	0	0	823010	0	0	955350	0	0	0	0	0	0	0	0	0	0	0	0	0	0	716910	0	0	0	0	0	4310000	0	0	0	0	0	0	0
Q6AZR5;Q9I9K6;Q6DEE1	Q6AZR5	Pin1;pin1				DEALELINGYIQK	13	1504.78	1.9668e-12	196.5	0	0	0	0	0	0	0	141090	22927	40186	126870	12058	9593.2	0	0	0	0	0	0	0	0	0	0	0	0	0	0	0	0	0	0	0	0	0	0	0	0	0	0
Q505M8	Q505M8	MGC115035		XB-GENE-5761829	fbln1	DEANAASIPHSDNEDPYLNDR	21	2342	6.8136e-113	199.61	0	11388000	433220	10041000	93357	1256800	0	16006000	87283	82228	10451000	110470	88339	2968300	20272	16109	297490000	3765500	1354400	19448000	717090	491520	0	0	0	5026700	80609	69904	0	0	0	233470000	3425900	906610	105130000	2228200	1226300	0	0
Q505M8	Q505M8	MGC115035		XB-GENE-5761829	fbln1	DEANAASIPHSDNEDPYLNDRCR	23	2658.14	7.2662e-19	115.54	1	0	0	0	0	0	0	420120	12563	14706	592030	0	0	0	0	0	0	0	0	0	0	0	0	0	0	1648000	11527	13845	0	0	0	0	0	0	0	0	0	0	0
Q8AXM6;Q8JFZ4	Q8AXM6	LTGF-1				DEATDDGQANVPFEER	16	1791.75	0.0023475	67.994	0	860760	0	0	0	0	0	0	0	0	0	0	0	0	0	0	0	0	0	1605500	118240	188370	0	0	0	0	0	0	0	0	0	0	0	0	903250	187010	34650	0	0
P31515-2;P31515	P31515-2	fst	Follistatin			DECALLK	7	847.411	0.021588	149.4	0	0	0	0	0	0	0	0	0	0	0	0	0	0	0	0	0	0	0	0	0	0	0	0	0	0	0	0	0	0	0	0	0	0	0	0	0	0	0
Q6DCQ2;Q8JIY1	Q6DCQ2	adam10	Disintegrin and metalloproteinase domain-containing protein 10			DECCYDANQPENLK	14	1754.69	2.4071e-06	120.7	0	1165900	58059	0	0	0	0	0	0	0	0	0	0	0	0	0	1435900	0	0	0	0	0	0	0	0	0	0	0	0	0	0	0	0	0	0	0	0	0	0
Q91748	Q91748					DEDSAEALLK	10	1089.52	0.0034567	80.706	0	0	0	0	0	0	0	0	0	0	0	0	0	0	0	0	0	0	0	3676900	670200	171720	0	0	0	0	0	0	0	0	0	0	0	0	0	0	0	0	0
A2VD63;Q7ZTB3	A2VD63					DEDTDEEAAVEEEDEEK	17	1980.74	1.5719e-05	116.96	0	0	0	0	0	0	0	0	0	0	0	0	0	0	0	0	894550	75095	4276.1	1827900	146920	34863	0	0	0	0	0	0	0	0	0	3831600	0	0	2266600	159650	66088	0	0
Q505N1	Q505N1	MGC114736				DEEDDDDYVEDGAEIK	16	1855.71	3.7987e-06	121.99	0	0	0	0	0	0	0	0	0	0	0	0	0	0	0	0	1860200	268840	193520	1436200	149910	200640	0	0	0	0	0	0	0	0	0	2929700	246180	301050	2683800	168320	266580	0	0
A5XAW2	A5XAW2	KHC				DEEINQQSQLVEK	13	1558.75	0.0001353	126.1	0	0	0	0	0	0	0	0	0	0	0	0	0	0	0	0	3167200	0	0	3827600	240260	2812300	0	0	0	0	0	0	0	0	0	4035100	0	0	4468800	0	0	0	0
Q6GNK9	Q6GNK9	ndnf	Protein NDNF	XB-GENE-1016854	ndnf	DEELFQMQIR	10	1307.62	0.010608	93.561	0	854130	155450	698020	54188	692300	137850	0	0	0	0	0	0	0	0	0	0	0	0	0	0	0	0	0	0	0	0	0	0	0	0	0	0	0	1162000	629030	84012	0	0
P70010;P70071	P70010	nme2	Nucleoside diphosphate kinase A1;Nucleoside diphosphate kinase	XB-GENE-923251	nme2	DEELVENK	8	974.456	0.0010916	153.04	0	0	0	0	0	0	0	479110	89861	64810	0	0	0	0	0	0	5090800	230640	168220	5692700	614940	277760	0	0	0	0	0	0	0	0	0	9461600	601370	227150	4487600	265230	197410	0	0
P70011	P70011		Nucleoside diphosphate kinase A2	XB-GENE-6254044	nme2	DEELVEYK	8	1023.48	6.3149e-06	186.3	0	0	0	0	0	0	0	0	0	0	0	0	0	0	0	0	19255000	609040	490790	13274000	1256800	306910	0	0	0	0	0	0	0	0	0	38666000	1351700	1544600	22050000	313720	258350	0	0
Q7ZXZ0	Q7ZXZ0	zmcm3	Zygotic DNA replication licensing factor mcm3	XB-GENE-971651	unnamed	DEENNPLETEYGLSIYK	17	2012.92	0.0029211	65.905	0	0	0	0	0	0	0	0	0	0	0	0	0	0	0	0	0	0	0	0	0	0	0	0	0	0	0	0	0	0	0	828830	322960	108000	0	0	0	0	0
A2VD00	A2VD00	eif3a	Eukaryotic translation initiation factor 3 subunit A	XB-GENE-17338715	eif3a	DEEQVARGDGDEER	14	1603.67	0.01951	74.733	1	0	0	0	0	0	0	0	0	0	0	0	0	0	0	0	0	0	0	0	0	0	0	0	0	0	0	0	0	0	0	0	0	0	0	0	0	0	0
Q6PAE3	Q6PAE3	MGC68448		XB-GENE-17331594	hsp90b1	DEETDEEAAVEEEDEEK	17	1994.76	0.00027615	83.751	0	0	0	0	0	0	0	0	0	0	0	0	0	0	0	0	0	0	0	0	0	0	0	0	0	0	0	0	0	0	0	3415200	0	0	1620800	178450	7355	0	0
Q7ZY42	Q7ZY42	xFRP				DEETNQMLK	9	1106.49	0.00041561	152.06	0	0	0	0	0	0	0	0	0	0	0	0	0	111680	365430	22585	15489000	0	0	0	0	0	0	0	0	0	0	0	0	0	0	16605000	0	0	0	0	0	0	0
Q3KQ82	Q3KQ82	MGC130883	Profilin	XB-GENE-6078860	pfn1	DEFAVADNQVMDLR	14	1621.74	0.0008842	105.17	0	0	0	0	0	0	0	0	0	0	0	0	0	0	0	0	0	0	0	0	0	0	0	0	0	0	0	0	0	0	0	1294600	217290	245850	0	0	0	0	0
Q7SZB1;Q7ZY51	Q7SZB1	MGC64293	Profilin	XB-GENE-17335499	pfn1	DEFAVVDNQVMDLR	14	1649.77	9.2526e-05	136.39	0	0	0	0	0	0	0	0	0	0	0	0	0	0	0	0	0	0	0	0	0	0	0	0	0	0	0	0	0	0	0	0	0	0	0	0	0	0	0
Q6P285;Q801S7;Q9DEE8	Q801S7	uba1b;uba1a				DEFEGLFK	8	983.46	0.0093867	118.32	0	1631900	45366	1673700	22523	1383800	34377	0	0	0	0	0	0	0	0	0	5246800	0	0	2494400	100120	74966	0	0	0	0	0	0	0	0	0	6655300	76291	103660	5696100	0	0	0	0
Q6GQG6	Q6GQG6	npm-A		XB-GENE-999551	npm2	DEFHIVEIVTQEEGAEK	17	1971.94	3.1936e-49	237.51	0	0	0	769620	53985	732330	47279	3360900	214890	171820	0	0	0	0	0	0	55271000	1583900	550710	11772000	304710	167450	0	0	0	6673900	432180	779810	0	0	0	0	0	0	0	0	0	0	0
Q6NUC7	Q6NUC7					DEFHIVEIVTQEEGK	15	1771.86	1.4149e-15	197.79	0	0	0	2941700	50178	0	0	683320	48310	132460	809090	64329	59619	0	0	0	54174000	879290	1375000	10712000	274960	281380	0	0	0	471500	61183	87786	0	0	0	16552000	579720	660180	2123400	154710	287200	0	0
Q6NUC7	Q6NUC7					DEFHIVEIVTQEEGKEK	17	2029	0.05716	52.323	1	0	0	0	0	0	0	0	0	0	0	0	0	0	0	0	0	0	0	0	0	0	0	0	0	0	0	0	0	0	0	0	0	0	0	0	0	0	0
Q6INC8	Q6INC8	slc17a7	Vesicular glutamate transporter 1	XB-GENE-6493995	slc17a8	DEFIQDQGKDPYLYGTVAER	20	2343.1	0.0045927	55.575	1	741090	87682	0	0	0	0	0	0	0	0	0	0	0	0	0	0	0	0	0	0	0	0	0	0	0	0	0	0	0	0	0	0	0	0	0	0	0	0
Q6PA99;Q6DCV5	Q6PA99	MGC68523;rab7-prov		XB-GENE-483568	rab7a	DEFLIQASPR	10	1174.6	0.0017039	103.08	0	291200	82505	0	0	0	0	0	0	0	0	0	0	0	0	0	0	0	0	0	0	0	0	0	0	0	0	0	0	0	0	8062400	3172200	383920	0	0	0	0	0
Q91590	Q91590	tmeff1	Tomoregulin-1			DEGLQNRPEVK	11	1283.65	0.00012509	192.44	1	0	0	0	0	0	0	102170	0	0	0	0	0	0	0	0	2233000	0	0	1424200	0	0	0	0	0	0	0	0	0	0	0	1316900	0	0	4173100	234880	86927	0	0
Q63ZH6	Q63ZH6	dbn1		XB-GENE-961399	dbn1	DEGQADPVGTTYEK	14	1508.66	6.5651e-14	201.37	0	1595000	243150	1095200	115720	0	0	0	0	0	0	0	0	0	0	0	6294800	171140	2173200	8108500	145980	2075200	0	0	0	0	0	0	0	0	0	8506700	441690	1835600	16775000	99085	3041300	0	0
Q7T0Z5	Q7T0Z5	MGC68843		XB-GENE-6255487	tfpi2	DEGSCSASVTR	11	1167.48	0.0034091	83.045	0	0	0	203480	0	0	0	0	0	0	0	0	0	0	0	0	0	0	0	0	0	0	0	0	0	0	0	0	0	0	0	0	0	0	0	0	0	0	0
Q7LZK2;Q3KQ99;P49414	Q7LZK2	sdc2-a	Syndecan;Syndecan-2-A			DEGSYDLGER	10	1139.47	0.033385	64.82	0	0	0	0	0	0	0	0	0	0	0	0	0	0	0	0	0	0	0	0	0	0	0	0	0	0	0	0	0	0	0	853870	0	0	1749400	146190	104200	0	0
O42584;B7ZP66	O42584	NO29	Nucleoplasmin-like protein NO29	XB-GENE-17345983	npm3	DEHNVVEVTAPNYQNK	16	1855.87	0.00088015	84.62	0	0	0	0	0	0	0	0	0	0	0	0	0	0	0	0	0	0	0	0	0	0	0	0	0	0	0	0	0	0	0	0	0	0	0	0	0	0	0
Q66L02	Q66L02	MGC85274		XB-GENE-6254553	npm3	DEHNVVEVTASNYQNK	16	1845.85	1.2079e-05	144.16	0	0	0	0	0	0	0	1091000	684140	21851	0	0	0	0	0	0	0	0	0	0	0	0	0	0	0	0	0	0	0	0	0	0	0	0	0	0	0	0	0
Q6NRS4	Q6NRS4	MGC82200		XB-GENE-992262	snx1	DEIAEWESR	9	1133.5	0.018123	76.282	0	696620	67381	0	0	0	0	0	0	0	0	0	0	0	0	0	0	0	0	0	0	0	0	0	0	0	0	0	0	0	0	0	0	0	0	0	0	0	0
Q5BL86	Q5BL86	MGC85088		XB-GENE-997252	blmh	DEIATALDTMIEEVYR	16	1867.89	0.050792	49.216	0	0	0	0	0	0	0	0	0	0	0	0	0	0	0	0	0	0	0	0	0	0	0	0	0	0	0	0	0	0	0	0	0	0	0	0	0	0	0
Q6IND5	Q6IND5	MGC83495		XB-GENE-5991963	vwa5a.2	DEIFNNVLR	9	1118.57	0.0010579	131.5	0	5136300	29178	1229600	32233	1394400	68564	0	0	0	0	0	0	0	0	0	2265400	0	0	5081800	166290	128720	0	0	0	0	0	0	0	0	0	3184700	65567	213180	4583300	353410	295360	0	0
Q8AVH1	Q8AVH1	rbbp7	Histone-binding protein RBBP7			DEIFQVHWSPHNETILASSGTDR	23	2638.24	0.0003719	43.349	0	0	0	0	0	0	0	0	0	0	0	0	0	0	0	0	0	0	0	0	0	0	0	0	0	0	0	0	0	0	0	0	0	0	0	0	0	0	0
Q7ZX64	Q7ZX64	ppp2r2d	Serine/threonine-protein phosphatase 2A 55 kDa regulatory subunit B delta isoform	XB-GENE-940318	ppp2r2d	DEINVDSLDFNK	12	1407.65	0.00082155	94.547	0	0	0	0	0	0	0	0	0	0	0	0	0	0	0	0	0	0	0	0	0	0	0	0	0	0	0	0	0	0	0	0	0	0	1148300	311360	7608500	0	0
Q7ZX64	Q7ZX64	ppp2r2d	Serine/threonine-protein phosphatase 2A 55 kDa regulatory subunit B delta isoform	XB-GENE-940318	ppp2r2d	DEINVDSLDFNKK	13	1535.75	0.031606	64.64	1	0	0	0	0	0	0	0	0	0	0	0	0	0	0	0	0	0	0	0	0	0	0	0	0	0	0	0	0	0	0	0	0	0	0	0	0	0	0
Q5XHJ8;P14885	Q5XHJ8	LOC397895;gsn	Gelsolin	XB-GENE-865877	gsn	DEITASAILSAQLDEELGGGPVQVR	25	2567.31	3.6947e-05	85.881	0	0	0	0	0	0	0	0	0	0	0	0	0	0	0	0	0	0	0	0	0	0	0	0	0	0	0	0	0	0	0	0	0	0	0	0	0	0	0
Q6IRD3;Q92141	Q6IRD3	PP2A		XB-GENE-971154	ppp2r2a	DEITVDSLDFNK	12	1394.66	0.00048258	118.31	0	0	0	0	0	0	0	0	0	0	0	0	0	0	0	0	0	0	0	5636500	917420	421440	0	0	0	0	0	0	0	0	0	6553600	512220	414970	0	0	0	0	0
[truncated: 15,658 more rows]
[truncated: 121 more columns]
